# Supplementary material for: Prosit-XL: enhanced cross-linked peptide identification by fragment intensity prediction to study protein interactions and structures
Source: Nat Commun. 2025 Jul 1;16:5429. doi: 10.1038/s41467-025-61203-4 (PMC12214610; doi:10.1038/s41467-025-61203-4)
Supplement: Supplementary file 3 — Supplementary Data 1 [file 41467_2025_61203_MOESM3_ESM.xlsx]

## Sheet: Legend
Supplementary Table 1 | The list of MS files used for data collection ( training, validation, and holdout set) as well as MS files used in the rescoring process per each dataset)
Sheet Description
	Sheet 2:	MS files used in training, validation, and holdout set (CMS2)
	Sheet 3:	MS files used in training, validation, and holdout set (CMS3)
	Sheet 4:	MS files used in training, validation, and holdout set (NMS2)
	Sheet 5:	MS files used in the rescoring process of synthetic peptide datasets
	Sheet 6:	MS files used in the rescoring process of synthetic protein dataset
	Sheet 7:	MS files used in the rescoring process of E. coli and M. pneumoniae dataset
	Sheet 8:	MS files used in the rescoring process of human cytomegalovirus dataset

## Sheet: CollectedData_CMS2
Raw file name:	Dataset:
B180620_02_Lumos_LS_IN_130_MycoDSSO_SCX17_hSAX_f3t.raw	PXD017711
B180625_07_Lumos_LS_IN_130_MycoDSSO_SCX13_hSAX_f19.raw	PXD017711
B180625_09_Lumos_LS_IN_130_MycoDSSO_SCX13_hSAX_f19.raw	PXD017711
B180625_12_Lumos_LS_IN_130_MycoDSSO_SCX13_hSAX_f20.raw	PXD017711
B180625_14_Lumos_LS_IN_130_MycoDSSO_SCX13_hSAX_f20.raw	PXD017711
B180625_17_Lumos_LS_IN_130_MycoDSSO_SCX13_hSAX_f21.raw	PXD017711
B180630_02_Lumos_FO_IN_130_MycoDSSO_SCX13_hSAX_f33.raw	PXD017711
B180630_03_Lumos_FO_IN_130_MycoDSSO_SCX13_hSAX_f30.raw	PXD017711
B180630_04_Lumos_FO_IN_130_MycoDSSO_SCX13_hSAX_f30.raw	PXD017711
B180630_05_Lumos_FO_IN_130_MycoDSSO_SCX13_hSAX_f28.raw	PXD017711
B180630_06_Lumos_FO_IN_130_MycoDSSO_SCX13_hSAX_f28.raw	PXD017711
B180630_08_Lumos_FO_IN_130_MycoDSSO_SCX13_hSAX_f26.raw	PXD017711
B180630_09_Lumos_FO_IN_130_MycoDSSO_SCX13_hSAX_f26.raw	PXD017711
B180630_10_Lumos_FO_IN_130_MycoDSSO_SCX13_hSAX_f25.raw	PXD017711
B180630_11_Lumos_FO_IN_130_MycoDSSO_SCX13_hSAX_f25.raw	PXD017711
B180630_12_Lumos_FO_IN_130_MycoDSSO_SCX13_hSAX_f24.raw	PXD017711
B180630_13_Lumos_FO_IN_130_MycoDSSO_SCX13_hSAX_f24.raw	PXD017711
B180630_14_Lumos_FO_IN_130_MycoDSSO_SCX13_hSAX_f23.raw	PXD017711
B180630_15_Lumos_FO_IN_130_MycoDSSO_SCX13_hSAX_f23.raw	PXD017711
B180630_17_Lumos_FO_IN_130_MycoDSSO_SCX13_hSAX_f22.raw	PXD017711
B180630_18_Lumos_FO_IN_130_MycoDSSO_SCX13_hSAX_f22.raw	PXD017711
B180630_19_Lumos_FO_IN_130_MycoDSSO_SCX13_hSAX_f18.raw	PXD017711
B180630_20_Lumos_FO_IN_130_MycoDSSO_SCX13_hSAX_f18.raw	PXD017711
B180630_21_Lumos_FO_IN_130_MycoDSSO_SCX13_hSAX_f17.raw	PXD017711
B180630_22_Lumos_FO_IN_130_MycoDSSO_SCX13_hSAX_f17.raw	PXD017711
B180630_23_Lumos_FO_IN_130_MycoDSSO_SCX13_hSAX_f15.raw	PXD017711
B180630_24_Lumos_FO_IN_130_MycoDSSO_SCX13_hSAX_f15.raw	PXD017711
B180703_02_Lumos_FO_IN_130_MycoDSSO_SCX14_hSAX_f19.raw	PXD017711
B180703_03_Lumos_FO_IN_130_MycoDSSO_SCX14_hSAX_f19.raw	PXD017711
B180703_15_Lumos_FO_IN_130_MycoDSSO_SCX14_hSAX_f20.raw	PXD017711
B180703_19_Lumos_FO_IN_130_MycoDSSO_SCX14_hSAX_f21.raw	PXD017711
B180703_20_Lumos_FO_IN_130_MycoDSSO_SCX14_hSAX_f21.raw	PXD017711
B180703_21_Lumos_FO_IN_130_MycoDSSO_SCX14_hSAX_f22.raw	PXD017711
B180703_22_Lumos_FO_IN_130_MycoDSSO_SCX14_hSAX_f22.raw	PXD017711
B180703_24_Lumos_FO_IN_130_MycoDSSO_SCX14_hSAX_f23.raw	PXD017711
B180703_25_Lumos_FO_IN_130_MycoDSSO_SCX14_hSAX_f23.raw	PXD017711
B180703_28_Lumos_FO_IN_130_MycoDSSO_SCX14_hSAX_f24.raw	PXD017711
B180703_29_Lumos_FO_IN_130_MycoDSSO_SCX14_hSAX_f24.raw	PXD017711
B180703_30_Lumos_FO_IN_130_MycoDSSO_SCX14_hSAX_f25.raw	PXD017711
B180703_31_Lumos_FO_IN_130_MycoDSSO_SCX14_hSAX_f25.raw	PXD017711
B180705_31_Lumos_FO_IN_130_MycoDSSO_SCX14_hSAX_f31.raw	PXD017711
B180705_35_Lumos_FO_IN_130_MycoDSSO_SCX14_hSAX_f31.raw	PXD017711
B180705_36_Lumos_FO_IN_130_MycoDSSO_SCX14_hSAX_f28.raw	PXD017711
B180705_37_Lumos_FO_IN_130_MycoDSSO_SCX14_hSAX_f28.raw	PXD017711
B180705_39_Lumos_FO_IN_130_MycoDSSO_SCX14_hSAX_f26.raw	PXD017711
B180706_01_Lumos_FO_IN_130_MycoDSSO_SCX16_hSAX_f26.raw	PXD017711
B180706_02_Lumos_FO_IN_130_MycoDSSO_SCX16_hSAX_f26.raw	PXD017711
B180706_03_Lumos_FO_IN_130_MycoDSSO_SCX16_hSAX_f29.raw	PXD017711
B180706_06_Lumos_FO_IN_130_MycoDSSO_SCX16_hSAX_f25.raw	PXD017711
B180706_08_Lumos_FO_IN_130_MycoDSSO_SCX16_hSAX_f23.raw	PXD017711
B180706_09_Lumos_FO_IN_130_MycoDSSO_SCX16_hSAX_f23.raw	PXD017711
B180706_10_Lumos_FO_IN_130_MycoDSSO_SCX16_hSAX_f21.raw	PXD017711
B180706_11_Lumos_FO_IN_130_MycoDSSO_SCX16_hSAX_f21.raw	PXD017711
B180706_13_Lumos_FO_IN_130_MycoDSSO_SCX16_hSAX_f19.raw	PXD017711
B180706_15_Lumos_FO_IN_130_MycoDSSO_SCX16_hSAX_f16.raw	PXD017711
B180706_16_Lumos_FO_IN_130_MycoDSSO_SCX16_hSAX_f16.raw	PXD017711
B180706_17_Lumos_FO_IN_130_MycoDSSO_SCX16_hSAX_f12.raw	PXD017711
B180706_18_Lumos_FO_IN_130_MycoDSSO_SCX16_hSAX_f12.raw	PXD017711
B180706_26_Lumos_FO_IN_130_MycoDSSO_SCX15_hSAX_f24.raw	PXD017711
B180706_27_Lumos_FO_IN_130_MycoDSSO_SCX15_hSAX_f24.raw	PXD017711
B180706_31_Lumos_FO_IN_130_MycoDSSO_SCX15_hSAX_f23.raw	PXD017711
B180706_32_Lumos_FO_IN_130_MycoDSSO_SCX15_hSAX_f23.raw	PXD017711
B180706_33_Lumos_FO_IN_130_MycoDSSO_SCX15_hSAX_f25.raw	PXD017711
B180706_34_Lumos_FO_IN_130_MycoDSSO_SCX15_hSAX_f25.raw	PXD017711
B180709_07_Lumos_FO_IN_130_MycoDSSO_SCX15_hSAX_f19.raw	PXD017711
B180709_09_Lumos_FO_IN_130_MycoDSSO_SCX15_hSAX_f19.raw	PXD017711
B180709_10_Lumos_FO_IN_130_MycoDSSO_SCX15_hSAX_f21.raw	PXD017711
B180709_11_Lumos_FO_IN_130_MycoDSSO_SCX15_hSAX_f21.raw	PXD017711
B180709_12_Lumos_FO_IN_130_MycoDSSO_SCX17t20_hSAX_.raw	PXD017711
B180709_13_Lumos_FO_IN_130_MycoDSSO_SCX17t20_hSAX_.raw	PXD017711
B180709_15_Lumos_FO_IN_130_MycoDSSO_SCX17t20_hSAX_.raw	PXD017711
B180709_16_Lumos_FO_IN_130_MycoDSSO_SCX17t20_hSAX_.raw	PXD017711
B180709_17_Lumos_FO_IN_130_MycoDSSO_SCX17t20_hSAX_.raw	PXD017711
B180709_18_Lumos_FO_IN_130_MycoDSSO_SCX17t20_hSAX_.raw	PXD017711
B180709_19_Lumos_FO_IN_130_MycoDSSO_SCX17t20_hSAX_.raw	PXD017711
B180711_01_Lumos_FO_IN_130_MycoDSSO_SCX11_hSAX_f15.raw	PXD017711
B180711_02_Lumos_FO_IN_130_MycoDSSO_SCX11_hSAX_f15.raw	PXD017711
B180711_04_Lumos_FO_IN_130_MycoDSSO_SCX11_hSAX_f17.raw	PXD017711
B180711_05_Lumos_FO_IN_130_MycoDSSO_SCX11_hSAX_f19.raw	PXD017711
B180711_06_Lumos_FO_IN_130_MycoDSSO_SCX11_hSAX_f19.raw	PXD017711
B180711_08_Lumos_FO_IN_130_MycoDSSO_SCX11_hSAX_f22.raw	PXD017711
B180711_09_Lumos_FO_IN_130_MycoDSSO_SCX11_hSAX_f22.raw	PXD017711
B180711_11_Lumos_FO_IN_130_MycoDSSO_SCX11_hSAX_f23.raw	PXD017711
B180711_12_Lumos_FO_IN_130_MycoDSSO_SCX11_hSAX_f25.raw	PXD017711
B180711_17_Lumos_FO_IN_130_MycoDSSO_SCX11_hSAX_f26.raw	PXD017711
B180711_18_Lumos_FO_IN_130_MycoDSSO_SCX11_hSAX_f26.raw	PXD017711
B180711_19_Lumos_FO_IN_130_MycoDSSO_SCX11_hSAX_f28.raw	PXD017711
B180711_20_Lumos_FO_IN_130_MycoDSSO_SCX11_hSAX_f28.raw	PXD017711
B180717_02_Lumos_FO_IN_130_MycoDSSO_SCX17_hSAX_f7t.raw	PXD017711
B180717_03_Lumos_FO_IN_130_MycoDSSO_SCX17_hSAX_f7t.raw	PXD017711
B180717_04_Lumos_FO_IN_130_MycoDSSO_SCX17_hSAX_f9t.raw	PXD017711
B180717_05_Lumos_FO_IN_130_MycoDSSO_SCX17_hSAX_f9t.raw	PXD017711
B180717_06_Lumos_FO_IN_130_MycoDSSO_SCX17_hSAX_f11.raw	PXD017711
B180717_07_Lumos_FO_IN_130_MycoDSSO_SCX17_hSAX_f11.raw	PXD017711
B180717_09_Lumos_FO_IN_130_MycoDSSO_SCX17_hSAX_f18.raw	PXD017711
B180717_10_Lumos_FO_IN_130_MycoDSSO_SCX17_hSAX_f18.raw	PXD017711
B180717_11_Lumos_FO_IN_130_MycoDSSO_SCX17_hSAX_f20.raw	PXD017711
B180717_12_Lumos_FO_IN_130_MycoDSSO_SCX17_hSAX_f20.raw	PXD017711
B180717_13_Lumos_FO_IN_130_MycoDSSO_SCX17_hSAX_f22.raw	PXD017711
B180717_14_Lumos_FO_IN_130_MycoDSSO_SCX17_hSAX_f22.raw	PXD017711
B180717_16_Lumos_FO_IN_130_MycoDSSO_SCX17_hSAX_f24.raw	PXD017711
B180717_17_Lumos_FO_IN_130_MycoDSSO_SCX17_hSAX_f24.raw	PXD017711
B180717_19_Lumos_FO_IN_130_MycoDSSO_SCX17_hSAX_f26.raw	PXD017711
B180717_20_Lumos_FO_IN_130_MycoDSSO_SCX17_hSAX_f29.raw	PXD017711
B180717_21_Lumos_FO_IN_130_MycoDSSO_SCX17_hSAX_f29.raw	PXD017711
B180717_23_Lumos_FO_IN_130_MycoDSSO_SCX16_hSAX_f18.raw	PXD017711
B180717_25_Lumos_FO_IN_130_MycoDSSO_SCX16_hSAX_f20.raw	PXD017711
B180717_26_Lumos_FO_IN_130_MycoDSSO_SCX16_hSAX_f20.raw	PXD017711
B180717_27_Lumos_FO_IN_130_MycoDSSO_SCX16_hSAX_f20.raw	PXD017711
B180717_29_Lumos_FO_IN_130_MycoDSSO_SCX16_hSAX_f22.raw	PXD017711
B180717_30_Lumos_FO_IN_130_MycoDSSO_SCX16_hSAX_f24.raw	PXD017711
B180717_31_Lumos_FO_IN_130_MycoDSSO_SCX16_hSAX_f24.raw	PXD017711
B180723_02_Lumos_FO_IN_130_MycoDSSO_SCX14_hSAX_f7t.raw	PXD017711
B180723_03_Lumos_FO_IN_130_MycoDSSO_SCX14_hSAX_f7t.raw	PXD017711
B180723_04_Lumos_FO_IN_130_MycoDSSO_SCX14_hSAX_f9t.raw	PXD017711
B180723_05_Lumos_FO_IN_130_MycoDSSO_SCX14_hSAX_f9t.raw	PXD017711
B180723_06_Lumos_FO_IN_130_MycoDSSO_SCX14_hSAX_f12.raw	PXD017711
B180723_07_Lumos_FO_IN_130_MycoDSSO_SCX14_hSAX_f12.raw	PXD017711
B180723_09_Lumos_FO_IN_130_MycoDSSO_SCX14_hSAX_f15.raw	PXD017711
B180723_12_Lumos_FO_IN_130_MycoDSSO_SCX14_hSAX_f17.raw	PXD017711
B180723_13_Lumos_FO_IN_130_MycoDSSO_SCX14_hSAX_f18.raw	PXD017711
B180723_14_Lumos_FO_IN_130_MycoDSSO_SCX14_hSAX_f18.raw	PXD017711
B180723_16_Lumos_FO_IN_130_MycoDSSO_SCX14_hSAX_f3t.raw	PXD017711
B180723_17_Lumos_FO_IN_130_MycoDSSO_SCX14_hSAX_f3t.raw	PXD017711
B180723_19_Lumos_FO_IN_130_MycoDSSO_SCX14_hSAX_f3t.raw	PXD017711
B180723_20_Lumos_FO_IN_130_MycoDSSO_SCX14_hSAX_f3t.raw	PXD017711
B180723_21_Lumos_FO_IN_130_MycoDSSO_SCX14_hSAX_f3t.raw	PXD017711
B180723_22_Lumos_FO_IN_130_MycoDSSO_SCX14_hSAX_f3t.raw	PXD017711
B180723_23_Lumos_FO_IN_130_MycoDSSO_SCX14_hSAX_f3t.raw	PXD017711
B180723_24_Lumos_FO_IN_130_MycoDSSO_SCX14_hSAX_f3t.raw	PXD017711
B180723_25_Lumos_FO_IN_130_MycoDSSO_SCX14_hSAX_f3t.raw	PXD017711
B180723_26_Lumos_FO_IN_130_MycoDSSO_SCX14_hSAX_f3t.raw	PXD017711
B180726_02_Lumos_FO_IN_130_MycoDSSO_SCX11_hSAX_f3t.raw	PXD017711
B180726_03_Lumos_FO_IN_130_MycoDSSO_SCX11_hSAX_f3t.raw	PXD017711
B180726_05_Lumos_FO_IN_130_MycoDSSO_SCX11_hSAX_f9t.raw	PXD017711
B180726_07_Lumos_FO_IN_130_MycoDSSO_SCX11_hSAX_f12.raw	PXD017711
B180726_09_Lumos_FO_IN_130_MycoDSSO_SCX11_hSAX_f18.raw	PXD017711
B180726_10_Lumos_FO_IN_130_MycoDSSO_SCX11_hSAX_f18.raw	PXD017711
B180726_11_Lumos_FO_IN_130_MycoDSSO_SCX11_hSAX_f20.raw	PXD017711
B180726_12_Lumos_FO_IN_130_MycoDSSO_SCX11_hSAX_f20.raw	PXD017711
B180726_13_Lumos_FO_IN_130_MycoDSSO_SCX11_hSAX_f21.raw	PXD017711
B180726_14_Lumos_FO_IN_130_MycoDSSO_SCX11_hSAX_f21.raw	PXD017711
B180726_16_Lumos_FO_IN_130_MycoDSSO_SCX11_hSAX_f31.raw	PXD017711
B180726_17_Lumos_FO_IN_130_MycoDSSO_SCX11_hSAX_f31.raw	PXD017711
B180726_19_Lumos_FO_IN_130_MycoDSSO_SCX12_hSAX_f3-.raw	PXD017711
B180726_20_Lumos_FO_IN_130_MycoDSSO_SCX12_hSAX_f7t.raw	PXD017711
B180726_21_Lumos_FO_IN_130_MycoDSSO_SCX12_hSAX_f7-.raw	PXD017711
B180726_23_Lumos_FO_IN_130_MycoDSSO_SCX11_hSAX_f24.raw	PXD017711
B180726_24_Lumos_FO_IN_130_MycoDSSO_SCX11_hSAX_f24.raw	PXD017711
B180726_25_Lumos_FO_IN_130_MycoDSSO_SCX12_hSAX_f9t.raw	PXD017711
B180726_26_Lumos_FO_IN_130_MycoDSSO_SCX12_hSAX_f9t.raw	PXD017711
B180726_27_Lumos_FO_IN_130_MycoDSSO_SCX12_hSAX_f11.raw	PXD017711
B180726_28_Lumos_FO_IN_130_MycoDSSO_SCX12_hSAX_f11.raw	PXD017711
B180726_30_Lumos_FO_IN_130_MycoDSSO_SCX12_hSAX_f3-.raw	PXD017711
B180726_31_Lumos_FO_IN_130_MycoDSSO_SCX12_hSAX_f3-.raw	PXD017711
B180726_32_Lumos_FO_IN_130_MycoDSSO_SCX12_hSAX_f3-.raw	PXD017711
B180803_02_Lumos_FO_IN_130_MycoDSSO_SCX12_hSAX_f15.raw	PXD017711
B180803_03_Lumos_FO_IN_130_MycoDSSO_SCX12_hSAX_f15.raw	PXD017711
B180803_04_Lumos_FO_IN_130_MycoDSSO_SCX12_hSAX_f17.raw	PXD017711
B180803_05_Lumos_FO_IN_130_MycoDSSO_SCX12_hSAX_f17.raw	PXD017711
B180803_06_Lumos_FO_IN_130_MycoDSSO_SCX12_hSAX_f18.raw	PXD017711
B180803_07_Lumos_FO_IN_130_MycoDSSO_SCX12_hSAX_f18.raw	PXD017711
B180803_09_Lumos_FO_IN_130_MycoDSSO_SCX12_hSAX_f19.raw	PXD017711
B180803_10_Lumos_FO_IN_130_MycoDSSO_SCX12_hSAX_f19.raw	PXD017711
B180803_11_Lumos_FO_IN_130_MycoDSSO_SCX12_hSAX_f20.raw	PXD017711
B180803_12_Lumos_FO_IN_130_MycoDSSO_SCX12_hSAX_f20.raw	PXD017711
B180803_14_Lumos_FO_IN_130_MycoDSSO_SCX12_hSAX_f22.raw	PXD017711
B180803_16_Lumos_FO_IN_130_MycoDSSO_SCX13_hSAX_f11.raw	PXD017711
B180803_17_Lumos_FO_IN_130_MycoDSSO_SCX13_hSAX_f11.raw	PXD017711
B180803_18_Lumos_FO_IN_130_MycoDSSO_SCX12_hSAX_f23.raw	PXD017711
B180803_19_Lumos_FO_IN_130_MycoDSSO_SCX12_hSAX_f23.raw	PXD017711
B180803_20_Lumos_FO_IN_130_MycoDSSO_SCX12_hSAX_f24.raw	PXD017711
B180803_23_Lumos_FO_IN_130_MycoDSSO_SCX12_hSAX_f25.raw	PXD017711
B180803_24_Lumos_FO_IN_130_MycoDSSO_SCX12_hSAX_f25.raw	PXD017711
B180803_25_Lumos_FO_IN_130_MycoDSSO_SCX12_hSAX_f26.raw	PXD017711
B180803_26_Lumos_FO_IN_130_MycoDSSO_SCX12_hSAX_f26.raw	PXD017711
B180803_27_Lumos_FO_IN_130_MycoDSSO_SCX12_hSAX_f28.raw	PXD017711
B180803_28_Lumos_FO_IN_130_MycoDSSO_SCX12_hSAX_f28.raw	PXD017711
B180803_30_Lumos_FO_IN_130_MycoDSSO_SCX12_hSAX_f30.raw	PXD017711
B180803_32_Lumos_FO_IN_130_MycoDSSO_SCX13_hSAX_f3t.raw	PXD017711
B180803_33_Lumos_FO_IN_130_MycoDSSO_SCX13_hSAX_f3t.raw	PXD017711
B180803_34_Lumos_FO_IN_130_MycoDSSO_SCX13_hSAX_f7t.raw	PXD017711
B180803_35_Lumos_FO_IN_130_MycoDSSO_SCX13_hSAX_f7t.raw	PXD017711
B180803_36_Lumos_FO_IN_130_MycoDSSO_SCX13_hSAX_f9t.raw	PXD017711
B180803_37_Lumos_FO_IN_130_MycoDSSO_SCX13_hSAX_f9t.raw	PXD017711
B180814_02_Lumos_LS_IN_130_MycoDSSO_SCX15_hSAX_f20.raw	PXD017711
B180814_03_Lumos_LS_IN_130_MycoDSSO_SCX15_hSAX_f20.raw	PXD017711
B180814_04_Lumos_LS_IN_130_MycoDSSO_SCX15_hSAX_f18.raw	PXD017711
B180814_05_Lumos_LS_IN_130_MycoDSSO_SCX15_hSAX_f18.raw	PXD017711
B180814_07_Lumos_LS_IN_130_MycoDSSO_SCX15_hSAX_f15.raw	PXD017711
B180814_09_Lumos_LS_IN_130_MycoDSSO_SCX15_hSAX_f12.raw	PXD017711
B180814_10_Lumos_LS_IN_130_MycoDSSO_SCX15_hSAX_f12.raw	PXD017711
B180814_12_Lumos_LS_IN_130_MycoDSSO_SCX15_hSAX_f9t.raw	PXD017711
B180814_13_Lumos_LS_IN_130_MycoDSSO_SCX15_hSAX_f9t.raw	PXD017711
B180814_14_Lumos_LS_IN_130_MycoDSSO_SCX15_hSAX_f7t.raw	PXD017711
B180814_15_Lumos_LS_IN_130_MycoDSSO_SCX15_hSAX_f7t.raw	PXD017711
B180815_03_Lumos_LS_IN_130_MycoDSSO_SCX15_hSAX_f31.raw	PXD017711
B180815_04_Lumos_LS_IN_130_MycoDSSO_SCX15_hSAX_f28.raw	PXD017711
B180815_05_Lumos_LS_IN_130_MycoDSSO_SCX15_hSAX_f28.raw	PXD017711
B180815_08_Lumos_LS_IN_130_MycoDSSO_SCX15_hSAX_f26.raw	PXD017711
B180815_09_Lumos_LS_IN_130_MycoDSSO_SCX15_hSAX_f22.raw	PXD017711
B180815_12_Lumos_LS_IN_130_MycoDSSO_SCX16_hSAX_f9t.raw	PXD017711
B180815_13_Lumos_LS_IN_130_MycoDSSO_SCX16_hSAX_f9t.raw	PXD017711
B180815_14_Lumos_LS_IN_130_MycoDSSO_SCX16_hSAX_f7t.raw	PXD017711
B180815_15_Lumos_LS_IN_130_MycoDSSO_SCX16_hSAX_f7t.raw	PXD017711
B180816_02_Lumos_LS_IN_130_MycoDSSO_SCX11_hSAX_f7t.raw	PXD017711
B180816_03_Lumos_LS_IN_130_MycoDSSO_SCX11_hSAX_f7t.raw	PXD017711
B180816_04_Lumos_LS_IN_130_MycoDSSO_SCX16_hSAX_f3t.raw	PXD017711
B180816_05_Lumos_LS_IN_130_MycoDSSO_SCX16_hSAX_f3t.raw	PXD017711
B180816_06_Lumos_LS_IN_130_MycoDSSO_SCX10_hSAX_f3t.raw	PXD017711
B180816_07_Lumos_LS_IN_130_MycoDSSO_SCX10_hSAX_f3t.raw	PXD017711
B180817_03_Lumos_LS_IN_130_MycoDSSO_SCX10_hSAX_f19.raw	PXD017711
B180817_04_Lumos_LS_IN_130_MycoDSSO_SCX10_hSAX_f18.raw	PXD017711
B180817_05_Lumos_LS_IN_130_MycoDSSO_SCX10_hSAX_f18.raw	PXD017711
B180817_06_Lumos_LS_IN_130_MycoDSSO_SCX10_hSAX_f17.raw	PXD017711
B180817_07_Lumos_LS_IN_130_MycoDSSO_SCX10_hSAX_f17.raw	PXD017711
B180817_09_Lumos_LS_IN_130_MycoDSSO_SCX10_hSAX_f15.raw	PXD017711
B180817_10_Lumos_LS_IN_130_MycoDSSO_SCX10_hSAX_f15.raw	PXD017711
B180817_11_Lumos_LS_IN_130_MycoDSSO_SCX10_hSAX_f11.raw	PXD017711
B180817_12_Lumos_LS_IN_130_MycoDSSO_SCX10_hSAX_f11.raw	PXD017711
B180817_13_Lumos_LS_IN_130_MycoDSSO_SCX10_hSAX_f9t.raw	PXD017711
B180817_14_Lumos_LS_IN_130_MycoDSSO_SCX10_hSAX_f9t.raw	PXD017711
B180817_15_Lumos_LS_IN_130_MycoDSSO_SCX10_hSAX_f9t.raw	PXD017711
B180818_02_Lumos_LS_IN_130_MycoDSSO_SCX10_hSAX_f25.raw	PXD017711
B180818_03_Lumos_LS_IN_130_MycoDSSO_SCX10_hSAX_f25.raw	PXD017711
B180818_04_Lumos_LS_IN_130_MycoDSSO_SCX10_hSAX_f24.raw	PXD017711
B180818_05_Lumos_LS_IN_130_MycoDSSO_SCX10_hSAX_f24.raw	PXD017711
B180818_06_Lumos_LS_IN_130_MycoDSSO_SCX10_hSAX_f23.raw	PXD017711
B180818_07_Lumos_LS_IN_130_MycoDSSO_SCX10_hSAX_f23.raw	PXD017711
B180818_09_Lumos_LS_IN_130_MycoDSSO_SCX10_hSAX_f22.raw	PXD017711
B180818_11_Lumos_LS_IN_130_MycoDSSO_SCX10_hSAX_f21.raw	PXD017711
B180818_12_Lumos_LS_IN_130_MycoDSSO_SCX10_hSAX_f21.raw	PXD017711
B180818_13_Lumos_LS_IN_130_MycoDSSO_SCX10_hSAX_f20.raw	PXD017711
B180818_14_Lumos_LS_IN_130_MycoDSSO_SCX10_hSAX_f20.raw	PXD017711
B180820_08_Lumos_LS_IN_130_MycoDSSO_SCX10_hSAX_f7t.raw	PXD017711
B180823_02_Lumos_LS_IN_130_MycoDSSO_SCX09_hSAX_f25.raw	PXD017711
B180823_03_Lumos_LS_IN_130_MycoDSSO_SCX09_hSAX_f25.raw	PXD017711
B180823_04_Lumos_LS_IN_130_MycoDSSO_SCX09_hSAX_f24.raw	PXD017711
B180823_05_Lumos_LS_IN_130_MycoDSSO_SCX09_hSAX_f24.raw	PXD017711
B180823_06_Lumos_LS_IN_130_MycoDSSO_SCX09_hSAX_f23.raw	PXD017711
B180823_07_Lumos_LS_IN_130_MycoDSSO_SCX09_hSAX_f23.raw	PXD017711
B180823_09_Lumos_LS_IN_130_MycoDSSO_SCX09_hSAX_f22.raw	PXD017711
B180823_10_Lumos_LS_IN_130_MycoDSSO_SCX09_hSAX_f22.raw	PXD017711
B180823_11_Lumos_LS_IN_130_MycoDSSO_SCX09_hSAX_f21.raw	PXD017711
B180823_12_Lumos_LS_IN_130_MycoDSSO_SCX09_hSAX_f21.raw	PXD017711
B180823_13_Lumos_LS_IN_130_MycoDSSO_SCX09_hSAX_f20.raw	PXD017711
B180823_14_Lumos_LS_IN_130_MycoDSSO_SCX09_hSAX_f20.raw	PXD017711
B180824_02_Lumos_LS_IN_130_MycoDSSO_SCX09_hSAX_f19.raw	PXD017711
B180824_03_Lumos_LS_IN_130_MycoDSSO_SCX09_hSAX_f19.raw	PXD017711
B180824_04_Lumos_LS_IN_130_MycoDSSO_SCX09_hSAX_f18.raw	PXD017711
B180824_07_Lumos_LS_IN_130_MycoDSSO_SCX09_hSAX_f17.raw	PXD017711
B180824_08_Lumos_LS_IN_130_MycoDSSO_SCX09_hSAX_f17.raw	PXD017711
B180824_10_Lumos_LS_IN_130_MycoDSSO_SCX09_hSAX_f15.raw	PXD017711
B180824_11_Lumos_LS_IN_130_MycoDSSO_SCX09_hSAX_f15.raw	PXD017711
B180824_12_Lumos_LS_IN_130_MycoDSSO_SCX09_hSAX_f11.raw	PXD017711
B180824_13_Lumos_LS_IN_130_MycoDSSO_SCX09_hSAX_f11.raw	PXD017711
B180824_15_Lumos_LS_IN_130_MycoDSSO_SCX16_hSAX_f3t.raw	PXD017711
B180824_16_Lumos_LS_IN_130_MycoDSSO_SCX16_hSAX_f3t.raw	PXD017711
B180824_17_Lumos_LS_IN_130_MycoDSSO_SCX09_hSAX_f7t.raw	PXD017711
B180824_19_Lumos_LS_IN_130_MycoDSSO_SCX09_hSAX_f7t.raw	PXD017711
B180824_20_Lumos_LS_IN_130_MycoDSSO_SCX09_hSAX_f3t.raw	PXD017711
B180824_21_Lumos_LS_IN_130_MycoDSSO_SCX09_hSAX_f3t.raw	PXD017711
B180827_07_Lumos_LS_IN_130_MycoDSSO_SCX10_hSAX_f3t.raw	PXD017711
B180827_08_Lumos_LS_IN_130_MycoDSSO_SCX10_hSAX_f3t.raw	PXD017711
B180827_09_Lumos_LS_IN_130_MycoDSSO_SCX10_hSAX_f3t.raw	PXD017711
B180827_10_Lumos_LS_IN_130_MycoDSSO_SCX10_hSAX_f3t.raw	PXD017711
B180827_11_Lumos_LS_IN_130_MycoDSSO_SCX10_hSAX_f3t.raw	PXD017711
B180827_13_Lumos_LS_IN_130_MycoDSSO_SCX10_hSAX_f32.raw	PXD017711
B180827_14_Lumos_LS_IN_130_MycoDSSO_SCX10_hSAX_f32.raw	PXD017711
B180827_15_Lumos_LS_IN_130_MycoDSSO_SCX10_hSAX_f30.raw	PXD017711
B180827_16_Lumos_LS_IN_130_MycoDSSO_SCX10_hSAX_f30.raw	PXD017711
B180827_19_Lumos_LS_IN_130_MycoDSSO_SCX10_hSAX_f28.raw	PXD017711
B180827_20_Lumos_LS_IN_130_MycoDSSO_SCX10_hSAX_f26.raw	PXD017711
B180827_21_Lumos_LS_IN_130_MycoDSSO_SCX10_hSAX_f26.raw	PXD017711
B180830_07_Lumos_LS_IN_130_MycoDSSO_SCX09_hSAX_f31.raw	PXD017711
B180830_09_Lumos_LS_IN_130_MycoDSSO_SCX09_hSAX_f28.raw	PXD017711
B180830_10_Lumos_LS_IN_130_MycoDSSO_SCX09_hSAX_f28.raw	PXD017711
B180830_12_Lumos_LS_IN_130_MycoDSSO_SCX09_hSAX_f26.raw	PXD017711
B180830_13_Lumos_LS_IN_130_MycoDSSO_SCX09_hSAX_f26.raw	PXD017711
B180830_14_Lumos_LS_IN_130_MycoDSSO_SCX09_hSAX_f9t.raw	PXD017711
B180830_15_Lumos_LS_IN_130_MycoDSSO_SCX09_hSAX_f9t.raw	PXD017711
HEK293_FAIMS_40_55_70_Fr1.raw	PXD019926
HEK293_FAIMS_40_55_70_Fr2.raw	PXD019926
HEK293_FAIMS_40_55_70_Fr3.raw	PXD019926
HEK293_FAIMS_40_55_70_Fr4.raw	PXD019926
HEK293_FAIMS_40_55_70_Fr5.raw	PXD019926
HEK293_FAIMS_40_55_70_Fr6.raw	PXD019926
HEK293_FAIMS_405570_Fr2_BioRep2.raw	PXD019926
HEK293_FAIMS_405570_Fr3_BioRep2.raw	PXD019926
HEK293_FAIMS_405570_Fr4_BioRep2.raw	PXD019926
HEK293_FAIMS_405570_Fr5_BioRep2.raw	PXD019926
HEK293_FAIMS_405570_Fr6_BioRep2.raw	PXD019926
HEK293_FAIMS_50_60_75_Fr1.raw	PXD019926
HEK293_FAIMS_50_60_75_Fr2.raw	PXD019926
HEK293_FAIMS_50_60_75_Fr3.raw	PXD019926
HEK293_FAIMS_50_60_75_Fr4.raw	PXD019926
HEK293_FAIMS_50_60_75_Fr5.raw	PXD019926
HEK293_FAIMS_50_60_75_Fr6.raw	PXD019926
HEK293_FAIMS_506075_Fr2_BioRep2.raw	PXD019926
HEK293_FAIMS_506075_Fr3_BioRep2.raw	PXD019926
HEK293_FAIMS_506075_Fr4_BioRep2.raw	PXD019926
HEK293_FAIMS_506075_Fr5_BioRep2.raw	PXD019926
HEK293_FAIMS_506075_Fr6_BioRep2.raw	PXD019926
HEK293_FAIMS_5070_Fr1_BioRep2.raw	PXD019926
HEK293_FAIMS_5070_Fr2_BioRep2.raw	PXD019926
HEK293_FAIMS_5070_Fr3_BioRep2.raw	PXD019926
HEK293_FAIMS_5070_Fr4_BioRep2.raw	PXD019926
HEK293_FAIMS_5070_Fr5_BioRep2.raw	PXD019926
HEK293_FAIMS_5070_Fr6_BioRep2.raw	PXD019926
HEK293_FAIMS_60_70_80_Fr1.raw	PXD019926
HEK293_FAIMS_60_70_80_Fr2.raw	PXD019926
HEK293_FAIMS_60_70_80_Fr3.raw	PXD019926
HEK293_FAIMS_60_70_80_Fr4.raw	PXD019926
HEK293_FAIMS_60_70_80_Fr5.raw	PXD019926
HEK293_FAIMS_60_70_80_Fr6.raw	PXD019926
HEK293_noFAIMS_Fr1.raw	PXD019926
HEK293_noFAIMS_Fr1_BioRep2.raw	PXD019926
HEK293_noFAIMS_Fr2.raw	PXD019926
HEK293_noFAIMS_Fr2_BioRep2.raw	PXD019926
HEK293_noFAIMS_Fr3.raw	PXD019926
HEK293_noFAIMS_Fr3_BioRep2.raw	PXD019926
HEK293_noFAIMS_Fr4.raw	PXD019926
HEK293_noFAIMS_Fr4_BioRep2.raw	PXD019926
HEK293_noFAIMS_Fr5.raw	PXD019926
HEK293_noFAIMS_Fr5_BioRep2.raw	PXD019926
HEK293_noFAIMS_Fr6.raw	PXD019926
HEK293_noFAIMS_Fr6_BioRep2.raw	PXD019926
Lumos_RSLC8_steppedHCD_SEC_F2.raw	PXD011861
Lumos_RSLC8_steppedHCD_SEC_F3_1.raw	PXD011861
Lumos_RSLC8_steppedHCD_SEC_F3_3.raw	PXD011861
Lumos_RSLC8_steppedHCD_SEC_F4_1.raw	PXD011861
Lumos_RSLC8_steppedHCD_SEC_F4_2.raw	PXD011861
Lumos_RSLC8_steppedHCD_SEC_F4_3.raw	PXD011861
Lumos_RSLC8_Tryp-GluC_steppedHCD_SEC_F3.raw	PXD011861
Lumos_RSLC8_Tryp-GluC_steppedHCD_SEC_F4_1.raw	PXD011861
Lumos_RSLC8_Tryp-GluC_steppedHCD_SEC_F4_2.raw	PXD011861
Lumos_RSLC8_Tryp-GluC_steppedHCD_SEC_F4_3.raw	PXD011861
Lumos_RSLC8_Tryp-GluC_steppedHCD_SEC_F5_1.raw	PXD011861
Lumos_RSLC8_Typ-GluC_steppedHCD_SEC_F5_2.raw	PXD011861
R1_A10.raw	PXD012546
R1_A12.raw	PXD012546
R1_A4.raw	PXD012546
R1_A5.raw	PXD012546
R1_A6.raw	PXD012546
R1_A7.raw	PXD012546
R1_A8.raw	PXD012546
R1_A9.raw	PXD012546
R1_B1.raw	PXD012546
R1_B10.raw	PXD012546
R1_B11.raw	PXD012546
R1_B12.raw	PXD012546
R1_B2.raw	PXD012546
R1_B3.raw	PXD012546
R1_B4.raw	PXD012546
R1_B5.raw	PXD012546
R1_B6.raw	PXD012546
R1_B7.raw	PXD012546
R1_B8.raw	PXD012546
R1_B9.raw	PXD012546
R2_A10.raw	PXD012546
R2_A11.raw	PXD012546
R2_A12.raw	PXD012546
R2_A4.raw	PXD012546
R2_A5.raw	PXD012546
R2_A6.raw	PXD012546
R2_A7.raw	PXD012546
R2_A8.raw	PXD012546
R2_A9.raw	PXD012546
R2_B1.raw	PXD012546
R2_B10.raw	PXD012546
R2_B11.raw	PXD012546
R2_B12.raw	PXD012546
R2_B2.raw	PXD012546
R2_B3.raw	PXD012546
R2_B4.raw	PXD012546
R2_B5.raw	PXD012546
R2_B6.raw	PXD012546
R2_B7.raw	PXD012546
R2_B8.raw	PXD012546
R2_B9.raw	PXD012546
R3_A10.raw	PXD012546
R3_A10_Exclusion.raw	PXD012546
R3_A11.raw	PXD012546
R3_A11_Exclusion.raw	PXD012546
R3_A12.raw	PXD012546
R3_A12_Exclusion.raw	PXD012546
R3_A4.raw	PXD012546
R3_A5.raw	PXD012546
R3_A6.raw	PXD012546
R3_A7.raw	PXD012546
R3_A8.raw	PXD012546
R3_A9.raw	PXD012546
R3_A9_Exclusion.raw	PXD012546
R3_B1.raw	PXD012546
R3_B10.raw	PXD012546
R3_B11.raw	PXD012546
R3_B2.raw	PXD012546
R3_B3.raw	PXD012546
R3_B4.raw	PXD012546
R3_B5.raw	PXD012546
R3_B6.raw	PXD012546
R3_B7.raw	PXD012546
R3_B8.raw	PXD012546
R3_B9.raw	PXD012546

## Sheet: CollectedData_CMS3
Raw file name:	Dataset:
HEK293_FAIMS_40_55_70_Fr1.raw	PXD019926
HEK293_FAIMS_40_55_70_Fr2.raw	PXD019926
HEK293_FAIMS_40_55_70_Fr3.raw	PXD019926
HEK293_FAIMS_40_55_70_Fr4.raw	PXD019926
HEK293_FAIMS_40_55_70_Fr5.raw	PXD019926
HEK293_FAIMS_40_55_70_Fr6.raw	PXD019926
HEK293_FAIMS_405570_Fr2_BioRep2.raw	PXD019926
HEK293_FAIMS_405570_Fr3_BioRep2.raw	PXD019926
HEK293_FAIMS_405570_Fr4_BioRep2.raw	PXD019926
HEK293_FAIMS_405570_Fr5_BioRep2.raw	PXD019926
HEK293_FAIMS_405570_Fr6_BioRep2.raw	PXD019926
HEK293_FAIMS_50_60_75_Fr1.raw	PXD019926
HEK293_FAIMS_50_60_75_Fr2.raw	PXD019926
HEK293_FAIMS_50_60_75_Fr3.raw	PXD019926
HEK293_FAIMS_50_60_75_Fr4.raw	PXD019926
HEK293_FAIMS_50_60_75_Fr5.raw	PXD019926
HEK293_FAIMS_50_60_75_Fr6.raw	PXD019926
HEK293_FAIMS_506075_Fr2_BioRep2.raw	PXD019926
HEK293_FAIMS_506075_Fr3_BioRep2.raw	PXD019926
HEK293_FAIMS_506075_Fr4_BioRep2.raw	PXD019926
HEK293_FAIMS_506075_Fr5_BioRep2.raw	PXD019926
HEK293_FAIMS_506075_Fr6_BioRep2.raw	PXD019926
HEK293_FAIMS_5070_Fr1_BioRep2.raw	PXD019926
HEK293_FAIMS_5070_Fr2_BioRep2.raw	PXD019926
HEK293_FAIMS_5070_Fr3_BioRep2.raw	PXD019926
HEK293_FAIMS_5070_Fr4_BioRep2.raw	PXD019926
HEK293_FAIMS_5070_Fr5_BioRep2.raw	PXD019926
HEK293_FAIMS_5070_Fr6_BioRep2.raw	PXD019926
HEK293_FAIMS_60_70_80_Fr1.raw	PXD019926
HEK293_FAIMS_60_70_80_Fr2.raw	PXD019926
HEK293_FAIMS_60_70_80_Fr3.raw	PXD019926
HEK293_FAIMS_60_70_80_Fr4.raw	PXD019926
HEK293_FAIMS_60_70_80_Fr5.raw	PXD019926
HEK293_FAIMS_60_70_80_Fr6.raw	PXD019926
HEK293_noFAIMS_Fr1.raw	PXD019926
HEK293_noFAIMS_Fr1_BioRep2.raw	PXD019926
HEK293_noFAIMS_Fr2.raw	PXD019926
HEK293_noFAIMS_Fr2_BioRep2.raw	PXD019926
HEK293_noFAIMS_Fr3.raw	PXD019926
HEK293_noFAIMS_Fr3_BioRep2.raw	PXD019926
HEK293_noFAIMS_Fr4.raw	PXD019926
HEK293_noFAIMS_Fr4_BioRep2.raw	PXD019926
HEK293_noFAIMS_Fr5.raw	PXD019926
HEK293_noFAIMS_Fr5_BioRep2.raw	PXD019926
HEK293_noFAIMS_Fr6.raw	PXD019926
HEK293_noFAIMS_Fr6_BioRep2.raw	PXD019926

## Sheet: CollectedData_NMS2
Raw file name:	Dataset:
A_Linden_131118_211118_ymitos_crude_fresh_1to1_11.raw	PXD017620
A_Linden_131118_211118_ymitos_crude_fresh_1to1_12.raw	PXD017620
A_Linden_131118_211118_ymitos_crude_fresh_1to1_13.raw	PXD017620
A_Linden_131118_211118_ymitos_crude_fresh_1to1_7to9.raw	PXD017620
A_Linden_231018_241018_ymitos_glyd0-glud4_10.raw	PXD017620
A_Linden_231018_241018_ymitos_glyd0-glud4_11.raw	PXD017620
A_Linden_231018_241018_ymitos_glyd0-glud4_6to8.raw	PXD017620
A_Linden_231018_241018_ymitos_glyd0-glud4_9.raw	PXD017620
A_Linden_231018_251018_ymitos_glud0-glyd4_10.raw	PXD017620
A_Linden_231018_251018_ymitos_glud0-glyd4_10b.raw	PXD017620
A_Linden_231018_251018_ymitos_glud0-glyd4_11.raw	PXD017620
A_Linden_231018_251018_ymitos_glud0-glyd4_11b.raw	PXD017620
A_Linden_231018_251018_ymitos_glud0-glyd4_12.raw	PXD017620
A_Linden_231018_251018_ymitos_glud0-glyd4_12b.raw	PXD017620
A_Linden_231018_251018_ymitos_glud0-glyd4_13.raw	PXD017620
A_Linden_231018_251018_ymitos_glud0-glyd4_13b.raw	PXD017620
A_Linden_231018_251018_ymitos_glud0-glyd4_14.raw	PXD017620
A_Linden_231018_251018_ymitos_glud0-glyd4_14b.raw	PXD017620
A_Linden_231018_251018_ymitos_glud0-glyd4_6to8.raw	PXD017620
A_Linden_231018_251018_ymitos_glud0-glyd4_6to8b.raw	PXD017620
A_Linden_231018_251018_ymitos_glud0-glyd4_9.raw	PXD017620
A_Linden_231018_251018_ymitos_glud0-glyd4_9b.raw	PXD017620
A_Linden_231018_251018_ymitos_glyd0-glud4_10b.raw	PXD017620
A_Linden_231018_251018_ymitos_glyd0-glud4_11b.raw	PXD017620
A_Linden_231018_251018_ymitos_glyd0-glud4_12.raw	PXD017620
A_Linden_231018_251018_ymitos_glyd0-glud4_12b.raw	PXD017620
A_Linden_231018_251018_ymitos_glyd0-glud4_13.raw	PXD017620
A_Linden_231018_251018_ymitos_glyd0-glud4_13b.raw	PXD017620
A_Linden_231018_251018_ymitos_glyd0-glud4_14.raw	PXD017620
A_Linden_231018_251018_ymitos_glyd0-glud4_14b.raw	PXD017620
A_Linden_231018_251018_ymitos_glyd0-glud4_6to8b.raw	PXD017620
A_Linden_231018_251018_ymitos_glyd0-glud4_9b.raw	PXD017620
A_Linden_261118_271118_ymitos_quant_new_3rd_Glud0-Glyd4_10.raw	PXD017620
A_Linden_261118_271118_ymitos_quant_new_3rd_Glud0-Glyd4_10b.raw	PXD017620
A_Linden_261118_271118_ymitos_quant_new_3rd_Glud0-Glyd4_11.raw	PXD017620
A_Linden_261118_271118_ymitos_quant_new_3rd_Glud0-Glyd4_11b.raw	PXD017620
A_Linden_261118_271118_ymitos_quant_new_3rd_Glud0-Glyd4_12.raw	PXD017620
A_Linden_261118_271118_ymitos_quant_new_3rd_Glud0-Glyd4_12b.raw	PXD017620
A_Linden_261118_271118_ymitos_quant_new_3rd_Glud0-Glyd4_13.raw	PXD017620
A_Linden_261118_271118_ymitos_quant_new_3rd_Glud0-Glyd4_13b.raw	PXD017620
A_Linden_261118_271118_ymitos_quant_new_3rd_Glud0-Glyd4_14.raw	PXD017620
A_Linden_261118_271118_ymitos_quant_new_3rd_Glud0-Glyd4_14c.raw	PXD017620
A_Linden_261118_271118_ymitos_quant_new_3rd_Glud0-Glyd4_6to8.raw	PXD017620
A_Linden_261118_271118_ymitos_quant_new_3rd_Glud0-Glyd4_6to8b.raw	PXD017620
A_Linden_261118_271118_ymitos_quant_new_3rd_Glud0-Glyd4_9.raw	PXD017620
A_Linden_261118_271118_ymitos_quant_new_3rd_Glud0-Glyd4_9b.raw	PXD017620
A_Linden_261118_291118_ymitos_quant_new_4th_Glyd0-Glud4_10.raw	PXD017620
A_Linden_261118_291118_ymitos_quant_new_4th_Glyd0-Glud4_10b.raw	PXD017620
A_Linden_261118_291118_ymitos_quant_new_4th_Glyd0-Glud4_11.raw	PXD017620
A_Linden_261118_291118_ymitos_quant_new_4th_Glyd0-Glud4_11b.raw	PXD017620
A_Linden_261118_291118_ymitos_quant_new_4th_Glyd0-Glud4_12.raw	PXD017620
A_Linden_261118_291118_ymitos_quant_new_4th_Glyd0-Glud4_12b.raw	PXD017620
A_Linden_261118_291118_ymitos_quant_new_4th_Glyd0-Glud4_13.raw	PXD017620
A_Linden_261118_291118_ymitos_quant_new_4th_Glyd0-Glud4_13b.raw	PXD017620
A_Linden_261118_291118_ymitos_quant_new_4th_Glyd0-Glud4_14.raw	PXD017620
A_Linden_261118_291118_ymitos_quant_new_4th_Glyd0-Glud4_14b.raw	PXD017620
A_Linden_261118_291118_ymitos_quant_new_4th_Glyd0-Glud4_6to8b.raw	PXD017620
A_Linden_261118_291118_ymitos_quant_new_4th_Glyd0-Glud4_9.raw	PXD017620
A_Linden_261118_291118_ymitos_quant_new_4th_Glyd0-Glud4_9b.raw	PXD017620
B160805_06_Lumos_ML_IN_190_FOMix_Tryp_SEC_Fr15.raw	PXD008550
B160805_07_Lumos_ML_IN_190_FOMix_Tryp_SEC_Fr16.raw	PXD008550
B160805_11_Lumos_ML_IN_190_FOMix_TrypGluC_SEC_Fr15.raw	PXD008550
B160805_12_Lumos_ML_IN_190_FOMix_TrypGluC_SEC_Fr16.raw	PXD008550
B160805_13_Lumos_ML_IN_190_FOMix_TrypGluC_SEC_Fr17.raw	PXD008550
B160805_16_Lumos_ML_IN_190_FOMix_TrypChymo_SEC_Fr15.raw	PXD008550
B160805_17_Lumos_ML_IN_190_FOMix_TrypChymo_SEC_Fr16.raw	PXD008550
B160805_18_Lumos_ML_IN_190_FOMix_TrypChymo_SEC_Fr17.raw	PXD008550
B160805_21_Lumos_ML_IN_190_FOMix_TrypAspN_SEC_Fr15.raw	PXD008550
B160805_22_Lumos_ML_IN_190_FOMix_TrypAspN_SEC_Fr16.raw	PXD008550
B160805_23_Lumos_ML_IN_190_FOMix_TrypAspN_SEC_Fr17.raw	PXD008550
B160908_03_Lumos_ML_IN_190_FOMix_Tryp_SEC_Fr15.raw	PXD008550
B160908_04_Lumos_ML_IN_190_FOMix_Tryp_SEC_Fr16.raw	PXD008550
B160908_05_Lumos_ML_IN_190_FOMix_Tryp_SEC_Fr17.raw	PXD008550
B160910_03_Lumos_ML_IN_190_FOMix_TrypGluC_SEC_Fr16.raw	PXD008550
B160910_04_Lumos_ML_IN_190_FOMix_TrypGluC_SEC_Fr17.raw	PXD008550
B160910_07_Lumos_ML_IN_190_FOMix_TrypChymo_SEC_Fr16.raw	PXD008550
B160910_08_Lumos_ML_IN_190_FOMix_TrypChymo_SEC_Fr17.raw	PXD008550
B160910_11_Lumos_ML_IN_190_FOMix_TrypAspN_SEC_Fr16.raw	PXD008550
B160910_12_Lumos_ML_IN_190_FOMix_TrypAspN_SEC_Fr17.raw	PXD008550
B161128_10_Lumos_PR_IN_200_mito-DSS_16D15.raw	PXD014675
B161128_11_Lumos_PR_IN_200_mito-DSS_16D16.raw	PXD014675
B161128_12_Lumos_PR_IN_200_mito-DSS_16D17.raw	PXD014675
B161129_04_Lumos_PR_IN_200_mito-DSS_17D15_Rep1.raw	PXD014675
B161129_05_Lumos_PR_IN_200_mito-DSS_17D15_Rep2.raw	PXD014675
B161129_06_Lumos_PR_IN_200_mito-DSS_17D16_Rep1.raw	PXD014675
B161129_07_Lumos_PR_IN_200_mito-DSS_17D16_Rep2.raw	PXD014675
B161129_08_Lumos_PR_IN_200_mito-DSS_17D17_Rep1.raw	PXD014675
B161129_09_Lumos_PR_IN_200_mito-DSS_17D17_Rep2.raw	PXD014675
B161129_10_Lumos_PR_IN_200_mito-DSS_17D18.raw	PXD014675
B161130_01_Lumos_PR_IN_200_mito-DSS_18D14.raw	PXD014675
B161130_02_Lumos_PR_IN_200_mito-DSS_18D15_Rep1.raw	PXD014675
B161130_03_Lumos_PR_IN_200_mito-DSS_18D15_Rep2.raw	PXD014675
B161130_04_Lumos_PR_IN_200_mito-DSS_18D16_Rep1.raw	PXD014675
B161130_05_Lumos_PR_IN_200_mito-DSS_18D16_Rep2.raw	PXD014675
B161130_05_Lumos_PR_IN_200_mito-DSS_18D18.raw	PXD014675
B161130_06_Lumos_PR_IN_200_mito-DSS_18D17_Rep1.raw	PXD014675
B161130_07_Lumos_PR_IN_200_mito-DSS_18D17_Rep2.raw	PXD014675
B161130_08_Lumos_PR_IN_200_mito-DSS_19-20D15.raw	PXD014675
B161130_09_Lumos_PR_IN_90_mito-DSS_19-20D16.raw	PXD014675
B161130_10_Lumos_PR_IN_90_mito-DSS_19-20D17.raw	PXD014675
B161207_06_Lumos_PR_IN_200_mito-DSS_16C17.raw	PXD014675
B161207_07_Lumos_PR_IN_200_mito-DSS_16C18.raw	PXD014675
B161207_07_Lumos_PR_IN_200_mito-DSS_16C19.raw	PXD014675
B161208_02_Lumos_PR_IN_200_mito-DSS_17C16.raw	PXD014675
B161208_03_Lumos_PR_IN_200_mito-DSS_17C17.raw	PXD014675
B161208_04_Lumos_PR_IN_200_mito-DSS_17C18_Rep1.raw	PXD014675
B161208_05_Lumos_PR_IN_200_mito-DSS_17C18_Rep2.raw	PXD014675
B161208_05_Lumos_PR_IN_200_mito-DSS_17C18_Rep2_161210031055.raw	PXD014675
B161208_06_Lumos_PR_IN_200_mito-DSS_17C19_Rep1.raw	PXD014675
B161208_07_Lumos_PR_IN_200_mito-DSS_17C19_Rep2.raw	PXD014675
B161208_09_Lumos_PR_IN_90_mito-DSS_17C15.raw	PXD014675
B161209_03_Lumos_PR_IN_200_mito-DSS_18C15_Rep1.raw	PXD014675
B161209_04_Lumos_PR_IN_200_mito-DSS_18C15_Rep2.raw	PXD014675
B161209_05_Lumos_PR_IN_200_mito-DSS_18C16_Rep1.raw	PXD014675
B161209_06_Lumos_PR_IN_200_mito-DSS_18C16_Rep2.raw	PXD014675
B161209_07_Lumos_PR_IN_200_mito-DSS_18C17_Rep1.raw	PXD014675
B161209_08_Lumos_PR_IN_200_mito-DSS_18C17_Rep2.raw	PXD014675
B161209_09_Lumos_PR_IN_200_mito-DSS_18C18_Rep1.raw	PXD014675
B161209_10_Lumos_PR_IN_200_mito-DSS_18C18_Rep2.raw	PXD014675
B161209_11_Lumos_PR_IN_200_mito-DSS_18C19.raw	PXD014675
B161221_02_Lumos_PR_IN_200_mito-DSS_14-15D15.raw	PXD014675
B161221_03_Lumos_PR_IN_200_mito-DSS_14-15D16.raw	PXD014675
B161221_15_Lumos_PR_IN_90_mito-DSS_19-20C15.raw	PXD014675
B161221_16_Lumos_PR_IN_90_mito-DSS_19-20C16.raw	PXD014675
B161221_17_Lumos_PR_IN_90_mito-DSS_19-20C17.raw	PXD014675
B161221_18_Lumos_PR_IN_90_mito-DSS_19-20C18.raw	PXD014675
B161221_19_Lumos_PR_IN_90_mito-DSS_19-20C19.raw	PXD014675
B170103_04_Lumos_PR_IN_90_mito-DSS_14-15C16.raw	PXD014675
B170103_05_Lumos_PR_IN_90_mito-DSS_14-15C17.raw	PXD014675
B170103_06_Lumos_PR_IN_90_mito-DSS_14-15C18.raw	PXD014675
B170103_07_Lumos_PR_IN_90_mito-DSS_14-15C19.raw	PXD014675
B170106_28_Lumos_PR_IN_90_mito-DSS_14-15A17.raw	PXD014675
B170110_02_Lumos_PR_IN_190_mito-DSS_18A15.raw	PXD014675
B170110_03_Lumos_PR_IN_190_mito-DSS_18A16.raw	PXD014675
B170110_04_Lumos_PR_IN_190_mito-DSS_18A17.raw	PXD014675
B170110_05_Lumos_PR_IN_190_mito-DSS_18A18.raw	PXD014675
B170110_06_Lumos_PR_IN_190_mito-DSS_18A19.raw	PXD014675
B170110_08_Lumos_PR_IN_190_mito-DSS_17A15.raw	PXD014675
B170110_09_Lumos_PR_IN_190_mito-DSS_17A16.raw	PXD014675
B170110_10_Lumos_PR_IN_190_mito-DSS_17A17_Rep1.raw	PXD014675
B170110_11_Lumos_PR_IN_190_mito-DSS_17A17_Rep2.raw	PXD014675
B170110_12_Lumos_PR_IN_190_mito-DSS_17A18_Rep1.raw	PXD014675
B170110_13_Lumos_PR_IN_190_mito-DSS_17A18_Rep2.raw	PXD014675
B170110_14_Lumos_PR_IN_190_mito-DSS_17A19_Rep1.raw	PXD014675
B170110_15_Lumos_PR_IN_190_mito-DSS_17A19_Rep2.raw	PXD014675
B170110_16_Lumos_PR_IN_190_mito-DSS_17A20.raw	PXD014675
B170110_19_Lumos_PR_IN_90_mito-DSS_16A16.raw	PXD014675
B170110_20_Lumos_PR_IN_190_mito-DSS_16A17.raw	PXD014675
B170110_21_Lumos_PR_IN_190_mito-DSS_16A18.raw	PXD014675
B170110_22_Lumos_PR_IN_190_mito-DSS_16A19.raw	PXD014675
B170110_25_Lumos_PR_IN_90_mito-DSS_19-20A16.raw	PXD014675
B170110_26_Lumos_PR_IN_90_mito-DSS_19-20A17.raw	PXD014675
B170110_27_Lumos_PR_IN_90_mito-DSS_19-20A18.raw	PXD014675
B170323_02_Lumos_ML_IN_205_FOMixSEC28BS3_Tryp_pepSECFr16.raw	PXD008550
B170323_03_Lumos_ML_IN_205_FOMixSEC28BS3_Tryp_pepSECFr17.raw	PXD008550
B170323_04_Lumos_ML_IN_205_FOMixSEC28BS3_Tryp_pepSECFr18.raw	PXD008550
B170323_06_Lumos_ML_IN_205_FOMixSEC29BS3_Tryp_pepSECFr16.raw	PXD008550
B170323_07_Lumos_ML_IN_205_FOMixSEC29BS3_Tryp_pepSECFr17.raw	PXD008550
B170323_08_Lumos_ML_IN_205_FOMixSEC29BS3_Tryp_pepSECFr18.raw	PXD008550
B170323_10_Lumos_ML_IN_205_FOMixSEC30BS3_Tryp_pepSECFr16.raw	PXD008550
B170323_11_Lumos_ML_IN_205_FOMixSEC30BS3_Tryp_pepSECFr17.raw	PXD008550
B170323_12_Lumos_ML_IN_205_FOMixSEC30BS3_Tryp_pepSECFr18.raw	PXD008550
B170323_14_Lumos_ML_IN_205_FOMixSEC31BS3_Tryp_pepSECFr16.raw	PXD008550
B170323_15_Lumos_ML_IN_205_FOMixSEC31BS3_Tryp_pepSECFr17.raw	PXD008550
B170323_16_Lumos_ML_IN_205_FOMixSEC31BS3_Tryp_pepSECFr18.raw	PXD008550
B170323_18_Lumos_ML_IN_205_FOMixSEC32BS3_Tryp_pepSECFr16.raw	PXD008550
B170323_19_Lumos_ML_IN_205_FOMixSEC32BS3_Tryp_pepSECFr17.raw	PXD008550
B170323_20_Lumos_ML_IN_205_FOMixtSEC32BS3_Tryp_pepSECFr18.raw	PXD008550
B170414_02_Lumos_ML_IN_205_FOMixSEC29BS3_TrypGluC_pepSECFr16.raw	PXD008550
B170414_03_Lumos_ML_IN_205_FOMixSEC29BS3_TrypGluC_pepSECFr17.raw	PXD008550
B170414_04_Lumos_ML_IN_205_FOMixSEC29BS3_TrypGluC_pepSECFr18.raw	PXD008550
B170414_06_Lumos_ML_IN_205_FOMixSEC29BS3_TrypChymo_pepSECFr16.raw	PXD008550
B170414_07_Lumos_ML_IN_205_FOMixSEC29BS3_TrypChymo_pepSECFr17.raw	PXD008550
B170414_08_Lumos_ML_IN_205_FOMixSEC29BS3_TrypChymo_pepSECFr18.raw	PXD008550
B170414_10_Lumos_ML_IN_205_FOMixSEC29BS3_TrypAspN_pepSECFr16.raw	PXD008550
B170414_11_Lumos_ML_IN_205_FOMixSEC29BS3_TrypAspN_pepSECFr17.raw	PXD008550
B170414_12_Lumos_ML_IN_205_FOMixSEC29BS3_TrypAspN_pepSECFr18.raw	PXD008550
B170414_16_Lumos_ML_IN_205_FOMixSEC30BS3_TrypGluC_pepSECFr17.raw	PXD008550
B170414_17_Lumos_ML_IN_205_FOMixSEC30BS3_TrypGluC_pepSECFr18.raw	PXD008550
B170416_03_Lumos_ML_IN_205_FOMixSEC30BS3_TrypChymo_pepSECFr17.raw	PXD008550
B170416_04_Lumos_ML_IN_205_FOMixSEC30BS3_TrypChymo_pepSECFr18.raw	PXD008550
B170416_07_Lumos_ML_IN_205_FOMixSEC30BS3_TrypAspN_pepSECFr17.raw	PXD008550
B170416_08_Lumos_ML_IN_205_FOMixSEC30BS3_TrypAspN_pepSECFr18.raw	PXD008550
B170416_11_Lumos_ML_IN_205_FOMixSEC31BS3_TrypGluC_pepSECFr16.raw	PXD008550
B170416_12_Lumos_ML_IN_205_FOMixSEC31BS3_TrypGluC_pepSECFr17.raw	PXD008550
B170416_13_Lumos_ML_IN_205_FOMixSEC31BS3_TrypGluC_pepSECFr18.raw	PXD008550
B170418_03_Lumos_ML_IN_205_FOMixSEC31BS3_TrypChymo_pepSECFr17.raw	PXD008550
B170418_04_Lumos_ML_IN_205_FOMixSEC31BS3_TrypChymo_pepSECFr18.raw	PXD008550
B170418_06_Lumos_ML_IN_205_FOMixSEC31BS3_TrypAspN_pepSECFr16.raw	PXD008550
B170418_07_Lumos_ML_IN_205_FOMixSEC31BS3_TrypAspN_pepSECFr17.raw	PXD008550
B170418_08_Lumos_ML_IN_205_FOMixSEC31BS3_TrypAspN_pepSECFr18.raw	PXD008550
B170418_11_Lumos_ML_IN_205_FOMixSEC32BS3_TrypGluC_pepSECFr16.raw	PXD008550
B170418_12_Lumos_ML_IN_205_FOMixSEC32BS3_TrypGluC_pepSECFr17.raw	PXD008550
B170418_13_Lumos_ML_IN_205_FOMixSEC32BS3_TrypGluC_pepSECFr18.raw	PXD008550
B170418_15_Lumos_ML_IN_205_FOMixSEC32BS3_TrypChymo_pepSECFr16.raw	PXD008550
B170418_16_Lumos_ML_IN_205_FOMixSEC32BS3_TrypChymo_pepSECFr17.raw	PXD008550
B170418_17_Lumos_ML_IN_205_FOMixSEC32BS3_TrypChymo_pepSECFr18.raw	PXD008550
B170418_19_Lumos_ML_IN_205_FOMixSEC32BS3_TrypAspN_pepSECFr16.raw	PXD008550
B170418_20_Lumos_ML_IN_205_FOMixSEC32BS3_TrypAspN_pepSECFr17.raw	PXD008550
B170418_21_Lumos_ML_IN_205_FOMixSEC32BS3_TrypAspN_pepSECFr18.raw	PXD008550
B170519_02_Lumos_PR_IN_200_mito-DSS_17B16.raw	PXD014675
B170519_03_Lumos_PR_IN_200_mito-DSS_17B17.raw	PXD014675
B170519_04_Lumos_PR_IN_200_mito-DSS_17B18.raw	PXD014675
B170519_05_Lumos_PR_IN_200_mito-DSS_17B19_Rep1.raw	PXD014675
B170519_06_Lumos_PR_IN_200_mito-DSS_17B19_Rep2.raw	PXD014675
B170519_07_Lumos_PR_IN_200_mito-DSS_17B20_Rep1.raw	PXD014675
B170519_08_Lumos_PR_IN_200_mito-DSS_17B20_Rep2.raw	PXD014675
B170519_09_Lumos_PR_IN_200_mito-DSS_17B21_Rep1.raw	PXD014675
B170519_10_Lumos_PR_IN_200_mito-DSS_17B21_Rep2.raw	PXD014675
B170519_13_Lumos_PR_IN_200_mito-DSS_18B16.raw	PXD014675
B170519_14_Lumos_PR_IN_200_mito-DSS_18B17.raw	PXD014675
B170519_15_Lumos_PR_IN_200_mito-DSS_18B18.raw	PXD014675
B170519_16_Lumos_PR_IN_200_mito-DSS_18B19_Rep1.raw	PXD014675
B170519_17_Lumos_PR_IN_200_mito-DSS_18B19_Rep2.raw	PXD014675
B170519_18_Lumos_PR_IN_200_mito-DSS_18B20_Rep1.raw	PXD014675
B170519_19_Lumos_PR_IN_200_mito-DSS_18B20_Rep2.raw	PXD014675
B170519_20_Lumos_PR_IN_200_mito-DSS_18B21_Rep1.raw	PXD014675
B170519_21_Lumos_PR_IN_200_mito-DSS_18B21_Rep2.raw	PXD014675
B170523_02_Lumos_PR_IN_90_mito-DSS_16B17.raw	PXD014675
B170523_03_Lumos_PR_IN_200_mito-DSS_16B18.raw	PXD014675
B170523_04_Lumos_PR_IN_200_mito-DSS_16B19.raw	PXD014675
B170523_05_Lumos_PR_IN_200_mito-DSS_16B20.raw	PXD014675
B170523_09_Lumos_PR_IN_90_mito-DSS_14-15B17.raw	PXD014675
B170523_10_Lumos_PR_IN_90_mito-DSS_14-15B18.raw	PXD014675
B170523_11_Lumos_PR_IN_90_mito-DSS_14-15B19.raw	PXD014675
B170523_14_Lumos_PR_IN_90_mito-DSS_19-20B16.raw	PXD014675
B170523_15_Lumos_PR_IN_90_mito-DSS_19-20B17_2.raw	PXD014675
B170523_16_Lumos_PR_IN_200_mito-DSS_19-20B18.raw	PXD014675
B170523_17_Lumos_PR_IN_200_mito-DSS_19-20B19.raw	PXD014675
B170523_18_Lumos_PR_IN_200_mito-DSS_19-20B20.raw	PXD014675
B170523_19_Lumos_PR_IN_200_mito-DSS_19-20B21.raw	PXD014675
B170710_03_Lumos_ML_IN_205_FOMix28_TG_SECFr17.raw	PXD008550
B170710_04_Lumos_ML_IN_205_FOMix28_TG_SECFr18.raw	PXD008550
B170724_02_Lumos_ML_IN_205_FOMix28_TC_SECFr16.raw	PXD008550
B170724_03_Lumos_ML_IN_205_FOMix28_TC_SECFr17.raw	PXD008550
B170724_04_Lumos_ML_IN_205_FOMix28_TC_SECFr18.raw	PXD008550
B170724_06_Lumos_ML_IN_205_FOMix28_TA_SECFr16.raw	PXD008550
B170724_07_Lumos_ML_IN_205_FOMix28_TA_SECFr17.raw	PXD008550
B170724_08_Lumos_ML_IN_205_FOMix28_TA_SECFr18.raw	PXD008550
B171218_08_Lumos_LS_IN_120_MycoDSS_SCX09_hSAXfrac01_rep1.raw	PXD017695
B171218_09_Lumos_LS_IN_120_MycoDSS_SCX09_hSAXfrac02_rep1.raw	PXD017695
B171218_10_Lumos_LS_IN_120_MycoDSS_SCX09_hSAXfrac03_rep1.raw	PXD017695
B171218_11_Lumos_LS_IN_120_MycoDSS_SCX09_hSAXfrac04_rep1.raw	PXD017695
B171218_13_Lumos_LS_IN_120_MycoDSS_SCX09_hSAXfrac05_rep1.raw	PXD017695
B171218_14_Lumos_LS_IN_120_MycoDSS_SCX09_hSAXfrac06_rep1.raw	PXD017695
B171218_15_Lumos_LS_IN_120_MycoDSS_SCX09_hSAXfrac07_rep1.raw	PXD017695
B171218_17_Lumos_LS_IN_120_MycoDSS_SCX09_hSAXfrac01_rep2.raw	PXD017695
B171218_18_Lumos_LS_IN_120_MycoDSS_SCX09_hSAXfrac02_rep2.raw	PXD017695
B171218_19_Lumos_LS_IN_120_MycoDSS_SCX09_hSAXfrac03_rep2.raw	PXD017695
B171218_20_Lumos_LS_IN_120_MycoDSS_SCX09_hSAXfrac04_rep2.raw	PXD017695
B171218_23_Lumos_LS_IN_120_MycoDSS_SCX09_hSAXfrac06_rep2.raw	PXD017695
B171220_02_Lumos_LS_IN_120_MycoDSS_SCX10_hSAXfrac01_rep1.raw	PXD017695
B171220_03_Lumos_LS_IN_120_MycoDSS_SCX10_hSAXfrac02_rep1.raw	PXD017695
B171220_04_Lumos_LS_IN_120_MycoDSS_SCX10_hSAXfrac03_rep1.raw	PXD017695
B171220_06_Lumos_LS_IN_120_MycoDSS_SCX10_hSAXfrac04_rep1.raw	PXD017695
B171220_08_Lumos_LS_IN_120_MycoDSS_SCX10_hSAXfrac06_rep1.raw	PXD017695
B171220_09_Lumos_LS_IN_120_MycoDSS_SCX10_hSAXfrac07_rep1.raw	PXD017695
B171220_11_Lumos_LS_IN_120_MycoDSS_SCX10_hSAXfrac01_rep2.raw	PXD017695
B171220_12_Lumos_LS_IN_120_MycoDSS_SCX10_hSAXfrac02_rep2.raw	PXD017695
B171220_13_Lumos_LS_IN_120_MycoDSS_SCX10_hSAXfrac03_rep2.raw	PXD017695
B171220_15_Lumos_LS_IN_120_MycoDSS_SCX10_hSAXfrac04_rep2.raw	PXD017695
B171220_16_Lumos_LS_IN_120_MycoDSS_SCX10_hSAXfrac05_rep2.raw	PXD017695
B171220_17_Lumos_LS_IN_120_MycoDSS_SCX10_hSAXfrac06_rep2.raw	PXD017695
B171220_19_Lumos_LS_IN_120_MycoDSS_SCX10_hSAXfrac07_rep2.raw	PXD017695
B171221_02_Lumos_LS_IN_120_MycoDSS_SCX11_hSAXfrac01_rep1.raw	PXD017695
B171221_03_Lumos_LS_IN_120_MycoDSS_SCX11_hSAXfrac02_rep1.raw	PXD017695
B171221_04_Lumos_LS_IN_120_MycoDSS_SCX11_hSAXfrac03_rep1.raw	PXD017695
B171221_05_Lumos_LS_IN_120_MycoDSS_SCX11_hSAXfrac04_rep1.raw	PXD017695
B171221_07_Lumos_LS_IN_120_MycoDSS_SCX11_hSAXfrac05_rep1.raw	PXD017695
B171221_08_Lumos_LS_IN_120_MycoDSS_SCX11_hSAXfrac06_rep1.raw	PXD017695
B171221_11_Lumos_LS_IN_120_MycoDSS_SCX11_hSAXfrac07_rep1.raw	PXD017695
B171221_12_Lumos_LS_IN_120_MycoDSS_SCX11_hSAXfrac01_rep2.raw	PXD017695
B171221_13_Lumos_LS_IN_120_MycoDSS_SCX11_hSAXfrac02_rep2.raw	PXD017695
B171221_14_Lumos_LS_IN_120_MycoDSS_SCX11_hSAXfrac03_rep2.raw	PXD017695
B171221_16_Lumos_LS_IN_120_MycoDSS_SCX11_hSAXfrac04_rep2.raw	PXD017695
B171221_17_Lumos_LS_IN_120_MycoDSS_SCX11_hSAXfrac05_rep2.raw	PXD017695
B171221_18_Lumos_LS_IN_120_MycoDSS_SCX11_hSAXfrac06_rep2.raw	PXD017695
B171221_19_Lumos_LS_IN_120_MycoDSS_SCX11_hSAXfrac07_rep2.raw	PXD017695
B171222_02_Lumos_LS_IN_120_MycoDSS_SCX12_hSAXfrac01_rep1.raw	PXD017695
B171222_03_Lumos_LS_IN_120_MycoDSS_SCX12_hSAXfrac02_rep1.raw	PXD017695
B171222_04_Lumos_LS_IN_120_MycoDSS_SCX12_hSAXfrac03_rep1.raw	PXD017695
B171222_05_Lumos_LS_IN_120_MycoDSS_SCX12_hSAXfrac04_rep1.raw	PXD017695
B171222_07_Lumos_LS_IN_120_MycoDSS_SCX12_hSAXfrac05_rep1.raw	PXD017695
B171222_08_Lumos_LS_IN_120_MycoDSS_SCX12_hSAXfrac06_rep1.raw	PXD017695
B171222_09_Lumos_LS_IN_120_MycoDSS_SCX12_hSAXfrac07_rep1.raw	PXD017695
B171222_12_Lumos_LS_IN_120_MycoDSS_SCX12_hSAXfrac01_rep2.raw	PXD017695
B171222_13_Lumos_LS_IN_120_MycoDSS_SCX12_hSAXfrac02_rep2.raw	PXD017695
B171222_14_Lumos_LS_IN_120_MycoDSS_SCX12_hSAXfrac03_rep2.raw	PXD017695
B171222_16_Lumos_LS_IN_120_MycoDSS_SCX12_hSAXfrac04_rep2.raw	PXD017695
B171222_17_Lumos_LS_IN_120_MycoDSS_SCX12_hSAXfrac05_rep2.raw	PXD017695
B171222_18_Lumos_LS_IN_120_MycoDSS_SCX12_hSAXfrac06_rep2.raw	PXD017695
B171222_19_Lumos_LS_IN_120_MycoDSS_SCX12_hSAXfrac07_rep2.raw	PXD017695
B171222_21_Lumos_LS_IN_120_MycoDSS_SCX11_hSAXfrac04_rep3.raw	PXD017695
B171222_22_Lumos_LS_IN_120_MycoDSS_SCX11_hSAXfrac05_rep3.raw	PXD017695
B171222_24_Lumos_LS_IN_130_MycoDSS_SCX12_hSAXfrac04_eq10.raw	PXD017695
B171222_26_Lumos_LS_IN_140_MycoDSS_SCX12_hSAXfrac04_eq20.raw	PXD017695
B171228_02_Lumos_LS_IN_120_MycoDSS_SCX13_hSAXfrac01_rep1.raw	PXD017695
B171228_03_Lumos_LS_IN_120_MycoDSS_SCX13_hSAXfrac02_rep1.raw	PXD017695
B171228_04_Lumos_LS_IN_120_MycoDSS_SCX13_hSAXfrac03_rep1.raw	PXD017695
B171228_05_Lumos_LS_IN_120_MycoDSS_SCX13_hSAXfrac04_rep1.raw	PXD017695
B171228_07_Lumos_LS_IN_120_MycoDSS_SCX13_hSAXfrac05_rep1.raw	PXD017695
B171228_08_Lumos_LS_IN_120_MycoDSS_SCX13_hSAXfrac06_rep1.raw	PXD017695
B171228_09_Lumos_LS_IN_120_MycoDSS_SCX13_hSAXfrac07_rep1.raw	PXD017695
B171228_10_Lumos_LS_IN_120_MycoDSS_SCX13_hSAXfrac08_rep1.raw	PXD017695
B171228_13_Lumos_LS_IN_120_MycoDSS_SCX13_hSAXfrac01_rep2.raw	PXD017695
B171228_14_Lumos_LS_IN_120_MycoDSS_SCX13_hSAXfrac02_rep2.raw	PXD017695
B171228_15_Lumos_LS_IN_120_MycoDSS_SCX13_hSAXfrac03_rep2.raw	PXD017695
B171228_16_Lumos_LS_IN_120_MycoDSS_SCX13_hSAXfrac04_rep2.raw	PXD017695
B171228_18_Lumos_LS_IN_120_MycoDSS_SCX13_hSAXfrac05_rep2.raw	PXD017695
B171228_19_Lumos_LS_IN_120_MycoDSS_SCX13_hSAXfrac06_rep2.raw	PXD017695
B171228_20_Lumos_LS_IN_120_MycoDSS_SCX13_hSAXfrac07_rep2.raw	PXD017695
B171228_21_Lumos_LS_IN_120_MycoDSS_SCX13_hSAXfrac08_rep2.raw	PXD017695
B180103_02_Lumos_LS_IN_120_MycoDSS_SCX14_hSAXfrac01_rep1.raw	PXD017695
B180103_03_Lumos_LS_IN_120_MycoDSS_SCX14_hSAXfrac02_rep1.raw	PXD017695
B180103_04_Lumos_LS_IN_120_MycoDSS_SCX14_hSAXfrac03_rep1.raw	PXD017695
B180103_05_Lumos_LS_IN_120_MycoDSS_SCX14_hSAXfrac04_rep1.raw	PXD017695
B180103_07_Lumos_LS_IN_120_MycoDSS_SCX14_hSAXfrac05_rep1.raw	PXD017695
B180103_08_Lumos_LS_IN_120_MycoDSS_SCX14_hSAXfrac06_rep1.raw	PXD017695
B180103_09_Lumos_LS_IN_120_MycoDSS_SCX14_hSAXfrac07_rep1.raw	PXD017695
B180103_10_Lumos_LS_IN_120_MycoDSS_SCX14_hSAXfrac08_rep1.raw	PXD017695
B180103_13_Lumos_LS_IN_120_MycoDSS_SCX14_hSAXfrac01_rep2.raw	PXD017695
B180103_14_Lumos_LS_IN_120_MycoDSS_SCX14_hSAXfrac02_rep2.raw	PXD017695
B180103_15_Lumos_LS_IN_120_MycoDSS_SCX14_hSAXfrac03_rep2.raw	PXD017695
B180103_16_Lumos_LS_IN_120_MycoDSS_SCX14_hSAXfrac04_rep2.raw	PXD017695
B180103_18_Lumos_LS_IN_120_MycoDSS_SCX14_hSAXfrac05_rep2.raw	PXD017695
B180103_19_Lumos_LS_IN_120_MycoDSS_SCX14_hSAXfrac06_rep2.raw	PXD017695
B180103_20_Lumos_LS_IN_120_MycoDSS_SCX14_hSAXfrac07_rep2.raw	PXD017695
B180103_21_Lumos_LS_IN_120_MycoDSS_SCX14_hSAXfrac08_rep2.raw	PXD017695
B180103_23_Lumos_LS_IN_120_MycoDSS_SCX14_hSAXfrac06_rep3.raw	PXD017695
B180103_24_Lumos_LS_IN_120_MycoDSS_SCX14_hSAXfrac06_rep4.raw	PXD017695
B180103_25_Lumos_LS_IN_120_MycoDSS_SCX14_hSAXfrac06_rep5.raw	PXD017695
B180105_02_Lumos_FO_IN_120_MycoDSS_SCX15_hSAXfrac01_rep1.raw	PXD017695
B180105_03_Lumos_FO_IN_120_MycoDSS_SCX15_hSAXfrac02_rep1.raw	PXD017695
B180105_04_Lumos_FO_IN_120_MycoDSS_SCX15_hSAXfrac03_rep1.raw	PXD017695
B180105_05_Lumos_FO_IN_120_MycoDSS_SCX15_hSAXfrac04_rep1.raw	PXD017695
B180105_07_Lumos_FO_IN_120_MycoDSS_SCX15_hSAXfrac05_rep1.raw	PXD017695
B180105_08_Lumos_FO_IN_120_MycoDSS_SCX15_hSAXfrac06_rep1.raw	PXD017695
B180105_09_Lumos_FO_IN_120_MycoDSS_SCX15_hSAXfrac07_rep1.raw	PXD017695
B180105_11_Lumos_FO_IN_120_MycoDSS_SCX15_hSAXfrac01_rep2.raw	PXD017695
B180105_12_Lumos_FO_IN_120_MycoDSS_SCX15_hSAXfrac02_rep2.raw	PXD017695
B180105_13_Lumos_FO_IN_120_MycoDSS_SCX15_hSAXfrac03_rep2.raw	PXD017695
B180105_14_Lumos_FO_IN_120_MycoDSS_SCX15_hSAXfrac04_rep2.raw	PXD017695
B180105_17_Lumos_FO_IN_120_MycoDSS_SCX15_hSAXfrac06_rep2.raw	PXD017695
B180105_18_Lumos_FO_IN_120_MycoDSS_SCX15_hSAXfrac07_rep2.raw	PXD017695
B180108_01_Lumos_FO_IN_120_MycoDSS_SCX15_hSAXfrac05_rep2.raw	PXD017695
B180119_07_Lumos_LS_IN_120_MycoDSS_SCX17n18_hSAXfrac01_rep1.raw	PXD017695
B180119_08_Lumos_LS_IN_120_MycoDSS_SCX17n18_hSAXfrac02_rep1.raw	PXD017695
B180119_09_Lumos_LS_IN_120_MycoDSS_SCX17n18_hSAXfrac03_rep1.raw	PXD017695
B180119_10_Lumos_LS_IN_120_MycoDSS_SCX17n18_hSAXfrac04_rep1.raw	PXD017695
B180119_12_Lumos_LS_IN_120_MycoDSS_SCX17n18_hSAXfrac05_rep1.raw	PXD017695
B180119_13_Lumos_LS_IN_120_MycoDSS_SCX17n18_hSAXfrac06_rep1.raw	PXD017695
B180119_14_Lumos_LS_IN_120_MycoDSS_SCX17n18_hSAXfrac07_rep1.raw	PXD017695
B180119_18_Lumos_LS_IN_120_MycoDSS_SCX17n18_hSAXfrac01_rep2.raw	PXD017695
B180119_19_Lumos_LS_IN_120_MycoDSS_SCX17n18_hSAXfrac02_rep2.raw	PXD017695
B180119_20_Lumos_LS_IN_120_MycoDSS_SCX17n18_hSAXfrac03_rep2.raw	PXD017695
B180119_21_Lumos_LS_IN_120_MycoDSS_SCX17n18_hSAXfrac04_rep2.raw	PXD017695
B180119_23_Lumos_LS_IN_120_MycoDSS_SCX17n18_hSAXfrac05_rep2.raw	PXD017695
B180119_24_Lumos_LS_IN_120_MycoDSS_SCX17n18_hSAXfrac06_rep2.raw	PXD017695
B180119_25_Lumos_LS_IN_120_MycoDSS_SCX17n18_hSAXfrac07_rep2.raw	PXD017695
B180119_26_Lumos_LS_IN_120_MycoDSS_SCX17n18_hSAXfrac08_rep2.raw	PXD017695
B180119_28_Lumos_LS_IN_120_MycoDSS_SCX17n18_hSAXfrac01_rep3.raw	PXD017695
B180119_29_Lumos_LS_IN_120_MycoDSS_SCX17n18_hSAXfrac02_rep3.raw	PXD017695
B180119_30_Lumos_LS_IN_120_MycoDSS_SCX17n18_hSAXfrac07_rep3.raw	PXD017695
B180119_31_Lumos_LS_IN_120_MycoDSS_SCX17n18_hSAXfrac08_rep3.raw	PXD017695
B180123_06_Lumos_LS_IN_120_MycoDSS_SCX16_hSAXfrac01_rep1.raw	PXD017695
B180123_07_Lumos_LS_IN_120_MycoDSS_SCX16_hSAXfrac02_rep1.raw	PXD017695
B180123_08_Lumos_LS_IN_120_MycoDSS_SCX16_hSAXfrac03_rep1.raw	PXD017695
B180123_09_Lumos_LS_IN_120_MycoDSS_SCX16_hSAXfrac04_rep1.raw	PXD017695
B180123_11_Lumos_LS_IN_120_MycoDSS_SCX16_hSAXfrac05_rep1.raw	PXD017695
B180123_12_Lumos_LS_IN_120_MycoDSS_SCX16_hSAXfrac06_rep1.raw	PXD017695
B180123_13_Lumos_LS_IN_120_MycoDSS_SCX16_hSAXfrac07_rep1.raw	PXD017695
B180123_14_Lumos_LS_IN_120_MycoDSS_SCX16_hSAXfrac08_rep1.raw	PXD017695
B180123_17_Lumos_LS_IN_120_MycoDSS_SCX16_hSAXfrac01_rep2.raw	PXD017695
B180123_18_Lumos_LS_IN_120_MycoDSS_SCX16_hSAXfrac02_rep2.raw	PXD017695
B180123_19_Lumos_LS_IN_120_MycoDSS_SCX16_hSAXfrac03_rep2.raw	PXD017695
B180123_20_Lumos_LS_IN_120_MycoDSS_SCX16_hSAXfrac04_rep2.raw	PXD017695
B180123_22_Lumos_LS_IN_120_MycoDSS_SCX16_hSAXfrac05_rep2.raw	PXD017695
B180123_23_Lumos_LS_IN_120_MycoDSS_SCX16_hSAXfrac06_rep2.raw	PXD017695
B180123_24_Lumos_LS_IN_120_MycoDSS_SCX16_hSAXfrac07_rep2.raw	PXD017695
B180123_25_Lumos_LS_IN_120_MycoDSS_SCX16_hSAXfrac08_rep2.raw	PXD017695
B180123_27_Lumos_LS_IN_120_MycoDSS_SCX16_hSAXfrac03_rep3.raw	PXD017695
B180123_28_Lumos_LS_IN_120_MycoDSS_SCX16_hSAXfrac03_rep4.raw	PXD017695
B180123_28_Lumos_LS_IN_120_MycoDSS_SCX16_hSAXfrac07_rep3.raw	PXD017695
B180123_29_Lumos_LS_IN_120_MycoDSS_SCX16_hSAXfrac08_rep3.raw	PXD017695
B180123_31_Lumos_LS_IN_120_MycoDSS_SCX16_hSAXfrac04_rep3.raw	PXD017695
B180123_32_Lumos_LS_IN_120_MycoDSS_SCX16_hSAXfrac05_rep3.raw	PXD017695
B180123_33_Lumos_LS_IN_120_MycoDSS_SCX16_hSAXfrac06_rep3.raw	PXD017695
B190125_03_Lumos_FO_IN_120_MycoDSS_inCell_protSEC_SCX23_SEC7_rep1.raw	PXD017695
B190125_04_Lumos_FO_IN_120_MycoDSS_inCell_protSEC_SCX23_SEC8_rep1.raw	PXD017695
B190125_05_Lumos_FO_IN_120_MycoDSS_inCell_protSEC_SCX23_SEC9_rep1.raw	PXD017695
B190125_06_Lumos_FO_IN_120_MycoDSS_inCell_protSEC_SCX23_SEC10_rep1.raw	PXD017695
B190125_10_Lumos_FO_IN_120_MycoDSS_inCell_protSEC_SCX23_SEC8_rep2.raw	PXD017695
B190125_11_Lumos_FO_IN_120_MycoDSS_inCell_protSEC_SCX23_SEC9_rep2.raw	PXD017695
B190125_12_Lumos_FO_IN_120_MycoDSS_inCell_protSEC_SCX23_SEC10_rep2.raw	PXD017695
B190125_17_Lumos_FO_IN_120_MycoDSS_inCell_protSEC_SCX24_SEC9_rep1.raw	PXD017695
B190125_18_Lumos_FO_IN_120_MycoDSS_inCell_protSEC_SCX24_SEC10_rep1.raw	PXD017695
B190125_23_Lumos_FO_IN_120_MycoDSS_inCell_protSEC_SCX24_SEC9_rep2.raw	PXD017695
B190125_27_Lumos_FO_IN_120_MycoDSS_inCell_protSEC_SCX19_SEC8_rep1.raw	PXD017695
B190125_28_Lumos_FO_IN_120_MycoDSS_inCell_protSEC_SCX19_SEC9_rep1.raw	PXD017695
B190125_29_Lumos_FO_IN_120_MycoDSS_inCell_protSEC_SCX19_SEC10_rep1.raw	PXD017695
B190125_31_Lumos_FO_IN_120_MycoDSS_inCell_protSEC_SCX19_SEC7_rep2.raw	PXD017695
B190125_32_Lumos_FO_IN_120_MycoDSS_inCell_protSEC_SCX19_SEC8_rep2.raw	PXD017695
B190125_33_Lumos_FO_IN_120_MycoDSS_inCell_protSEC_SCX19_SEC9_rep2.raw	PXD017695
B190128_37_Lumos_FO_IN_120_MycoDSS_inCell_protSEC_SCX20_SEC8_rep1.raw	PXD017695
B190128_38_Lumos_FO_IN_120_MycoDSS_inCell_protSEC_SCX20_SEC9_rep1.raw	PXD017695
B190128_39_Lumos_FO_IN_120_MycoDSS_inCell_protSEC_SCX20_SEC10_rep1.raw	PXD017695
B190128_41_Lumos_FO_IN_120_MycoDSS_inCell_protSEC_SCX20_SEC7_rep2.raw	PXD017695
B190128_43_Lumos_FO_IN_120_MycoDSS_inCell_protSEC_SCX20_SEC9_rep2.raw	PXD017695
B190128_44_Lumos_FO_IN_120_MycoDSS_inCell_protSEC_SCX20_SEC10_rep2.raw	PXD017695
B190129_48_Lumos_FO_IN_120_MycoDSS_inCell_protSEC_SCX22_SEC7_rep1.raw	PXD017695
B190129_49_Lumos_FO_IN_120_MycoDSS_inCell_protSEC_SCX22_SEC7_rep2.raw	PXD017695
B190129_50_Lumos_FO_IN_120_MycoDSS_inCell_protSEC_SCX22_SEC8_rep1.raw	PXD017695
B190129_51_Lumos_FO_IN_120_MycoDSS_inCell_protSEC_SCX22_SEC8_rep2.raw	PXD017695
B190129_52_Lumos_FO_IN_120_MycoDSS_inCell_protSEC_SCX22_SEC9_rep1.raw	PXD017695
B190129_53_Lumos_FO_IN_120_MycoDSS_inCell_protSEC_SCX22_SEC9_rep2.raw	PXD017695
B190129_54_Lumos_FO_IN_120_MycoDSS_inCell_protSEC_SCX22_SEC10_rep1.raw	PXD017695
B190129_55_Lumos_FO_IN_120_MycoDSS_inCell_protSEC_SCX22_SEC10_rep1.raw	PXD017695
B190131_08_Lumos_LS_IN_120_MycoDSS_inCell_protSEC_SCX21_SEC7_rep1.raw	PXD017695
B190131_13_Lumos_LS_IN_120_MycoDSS_inCell_protSEC_SCX21_SEC9_rep1.raw	PXD017695
B190131_14_Lumos_LS_IN_120_MycoDSS_inCell_protSEC_SCX21_SEC9_rep2.raw	PXD017695
C_Lee_010916_ymitos_BS3_XL_A13_A15_10_Rep1.raw	PXD017620
C_Lee_010916_ymitos_BS3_XL_A13_A15_10_Rep2.raw	PXD017620
C_Lee_010916_ymitos_BS3_XL_A13_A15_11_Rep1.raw	PXD017620
C_Lee_010916_ymitos_BS3_XL_A13_A15_11_Rep2.raw	PXD017620
C_Lee_010916_ymitos_BS3_XL_A13_A15_12_Rep1.raw	PXD017620
C_Lee_010916_ymitos_BS3_XL_A13_A15_12_Rep2.raw	PXD017620
C_Lee_010916_ymitos_BS3_XL_A13_A15_13_Rep1.raw	PXD017620
C_Lee_010916_ymitos_BS3_XL_A13_A15_13_Rep2.raw	PXD017620
C_Lee_010916_ymitos_BS3_XL_A13_A15_14_Rep1.raw	PXD017620
C_Lee_010916_ymitos_BS3_XL_A13_A15_14_Rep2.raw	PXD017620
C_Lee_010916_ymitos_BS3_XL_A13_A15_15_Rep1.raw	PXD017620
C_Lee_010916_ymitos_BS3_XL_A13_A15_15_Rep2.raw	PXD017620
C_Lee_010916_ymitos_BS3_XL_B1_B2_10_Rep1.raw	PXD017620
C_Lee_010916_ymitos_BS3_XL_B1_B2_10_Rep2.raw	PXD017620
C_Lee_010916_ymitos_BS3_XL_B1_B2_11_Rep1.raw	PXD017620
C_Lee_010916_ymitos_BS3_XL_B1_B2_11_Rep2.raw	PXD017620
C_Lee_010916_ymitos_BS3_XL_B1_B2_12_Rep1.raw	PXD017620
C_Lee_010916_ymitos_BS3_XL_B1_B2_12_Rep2.raw	PXD017620
C_Lee_010916_ymitos_BS3_XL_B1_B2_13_Rep1.raw	PXD017620
C_Lee_010916_ymitos_BS3_XL_B1_B2_13_Rep2.raw	PXD017620
C_Lee_010916_ymitos_BS3_XL_B1_B2_14_Rep1.raw	PXD017620
C_Lee_010916_ymitos_BS3_XL_B1_B2_14_Rep2.raw	PXD017620
C_Lee_010916_ymitos_BS3_XL_B1_B2_15_Rep1.raw	PXD017620
C_Lee_010916_ymitos_BS3_XL_B1_B2_15_Rep2.raw	PXD017620
C_Lee_010916_ymitos_BS3_XL_B1_B2_16_Rep2.raw	PXD017620
C_Lee_010916_ymitos_BS3_XL_B3_B4_10_Rep1.raw	PXD017620
C_Lee_010916_ymitos_BS3_XL_B3_B4_11_Rep1.raw	PXD017620
C_Lee_010916_ymitos_BS3_XL_B3_B4_11_Rep2.raw	PXD017620
C_Lee_010916_ymitos_BS3_XL_B3_B4_12_Rep1.raw	PXD017620
C_Lee_010916_ymitos_BS3_XL_B3_B4_12_Rep2.raw	PXD017620
C_Lee_010916_ymitos_BS3_XL_B3_B4_13_Rep1.raw	PXD017620
C_Lee_010916_ymitos_BS3_XL_B3_B4_13_Rep2.raw	PXD017620
C_Lee_010916_ymitos_BS3_XL_B3_B4_14_Rep1.raw	PXD017620
C_Lee_010916_ymitos_BS3_XL_B3_B4_14_Rep2.raw	PXD017620
C_Lee_010916_ymitos_BS3_XL_B3_B4_15_Rep1.raw	PXD017620
C_Lee_010916_ymitos_BS3_XL_B3_B4_15_Rep2.raw	PXD017620
C_Lee_010916_ymitos_BS3_XL_B5_B6_10_Rep1.raw	PXD017620
C_Lee_010916_ymitos_BS3_XL_B5_B6_10_Rep2.raw	PXD017620
C_Lee_010916_ymitos_BS3_XL_B5_B6_11_Rep1.raw	PXD017620
C_Lee_010916_ymitos_BS3_XL_B5_B6_11_Rep2.raw	PXD017620
C_Lee_010916_ymitos_BS3_XL_B5_B6_12_Rep1.raw	PXD017620
C_Lee_010916_ymitos_BS3_XL_B5_B6_12_Rep2.raw	PXD017620
C_Lee_010916_ymitos_BS3_XL_B5_B6_13_Rep1.raw	PXD017620
C_Lee_010916_ymitos_BS3_XL_B5_B6_13_Rep2.raw	PXD017620
C_Lee_010916_ymitos_BS3_XL_B5_B6_14_Rep1.raw	PXD017620
C_Lee_010916_ymitos_BS3_XL_B5_B6_14_Rep2.raw	PXD017620
C_Lee_010916_ymitos_BS3_XL_B5_B6_15_Rep1.raw	PXD017620
C_Lee_010916_ymitos_BS3_XL_B5_B6_15_Rep2.raw	PXD017620
C_Lee_011216_ymitos_WT_Gly_BS3_XL_10_R1.raw	PXD017620
C_Lee_011216_ymitos_WT_Gly_BS3_XL_10_R2.raw	PXD017620
C_Lee_011216_ymitos_WT_Gly_BS3_XL_11_R1.raw	PXD017620
C_Lee_011216_ymitos_WT_Gly_BS3_XL_11_R2.raw	PXD017620
C_Lee_011216_ymitos_WT_Gly_BS3_XL_12_R1.raw	PXD017620
C_Lee_011216_ymitos_WT_Gly_BS3_XL_12_R2.raw	PXD017620
C_Lee_011216_ymitos_WT_Gly_BS3_XL_13_R1.raw	PXD017620
C_Lee_011216_ymitos_WT_Gly_BS3_XL_13_R2a.raw	PXD017620
C_Lee_011216_ymitos_WT_Gly_BS3_XL_14_R1a.raw	PXD017620
C_Lee_011216_ymitos_WT_Gly_BS3_XL_14_R2a.raw	PXD017620
C_Lee_011216_ymitos_WT_Gly_BS3_XL_15_R1.raw	PXD017620
C_Lee_011216_ymitos_WT_Gly_BS3_XL_15_R2.raw	PXD017620
C_Lee_011216_ymitos_WT_Gly_BS3_XL_16_R1.raw	PXD017620
C_Lee_011216_ymitos_WT_Gly_BS3_XL_16_R2.raw	PXD017620
C_Lee_011216_ymitos_WT_Gly_BS3_XL_19to21_R2.raw	PXD017620
C_Lee_011216_ymitos_WT_Gly_BS3_XL_7to9_R2.raw	PXD017620
C_Lee_070916_ymitos_BS3_XL_B7_B8_10_Rep1.raw	PXD017620
C_Lee_070916_ymitos_BS3_XL_B7_B8_10_Rep2.raw	PXD017620
C_Lee_070916_ymitos_BS3_XL_B7_B8_9_Rep1.raw	PXD017620
C_Lee_090916_ymitos_BS3_XL_B11_B12_10_Rep1.raw	PXD017620
C_Lee_090916_ymitos_BS3_XL_B11_B12_10_Rep2.raw	PXD017620
C_Lee_090916_ymitos_BS3_XL_B11_B12_11_Rep1.raw	PXD017620
C_Lee_090916_ymitos_BS3_XL_B11_B12_11_Rep2.raw	PXD017620
C_Lee_090916_ymitos_BS3_XL_B11_B12_12_Rep1.raw	PXD017620
C_Lee_090916_ymitos_BS3_XL_B11_B12_12_Rep2.raw	PXD017620
C_Lee_090916_ymitos_BS3_XL_B11_B12_13_Rep1.raw	PXD017620
C_Lee_090916_ymitos_BS3_XL_B11_B12_13_Rep2.raw	PXD017620
C_Lee_090916_ymitos_BS3_XL_B11_B12_14_Rep1.raw	PXD017620
C_Lee_090916_ymitos_BS3_XL_B11_B12_14_Rep2.raw	PXD017620
C_Lee_090916_ymitos_BS3_XL_B11_B12_9_Rep1.raw	PXD017620
C_Lee_090916_ymitos_BS3_XL_B11_B12_9_Rep2.raw	PXD017620
C_Lee_090916_ymitos_BS3_XL_B13_C1_10_Rep1.raw	PXD017620
C_Lee_090916_ymitos_BS3_XL_B13_C1_10_Rep2.raw	PXD017620
C_Lee_090916_ymitos_BS3_XL_B13_C1_11_Rep1.raw	PXD017620
C_Lee_090916_ymitos_BS3_XL_B13_C1_11_Rep2.raw	PXD017620
C_Lee_090916_ymitos_BS3_XL_B13_C1_12_Rep1.raw	PXD017620
C_Lee_090916_ymitos_BS3_XL_B13_C1_12_Rep2.raw	PXD017620
C_Lee_090916_ymitos_BS3_XL_B13_C1_13_Rep1.raw	PXD017620
C_Lee_090916_ymitos_BS3_XL_B13_C1_13_Rep2.raw	PXD017620
C_Lee_090916_ymitos_BS3_XL_B13_C1_14_Rep1.raw	PXD017620
C_Lee_090916_ymitos_BS3_XL_B13_C1_14_Rep2.raw	PXD017620
C_Lee_090916_ymitos_BS3_XL_B13_C1_15_Rep1.raw	PXD017620
C_Lee_090916_ymitos_BS3_XL_B13_C1_15_Rep2.raw	PXD017620
C_Lee_090916_ymitos_BS3_XL_B13_C1_7to9_Rep1.raw	PXD017620
C_Lee_090916_ymitos_BS3_XL_B7_B8_11_Rep1.raw	PXD017620
C_Lee_090916_ymitos_BS3_XL_B7_B8_11_Rep2.raw	PXD017620
C_Lee_090916_ymitos_BS3_XL_B7_B8_12_Rep1.raw	PXD017620
C_Lee_090916_ymitos_BS3_XL_B7_B8_12_Rep2.raw	PXD017620
C_Lee_090916_ymitos_BS3_XL_B7_B8_13_Rep1.raw	PXD017620
C_Lee_090916_ymitos_BS3_XL_B7_B8_13_Rep2.raw	PXD017620
C_Lee_090916_ymitos_BS3_XL_B7_B8_14_Rep1.raw	PXD017620
C_Lee_090916_ymitos_BS3_XL_B7_B8_14_Rep2.raw	PXD017620
C_Lee_090916_ymitos_BS3_XL_B7_B8_15_Rep1.raw	PXD017620
C_Lee_090916_ymitos_BS3_XL_B7_B8_15_Rep2.raw	PXD017620
C_Lee_090916_ymitos_BS3_XL_B9_B10_10_Rep1.raw	PXD017620
C_Lee_090916_ymitos_BS3_XL_B9_B10_10_Rep2.raw	PXD017620
C_Lee_090916_ymitos_BS3_XL_B9_B10_11_Rep1.raw	PXD017620
C_Lee_090916_ymitos_BS3_XL_B9_B10_11_Rep2.raw	PXD017620
C_Lee_090916_ymitos_BS3_XL_B9_B10_12_Rep1.raw	PXD017620
C_Lee_090916_ymitos_BS3_XL_B9_B10_12_Rep2.raw	PXD017620
C_Lee_090916_ymitos_BS3_XL_B9_B10_13_Rep1.raw	PXD017620
C_Lee_090916_ymitos_BS3_XL_B9_B10_13_Rep2.raw	PXD017620
C_Lee_090916_ymitos_BS3_XL_B9_B10_14_Rep1.raw	PXD017620
C_Lee_090916_ymitos_BS3_XL_B9_B10_14_Rep2.raw	PXD017620
C_Lee_090916_ymitos_BS3_XL_B9_B10_15_Rep1.raw	PXD017620
C_Lee_090916_ymitos_BS3_XL_B9_B10_15_Rep2.raw	PXD017620
C_Lee_090916_ymitos_BS3_XL_B9_B10_7to9_Rep2.raw	PXD017620
C_Lee_261116_ymitos_WT_Glu_BS3_XL_10_R1.raw	PXD017620
C_Lee_261116_ymitos_WT_Glu_BS3_XL_10_R2.raw	PXD017620
C_Lee_261116_ymitos_WT_Glu_BS3_XL_11_R1.raw	PXD017620
C_Lee_261116_ymitos_WT_Glu_BS3_XL_11_R2.raw	PXD017620
C_Lee_261116_ymitos_WT_Glu_BS3_XL_12_R1.raw	PXD017620
C_Lee_261116_ymitos_WT_Glu_BS3_XL_12_R2.raw	PXD017620
C_Lee_261116_ymitos_WT_Glu_BS3_XL_13_R1a.raw	PXD017620
C_Lee_261116_ymitos_WT_Glu_BS3_XL_13_R2a.raw	PXD017620
C_Lee_261116_ymitos_WT_Glu_BS3_XL_14_R1.raw	PXD017620
C_Lee_261116_ymitos_WT_Glu_BS3_XL_14_R2.raw	PXD017620
C_Lee_261116_ymitos_WT_Glu_BS3_XL_15_R1.raw	PXD017620
C_Lee_261116_ymitos_WT_Glu_BS3_XL_15_R2.raw	PXD017620
C_Lee_300117_ymitos_Glu_BS3_XL_10_R1.raw	PXD017620
C_Lee_300117_ymitos_Glu_BS3_XL_10_R2.raw	PXD017620
C_Lee_300117_ymitos_Glu_BS3_XL_11_R1.raw	PXD017620
C_Lee_300117_ymitos_Glu_BS3_XL_11_R2.raw	PXD017620
C_Lee_300117_ymitos_Glu_BS3_XL_12_R1.raw	PXD017620
C_Lee_300117_ymitos_Glu_BS3_XL_12_R2.raw	PXD017620
C_Lee_300117_ymitos_Glu_BS3_XL_13_R1.raw	PXD017620
C_Lee_300117_ymitos_Glu_BS3_XL_13_R2.raw	PXD017620
C_Lee_300117_ymitos_Glu_BS3_XL_14_R1.raw	PXD017620
C_Lee_300117_ymitos_Glu_BS3_XL_14_R2.raw	PXD017620
C_Lee_300117_ymitos_Glu_BS3_XL_15_R1.raw	PXD017620
C_Lee_300117_ymitos_Glu_BS3_XL_15_R2.raw	PXD017620
C_Lee_300117_ymitos_Glu_BS3_XL_16_R1.raw	PXD017620
C_Lee_300117_ymitos_Glu_BS3_XL_16_R2.raw	PXD017620
HEK293_DSS_FAIMS_405060_Fr1.raw	PXD019926
HEK293_DSS_FAIMS_405060_Fr2.raw	PXD019926
HEK293_DSS_FAIMS_405060_Fr3.raw	PXD019926
HEK293_DSS_FAIMS_405060_Fr4.raw	PXD019926
HEK293_DSS_FAIMS_4055_Fr1.raw	PXD019926
HEK293_DSS_FAIMS_4055_Fr2.raw	PXD019926
HEK293_DSS_FAIMS_4055_Fr3.raw	PXD019926
HEK293_DSS_FAIMS_4055_Fr4.raw	PXD019926
HEK293_DSS_FAIMS_405565_Fr1.raw	PXD019926
HEK293_DSS_FAIMS_405565_Fr2.raw	PXD019926
HEK293_DSS_FAIMS_405565_Fr3.raw	PXD019926
HEK293_DSS_FAIMS_405565_Fr4.raw	PXD019926
HEK293_DSS_FAIMS_5060_Fr1.raw	PXD019926
HEK293_DSS_FAIMS_5060_Fr2.raw	PXD019926
HEK293_DSS_FAIMS_5060_Fr3.raw	PXD019926
HEK293_DSS_FAIMS_5060_Fr4.raw	PXD019926
HEK293_DSS_noFAIMS_Fr1.raw	PXD019926
HEK293_DSS_noFAIMS_Fr2.raw	PXD019926
HEK293_DSS_noFAIMS_Fr3.raw	PXD019926
HEK293_DSS_noFAIMS_Fr4.raw	PXD019926
I_Parfentev_A_Linden_260617_180717_ymitos_WTGly_A10.raw	PXD017620
I_Parfentev_A_Linden_260617_180717_ymitos_WTGly_A10b.raw	PXD017620
I_Parfentev_A_Linden_260617_180717_ymitos_WTGly_A11.raw	PXD017620
I_Parfentev_A_Linden_260617_180717_ymitos_WTGly_A11b.raw	PXD017620
I_Parfentev_A_Linden_260617_180717_ymitos_WTGly_A12.raw	PXD017620
I_Parfentev_A_Linden_260617_180717_ymitos_WTGly_A12b.raw	PXD017620
I_Parfentev_A_Linden_260617_180717_ymitos_WTGly_A13.raw	PXD017620
I_Parfentev_A_Linden_260617_180717_ymitos_WTGly_A13b.raw	PXD017620
I_Parfentev_A_Linden_260617_180717_ymitos_WTGly_A14.raw	PXD017620
I_Parfentev_A_Linden_260617_180717_ymitos_WTGly_A14b.raw	PXD017620
I_Parfentev_A_Linden_260617_180717_ymitos_WTGly_A9b.raw	PXD017620
IParfentev_030718_Ecoli_XL_DSS1_F18to20.raw	PXD016554
IParfentev_030718_Ecoli_XL_DSS1_F18to20b.raw	PXD016554
IParfentev_030718_Ecoli_XL_DSS1_F21.raw	PXD016554
IParfentev_030718_Ecoli_XL_DSS1_F21b.raw	PXD016554
IParfentev_030718_Ecoli_XL_DSS1_F22.raw	PXD016554
IParfentev_030718_Ecoli_XL_DSS1_F22b.raw	PXD016554
IParfentev_030718_Ecoli_XL_DSS1_F23.raw	PXD016554
IParfentev_030718_Ecoli_XL_DSS1_F23b.raw	PXD016554
IParfentev_030718_Ecoli_XL_DSS1_F24.raw	PXD016554
IParfentev_030718_Ecoli_XL_DSS1_F24b.raw	PXD016554
IParfentev_030718_Ecoli_XL_DSS1_F25.raw	PXD016554
IParfentev_030718_Ecoli_XL_DSS1_F25b.raw	PXD016554
IParfentev_030718_Ecoli_XL_DSS1_F26to28.raw	PXD016554
IParfentev_030718_Ecoli_XL_DSS1_F26to28b.raw	PXD016554
IParfentev_040718_Ecoli_XL_DSS2_F18to20.raw	PXD016554
IParfentev_040718_Ecoli_XL_DSS2_F18to20b.raw	PXD016554
IParfentev_040718_Ecoli_XL_DSS2_F21.raw	PXD016554
IParfentev_040718_Ecoli_XL_DSS2_F21b.raw	PXD016554
IParfentev_040718_Ecoli_XL_DSS2_F22.raw	PXD016554
IParfentev_040718_Ecoli_XL_DSS2_F22b.raw	PXD016554
IParfentev_040718_Ecoli_XL_DSS2_F23.raw	PXD016554
IParfentev_040718_Ecoli_XL_DSS2_F23b.raw	PXD016554
IParfentev_040718_Ecoli_XL_DSS2_F24.raw	PXD016554
IParfentev_040718_Ecoli_XL_DSS2_F24b.raw	PXD016554
IParfentev_040718_Ecoli_XL_DSS2_F25.raw	PXD016554
IParfentev_040718_Ecoli_XL_DSS2_F25b.raw	PXD016554
IParfentev_040718_Ecoli_XL_DSS2_F26to28.raw	PXD016554
IParfentev_040718_Ecoli_XL_DSS2_F26to28b.raw	PXD016554
IParfentev_050718_Ecoli_XL_DSS3_F18to20.raw	PXD016554
IParfentev_050718_Ecoli_XL_DSS3_F18to20b.raw	PXD016554
IParfentev_050718_Ecoli_XL_DSS3_F21.raw	PXD016554
IParfentev_050718_Ecoli_XL_DSS3_F21b.raw	PXD016554
IParfentev_050718_Ecoli_XL_DSS3_F22.raw	PXD016554
IParfentev_050718_Ecoli_XL_DSS3_F22b.raw	PXD016554
IParfentev_050718_Ecoli_XL_DSS3_F23.raw	PXD016554
IParfentev_050718_Ecoli_XL_DSS3_F23b.raw	PXD016554
IParfentev_050718_Ecoli_XL_DSS3_F24.raw	PXD016554
IParfentev_050718_Ecoli_XL_DSS3_F24b.raw	PXD016554
IParfentev_050718_Ecoli_XL_DSS3_F25.raw	PXD016554
IParfentev_050718_Ecoli_XL_DSS3_F25b.raw	PXD016554
IParfentev_050718_Ecoli_XL_DSS3_F26to28.raw	PXD016554
IParfentev_050718_Ecoli_XL_DSS3_F26to28b.raw	PXD016554
IParfentev_241218_Bsubtilis_DSS1_F22b.raw	PXD016554
IParfentev_241218_Bsubtilis_DSS1_F23.raw	PXD016554
IParfentev_241218_Bsubtilis_DSS1_F23b.raw	PXD016554
IParfentev_241218_Bsubtilis_DSS1_F24.raw	PXD016554
IParfentev_241218_Bsubtilis_DSS1_F24b.raw	PXD016554
IParfentev_241218_Bsubtilis_DSS1_F25.raw	PXD016554
IParfentev_241218_Bsubtilis_DSS1_F25b.raw	PXD016554
IParfentev_241218_Bsubtilis_DSS1_F26.raw	PXD016554
IParfentev_241218_Bsubtilis_DSS1_F26b.raw	PXD016554
IParfentev_241218_Bsubtilis_DSS1_F27to29.raw	PXD016554
IParfentev_241218_Bsubtilis_DSS1_F27to29b.raw	PXD016554
IParfentev_251218_Bsubtilis_DSS2_F20to21b.raw	PXD016554
IParfentev_251218_Bsubtilis_DSS2_F22.raw	PXD016554
IParfentev_251218_Bsubtilis_DSS2_F22b.raw	PXD016554
IParfentev_251218_Bsubtilis_DSS2_F23b.raw	PXD016554
IParfentev_251218_Bsubtilis_DSS2_F23c.raw	PXD016554
IParfentev_251218_Bsubtilis_DSS2_F24.raw	PXD016554
IParfentev_251218_Bsubtilis_DSS2_F24b.raw	PXD016554
IParfentev_251218_Bsubtilis_DSS2_F25.raw	PXD016554
IParfentev_251218_Bsubtilis_DSS2_F25b.raw	PXD016554
IParfentev_251218_Bsubtilis_DSS2_F26.raw	PXD016554
IParfentev_251218_Bsubtilis_DSS2_F26b.raw	PXD016554
IParfentev_251218_Bsubtilis_DSS2_F27to29.raw	PXD016554
IParfentev_251218_Bsubtilis_DSS2_F27to29b.raw	PXD016554
IParfentev_261218_Bsubtilis_DSS3_F20to21.raw	PXD016554
IParfentev_261218_Bsubtilis_DSS3_F20to21b.raw	PXD016554
IParfentev_261218_Bsubtilis_DSS3_F22.raw	PXD016554
IParfentev_261218_Bsubtilis_DSS3_F22b.raw	PXD016554
IParfentev_261218_Bsubtilis_DSS3_F23.raw	PXD016554
IParfentev_261218_Bsubtilis_DSS3_F23b.raw	PXD016554
IParfentev_261218_Bsubtilis_DSS3_F24.raw	PXD016554
IParfentev_261218_Bsubtilis_DSS3_F24b.raw	PXD016554
IParfentev_261218_Bsubtilis_DSS3_F25.raw	PXD016554
IParfentev_261218_Bsubtilis_DSS3_F25b.raw	PXD016554
IParfentev_261218_Bsubtilis_DSS3_F26.raw	PXD016554
IParfentev_261218_Bsubtilis_DSS3_F26b.raw	PXD016554
IParfentev_261218_Bsubtilis_DSS3_F27to29.raw	PXD016554
IParfentev_261218_Bsubtilis_DSS3_F27to29b.raw	PXD016554

## Sheet: Synthetic_peptide_dataset
Raw file name:	Dataset:
20210203_QExHFX3_RSLC10_DSSO_mainlib_rep1.raw	PXD029252
20210409_QExHFX2_RSLC3_DSSO_mainlib_rep2.raw	PXD029252
20210319_QExHFX2_RSLC3_DSSO_mainlib_rep3.raw	PXD029252

## Sheet: Synthetic_protein_dataset
Raw file name:	Dataset:
L1_20210727_MxR_FDR_firstbatch_DSSOplate2_B12.raw	PXD042173
L1_20210727_MxR_FDR_firstbatch_DSSOplate2_E12.raw	PXD042173
L1_20210727_MxR_FDR_firstbatch_DSSOplate2_H12.raw	PXD042173
L1_20210806_MxR_FDR_firstbatch_DSSOplate_C10.raw	PXD042173
L1_20210806_MxR_FDR_firstbatch_DSSOplate_C11.raw	PXD042173
L1_20210806_MxR_FDR_firstbatch_DSSOplate_C12.raw	PXD042173
L1_20210806_MxR_FDR_firstbatch_DSSOplate_C6.raw	PXD042173
L1_20210806_MxR_FDR_firstbatch_DSSOplate_C7.raw	PXD042173
L1_20210806_MxR_FDR_firstbatch_DSSOplate_C8.raw	PXD042173
L1_20210806_MxR_FDR_firstbatch_DSSOplate_C9.raw	PXD042173
L1_20210806_MxR_FDR_firstbatch_DSSOplate_D1.raw	PXD042173
L1_20210806_MxR_FDR_firstbatch_DSSOplate_D2.raw	PXD042173
L1_20210806_MxR_FDR_firstbatch_DSSOplate_D3.raw	PXD042173
L1_20210806_MxR_FDR_firstbatch_DSSOplate_D4.raw	PXD042173
L1_20210806_MxR_FDR_firstbatch_DSSOplate_D5.raw	PXD042173
L1_20210806_MxR_FDR_firstbatch_DSSOplate_D6.raw	PXD042173
L1_20210806_MxR_FDR_firstbatch_DSSOplate_D7.raw	PXD042173
L1_20210806_MxR_FDR_firstbatch_DSSOplate_D8.raw	PXD042173
L1_20210811_MxR_FDR_firstbatch_DSSOplate_D10_remeasure.raw	PXD042173
L1_20210811_MxR_FDR_firstbatch_DSSOplate_D11.raw	PXD042173
L1_20210811_MxR_FDR_firstbatch_DSSOplate_D12.raw	PXD042173
L1_20210811_MxR_FDR_firstbatch_DSSOplate_D9_remeasure.raw	PXD042173
L1_20210811_MxR_FDR_firstbatch_DSSOplate_E1_remeasure.raw	PXD042173
L1_20210811_MxR_FDR_firstbatch_DSSOplate_E10.raw	PXD042173
L1_20210811_MxR_FDR_firstbatch_DSSOplate_E11.raw	PXD042173
L1_20210811_MxR_FDR_firstbatch_DSSOplate_E12.raw	PXD042173
L1_20210811_MxR_FDR_firstbatch_DSSOplate_E2.raw	PXD042173
L1_20210811_MxR_FDR_firstbatch_DSSOplate_E3.raw	PXD042173
L1_20210811_MxR_FDR_firstbatch_DSSOplate_E4.raw	PXD042173
L1_20210811_MxR_FDR_firstbatch_DSSOplate_E5.raw	PXD042173
L1_20210811_MxR_FDR_firstbatch_DSSOplate_E6.raw	PXD042173
L1_20210811_MxR_FDR_firstbatch_DSSOplate_E7.raw	PXD042173
L1_20210811_MxR_FDR_firstbatch_DSSOplate_E8.raw	PXD042173
L1_20210811_MxR_FDR_firstbatch_DSSOplate_E9.raw	PXD042173
L1_20210811_MxR_FDR_firstbatch_DSSOplate_F1.raw	PXD042173
L1_20210811_MxR_FDR_firstbatch_DSSOplate_F2.raw	PXD042173
L1_20210811_MxR_FDR_firstbatch_DSSOplate_F3.raw	PXD042173
L1_20211004_MxR_secondbatch_DSSOplate_B1_B2.raw	PXD042173
L1_20211004_MxR_secondbatch_DSSOplate_B10.raw	PXD042173
L1_20211004_MxR_secondbatch_DSSOplate_B11.raw	PXD042173
L1_20211004_MxR_secondbatch_DSSOplate_B12.raw	PXD042173
L1_20211004_MxR_secondbatch_DSSOplate_B3_B4.raw	PXD042173
L1_20211004_MxR_secondbatch_DSSOplate_B5_B6.raw	PXD042173
L1_20211004_MxR_secondbatch_DSSOplate_B7_B8.raw	PXD042173
L1_20211004_MxR_secondbatch_DSSOplate_B9.raw	PXD042173
L1_20211004_MxR_secondbatch_DSSOplate_C1.raw	PXD042173
L1_20211004_MxR_secondbatch_DSSOplate_C11_C12.raw	PXD042173
L1_20211004_MxR_secondbatch_DSSOplate_C2.raw	PXD042173
L1_20211004_MxR_secondbatch_DSSOplate_C3.raw	PXD042173
L1_20211004_MxR_secondbatch_DSSOplate_C4_212733.raw	PXD042173
L1_20211004_MxR_secondbatch_DSSOplate_C5_152127.raw	PXD042173
L1_20211004_MxR_secondbatch_DSSOplate_C5_212733.raw	PXD042173
L1_20211004_MxR_secondbatch_DSSOplate_C6.raw	PXD042173
L1_20211004_MxR_secondbatch_DSSOplate_C7.raw	PXD042173
L1_20211004_MxR_secondbatch_DSSOplate_C8.raw	PXD042173
L1_20211004_MxR_secondbatch_DSSOplate_C9_C10.raw	PXD042173
L1_20211004_MxR_secondbatch_DSSOplate_D1_D2.raw	PXD042173
L1_20211004_MxR_secondbatch_DSSOplate_D11_D12.raw	PXD042173
L1_20211004_MxR_secondbatch_DSSOplate_D3_D4.raw	PXD042173
L1_20211004_MxR_secondbatch_DSSOplate_D5_D6.raw	PXD042173
L1_20211004_MxR_secondbatch_DSSOplate_D7_D8.raw	PXD042173
L1_20211004_MxR_secondbatch_DSSOplate_D9_D10.raw	PXD042173
L1_20211004_MxR_secondbatch_DSSOplate_E1_E2.raw	PXD042173
L1_20211004_MxR_secondbatch_DSSOplate_E11_E12.raw	PXD042173
L1_20211004_MxR_secondbatch_DSSOplate_E3_E4.raw	PXD042173
L1_20211004_MxR_secondbatch_DSSOplate_E5_E6.raw	PXD042173
L1_20211004_MxR_secondbatch_DSSOplate_E7_E8.raw	PXD042173
L1_20211004_MxR_secondbatch_DSSOplate_E9_E10.raw	PXD042173
L1_20211004_MxR_secondbatch_DSSOplate_F1_F2.raw	PXD042173
L1_20211004_MxR_secondbatch_DSSOplate_F11_F12.raw	PXD042173
L1_20211004_MxR_secondbatch_DSSOplate_F3_F4.raw	PXD042173
L1_20211004_MxR_secondbatch_DSSOplate_F5_F6.raw	PXD042173
L1_20211004_MxR_secondbatch_DSSOplate_F7_F8.raw	PXD042173
L1_20211004_MxR_secondbatch_DSSOplate_F9_F10.raw	PXD042173
L1_20211118_MxR_thirdbatch_DSSOplate_B11_B12.raw	PXD042173
L1_20211118_MxR_thirdbatch_DSSOplate_B7_B8.raw	PXD042173
L1_20211118_MxR_thirdbatch_DSSOplate_B9_B10.raw	PXD042173
L1_20211118_MxR_thirdbatch_DSSOplate_C1_C2.raw	PXD042173
L1_20211118_MxR_thirdbatch_DSSOplate_C11_C12_152127.raw	PXD042173
L1_20211118_MxR_thirdbatch_DSSOplate_C11_C12_212733.raw	PXD042173
L1_20211118_MxR_thirdbatch_DSSOplate_C3_C4.raw	PXD042173
L1_20211118_MxR_thirdbatch_DSSOplate_C5_C6.raw	PXD042173
L1_20211118_MxR_thirdbatch_DSSOplate_C7_C8.raw	PXD042173
L1_20211118_MxR_thirdbatch_DSSOplate_C9_C10.raw	PXD042173
L1_20211118_MxR_thirdbatch_DSSOplate_D1_D2.raw	PXD042173
L1_20211118_MxR_thirdbatch_DSSOplate_D11_D12.raw	PXD042173
L1_20211118_MxR_thirdbatch_DSSOplate_D3_D4.raw	PXD042173
L1_20211118_MxR_thirdbatch_DSSOplate_D5_D6.raw	PXD042173
L1_20211118_MxR_thirdbatch_DSSOplate_D7_D8.raw	PXD042173
L1_20211118_MxR_thirdbatch_DSSOplate_D9_D10.raw	PXD042173
L1_20211118_MxR_thirdbatch_DSSOplate_E1_E2.raw	PXD042173
L1_20211118_MxR_thirdbatch_DSSOplate_E11_E12.raw	PXD042173
L1_20211118_MxR_thirdbatch_DSSOplate_E3_E4_152127.raw	PXD042173
L1_20211118_MxR_thirdbatch_DSSOplate_E3_E4_212733.raw	PXD042173
L1_20211118_MxR_thirdbatch_DSSOplate_E5_E6.raw	PXD042173
L1_20211118_MxR_thirdbatch_DSSOplate_E7_E8.raw	PXD042173
L1_20211118_MxR_thirdbatch_DSSOplate_E9_E10.raw	PXD042173
L1_20211118_MxR_thirdbatch_DSSOplate_F1_F2.raw	PXD042173
L1_20211118_MxR_thirdbatch_DSSOplate_F3_F4.raw	PXD042173
L1_20211118_MxR_thirdbatch_DSSOplate_F5_F6.raw	PXD042173
L1_20220110_MxR_FDR_fourthbatch_DSSOplate_B1_B2.raw	PXD042173
L1_20220110_MxR_FDR_fourthbatch_DSSOplate_B11_B12.raw	PXD042173
L1_20220110_MxR_FDR_fourthbatch_DSSOplate_B3_B4.raw	PXD042173
L1_20220110_MxR_FDR_fourthbatch_DSSOplate_B5_B6.raw	PXD042173
L1_20220110_MxR_FDR_fourthbatch_DSSOplate_B7_B8.raw	PXD042173
L1_20220110_MxR_FDR_fourthbatch_DSSOplate_B9_B10.raw	PXD042173
L1_20220110_MxR_FDR_fourthbatch_DSSOplate_C1_C2.raw	PXD042173
L1_20220110_MxR_FDR_fourthbatch_DSSOplate_C11_C12.raw	PXD042173
L1_20220110_MxR_FDR_fourthbatch_DSSOplate_C3_C4.raw	PXD042173
L1_20220110_MxR_FDR_fourthbatch_DSSOplate_C5_C6.raw	PXD042173
L1_20220110_MxR_FDR_fourthbatch_DSSOplate_C7_C8.raw	PXD042173
L1_20220110_MxR_FDR_fourthbatch_DSSOplate_C9_C10.raw	PXD042173
L1_20220110_MxR_FDR_fourthbatch_DSSOplate_D1_D2.raw	PXD042173
L1_20220110_MxR_FDR_fourthbatch_DSSOplate_D11_D12.raw	PXD042173
L1_20220110_MxR_FDR_fourthbatch_DSSOplate_D3_D4.raw	PXD042173
L1_20220110_MxR_FDR_fourthbatch_DSSOplate_D5_D6.raw	PXD042173
L1_20220110_MxR_FDR_fourthbatch_DSSOplate_D7_D8.raw	PXD042173
L1_20220110_MxR_FDR_fourthbatch_DSSOplate_D9_D10.raw	PXD042173
L1_20220110_MxR_FDR_fourthbatch_DSSOplate_E7_E8.raw	PXD042173
L1_20220118_MxR_FDR_fourthbatch_DSSOplate_E1_E2_remeasure3.raw	PXD042173
L1_20220118_MxR_FDR_fourthbatch_DSSOplate_E11_E12_remeasure.raw	PXD042173
L1_20220118_MxR_FDR_fourthbatch_DSSOplate_E3_E4_remeasure2.raw	PXD042173
L1_20220118_MxR_FDR_fourthbatch_DSSOplate_E5_E6_remeasure.raw	PXD042173
L1_20220118_MxR_FDR_fourthbatch_DSSOplate_E9_E10_remeasure.raw	PXD042173
L1_20220118_MxR_FDR_fourthbatch_DSSOplate_F1_F2_remeasure.raw	PXD042173
L1_20220118_MxR_FDR_fourthbatch_DSSOplate_F11_F12_remeasure.raw	PXD042173
L1_20220118_MxR_FDR_fourthbatch_DSSOplate_F3_F4_remeasure.raw	PXD042173
L1_20220118_MxR_FDR_fourthbatch_DSSOplate_F5_F6_remeasure.raw	PXD042173
L1_20220118_MxR_FDR_fourthbatch_DSSOplate_F7_F8_remeasure.raw	PXD042173
L1_20220118_MxR_FDR_fourthbatch_DSSOplate_F9_F10_remeasure.raw	PXD042173
L1_20220118_MxR_FDR_fourthbatch_DSSOplate_G1_G2_remeasure.raw	PXD042173

## Sheet: Myco_Ecoli_dataset
Raw file name:	Dataset:
B180625_07_Lumos_LS_IN_130_MycoDSSO_SCX13_hSAX_f19_rep1.raw	PXD017711
B180625_09_Lumos_LS_IN_130_MycoDSSO_SCX13_hSAX_f19_rep2.raw	PXD017711
B180625_12_Lumos_LS_IN_130_MycoDSSO_SCX13_hSAX_f20_rep1.raw	PXD017711
B180625_14_Lumos_LS_IN_130_MycoDSSO_SCX13_hSAX_f20_rep2.raw	PXD017711
B180625_17_Lumos_LS_IN_130_MycoDSSO_SCX13_hSAX_f21_rep1.raw	PXD017711
B180625_19_Lumos_LS_IN_130_MycoDSSO_SCX13_hSAX_f21_rep2.raw	PXD017711
B180630_02_Lumos_FO_IN_130_MycoDSSO_SCX13_hSAX_f33t35.raw	PXD017711
B180630_03_Lumos_FO_IN_130_MycoDSSO_SCX13_hSAX_f30t32rep1.raw	PXD017711
B180630_04_Lumos_FO_IN_130_MycoDSSO_SCX13_hSAX_f30t32rep2.raw	PXD017711
B180630_05_Lumos_FO_IN_130_MycoDSSO_SCX13_hSAX_f28t29rep1.raw	PXD017711
B180630_06_Lumos_FO_IN_130_MycoDSSO_SCX13_hSAX_f28t29rep2.raw	PXD017711
B180630_08_Lumos_FO_IN_130_MycoDSSO_SCX13_hSAX_f26t27rep1.raw	PXD017711
B180630_09_Lumos_FO_IN_130_MycoDSSO_SCX13_hSAX_f26t27rep2.raw	PXD017711
B180630_10_Lumos_FO_IN_130_MycoDSSO_SCX13_hSAX_f25rep1.raw	PXD017711
B180630_11_Lumos_FO_IN_130_MycoDSSO_SCX13_hSAX_f25rep2.raw	PXD017711
B180630_12_Lumos_FO_IN_130_MycoDSSO_SCX13_hSAX_f24rep1.raw	PXD017711
B180630_13_Lumos_FO_IN_130_MycoDSSO_SCX13_hSAX_f24rep2.raw	PXD017711
B180630_14_Lumos_FO_IN_130_MycoDSSO_SCX13_hSAX_f23rep1.raw	PXD017711
B180630_15_Lumos_FO_IN_130_MycoDSSO_SCX13_hSAX_f23rep2.raw	PXD017711
B180630_17_Lumos_FO_IN_130_MycoDSSO_SCX13_hSAX_f22rep1.raw	PXD017711
B180630_18_Lumos_FO_IN_130_MycoDSSO_SCX13_hSAX_f22rep2.raw	PXD017711
B180630_19_Lumos_FO_IN_130_MycoDSSO_SCX13_hSAX_f18rep1.raw	PXD017711
B180630_20_Lumos_FO_IN_130_MycoDSSO_SCX13_hSAX_f18rep2.raw	PXD017711
B180630_21_Lumos_FO_IN_130_MycoDSSO_SCX13_hSAX_f17rep1.raw	PXD017711
B180630_22_Lumos_FO_IN_130_MycoDSSO_SCX13_hSAX_f17rep2.raw	PXD017711
B180630_23_Lumos_FO_IN_130_MycoDSSO_SCX13_hSAX_f15t16rep1.raw	PXD017711
B180630_24_Lumos_FO_IN_130_MycoDSSO_SCX13_hSAX_f15t16rep2.raw	PXD017711
B180703_02_Lumos_FO_IN_130_MycoDSSO_SCX14_hSAX_f19_rep1.raw	PXD017711
B180703_03_Lumos_FO_IN_130_MycoDSSO_SCX14_hSAX_f19_rep1.raw	PXD017711
B180703_14_Lumos_FO_IN_130_MycoDSSO_SCX14_hSAX_f20_rep1.raw	PXD017711
B180703_15_Lumos_FO_IN_130_MycoDSSO_SCX14_hSAX_f20_rep1.raw	PXD017711
B180703_19_Lumos_FO_IN_130_MycoDSSO_SCX14_hSAX_f21_rep1.raw	PXD017711
B180703_20_Lumos_FO_IN_130_MycoDSSO_SCX14_hSAX_f21_rep2.raw	PXD017711
B180703_21_Lumos_FO_IN_130_MycoDSSO_SCX14_hSAX_f22_rep1.raw	PXD017711
B180703_22_Lumos_FO_IN_130_MycoDSSO_SCX14_hSAX_f22_rep2.raw	PXD017711
B180703_24_Lumos_FO_IN_130_MycoDSSO_SCX14_hSAX_f23_rep1.raw	PXD017711
B180703_25_Lumos_FO_IN_130_MycoDSSO_SCX14_hSAX_f23_rep2.raw	PXD017711
B180703_28_Lumos_FO_IN_130_MycoDSSO_SCX14_hSAX_f24_rep1.raw	PXD017711
B180703_29_Lumos_FO_IN_130_MycoDSSO_SCX14_hSAX_f24_rep2.raw	PXD017711
B180703_30_Lumos_FO_IN_130_MycoDSSO_SCX14_hSAX_f25_rep1.raw	PXD017711
B180703_31_Lumos_FO_IN_130_MycoDSSO_SCX14_hSAX_f25_rep2.raw	PXD017711
B180705_31_Lumos_FO_IN_130_MycoDSSO_SCX14_hSAX_f31t35_rep1.raw	PXD017711
B180705_35_Lumos_FO_IN_130_MycoDSSO_SCX14_hSAX_f31t35_rep2.raw	PXD017711
B180705_36_Lumos_FO_IN_130_MycoDSSO_SCX14_hSAX_f28t30_rep1.raw	PXD017711
B180705_37_Lumos_FO_IN_130_MycoDSSO_SCX14_hSAX_f28t30_rep2.raw	PXD017711
B180705_38_Lumos_FO_IN_130_MycoDSSO_SCX14_hSAX_f26t27_rep1.raw	PXD017711
B180705_39_Lumos_FO_IN_130_MycoDSSO_SCX14_hSAX_f26t27_rep2.raw	PXD017711
B180711_01_Lumos_FO_IN_130_MycoDSSO_SCX11_hSAX_f15t16_rep1.raw	PXD017711
B180711_02_Lumos_FO_IN_130_MycoDSSO_SCX11_hSAX_f15t16_rep2.raw	PXD017711
B180711_03_Lumos_FO_IN_130_MycoDSSO_SCX11_hSAX_f17_rep1.raw	PXD017711
B180711_04_Lumos_FO_IN_130_MycoDSSO_SCX11_hSAX_f17_rep2.raw	PXD017711
B180711_05_Lumos_FO_IN_130_MycoDSSO_SCX11_hSAX_f19_rep1.raw	PXD017711
B180711_06_Lumos_FO_IN_130_MycoDSSO_SCX11_hSAX_f19_rep2.raw	PXD017711
B180711_08_Lumos_FO_IN_130_MycoDSSO_SCX11_hSAX_f22_rep1.raw	PXD017711
B180711_09_Lumos_FO_IN_130_MycoDSSO_SCX11_hSAX_f22_rep2.raw	PXD017711
B180711_10_Lumos_FO_IN_130_MycoDSSO_SCX11_hSAX_f23_rep1.raw	PXD017711
B180711_11_Lumos_FO_IN_130_MycoDSSO_SCX11_hSAX_f23_rep2.raw	PXD017711
B180711_12_Lumos_FO_IN_130_MycoDSSO_SCX11_hSAX_f25_rep1_.raw	PXD017711
B180711_13_Lumos_FO_IN_130_MycoDSSO_SCX11_hSAX_f25_rep2.raw	PXD017711
B180711_17_Lumos_FO_IN_130_MycoDSSO_SCX11_hSAX_f26t27_rep1.raw	PXD017711
B180711_18_Lumos_FO_IN_130_MycoDSSO_SCX11_hSAX_f26t27_rep2.raw	PXD017711
B180711_19_Lumos_FO_IN_130_MycoDSSO_SCX11_hSAX_f28t30_rep1.raw	PXD017711
B180711_20_Lumos_FO_IN_130_MycoDSSO_SCX11_hSAX_f28t30_rep2.raw	PXD017711
B180723_02_Lumos_FO_IN_130_MycoDSSO_SCX14_hSAX_f7t8_rep1.raw	PXD017711
B180723_03_Lumos_FO_IN_130_MycoDSSO_SCX14_hSAX_f7t8_rep2.raw	PXD017711
B180723_04_Lumos_FO_IN_130_MycoDSSO_SCX14_hSAX_f9t11_rep1.raw	PXD017711
B180723_05_Lumos_FO_IN_130_MycoDSSO_SCX14_hSAX_f9t11_rep2.raw	PXD017711
B180723_06_Lumos_FO_IN_130_MycoDSSO_SCX14_hSAX_f12t14_rep1.raw	PXD017711
B180723_07_Lumos_FO_IN_130_MycoDSSO_SCX14_hSAX_f12t14_rep2.raw	PXD017711
B180723_09_Lumos_FO_IN_130_MycoDSSO_SCX14_hSAX_f15t16_rep1.raw	PXD017711
B180723_10_Lumos_FO_IN_130_MycoDSSO_SCX14_hSAX_f15t16_rep2.raw	PXD017711
B180723_11_Lumos_FO_IN_130_MycoDSSO_SCX14_hSAX_f17_rep1.raw	PXD017711
B180723_12_Lumos_FO_IN_130_MycoDSSO_SCX14_hSAX_f17_rep2.raw	PXD017711
B180723_13_Lumos_FO_IN_130_MycoDSSO_SCX14_hSAX_f18_rep1.raw	PXD017711
B180723_14_Lumos_FO_IN_130_MycoDSSO_SCX14_hSAX_f18_rep2.raw	PXD017711
B180723_16_Lumos_FO_IN_130_MycoDSSO_SCX14_hSAX_f3t6_rep1.raw	PXD017711
B180723_17_Lumos_FO_IN_130_MycoDSSO_SCX14_hSAX_f3t6_rep2.raw	PXD017711
B180723_19_Lumos_FO_IN_130_MycoDSSO_SCX14_hSAX_f3t6_rep1.raw	PXD017711
B180723_20_Lumos_FO_IN_130_MycoDSSO_SCX14_hSAX_f3t6_rep2.raw	PXD017711
B180723_21_Lumos_FO_IN_130_MycoDSSO_SCX14_hSAX_f3t6_pepSEC6-9_rep1.raw	PXD017711
B180723_22_Lumos_FO_IN_130_MycoDSSO_SCX14_hSAX_f3t6_pepSEC6-9_rep2.raw	PXD017711
B180723_23_Lumos_FO_IN_130_MycoDSSO_SCX14_hSAX_f3t6_pepSEC10_rep1.raw	PXD017711
B180723_24_Lumos_FO_IN_130_MycoDSSO_SCX14_hSAX_f3t6_pepSEC10_rep2.raw	PXD017711
B180723_25_Lumos_FO_IN_130_MycoDSSO_SCX14_hSAX_f3t6_pepSEC11_rep1.raw	PXD017711
B180723_26_Lumos_FO_IN_130_MycoDSSO_SCX14_hSAX_f3t6_pepSEC11_rep2.raw	PXD017711
B180726_02_Lumos_FO_IN_130_MycoDSSO_SCX11_hSAX_f3t6_rep1.raw	PXD017711
B180726_03_Lumos_FO_IN_130_MycoDSSO_SCX11_hSAX_f3t6_rep2.raw	PXD017711
B180726_04_Lumos_FO_IN_130_MycoDSSO_SCX11_hSAX_f9t11_rep1.raw	PXD017711
B180726_05_Lumos_FO_IN_130_MycoDSSO_SCX11_hSAX_f9t11_rep2.raw	PXD017711
B180726_06_Lumos_FO_IN_130_MycoDSSO_SCX11_hSAX_f12t14_rep1.raw	PXD017711
B180726_07_Lumos_FO_IN_130_MycoDSSO_SCX11_hSAX_f12t14_rep2.raw	PXD017711
B180726_09_Lumos_FO_IN_130_MycoDSSO_SCX11_hSAX_f18_rep1.raw	PXD017711
B180726_10_Lumos_FO_IN_130_MycoDSSO_SCX11_hSAX_f18_rep2.raw	PXD017711
B180726_11_Lumos_FO_IN_130_MycoDSSO_SCX11_hSAX_f20_rep1.raw	PXD017711
B180726_12_Lumos_FO_IN_130_MycoDSSO_SCX11_hSAX_f20_rep2.raw	PXD017711
B180726_13_Lumos_FO_IN_130_MycoDSSO_SCX11_hSAX_f21_rep1.raw	PXD017711
B180726_14_Lumos_FO_IN_130_MycoDSSO_SCX11_hSAX_f21_rep2.raw	PXD017711
B180726_16_Lumos_FO_IN_130_MycoDSSO_SCX11_hSAX_f31-35_rep1.raw	PXD017711
B180726_17_Lumos_FO_IN_130_MycoDSSO_SCX11_hSAX_f31-35_rep2.raw	PXD017711
B180726_18_Lumos_FO_IN_130_MycoDSSO_SCX12_hSAX_f3-6_rep1.raw	PXD017711
B180726_19_Lumos_FO_IN_130_MycoDSSO_SCX12_hSAX_f3-6_rep2.raw	PXD017711
B180726_20_Lumos_FO_IN_130_MycoDSSO_SCX12_hSAX_f7t8_rep1.raw	PXD017711
B180726_21_Lumos_FO_IN_130_MycoDSSO_SCX12_hSAX_f7-8_rep2.raw	PXD017711
B180726_23_Lumos_FO_IN_130_MycoDSSO_SCX11_hSAX_f24_rep1.raw	PXD017711
B180726_24_Lumos_FO_IN_130_MycoDSSO_SCX11_hSAX_f24_rep2.raw	PXD017711
B180726_25_Lumos_FO_IN_130_MycoDSSO_SCX12_hSAX_f9t10_rep1.raw	PXD017711
B180726_26_Lumos_FO_IN_130_MycoDSSO_SCX12_hSAX_f9t10_rep2.raw	PXD017711
B180726_27_Lumos_FO_IN_130_MycoDSSO_SCX12_hSAX_f11t14_rep1.raw	PXD017711
B180726_28_Lumos_FO_IN_130_MycoDSSO_SCX12_hSAX_f11t14_rep2.raw	PXD017711
B180726_30_Lumos_FO_IN_130_MycoDSSO_SCX12_hSAX_f3-6_SEC6-8_rep1.raw	PXD017711
B180726_31_Lumos_FO_IN_130_MycoDSSO_SCX12_hSAX_f3-6_SEC9_rep1.raw	PXD017711
B180726_32_Lumos_FO_IN_130_MycoDSSO_SCX12_hSAX_f3-6_SEC10_rep1.raw	PXD017711
B180803_02_Lumos_FO_IN_130_MycoDSSO_SCX12_hSAX_f15t16_rep1.raw	PXD017711
B180803_03_Lumos_FO_IN_130_MycoDSSO_SCX12_hSAX_f15t16_rep2.raw	PXD017711
B180803_04_Lumos_FO_IN_130_MycoDSSO_SCX12_hSAX_f17_rep1.raw	PXD017711
B180803_05_Lumos_FO_IN_130_MycoDSSO_SCX12_hSAX_f17_rep2.raw	PXD017711
B180803_06_Lumos_FO_IN_130_MycoDSSO_SCX12_hSAX_f18_rep1.raw	PXD017711
B180803_07_Lumos_FO_IN_130_MycoDSSO_SCX12_hSAX_f18_rep2.raw	PXD017711
B180803_09_Lumos_FO_IN_130_MycoDSSO_SCX12_hSAX_f19_rep1.raw	PXD017711
B180803_10_Lumos_FO_IN_130_MycoDSSO_SCX12_hSAX_f19_rep2.raw	PXD017711
B180803_11_Lumos_FO_IN_130_MycoDSSO_SCX12_hSAX_f20_rep1.raw	PXD017711
B180803_12_Lumos_FO_IN_130_MycoDSSO_SCX12_hSAX_f20_rep2.raw	PXD017711
B180803_13_Lumos_FO_IN_130_MycoDSSO_SCX12_hSAX_f22_rep1.raw	PXD017711
B180803_14_Lumos_FO_IN_130_MycoDSSO_SCX12_hSAX_f22_rep2.raw	PXD017711
B180803_16_Lumos_FO_IN_130_MycoDSSO_SCX13_hSAX_f11t14_rep1.raw	PXD017711
B180803_17_Lumos_FO_IN_130_MycoDSSO_SCX13_hSAX_f11t14_rep2.raw	PXD017711
B180803_18_Lumos_FO_IN_130_MycoDSSO_SCX12_hSAX_f23_rep1.raw	PXD017711
B180803_19_Lumos_FO_IN_130_MycoDSSO_SCX12_hSAX_f23_rep2.raw	PXD017711
B180803_20_Lumos_FO_IN_130_MycoDSSO_SCX12_hSAX_f24_rep1.raw	PXD017711
B180803_21_Lumos_FO_IN_130_MycoDSSO_SCX12_hSAX_f24_rep2.raw	PXD017711
B180803_23_Lumos_FO_IN_130_MycoDSSO_SCX12_hSAX_f25_rep1.raw	PXD017711
B180803_24_Lumos_FO_IN_130_MycoDSSO_SCX12_hSAX_f25_rep2.raw	PXD017711
B180803_25_Lumos_FO_IN_130_MycoDSSO_SCX12_hSAX_f26t27_rep1.raw	PXD017711
B180803_26_Lumos_FO_IN_130_MycoDSSO_SCX12_hSAX_f26t27_rep2.raw	PXD017711
B180803_27_Lumos_FO_IN_130_MycoDSSO_SCX12_hSAX_f28t29_rep1.raw	PXD017711
B180803_28_Lumos_FO_IN_130_MycoDSSO_SCX12_hSAX_f28t29_rep2.raw	PXD017711
B180803_30_Lumos_FO_IN_130_MycoDSSO_SCX12_hSAX_f30t35_rep1.raw	PXD017711
B180803_31_Lumos_FO_IN_130_MycoDSSO_SCX12_hSAX_f30t35_rep2.raw	PXD017711
B180803_32_Lumos_FO_IN_130_MycoDSSO_SCX13_hSAX_f3t6_rep1.raw	PXD017711
B180803_33_Lumos_FO_IN_130_MycoDSSO_SCX13_hSAX_f3t6_rep2.raw	PXD017711
B180803_34_Lumos_FO_IN_130_MycoDSSO_SCX13_hSAX_f7t8_rep1.raw	PXD017711
B180803_35_Lumos_FO_IN_130_MycoDSSO_SCX13_hSAX_f7t8_rep2.raw	PXD017711
B180803_36_Lumos_FO_IN_130_MycoDSSO_SCX13_hSAX_f9t10_rep1.raw	PXD017711
B180803_37_Lumos_FO_IN_130_MycoDSSO_SCX13_hSAX_f9t10_rep2.raw	PXD017711
B180816_02_Lumos_LS_IN_130_MycoDSSO_SCX11_hSAX_f7t8_rep1.raw	PXD017711
B180816_03_Lumos_LS_IN_130_MycoDSSO_SCX11_hSAX_f7t8_rep2.raw	PXD017711
B190513_02_HF_LS_IN_130_ECLP_DSSO_01_SCX18_hSAX06_rep1.raw	JPST000845
B190513_03_HF_LS_IN_130_ECLP_DSSO_01_SCX18_hSAX06_rep2.raw	JPST000845
B190513_04_HF_LS_IN_130_ECLP_DSSO_01_SCX18_hSAX07_rep1.raw	JPST000845
B190513_05_HF_LS_IN_130_ECLP_DSSO_01_SCX18_hSAX07_rep2.raw	JPST000845
B190513_06_HF_LS_IN_130_ECLP_DSSO_01_SCX18_hSAX08_rep1.raw	JPST000845
B190513_07_HF_LS_IN_130_ECLP_DSSO_01_SCX18_hSAX08_rep2.raw	JPST000845
B190513_08_HF_LS_IN_130_ECLP_DSSO_01_SCX18_hSAX09_rep1.raw	JPST000845
B190513_09_HF_LS_IN_130_ECLP_DSSO_01_SCX18_hSAX10_rep1.raw	JPST000845
B190513_11_HF_LS_IN_130_ECLP_DSSO_01_SCX18_hSAX05_rep1.raw	JPST000845
B190513_12_HF_LS_IN_130_ECLP_DSSO_01_SCX18_hSAX05_rep2.raw	JPST000845
B190513_13_HF_LS_IN_130_ECLP_DSSO_01_SCX18_hSAX04_rep1.raw	JPST000845
B190513_14_HF_LS_IN_130_ECLP_DSSO_01_SCX18_hSAX03_rep1.raw	JPST000845
B190513_15_HF_LS_IN_130_ECLP_DSSO_01_SCX18_hSAX02_rep1.raw	JPST000845
B190513_16_HF_LS_IN_130_ECLP_DSSO_01_SCX18_hSAX02_rep2.raw	JPST000845
B190513_17_HF_LS_IN_130_ECLP_DSSO_01_SCX18_hSAX01_rep1.raw	JPST000845
B190513_18_HF_LS_IN_130_ECLP_DSSO_01_SCX18_hSAX01_rep2.raw	JPST000845
B190704_02_HF_LS_IN_130_ECLP_DSSO_01_SCX20_hSAX06_rep1.raw	JPST000845
B190704_03_HF_LS_IN_130_ECLP_DSSO_01_SCX20_hSAX06_rep2.raw	JPST000845
B190704_04_HF_LS_IN_130_ECLP_DSSO_01_SCX20_hSAX07_rep1.raw	JPST000845
B190704_05_HF_LS_IN_130_ECLP_DSSO_01_SCX20_hSAX07_rep2.raw	JPST000845
B190704_06_HF_LS_IN_130_ECLP_DSSO_01_SCX20_hSAX08_rep1.raw	JPST000845
B190704_07_HF_LS_IN_130_ECLP_DSSO_01_SCX20_hSAX08_rep2.raw	JPST000845
B190704_08_HF_LS_IN_130_ECLP_DSSO_01_SCX20_hSAX09_rep1.raw	JPST000845
B190704_09_HF_LS_IN_130_ECLP_DSSO_01_SCX20_hSAX10_rep1.raw	JPST000845
B190704_11_HF_LS_IN_130_ECLP_DSSO_01_SCX20_hSAX05_rep1.raw	JPST000845
B190704_12_HF_LS_IN_130_ECLP_DSSO_01_SCX20_hSAX05_rep2.raw	JPST000845
B190704_13_HF_LS_IN_130_ECLP_DSSO_01_SCX20_hSAX04_rep1.raw	JPST000845
B190704_14_HF_LS_IN_130_ECLP_DSSO_01_SCX20_hSAX04_rep2.raw	JPST000845
B190704_16_HF_LS_IN_130_ECLP_DSSO_01_SCX20_hSAX03_rep1.raw	JPST000845
B190704_17_HF_LS_IN_130_ECLP_DSSO_01_SCX20_hSAX02_rep1.raw	JPST000845
B190704_18_HF_LS_IN_130_ECLP_DSSO_01_SCX20_hSAX02_rep2.raw	JPST000845
B190704_19_HF_LS_IN_130_ECLP_DSSO_01_SCX20_hSAX01_rep1.raw	JPST000845
B190704_20_HF_LS_IN_130_ECLP_DSSO_01_SCX20_hSAX01_rep2.raw	JPST000845
B190712_02_HF_LS_IN_130_ECLP_DSSO_01_SCX24_hSAX06_rep1.raw	JPST000845
B190712_03_HF_LS_IN_130_ECLP_DSSO_01_SCX24_hSAX06_rep2.raw	JPST000845
B190712_04_HF_LS_IN_130_ECLP_DSSO_01_SCX24_hSAX07_rep1.raw	JPST000845
B190712_05_HF_LS_IN_130_ECLP_DSSO_01_SCX24_hSAX07_rep2.raw	JPST000845
B190712_07_HF_LS_IN_130_ECLP_DSSO_01_SCX24_hSAX08_rep1.raw	JPST000845
B190712_08_HF_LS_IN_130_ECLP_DSSO_01_SCX24_hSAX08_rep2.raw	JPST000845
B190712_09_HF_LS_IN_130_ECLP_DSSO_01_SCX24_hSAX09_rep1.raw	JPST000845
B190712_10_HF_LS_IN_130_ECLP_DSSO_01_SCX24_hSAX10_rep1.raw	JPST000845
B190712_12_HF_LS_IN_130_ECLP_DSSO_01_SCX24_hSAX05_rep1.raw	JPST000845
B190712_13_HF_LS_IN_130_ECLP_DSSO_01_SCX24_hSAX05_rep2.raw	JPST000845
B190712_14_HF_LS_IN_130_ECLP_DSSO_01_SCX24_hSAX04_rep1.raw	JPST000845
B190712_15_HF_LS_IN_130_ECLP_DSSO_01_SCX24_hSAX03_rep1.raw	JPST000845
B190712_17_HF_LS_IN_130_ECLP_DSSO_01_SCX24_hSAX02_rep1.raw	JPST000845
B190712_18_HF_LS_IN_130_ECLP_DSSO_01_SCX24_hSAX02_rep2.raw	JPST000845
B190712_19_HF_LS_IN_130_ECLP_DSSO_01_SCX24_hSAX01_rep1.raw	JPST000845
B190712_20_HF_LS_IN_130_ECLP_DSSO_01_SCX24_hSAX01_rep2.raw	JPST000845
B190715_06_HF_LS_IN_130_ECLP_DSSO_01_SCX22_hSAX06_rep1.raw	JPST000845
B190715_07_HF_LS_IN_130_ECLP_DSSO_01_SCX22_hSAX06_rep2.raw	JPST000845
B190715_08_HF_LS_IN_130_ECLP_DSSO_01_SCX22_hSAX07_rep1.raw	JPST000845
B190715_09_HF_LS_IN_130_ECLP_DSSO_01_SCX22_hSAX07_rep2.raw	JPST000845
B190715_11_HF_LS_IN_130_ECLP_DSSO_01_SCX22_hSAX08_rep1.raw	JPST000845
B190715_12_HF_LS_IN_130_ECLP_DSSO_01_SCX22_hSAX08_rep2.raw	JPST000845
B190715_13_HF_LS_IN_130_ECLP_DSSO_01_SCX22_hSAX09_rep1.raw	JPST000845
B190715_14_HF_LS_IN_130_ECLP_DSSO_01_SCX22_hSAX10_rep1.raw	JPST000845
B190715_16_HF_LS_IN_130_ECLP_DSSO_01_SCX22_hSAX05_rep1.raw	JPST000845
B190715_17_HF_LS_IN_130_ECLP_DSSO_01_SCX22_hSAX05_rep2.raw	JPST000845
B190715_18_HF_LS_IN_130_ECLP_DSSO_01_SCX22_hSAX04_rep1.raw	JPST000845
B190715_19_HF_LS_IN_130_ECLP_DSSO_01_SCX22_hSAX03_rep1.raw	JPST000845
B190715_21_HF_LS_IN_130_ECLP_DSSO_01_SCX22_hSAX02_rep1.raw	JPST000845
B190715_22_HF_LS_IN_130_ECLP_DSSO_01_SCX22_hSAX02_rep2.raw	JPST000845
B190715_24_HF_LS_IN_130_ECLP_DSSO_01_SCX22_hSAX01_rep1.raw	JPST000845
B190715_25_HF_LS_IN_130_ECLP_DSSO_01_SCX22_hSAX01_rep2.raw	JPST000845

## Sheet: Virus_dataset
Raw file name:	Dataset:
F1_20221114_BB_Cells_HCMV_6dpi_1_20221116121422.raw	PXD031911
F1_20221114_BB_Cells_HCMV_6dpi_2.raw	PXD031911
F1_20221114_BB_Cells_HCMV_6dpi_4.raw	PXD031911
F1_20221114_BB_vir_HCMV_6dpi_1_20221115135633.raw	PXD031911
F1_20221114_BB_vir_HCMV_6dpi_2.raw	PXD031911
F1_20221114_BB_vir_HCMV_6dpi_3.raw	PXD031911
F1_20221114_BB_vir_HCMV_6dpi_4.raw	PXD031911
L1_20210907_BB_HCMVVir_XL5mmb4_B1.raw	PXD031911
L1_20210907_BB_HCMVVir_XL5mmb4_B10.raw	PXD031911
L1_20210907_BB_HCMVVir_XL5mmb4_B11.raw	PXD031911
L1_20210907_BB_HCMVVir_XL5mmb4_B12_stopped.raw	PXD031911
L1_20210907_BB_HCMVVir_XL5mmb4_B2.raw	PXD031911
L1_20210907_BB_HCMVVir_XL5mmb4_B3.raw	PXD031911
L1_20210907_BB_HCMVVir_XL5mmb4_B4.raw	PXD031911
L1_20210907_BB_HCMVVir_XL5mmb4_B5.raw	PXD031911
L1_20210907_BB_HCMVVir_XL5mmb4_B6.raw	PXD031911
L1_20210907_BB_HCMVVir_XL5mmb4_B7.raw	PXD031911
L1_20210907_BB_HCMVVir_XL5mmb4_B8.raw	PXD031911
L1_20210907_BB_HCMVVir_XL5mmb4_B9.raw	PXD031911
L1_20210907_BB_HCMVVir_XL5mmb4_C1.raw	PXD031911
L1_20210907_BB_HCMVVir_XL5mmb4_C10.raw	PXD031911
L1_20210907_BB_HCMVVir_XL5mmb4_C11.raw	PXD031911
L1_20210907_BB_HCMVVir_XL5mmb4_C12.raw	PXD031911
L1_20210907_BB_HCMVVir_XL5mmb4_C2.raw	PXD031911
L1_20210907_BB_HCMVVir_XL5mmb4_C3.raw	PXD031911
L1_20210907_BB_HCMVVir_XL5mmb4_C4.raw	PXD031911
L1_20210907_BB_HCMVVir_XL5mmb4_C5.raw	PXD031911
L1_20210907_BB_HCMVVir_XL5mmb4_C6.raw	PXD031911
L1_20210907_BB_HCMVVir_XL5mmb4_C7.raw	PXD031911
L1_20210907_BB_HCMVVir_XL5mmb4_C8.raw	PXD031911
L1_20210907_BB_HCMVVir_XL5mmb4_C9.raw	PXD031911
L1_20210907_BB_HCMVVir_XL5mmb4_D1.raw	PXD031911
L1_20210907_BB_HCMVVir_XL5mmb4_D10.raw	PXD031911
L1_20210907_BB_HCMVVir_XL5mmb4_D10_20210914001548.raw	PXD031911
L1_20210907_BB_HCMVVir_XL5mmb4_D11.raw	PXD031911
L1_20210907_BB_HCMVVir_XL5mmb4_D11_20210914031537.raw	PXD031911
L1_20210907_BB_HCMVVir_XL5mmb4_D12.raw	PXD031911
L1_20210907_BB_HCMVVir_XL5mmb4_D12_20210914061522.raw	PXD031911
L1_20210907_BB_HCMVVir_XL5mmb4_D2.raw	PXD031911
L1_20210907_BB_HCMVVir_XL5mmb4_D3.raw	PXD031911
L1_20210907_BB_HCMVVir_XL5mmb4_D4.raw	PXD031911
L1_20210907_BB_HCMVVir_XL5mmb4_D5_20210913071744.raw	PXD031911
L1_20210907_BB_HCMVVir_XL5mmb4_D6.raw	PXD031911
L1_20210907_BB_HCMVVir_XL5mmb4_D7.raw	PXD031911
L1_20210907_BB_HCMVVir_XL5mmb4_D8_20210913171632.raw	PXD031911
L1_20210907_BB_HCMVVir_XL5mmb4_D9.raw	PXD031911
L1_20210907_BB_HCMVVir_XL5mmb4_D9_20210913201621.raw	PXD031911
L1_20211028_BB_HCMV_b4_5mM_repl2_B10.raw	PXD031911
L1_20211028_BB_HCMV_b4_5mM_repl2_B11.raw	PXD031911
L1_20211028_BB_HCMV_b4_5mM_repl2_B12.raw	PXD031911
L1_20211028_BB_HCMV_b4_5mM_repl2_B4.raw	PXD031911
L1_20211028_BB_HCMV_b4_5mM_repl2_B5.raw	PXD031911
L1_20211028_BB_HCMV_b4_5mM_repl2_B6.mzML	PXD031911
L1_20211028_BB_HCMV_b4_5mM_repl2_B7.raw	PXD031911
L1_20211028_BB_HCMV_b4_5mM_repl2_B7_20211029160627.raw	PXD031911
L1_20211028_BB_HCMV_b4_5mM_repl2_B8_20211029190730.raw	PXD031911
L1_20211028_BB_HCMV_b4_5mM_repl2_B9.raw	PXD031911
L1_20211028_BB_HCMV_b4_5mM_repl2_C1.raw	PXD031911
L1_20211028_BB_HCMV_b4_5mM_repl2_C10.raw	PXD031911
L1_20211028_BB_HCMV_b4_5mM_repl2_C11.raw	PXD031911
L1_20211028_BB_HCMV_b4_5mM_repl2_C12.raw	PXD031911
L1_20211028_BB_HCMV_b4_5mM_repl2_C2.raw	PXD031911
L1_20211028_BB_HCMV_b4_5mM_repl2_C3.raw	PXD031911
L1_20211028_BB_HCMV_b4_5mM_repl2_C4.raw	PXD031911
L1_20211028_BB_HCMV_b4_5mM_repl2_C5.raw	PXD031911
L1_20211028_BB_HCMV_b4_5mM_repl2_C6.raw	PXD031911
L1_20211028_BB_HCMV_b4_5mM_repl2_C7.raw	PXD031911
L1_20211028_BB_HCMV_b4_5mM_repl2_C8.raw	PXD031911
L1_20211028_BB_HCMV_b4_5mM_repl2_C9.raw	PXD031911
L1_20211028_BB_HCMV_b4_5mM_repl2_D1.raw	PXD031911
L1_20211028_BB_HCMV_b4_5mM_repl2_D10.raw	PXD031911
L1_20211028_BB_HCMV_b4_5mM_repl2_D11.raw	PXD031911
L1_20211028_BB_HCMV_b4_5mM_repl2_D12.raw	PXD031911
L1_20211028_BB_HCMV_b4_5mM_repl2_D2.raw	PXD031911
L1_20211028_BB_HCMV_b4_5mM_repl2_D3.raw	PXD031911
L1_20211028_BB_HCMV_b4_5mM_repl2_D4.raw	PXD031911
L1_20211028_BB_HCMV_b4_5mM_repl2_D5.raw	PXD031911
L1_20211028_BB_HCMV_b4_5mM_repl2_D6.raw	PXD031911
L1_20211028_BB_HCMV_b4_5mM_repl2_D7.raw	PXD031911
L1_20211028_BB_HCMV_b4_5mM_repl2_D8.raw	PXD031911
L1_20211028_BB_HCMV_b4_5mM_repl2_D9.raw	PXD031911
