# Supplementary material for: Prosit-XL: enhanced cross-linked peptide identification by fragment intensity prediction to study protein interactions and structures
Source: Nat Commun. 2025 Jul 1;16:5429. doi: 10.1038/s41467-025-61203-4 (PMC12214610; doi:10.1038/s41467-025-61203-4)
Supplement: Supplementary file 5 — Supplementary Data 3 [file 41467_2025_61203_MOESM5_ESM.xlsx]

## Sheet: Legend
Supplementary Table 3 | Figure 3c : xiFDR’outputs (identified CSMs, Peptide Pair, and PPIs) of synthetic protein dataset
"Identied CSMs"
	Column	Description
	PSMID	a unique ID for the PSM - if not given will be defined based on run and scan
	run	raw file name that the spectrum derived from
	scan	scan number within that run
	Protein1	a name for the first protein
	Protein2	a name for the second protein
	Decoy1	is the first peptide from the decoy database
	Decoy2	is the second peptide from the decoy database
	PepSeq1	sequence of the first peptide
	PepSeq2	sequence of the second peptide
	PepPos1	position(s) of the first peptide in the protein(s)
	PepPos2	position(s) of the second peptide in the protein(s)
	PeptideLength1	length (in amino acids) of the first peptide - if not given, then it will be guessed from the sequence
	PeptideLength2	length (in amino acids) of the second peptide - if not given, then it will be guessed from the sequence
	LinkPos1	position of crosslinker in the first peptide
	LinkPos2	position of crosslinker in the second peptide
	ProteinLinkPos1	protein accession number(s) for the source of the first peptide
	ProteinLinkPos2	protein accession number(s) for the source of the second peptide
	Charge	charge state of the precursor ion
	fdrGroup	self or between links
	fdr	FDR
	PEP	poterior error probability
"Identied Peptide Pairs"
	Column	Description
	PeptidePairID	a unique ID for the PeptidePairID
	start 1	position of first AA of the first peptide in the protein sequence
	start2	position of first AA of the second peptide in the protein sequence
	FromSite	position of crosslinker in the first peptide
	ToSite	position of crosslinker in the second peptide
"Identied PPIs"
	Column	Description
	ProteinGroupPairID	a unique ID for the ProteinGroupPairID
	count PSMs	Number of Identified PSMs for PPI
	count peptide pairs	Number of Identified peptide pair for PPI
	count links	Number of Identified UXLs for PPI

## Sheet: CSM_rescoring_1%
PSMID	run	scan	Protein1	Decoy1	Protein2	Name2	Decoy2	PepSeq1	PepSeq2	PepPos1	PepPos2	PeptideLength1	PeptideLength2	LinkPos1	LinkPos2	ProteinLinkPos1	ProteinLinkPos2	Charge	Score	isDecoy	isTT	isTD	isDD	fdrGroup	fdr	PEP
Scan: 49738 Run: Y:\proj\prosit\xl\raw_files_all_batches\L1_20211118_MxR_thirdbatch_DSSOplate_E9_E10.raw P1_GVAGAHGLLC(57.021460)LLSDHVDKR P2_GVAGAHGLLC(57.021460)LLSDHVDKR 17 17	Y:\proj\prosit\xl\raw_files_all_batches\L1_20211118_MxR_thirdbatch_DSSOplate_E9_E10.raw	49738	Q9UBQ7	FALSE	Q9UBQ7	Q9UBQ7	FALSE	GVAGAHGLLC(57.021460)LLSDHVDKR	GVAGAHGLLC(57.021460)LLSDHVDKR	47	47	19	19	17	17	63	63	6	12.941	FALSE	TRUE	FALSE	FALSE	Self	0	0
Scan: 45877 Run: Y:\proj\prosit\xl\raw_files_all_batches\L1_20220110_MxR_FDR_fourthbatch_DSSOplate_C7_C8.raw P1_ELSANTAAFAKSAAMLGNSEDHTALSR P2_ELSANTAAFAKSAAMLGNSEDHTALSR 10 10	Y:\proj\prosit\xl\raw_files_all_batches\L1_20220110_MxR_FDR_fourthbatch_DSSOplate_C7_C8.raw	45877	O60749	FALSE	O60749	O60749	FALSE	ELSANTAAFAKSAAMLGNSEDHTALSR	ELSANTAAFAKSAAMLGNSEDHTALSR	335	335	27	27	10	10	344	344	5	12.898	FALSE	TRUE	FALSE	FALSE	Self	0	0
Scan: 49743 Run: Y:\proj\prosit\xl\raw_files_all_batches\L1_20211118_MxR_thirdbatch_DSSOplate_E9_E10.raw P1_GVAGAHGLLC(57.021460)LLSDHVDKR P2_GVAGAHGLLC(57.021460)LLSDHVDKR 17 17	Y:\proj\prosit\xl\raw_files_all_batches\L1_20211118_MxR_thirdbatch_DSSOplate_E9_E10.raw	49743	Q9UBQ7	FALSE	Q9UBQ7	Q9UBQ7	FALSE	GVAGAHGLLC(57.021460)LLSDHVDKR	GVAGAHGLLC(57.021460)LLSDHVDKR	47	47	19	19	17	17	63	63	5	12.736	FALSE	TRUE	FALSE	FALSE	Self	0	0
Scan: 35064 Run: Y:\proj\prosit\xl\raw_files_all_batches\L1_20220118_MxR_FDR_fourthbatch_DSSOplate_E3_E4_remeasure2.raw P1_VGAVDADKHHSLGGQYGVQGFPTIK P2_VGAVDADKHHSLGGQYGVQGFPTIK 7 7	Y:\proj\prosit\xl\raw_files_all_batches\L1_20220118_MxR_FDR_fourthbatch_DSSOplate_E3_E4_remeasure2.raw	35064	Q15084	FALSE	Q15084	Q15084	FALSE	VGAVDADKHHSLGGQYGVQGFPTIK	VGAVDADKHHSLGGQYGVQGFPTIK	77	77	25	25	7	7	83	83	5	12.521	FALSE	TRUE	FALSE	FALSE	Self	0	0
Scan: 17848 Run: Y:\proj\prosit\xl\raw_files_all_batches\L1_20220110_MxR_FDR_fourthbatch_DSSOplate_B5_B6.raw P1_ELAALQGSETPGKGGGSSSSSER P2_ELAALQGSETPGKGGGSSSSSER 12 12	Y:\proj\prosit\xl\raw_files_all_batches\L1_20220110_MxR_FDR_fourthbatch_DSSOplate_B5_B6.raw	17848	P11229	FALSE	P11229	P11229	FALSE	ELAALQGSETPGKGGGSSSSSER	ELAALQGSETPGKGGGSSSSSER	220	220	23	23	12	12	231	231	4	12.325	FALSE	TRUE	FALSE	FALSE	Self	0	0
Scan: 30537 Run: Y:\proj\prosit\xl\raw_files_all_batches\L1_20210811_MxR_FDR_firstbatch_DSSOplate_E4.raw P1_NKHSSGQQNLNTITYETLK P2_NKHSSGQQNLNTITYETLK 1 1	Y:\proj\prosit\xl\raw_files_all_batches\L1_20210811_MxR_FDR_firstbatch_DSSOplate_E4.raw	30537	O75575	FALSE	O75575	O75575	FALSE	NKHSSGQQNLNTITYETLK	NKHSSGQQNLNTITYETLK	32	32	19	19	1	1	32	32	4	12.307	FALSE	TRUE	FALSE	FALSE	Self	0	0
Scan: 49727 Run: Y:\proj\prosit\xl\raw_files_all_batches\L1_20220110_MxR_FDR_fourthbatch_DSSOplate_C11_C12.raw P1_VSGGLEVLAEKC(57.021460)PNLTHLYLSGNK P2_VSGGLEVLAEKC(57.021460)PNLTHLYLSGNK 10 10	Y:\proj\prosit\xl\raw_files_all_batches\L1_20220110_MxR_FDR_fourthbatch_DSSOplate_C11_C12.raw	49727	O43423	FALSE	O43423	O43423	FALSE	VSGGLEVLAEKC(57.021460)PNLTHLYLSGNK	VSGGLEVLAEKC(57.021460)PNLTHLYLSGNK	71	71	24	24	10	10	80	80	6	12.305	FALSE	TRUE	FALSE	FALSE	Self	0	0
Scan: 41004 Run: Y:\proj\prosit\xl\raw_files_all_batches\L1_20220110_MxR_FDR_fourthbatch_DSSOplate_D1_D2.raw P1_VANVIVDHSLQDC(57.021460)VFSKEAGR P2_VANVIVDHSLQDC(57.021460)VFSKEAGR 16 16	Y:\proj\prosit\xl\raw_files_all_batches\L1_20220110_MxR_FDR_fourthbatch_DSSOplate_D1_D2.raw	41004	A9UHW6	FALSE	A9UHW6	A9UHW6	FALSE	VANVIVDHSLQDC(57.021460)VFSKEAGR	VANVIVDHSLQDC(57.021460)VFSKEAGR	36	36	21	21	16	16	51	51	6	12.287	FALSE	TRUE	FALSE	FALSE	Self	0	0
Scan: 49728 Run: Y:\proj\prosit\xl\raw_files_all_batches\L1_20220110_MxR_FDR_fourthbatch_DSSOplate_C11_C12.raw P1_VSGGLEVLAEKC(57.021460)PNLTHLYLSGNK P2_VSGGLEVLAEKC(57.021460)PNLTHLYLSGNK 10 10	Y:\proj\prosit\xl\raw_files_all_batches\L1_20220110_MxR_FDR_fourthbatch_DSSOplate_C11_C12.raw	49728	O43423	FALSE	O43423	O43423	FALSE	VSGGLEVLAEKC(57.021460)PNLTHLYLSGNK	VSGGLEVLAEKC(57.021460)PNLTHLYLSGNK	71	71	24	24	10	10	80	80	5	12.245	FALSE	TRUE	FALSE	FALSE	Self	0	0
Scan: 49235 Run: Y:\proj\prosit\xl\raw_files_all_batches\L1_20220118_MxR_FDR_fourthbatch_DSSOplate_F7_F8_remeasure.raw P1_ATM(15.994900)YNLLAYIKHLDGNNEAALEC(57.021460)LR P2_ATM(15.994900)YNLLAYIKHLDGNNEAALEC(57.021460)LR 10 10	Y:\proj\prosit\xl\raw_files_all_batches\L1_20220118_MxR_FDR_fourthbatch_DSSOplate_F7_F8_remeasure.raw	49235	O14879	FALSE	O14879	O14879	FALSE	ATM(15.994900)YNLLAYIKHLDGNNEAALEC(57.021460)LR	ATM(15.994900)YNLLAYIKHLDGNNEAALEC(57.021460)LR	50	50	25	25	10	10	59	59	6	12.233	FALSE	TRUE	FALSE	FALSE	Self	0	0
Scan: 52012 Run: Y:\proj\prosit\xl\raw_files_all_batches\L1_20220110_MxR_FDR_fourthbatch_DSSOplate_D1_D2.raw P1_SEDTAVQHGLEGLSISKK P2_ATMYNLLAYIKHLDGNNEAALEC(57.021460)LR 16 10	Y:\proj\prosit\xl\raw_files_all_batches\L1_20220110_MxR_FDR_fourthbatch_DSSOplate_D1_D2.raw	52012	O14879	FALSE	O14879	O14879	FALSE	ATMYNLLAYIKHLDGNNEAALEC(57.021460)LR	SEDTAVQHGLEGLSISKK	50	373	25	18	10	16	59	388	5	12.193	FALSE	TRUE	FALSE	FALSE	Self	0	0
Scan: 17818 Run: Y:\proj\prosit\xl\raw_files_all_batches\L1_20220110_MxR_FDR_fourthbatch_DSSOplate_B5_B6.raw P1_ELAALQGSETPGKGGGSSSSSER P2_ELAALQGSETPGKGGGSSSSSER 12 12	Y:\proj\prosit\xl\raw_files_all_batches\L1_20220110_MxR_FDR_fourthbatch_DSSOplate_B5_B6.raw	17818	P11229	FALSE	P11229	P11229	FALSE	ELAALQGSETPGKGGGSSSSSER	ELAALQGSETPGKGGGSSSSSER	220	220	23	23	12	12	231	231	5	12.181	FALSE	TRUE	FALSE	FALSE	Self	0	0
Scan: 42235 Run: Y:\proj\prosit\xl\raw_files_all_batches\L1_20211118_MxR_thirdbatch_DSSOplate_D3_D4.raw P1_AGLAHLYGIAGSVNVTGDEVKK P2_AGLAHLYGIAGSVNVTGDEVKK 20 20	Y:\proj\prosit\xl\raw_files_all_batches\L1_20211118_MxR_thirdbatch_DSSOplate_D3_D4.raw	42235	O00757	FALSE	O00757	O00757	FALSE	AGLAHLYGIAGSVNVTGDEVKK	AGLAHLYGIAGSVNVTGDEVKK	51	51	22	22	20	20	70	70	6	12.148	FALSE	TRUE	FALSE	FALSE	Self	0	0
Scan: 42751 Run: Y:\proj\prosit\xl\raw_files_all_batches\L1_20211118_MxR_thirdbatch_DSSOplate_C11_C12_212733.raw P1_AGLAHLYGIAGSVNVTGDEVKK P2_AGLAHLYGIAGSVNVTGDEVKK 20 20	Y:\proj\prosit\xl\raw_files_all_batches\L1_20211118_MxR_thirdbatch_DSSOplate_C11_C12_212733.raw	42751	O00757	FALSE	O00757	O00757	FALSE	AGLAHLYGIAGSVNVTGDEVKK	AGLAHLYGIAGSVNVTGDEVKK	51	51	22	22	20	20	70	70	5	12.13	FALSE	TRUE	FALSE	FALSE	Self	0	0
Scan: 22288 Run: Y:\proj\prosit\xl\raw_files_all_batches\L1_20211118_MxR_thirdbatch_DSSOplate_B7_B8.raw P1_VEPADASGTEKAFEPATGR P2_VEPADASGTEKAFEPATGR 10 10	Y:\proj\prosit\xl\raw_files_all_batches\L1_20211118_MxR_thirdbatch_DSSOplate_B7_B8.raw	22288	P49189	FALSE	P49189	P49189	FALSE	VEPADASGTEKAFEPATGR	VEPADASGTEKAFEPATGR	19	19	19	19	10	10	28	28	4	12.071	FALSE	TRUE	FALSE	FALSE	Self	0	0
Scan: 34006 Run: Y:\proj\prosit\xl\raw_files_all_batches\L1_20210806_MxR_FDR_firstbatch_DSSOplate_C11.raw P1_IEDLSQQAQLAAAEKFK P2_IEDLSQQAQLAAAEKFK 14 14	Y:\proj\prosit\xl\raw_files_all_batches\L1_20210806_MxR_FDR_firstbatch_DSSOplate_C11.raw	34006	Q13765	FALSE	Q13765	Q13765	FALSE	IEDLSQQAQLAAAEKFK	IEDLSQQAQLAAAEKFK	127	127	17	17	14	14	140	140	5	12.054	FALSE	TRUE	FALSE	FALSE	Self	0	0
Scan: 27073 Run: Y:\proj\prosit\xl\raw_files_all_batches\L1_20220110_MxR_FDR_fourthbatch_DSSOplate_B3_B4.raw P1_VPDVPSESGSPVYVNQVKVR P2_VPDVPSESGSPVYVNQVKVR 17 17	Y:\proj\prosit\xl\raw_files_all_batches\L1_20220110_MxR_FDR_fourthbatch_DSSOplate_B3_B4.raw	27073	P28222	FALSE	P28222	P28222	FALSE	VPDVPSESGSPVYVNQVKVR	VPDVPSESGSPVYVNQVKVR	273	273	20	20	17	17	289	289	6	12.019	FALSE	TRUE	FALSE	FALSE	Self	0	0
Scan: 17872 Run: Y:\proj\prosit\xl\raw_files_all_batches\L1_20211118_MxR_thirdbatch_DSSOplate_B7_B8.raw P1_AAAQLLQSQAQQSGAQQTKK P2_AAAQLLQSQAQQSGAQQTKK 18 18	Y:\proj\prosit\xl\raw_files_all_batches\L1_20211118_MxR_thirdbatch_DSSOplate_B7_B8.raw	17872	Q9NVA2	FALSE	Q9NVA2	Q9NVA2	FALSE	AAAQLLQSQAQQSGAQQTKK	AAAQLLQSQAQQSGAQQTKK	399	399	20	20	18	18	416	416	5	11.932	FALSE	TRUE	FALSE	FALSE	Self	0	0
Scan: 42780 Run: Y:\proj\prosit\xl\raw_files_all_batches\L1_20220110_MxR_FDR_fourthbatch_DSSOplate_B7_B8.raw P1_GIGGIFFDDLDSPSKEEVFR P2_GIGGIFFDDLDSPSKEEVFR 14 14	Y:\proj\prosit\xl\raw_files_all_batches\L1_20220110_MxR_FDR_fourthbatch_DSSOplate_B7_B8.raw	42780	P36551	FALSE	P36551	P36551	FALSE	GIGGIFFDDLDSPSKEEVFR	GIGGIFFDDLDSPSKEEVFR	332	332	20	20	14	14	345	345	4	11.925	FALSE	TRUE	FALSE	FALSE	Self	0	0
Scan: 25994 Run: Y:\proj\prosit\xl\raw_files_all_batches\L1_20211004_MxR_secondbatch_DSSOplate_B7_B8.raw P1_LKGQEDSLASAVDAATEQK P2_LKGQEDSLASAVDAATEQK 1 1	Y:\proj\prosit\xl\raw_files_all_batches\L1_20211004_MxR_secondbatch_DSSOplate_B7_B8.raw	25994	Q8WUD4	FALSE	Q8WUD4	Q8WUD4	FALSE	LKGQEDSLASAVDAATEQK	LKGQEDSLASAVDAATEQK	142	142	19	19	1	1	142	142	4	11.918	FALSE	TRUE	FALSE	FALSE	Self	0	0
Scan: 35969 Run: Y:\proj\prosit\xl\raw_files_all_batches\L1_20211118_MxR_thirdbatch_DSSOplate_E3_E4_212733.raw P1_NGDVC(57.021460)ISILHEPGEDKYGYEKPEER P2_NGDVC(57.021460)ISILHEPGEDKYGYEKPEER 15 15	Y:\proj\prosit\xl\raw_files_all_batches\L1_20211118_MxR_thirdbatch_DSSOplate_E3_E4_212733.raw	35969	P62253	FALSE	P62253	P62253	FALSE	NGDVC(57.021460)ISILHEPGEDKYGYEKPEER	NGDVC(57.021460)ISILHEPGEDKYGYEKPEER	85	85	25	25	15	15	99	99	6	11.904	FALSE	TRUE	FALSE	FALSE	Self	0	0
Scan: 32308 Run: Y:\proj\prosit\xl\raw_files_all_batches\L1_20211004_MxR_secondbatch_DSSOplate_D7_D8.raw P1_SHSNKLVTDC(57.021460)VAAM(15.994900)NPDAVLR P2_SHSNKLVTDC(57.021460)VAAM(15.994900)NPDAVLR 4 4	Y:\proj\prosit\xl\raw_files_all_batches\L1_20211004_MxR_secondbatch_DSSOplate_D7_D8.raw	32308	O95861	FALSE	O95861	O95861	FALSE	SHSNKLVTDC(57.021460)VAAM(15.994900)NPDAVLR	SHSNKLVTDC(57.021460)VAAM(15.994900)NPDAVLR	196	196	21	21	4	4	199	199	4	11.891	FALSE	TRUE	FALSE	FALSE	Self	0	0
Scan: 30718 Run: Y:\proj\prosit\xl\raw_files_all_batches\L1_20211118_MxR_thirdbatch_DSSOplate_E3_E4_212733.raw P1_HSDASVNFSEFSNKC(57.021460)SER P2_HSDASVNFSEFSNKC(57.021460)SER 13 13	Y:\proj\prosit\xl\raw_files_all_batches\L1_20211118_MxR_thirdbatch_DSSOplate_E3_E4_212733.raw	30718	B2RPK0	FALSE	B2RPK0	B2RPK0	FALSE	HSDASVNFSEFSNKC(57.021460)SER	HSDASVNFSEFSNKC(57.021460)SER	30	30	18	18	13	13	42	42	4	11.89	FALSE	TRUE	FALSE	FALSE	Self	0	0
Scan: 43780 Run: Y:\proj\prosit\xl\raw_files_all_batches\L1_20211118_MxR_thirdbatch_DSSOplate_D5_D6.raw P1_LNDFRDEQIGQLQELM(15.994900)QEATKPNR P2_LNDFRDEQIGQLQELM(15.994900)QEATKPNR 20 20	Y:\proj\prosit\xl\raw_files_all_batches\L1_20211118_MxR_thirdbatch_DSSOplate_D5_D6.raw	43780	Q9NRP4	FALSE	Q9NRP4	Q9NRP4	FALSE	LNDFRDEQIGQLQELM(15.994900)QEATKPNR	LNDFRDEQIGQLQELM(15.994900)QEATKPNR	89	89	24	24	20	20	108	108	6	11.882	FALSE	TRUE	FALSE	FALSE	Self	0	0
Scan: 52623 Run: Y:\proj\prosit\xl\raw_files_all_batches\L1_20220110_MxR_FDR_fourthbatch_DSSOplate_C9_C10.raw P1_VANVIVDHSLQDC(57.021460)VFSKEAGR P2_DPGAVDLEKVANVIVDHSLQDC(57.021460)VFSK 16 8	Y:\proj\prosit\xl\raw_files_all_batches\L1_20220110_MxR_FDR_fourthbatch_DSSOplate_C9_C10.raw	52623	A9UHW6	FALSE	A9UHW6	A9UHW6	FALSE	DPGAVDLEKVANVIVDHSLQDC(57.021460)VFSK	VANVIVDHSLQDC(57.021460)VFSKEAGR	27	36	26	21	8	16	34	51	6	11.864	FALSE	TRUE	FALSE	FALSE	Self	0	0
Scan: 50047 Run: Y:\proj\prosit\xl\raw_files_all_batches\L1_20220118_MxR_FDR_fourthbatch_DSSOplate_F7_F8_remeasure.raw P1_RLVENAVLKAVQQYLEETQNK P2_RLVENAVLKAVQQYLEETQNK 8 8	Y:\proj\prosit\xl\raw_files_all_batches\L1_20220118_MxR_FDR_fourthbatch_DSSOplate_F7_F8_remeasure.raw	50047	O43687	FALSE	O43687	O43687	FALSE	RLVENAVLKAVQQYLEETQNK	RLVENAVLKAVQQYLEETQNK	57	57	21	21	8	8	64	64	6	11.856	FALSE	TRUE	FALSE	FALSE	Self	0	0
Scan: 50876 Run: Y:\proj\prosit\xl\raw_files_all_batches\L1_20210811_MxR_FDR_firstbatch_DSSOplate_D11.raw P1_NKHSSGQQNLNTITYETLK P2_DANSALLSNYEVFQLLTDLKEQRK 1 19	Y:\proj\prosit\xl\raw_files_all_batches\L1_20210811_MxR_FDR_firstbatch_DSSOplate_D11.raw	50876	O75575	FALSE	O75575	O75575	FALSE	DANSALLSNYEVFQLLTDLKEQRK	NKHSSGQQNLNTITYETLK	4	32	24	19	19	1	22	32	5	11.844	FALSE	TRUE	FALSE	FALSE	Self	0	0
Scan: 51158 Run: Y:\proj\prosit\xl\raw_files_all_batches\L1_20211118_MxR_thirdbatch_DSSOplate_F1_F2.raw P1_KIEIGDGAELTAEFLYDEVHPKQHAFK P2_AHQTGIHATEELKEFFAK 21 12	Y:\proj\prosit\xl\raw_files_all_batches\L1_20211118_MxR_thirdbatch_DSSOplate_F1_F2.raw	51158	Q6IBS0	FALSE	Q6IBS0	Q6IBS0	FALSE	KIEIGDGAELTAEFLYDEVHPKQHAFK	AHQTGIHATEELKEFFAK	293	1	27	18	21	12	313	12	6	11.839	FALSE	TRUE	FALSE	FALSE	Self	0	0
Scan: 27569 Run: Y:\proj\prosit\xl\raw_files_all_batches\L1_20211004_MxR_secondbatch_DSSOplate_E11_E12.raw P1_LTDIHGNVLQYHKDVK P2_LTDIHGNVLQYHKDVK 12 12	Y:\proj\prosit\xl\raw_files_all_batches\L1_20211004_MxR_secondbatch_DSSOplate_E11_E12.raw	27569	O95861	FALSE	O95861	O95861	FALSE	LTDIHGNVLQYHKDVK	LTDIHGNVLQYHKDVK	261	261	16	16	12	12	272	272	5	11.824	FALSE	TRUE	FALSE	FALSE	Self	0	0
Scan: 47273 Run: Y:\proj\prosit\xl\raw_files_all_batches\L1_20211004_MxR_secondbatch_DSSOplate_D9_D10.raw P1_MQGAGKALHELLLSAQR P2_MQGAGKALHELLLSAQR 5 5	Y:\proj\prosit\xl\raw_files_all_batches\L1_20211004_MxR_secondbatch_DSSOplate_D9_D10.raw	47273	O95257	FALSE	O95257	O95257	FALSE	MQGAGKALHELLLSAQR	MQGAGKALHELLLSAQR	18	18	17	17	5	5	22	22	4	11.82	FALSE	TRUE	FALSE	FALSE	Self	0	0
Scan: 36009 Run: Y:\proj\prosit\xl\raw_files_all_batches\L1_20211118_MxR_thirdbatch_DSSOplate_D9_D10.raw P1_LLMHGKEVGSIIGK P2_LLMHGKEVGSIIGK 5 5	Y:\proj\prosit\xl\raw_files_all_batches\L1_20211118_MxR_thirdbatch_DSSOplate_D9_D10.raw	36009	Q15365	FALSE	Q15365	Q15365	FALSE	LLMHGKEVGSIIGK	LLMHGKEVGSIIGK	17	17	14	14	5	5	21	21	4	11.818	FALSE	TRUE	FALSE	FALSE	Self	0	0
Scan: 39706 Run: Y:\proj\prosit\xl\raw_files_all_batches\L1_20210806_MxR_FDR_firstbatch_DSSOplate_C9.raw P1_AVLEALGSC(57.021460)LNNKYSEGYPGQR P2_AVLEALGSC(57.021460)LNNKYSEGYPGQR 12 12	Y:\proj\prosit\xl\raw_files_all_batches\L1_20210806_MxR_FDR_firstbatch_DSSOplate_C9.raw	39706	P34896	FALSE	P34896	P34896	FALSE	AVLEALGSC(57.021460)LNNKYSEGYPGQR	AVLEALGSC(57.021460)LNNKYSEGYPGQR	59	59	22	22	12	12	70	70	5	11.815	FALSE	TRUE	FALSE	FALSE	Self	0	0
Scan: 46911 Run: Y:\proj\prosit\xl\raw_files_all_batches\L1_20220110_MxR_FDR_fourthbatch_DSSOplate_D5_D6.raw P1_VSGGLEVLAEKC(57.021460)PNLTHLYLSGNK P2_C(57.021460)PNLTHLYLSGNKIK 10 12	Y:\proj\prosit\xl\raw_files_all_batches\L1_20220110_MxR_FDR_fourthbatch_DSSOplate_D5_D6.raw	46911	O43423	FALSE	O43423	O43423	FALSE	VSGGLEVLAEKC(57.021460)PNLTHLYLSGNK	C(57.021460)PNLTHLYLSGNKIK	71	82	24	15	10	12	80	93	5	11.793	FALSE	TRUE	FALSE	FALSE	Self	0	0
Scan: 13205 Run: Y:\proj\prosit\xl\raw_files_all_batches\L1_20211004_MxR_secondbatch_DSSOplate_B7_B8.raw P1_IKADPDGPEAQAEAC(57.021460)SGER P2_IKADPDGPEAQAEAC(57.021460)SGER 1 1	Y:\proj\prosit\xl\raw_files_all_batches\L1_20211004_MxR_secondbatch_DSSOplate_B7_B8.raw	13205	Q9NX24	FALSE	Q9NX24	Q9NX24	FALSE	IKADPDGPEAQAEAC(57.021460)SGER	IKADPDGPEAQAEAC(57.021460)SGER	3	3	19	19	1	1	3	3	4	11.776	FALSE	TRUE	FALSE	FALSE	Self	0	0
Scan: 48724 Run: Y:\proj\prosit\xl\raw_files_all_batches\L1_20211118_MxR_thirdbatch_DSSOplate_C9_C10.raw P1_VAEEWAQGTFKLNSNDEDIHTANER P2_FVGAVDPIMEKFNASIAYDR 10 10	Y:\proj\prosit\xl\raw_files_all_batches\L1_20211118_MxR_thirdbatch_DSSOplate_C9_C10.raw	48724	P04424	FALSE	P04424	P04424	FALSE	VAEEWAQGTFKLNSNDEDIHTANER	FVGAVDPIMEKFNASIAYDR	69	12	25	20	10	10	78	21	5	11.745	FALSE	TRUE	FALSE	FALSE	Self	0	0
Scan: 25736 Run: Y:\proj\prosit\xl\raw_files_all_batches\L1_20220110_MxR_FDR_fourthbatch_DSSOplate_B5_B6.raw P1_VPDVPSESGSPVYVNQVKVR P2_VPDVPSESGSPVYVNQVKVR 17 17	Y:\proj\prosit\xl\raw_files_all_batches\L1_20220110_MxR_FDR_fourthbatch_DSSOplate_B5_B6.raw	25736	P28222	FALSE	P28222	P28222	FALSE	VPDVPSESGSPVYVNQVKVR	VPDVPSESGSPVYVNQVKVR	273	273	20	20	17	17	289	289	4	11.74	FALSE	TRUE	FALSE	FALSE	Self	0	0
Scan: 42502 Run: Y:\proj\prosit\xl\raw_files_all_batches\L1_20211004_MxR_secondbatch_DSSOplate_F1_F2.raw P1_SAKHRPEDVVQFLVSK P2_SAKHRPEDVVQFLVSK 2 2	Y:\proj\prosit\xl\raw_files_all_batches\L1_20211004_MxR_secondbatch_DSSOplate_F1_F2.raw	42502	Q53T59	FALSE	Q53T59	Q53T59	FALSE	SAKHRPEDVVQFLVSK	SAKHRPEDVVQFLVSK	53	53	16	16	2	2	54	54	4	11.735	FALSE	TRUE	FALSE	FALSE	Self	0	0
Scan: 29747 Run: Y:\proj\prosit\xl\raw_files_all_batches\L1_20210811_MxR_FDR_firstbatch_DSSOplate_E2.raw P1_DLNHVC(57.021460)VISETGKAK P2_DLNHVC(57.021460)VISETGKAK 12 12	Y:\proj\prosit\xl\raw_files_all_batches\L1_20210811_MxR_FDR_firstbatch_DSSOplate_E2.raw	29747	P00492	FALSE	P00492	P00492	FALSE	DLNHVC(57.021460)VISETGKAK	DLNHVC(57.021460)VISETGKAK	200	200	15	15	12	12	211	211	4	11.735	FALSE	TRUE	FALSE	FALSE	Self	0	0
Scan: 22596 Run: Y:\proj\prosit\xl\raw_files_all_batches\L1_20220110_MxR_FDR_fourthbatch_DSSOplate_C7_C8.raw P1_ELAALQGSETPGKGGGSSSSSER P2_ARELAALQGSETPGKGGGSSSSSER 12 14	Y:\proj\prosit\xl\raw_files_all_batches\L1_20220110_MxR_FDR_fourthbatch_DSSOplate_C7_C8.raw	22596	P11229	FALSE	P11229	P11229	FALSE	ARELAALQGSETPGKGGGSSSSSER	ELAALQGSETPGKGGGSSSSSER	218	220	25	23	14	12	231	231	5	11.734	FALSE	TRUE	FALSE	FALSE	Self	0	0
Scan: 38618 Run: Y:\proj\prosit\xl\raw_files_all_batches\L1_20211004_MxR_secondbatch_DSSOplate_B12.raw P1_SSFYVNGLTLGGQKC(57.021460)SVIR P2_SSFYVNGLTLGGQKC(57.021460)SVIR 13 13	Y:\proj\prosit\xl\raw_files_all_batches\L1_20211004_MxR_secondbatch_DSSOplate_B12.raw	38618	P07737	FALSE	P07737	P07737	FALSE	SSFYVNGLTLGGQKC(57.021460)SVIR	SSFYVNGLTLGGQKC(57.021460)SVIR	56	56	19	19	13	13	68	68	4	11.727	FALSE	TRUE	FALSE	FALSE	Self	0	0
Scan: 30573 Run: Y:\proj\prosit\xl\raw_files_all_batches\L1_20220110_MxR_FDR_fourthbatch_DSSOplate_B7_B8.raw P1_YGALPDQGIAKAAPEEFR P2_YGALPDQGIAKAAPEEFR 10 10	Y:\proj\prosit\xl\raw_files_all_batches\L1_20220110_MxR_FDR_fourthbatch_DSSOplate_B7_B8.raw	30573	P78318	FALSE	P78318	P78318	FALSE	YGALPDQGIAKAAPEEFR	YGALPDQGIAKAAPEEFR	276	276	18	18	10	10	285	285	4	11.724	FALSE	TRUE	FALSE	FALSE	Self	0	0
Scan: 22175 Run: Y:\proj\prosit\xl\raw_files_all_batches\L1_20220110_MxR_FDR_fourthbatch_DSSOplate_D7_D8.raw P1_DNHVVAAGGVEKAVR P2_DNHVVAAGGVEKAVR 11 11	Y:\proj\prosit\xl\raw_files_all_batches\L1_20220110_MxR_FDR_fourthbatch_DSSOplate_D7_D8.raw	22175	Q15274	FALSE	Q15274	Q15274	FALSE	DNHVVAAGGVEKAVR	DNHVVAAGGVEKAVR	171	171	15	15	11	11	181	181	6	11.72	FALSE	TRUE	FALSE	FALSE	Self	0	0
Scan: 45988 Run: Y:\proj\prosit\xl\raw_files_all_batches\L1_20220110_MxR_FDR_fourthbatch_DSSOplate_D11_D12.raw P1_LNPVGAKFDPYEHEALFHTPVEGK P2_LNPVGAKFDPYEHEALFHTPVEGK 6 6	Y:\proj\prosit\xl\raw_files_all_batches\L1_20220110_MxR_FDR_fourthbatch_DSSOplate_D11_D12.raw	45988	Q9HAV7	FALSE	Q9HAV7	Q9HAV7	FALSE	LNPVGAKFDPYEHEALFHTPVEGK	LNPVGAKFDPYEHEALFHTPVEGK	162	162	24	24	6	6	167	167	6	11.719	FALSE	TRUE	FALSE	FALSE	Self	0	0
Scan: 49662 Run: Y:\proj\prosit\xl\raw_files_all_batches\L1_20220110_MxR_FDR_fourthbatch_DSSOplate_C9_C10.raw P1_EC(57.021460)NLVYLIPHAVGSSEDLKK P2_EC(57.021460)NLVYLIPHAVGSSEDLKK 18 18	Y:\proj\prosit\xl\raw_files_all_batches\L1_20220110_MxR_FDR_fourthbatch_DSSOplate_C9_C10.raw	49662	P21728	FALSE	P21728	P21728	FALSE	EC(57.021460)NLVYLIPHAVGSSEDLKK	EC(57.021460)NLVYLIPHAVGSSEDLKK	383	383	20	20	18	18	400	400	6	11.712	FALSE	TRUE	FALSE	FALSE	Self	0	0
Scan: 50634 Run: Y:\proj\prosit\xl\raw_files_all_batches\L1_20211118_MxR_thirdbatch_DSSOplate_C5_C6.raw P1_RQLAELNKNPVEGFSAGLIDDNDLYR P2_QLAELNKNPVEGFSAGLIDDNDLYR 7 6	Y:\proj\prosit\xl\raw_files_all_batches\L1_20211118_MxR_thirdbatch_DSSOplate_C5_C6.raw	50634	P62253	FALSE	P62253	P62253	FALSE	RQLAELNKNPVEGFSAGLIDDNDLYR	QLAELNKNPVEGFSAGLIDDNDLYR	11	12	26	25	7	6	17	17	5	11.705	FALSE	TRUE	FALSE	FALSE	Self	0	0
Scan: 40547 Run: Y:\proj\prosit\xl\raw_files_all_batches\L1_20220110_MxR_FDR_fourthbatch_DSSOplate_D7_D8.raw P1_IDQVNQLLELDHQKR P2_IDQVNQLLELDHQKR 13 13	Y:\proj\prosit\xl\raw_files_all_batches\L1_20220110_MxR_FDR_fourthbatch_DSSOplate_D7_D8.raw	40547	P61201	FALSE	P61201	P61201	FALSE	IDQVNQLLELDHQKR	IDQVNQLLELDHQKR	401	401	15	15	13	13	413	413	4	11.701	FALSE	TRUE	FALSE	FALSE	Self	0	0
Scan: 49248 Run: Y:\proj\prosit\xl\raw_files_all_batches\L1_20211118_MxR_thirdbatch_DSSOplate_E3_E4_212733.raw P1_QRVEAAVGEDLFQEAHEVILKAK P2_GQHLSDAFAQVNPLKK 20 14	Y:\proj\prosit\xl\raw_files_all_batches\L1_20211118_MxR_thirdbatch_DSSOplate_E3_E4_212733.raw	49248	P30711	FALSE	P30711	P30711	FALSE	QRVEAAVGEDLFQEAHEVILKAK	GQHLSDAFAQVNPLKK	195	37	23	16	20	14	214	50	5	11.7	FALSE	TRUE	FALSE	FALSE	Self	0	0
Scan: 33818 Run: Y:\proj\prosit\xl\raw_files_all_batches\L1_20210811_MxR_FDR_firstbatch_DSSOplate_D12.raw P1_LETHEEASVKM(15.994900)LPTYVR P2_LETHEEASVKM(15.994900)LPTYVR 9 9	Y:\proj\prosit\xl\raw_files_all_batches\L1_20210811_MxR_FDR_firstbatch_DSSOplate_D12.raw	33818	P35557	FALSE	P35557	P35557	FALSE	LETHEEASVKM(15.994900)LPTYVR	LETHEEASVKM(15.994900)LPTYVR	46	46	17	17	9	9	54	54	4	11.696	FALSE	TRUE	FALSE	FALSE	Self	0	0
Scan: 41123 Run: Y:\proj\prosit\xl\raw_files_all_batches\L1_20211118_MxR_thirdbatch_DSSOplate_D7_D8.raw P1_GQHLSDAFAQVNPLKK P2_GQHLSDAFAQVNPLKK 14 14	Y:\proj\prosit\xl\raw_files_all_batches\L1_20211118_MxR_thirdbatch_DSSOplate_D7_D8.raw	41123	P30711	FALSE	P30711	P30711	FALSE	GQHLSDAFAQVNPLKK	GQHLSDAFAQVNPLKK	37	37	16	16	14	14	50	50	5	11.693	FALSE	TRUE	FALSE	FALSE	Self	0	0
Scan: 34044 Run: Y:\proj\prosit\xl\raw_files_all_batches\L1_20210806_MxR_FDR_firstbatch_DSSOplate_C11.raw P1_IEDLSQQAQLAAAEKFK P2_IEDLSQQAQLAAAEKFK 14 14	Y:\proj\prosit\xl\raw_files_all_batches\L1_20210806_MxR_FDR_firstbatch_DSSOplate_C11.raw	34044	Q13765	FALSE	Q13765	Q13765	FALSE	IEDLSQQAQLAAAEKFK	IEDLSQQAQLAAAEKFK	127	127	17	17	14	14	140	140	6	11.685	FALSE	TRUE	FALSE	FALSE	Self	0	0
Scan: 22053 Run: Y:\proj\prosit\xl\raw_files_all_batches\L1_20220118_MxR_FDR_fourthbatch_DSSOplate_E11_E12_remeasure.raw P1_KYEDIC(57.021460)PSTHNM(15.994900)DVPNIKR P2_KYEDIC(57.021460)PSTHNM(15.994900)DVPNIKR 17 17	Y:\proj\prosit\xl\raw_files_all_batches\L1_20220118_MxR_FDR_fourthbatch_DSSOplate_E11_E12_remeasure.raw	22053	Q6IS14;Q9GZV4	FALSE	Q6IS14;Q9GZV4	Q6IS14;Q9GZV4	FALSE	KYEDIC(57.021460)PSTHNM(15.994900)DVPNIKR	KYEDIC(57.021460)PSTHNM(15.994900)DVPNIKR	67;67	67;67	19	19	17	17	83;83	83;83	5	11.673	FALSE	TRUE	FALSE	FALSE	Self	0	0
Scan: 48768 Run: Y:\proj\prosit\xl\raw_files_all_batches\L1_20211004_MxR_secondbatch_DSSOplate_C5_212733.raw P1_VGGAGNKIIQLIEGK P2_VGGAGNKIIQLIEGK 6 6	Y:\proj\prosit\xl\raw_files_all_batches\L1_20211004_MxR_secondbatch_DSSOplate_C5_212733.raw	48768	O95861	FALSE	O95861	O95861	FALSE	VGGAGNKIIQLIEGK	VGGAGNKIIQLIEGK	217	217	15	15	6	6	222	222	4	11.673	FALSE	TRUE	FALSE	FALSE	Self	0	0
Scan: 47094 Run: Y:\proj\prosit\xl\raw_files_all_batches\L1_20210727_MxR_FDR_firstbatch_DSSOplate2_E12.raw P1_ELYSILQHKGLVDK P2_DPAQGQLLKELMQTPNFR 8 8	Y:\proj\prosit\xl\raw_files_all_batches\L1_20210727_MxR_FDR_firstbatch_DSSOplate2_E12.raw	47094	P21695	FALSE	P21695	P21695	FALSE	DPAQGQLLKELMQTPNFR	ELYSILQHKGLVDK	169	304	18	14	8	8	176	311	4	11.66	FALSE	TRUE	FALSE	FALSE	Self	0	0
Scan: 42551 Run: Y:\proj\prosit\xl\raw_files_all_batches\L1_20211118_MxR_thirdbatch_DSSOplate_D11_D12.raw P1_HKFGSNVVDQLVSEEQAQK P2_HKFGSNVVDQLVSEEQAQK 1 1	Y:\proj\prosit\xl\raw_files_all_batches\L1_20211118_MxR_thirdbatch_DSSOplate_D11_D12.raw	42551	O43247	FALSE	O43247	O43247	FALSE	HKFGSNVVDQLVSEEQAQK	HKFGSNVVDQLVSEEQAQK	147	147	19	19	1	1	147	147	4	11.648	FALSE	TRUE	FALSE	FALSE	Self	0	0
Scan: 35165 Run: Y:\proj\prosit\xl\raw_files_all_batches\L1_20210811_MxR_FDR_firstbatch_DSSOplate_E9.raw P1_EM(15.994900)GGHHIVALC(57.021460)VLKGGYK P2_DLNHVC(57.021460)VISETGKAK 13 12	Y:\proj\prosit\xl\raw_files_all_batches\L1_20210811_MxR_FDR_firstbatch_DSSOplate_E9.raw	35165	P00492	FALSE	P00492	P00492	FALSE	EM(15.994900)GGHHIVALC(57.021460)VLKGGYK	DLNHVC(57.021460)VISETGKAK	55	200	18	15	13	12	67	211	5	11.647	FALSE	TRUE	FALSE	FALSE	Self	0	0
Scan: 17402 Run: Y:\proj\prosit\xl\raw_files_all_batches\L1_20210811_MxR_FDR_firstbatch_DSSOplate_E4.raw P1_EVQAVSNLSGQGKHGK P2_EVQAVSNLSGQGKHGK 12 12	Y:\proj\prosit\xl\raw_files_all_batches\L1_20210811_MxR_FDR_firstbatch_DSSOplate_E4.raw	17402	Q8N9N5	FALSE	Q8N9N5	Q8N9N5	FALSE	EVQAVSNLSGQGKHGK	EVQAVSNLSGQGKHGK	262	262	16	16	12	12	273	273	4	11.646	FALSE	TRUE	FALSE	FALSE	Self	0	0
Scan: 23597 Run: Y:\proj\prosit\xl\raw_files_all_batches\L1_20210806_MxR_FDR_firstbatch_DSSOplate_D7.raw P1_VNC(57.021460)LDENGM(15.994900)TPLM(15.994900)HAAYKGK P2_GTVQEAGTLLSSKNVR 17 12	Y:\proj\prosit\xl\raw_files_all_batches\L1_20210806_MxR_FDR_firstbatch_DSSOplate_D7.raw	23597	Q8IV38	FALSE	Q8IV38	Q8IV38	FALSE	VNC(57.021460)LDENGM(15.994900)TPLM(15.994900)HAAYKGK	GTVQEAGTLLSSKNVR	38	22	20	16	17	12	54	33	5	11.636	FALSE	TRUE	FALSE	FALSE	Self	0	0
Scan: 24230 Run: Y:\proj\prosit\xl\raw_files_all_batches\L1_20211004_MxR_secondbatch_DSSOplate_E11_E12.raw P1_KYEDIC(57.021460)PSTHNM(15.994900)DVPNIKR P2_KYEDIC(57.021460)PSTHNM(15.994900)DVPNIKR 17 17	Y:\proj\prosit\xl\raw_files_all_batches\L1_20211004_MxR_secondbatch_DSSOplate_E11_E12.raw	24230	Q6IS14;Q9GZV4	FALSE	Q6IS14;Q9GZV4	Q6IS14;Q9GZV4	FALSE	KYEDIC(57.021460)PSTHNM(15.994900)DVPNIKR	KYEDIC(57.021460)PSTHNM(15.994900)DVPNIKR	67;67	67;67	19	19	17	17	83;83	83;83	6	11.636	FALSE	TRUE	FALSE	FALSE	Self	0	0
Scan: 39607 Run: Y:\proj\prosit\xl\raw_files_all_batches\L1_20210806_MxR_FDR_firstbatch_DSSOplate_C10.raw P1_DPAQGQLLKELMQTPNFR P2_ANATGISLIKGVDEGPNGLK 8 9	Y:\proj\prosit\xl\raw_files_all_batches\L1_20210806_MxR_FDR_firstbatch_DSSOplate_C10.raw	39607	P21695	FALSE	P21695	P21695	FALSE	ANATGISLIKGVDEGPNGLK	DPAQGQLLKELMQTPNFR	110	169	20	18	9	8	118	176	4	11.633	FALSE	TRUE	FALSE	FALSE	Self	0	0
Scan: 51771 Run: Y:\proj\prosit\xl\raw_files_all_batches\L1_20210811_MxR_FDR_firstbatch_DSSOplate_D10_remeasure.raw P1_VYDLTKFLEEHPGGEEVLR P2_VYDLTKFLEEHPGGEEVLR 5 5	Y:\proj\prosit\xl\raw_files_all_batches\L1_20210811_MxR_FDR_firstbatch_DSSOplate_D10_remeasure.raw	51771	P00167	FALSE	P00167	P00167	FALSE	VYDLTKFLEEHPGGEEVLR	VYDLTKFLEEHPGGEEVLR	33	33	19	19	5	5	37	37	5	11.633	FALSE	TRUE	FALSE	FALSE	Self	0	0
Scan: 49349 Run: Y:\proj\prosit\xl\raw_files_all_batches\L1_20211118_MxR_thirdbatch_DSSOplate_D5_D6.raw P1_LNDFRDEQIGQLQELMQEATKPNR P2_LNDFRDEQIGQLQELM(15.994900)QEATKPNR 20 20	Y:\proj\prosit\xl\raw_files_all_batches\L1_20211118_MxR_thirdbatch_DSSOplate_D5_D6.raw	49349	Q9NRP4	FALSE	Q9NRP4	Q9NRP4	FALSE	LNDFRDEQIGQLQELM(15.994900)QEATKPNR	LNDFRDEQIGQLQELMQEATKPNR	89	89	24	24	20	20	108	108	6	11.631	FALSE	TRUE	FALSE	FALSE	Self	0	0
Scan: 49661 Run: Y:\proj\prosit\xl\raw_files_all_batches\L1_20220110_MxR_FDR_fourthbatch_DSSOplate_C9_C10.raw P1_EC(57.021460)NLVYLIPHAVGSSEDLKK P2_EC(57.021460)NLVYLIPHAVGSSEDLKK 18 18	Y:\proj\prosit\xl\raw_files_all_batches\L1_20220110_MxR_FDR_fourthbatch_DSSOplate_C9_C10.raw	49661	P21728	FALSE	P21728	P21728	FALSE	EC(57.021460)NLVYLIPHAVGSSEDLKK	EC(57.021460)NLVYLIPHAVGSSEDLKK	383	383	20	20	18	18	400	400	5	11.628	FALSE	TRUE	FALSE	FALSE	Self	0	0
Scan: 42420 Run: Y:\proj\prosit\xl\raw_files_all_batches\L1_20210811_MxR_FDR_firstbatch_DSSOplate_D11.raw P1_ITVGVDGSVYKLHPSFK P2_ITVGVDGSVYKLHPSFK 10 10	Y:\proj\prosit\xl\raw_files_all_batches\L1_20210811_MxR_FDR_firstbatch_DSSOplate_D11.raw	42420	P35557	FALSE	P35557	P35557	FALSE	ITVGVDGSVYKLHPSFK	ITVGVDGSVYKLHPSFK	403	403	17	17	10	10	412	412	6	11.619	FALSE	TRUE	FALSE	FALSE	Self	0	0
Scan: 32266 Run: Y:\proj\prosit\xl\raw_files_all_batches\L1_20211004_MxR_secondbatch_DSSOplate_D11_D12.raw P1_ADTLHLESEDLEKQNAALRK P2_ADTLHLESEDLEKQNAALR 12 12	Y:\proj\prosit\xl\raw_files_all_batches\L1_20211004_MxR_secondbatch_DSSOplate_D11_D12.raw	32266	Q16520	FALSE	Q16520	Q16520	FALSE	ADTLHLESEDLEKQNAALRK	ADTLHLESEDLEKQNAALR	50	50	20	19	12	12	61	61	5	11.617	FALSE	TRUE	FALSE	FALSE	Self	0	0
Scan: 35134 Run: Y:\proj\prosit\xl\raw_files_all_batches\L1_20210811_MxR_FDR_firstbatch_DSSOplate_E9.raw P1_EM(15.994900)GGHHIVALC(57.021460)VLKGGYK P2_DLNHVC(57.021460)VISETGKAK 13 12	Y:\proj\prosit\xl\raw_files_all_batches\L1_20210811_MxR_FDR_firstbatch_DSSOplate_E9.raw	35134	P00492	FALSE	P00492	P00492	FALSE	EM(15.994900)GGHHIVALC(57.021460)VLKGGYK	DLNHVC(57.021460)VISETGKAK	55	200	18	15	13	12	67	211	4	11.617	FALSE	TRUE	FALSE	FALSE	Self	0	0
Scan: 31107 Run: Y:\proj\prosit\xl\raw_files_all_batches\L1_20220118_MxR_FDR_fourthbatch_DSSOplate_E3_E4_remeasure2.raw P1_KYC(57.021460)VHYLEDVGSFEYTR P2_DDYANLHSKEYSENK 0 8	Y:\proj\prosit\xl\raw_files_all_batches\L1_20220118_MxR_FDR_fourthbatch_DSSOplate_E3_E4_remeasure2.raw	31107	O95749	FALSE	O95749	O95749	FALSE	KYC(57.021460)VHYLEDVGSFEYTR	DDYANLHSKEYSENK	244	187	17	15	0	8		194	4	11.616	FALSE	TRUE	FALSE	FALSE	Self	0	0
Scan: 41398 Run: Y:\proj\prosit\xl\raw_files_all_batches\L1_20211118_MxR_thirdbatch_DSSOplate_C9_C10.raw P1_VAMGAFDKTRPVVAAGAVGLAQR P2_VAMGAFDKTRPVVAAGAVGLAQR 7 7	Y:\proj\prosit\xl\raw_files_all_batches\L1_20211118_MxR_thirdbatch_DSSOplate_C9_C10.raw	41398	P11310	FALSE	P11310	P11310	FALSE	VAMGAFDKTRPVVAAGAVGLAQR	VAMGAFDKTRPVVAAGAVGLAQR	271	271	23	23	7	7	277	277	5	11.611	FALSE	TRUE	FALSE	FALSE	Self	0	0
Scan: 34447 Run: Y:\proj\prosit\xl\raw_files_all_batches\L1_20210806_MxR_FDR_firstbatch_DSSOplate_D3.raw P1_GFKASGAEGNNVVGLLR P2_GFKASGAEGNNVVGLLR 2 2	Y:\proj\prosit\xl\raw_files_all_batches\L1_20210806_MxR_FDR_firstbatch_DSSOplate_D3.raw	34447	P35557	FALSE	P35557	P35557	FALSE	GFKASGAEGNNVVGLLR	GFKASGAEGNNVVGLLR	169	169	17	17	2	2	170	170	4	11.607	FALSE	TRUE	FALSE	FALSE	Self	0	0
Scan: 25341 Run: Y:\proj\prosit\xl\raw_files_all_batches\L1_20210811_MxR_FDR_firstbatch_DSSOplate_D10_remeasure.raw P1_VVLGDSVSTGTTDQQGGVAEVKGTQLGDK P2_IM(15.994900)GFHRPGSGAEEESQTKSK 21 17	Y:\proj\prosit\xl\raw_files_all_batches\L1_20210811_MxR_FDR_firstbatch_DSSOplate_D10_remeasure.raw	25341	P49069	FALSE	P49069	P49069	FALSE	VVLGDSVSTGTTDQQGGVAEVKGTQLGDK	IM(15.994900)GFHRPGSGAEEESQTKSK	84	46	29	20	21	17	104	62	5	11.603	FALSE	TRUE	FALSE	FALSE	Self	0	0
Scan: 28016 Run: Y:\proj\prosit\xl\raw_files_all_batches\L1_20211004_MxR_secondbatch_DSSOplate_C4_212733.raw P1_VPEPC(57.021460)HPKVPEPC(57.021460)PSIVTPAPAQQK P2_VPEPC(57.021460)HPKVPEPC(57.021460)PSIVTPAPAQQK 7 7	Y:\proj\prosit\xl\raw_files_all_batches\L1_20211004_MxR_secondbatch_DSSOplate_C4_212733.raw	28016	P22528	FALSE	P22528	P22528	FALSE	VPEPC(57.021460)HPKVPEPC(57.021460)PSIVTPAPAQQK	VPEPC(57.021460)HPKVPEPC(57.021460)PSIVTPAPAQQK	60	60	25	25	7	7	66	66	6	11.602	FALSE	TRUE	FALSE	FALSE	Self	0	0
Scan: 31062 Run: Y:\proj\prosit\xl\raw_files_all_batches\L1_20211118_MxR_thirdbatch_DSSOplate_B11_B12.raw P1_GMGGAMDLVSSAKTK P2_GMGGAMDLVSSAKTK 12 12	Y:\proj\prosit\xl\raw_files_all_batches\L1_20211118_MxR_thirdbatch_DSSOplate_B11_B12.raw	31062	P55809	FALSE	P55809	P55809	FALSE	GMGGAMDLVSSAKTK	GMGGAMDLVSSAKTK	421	421	15	15	12	12	432	432	4	11.601	FALSE	TRUE	FALSE	FALSE	Self	0	0
Scan: 48440 Run: Y:\proj\prosit\xl\raw_files_all_batches\L1_20211118_MxR_thirdbatch_DSSOplate_C5_C6.raw P1_VAEEWAQGTFKLNSNDEDIHTANER P2_FVGAVDPIMEKFNASIAYDR 10 10	Y:\proj\prosit\xl\raw_files_all_batches\L1_20211118_MxR_thirdbatch_DSSOplate_C5_C6.raw	48440	P04424	FALSE	P04424	P04424	FALSE	VAEEWAQGTFKLNSNDEDIHTANER	FVGAVDPIMEKFNASIAYDR	69	12	25	20	10	10	78	21	6	11.6	FALSE	TRUE	FALSE	FALSE	Self	0	0
Scan: 40838 Run: Y:\proj\prosit\xl\raw_files_all_batches\L1_20211118_MxR_thirdbatch_DSSOplate_D9_D10.raw P1_GQHLSDAFAQVNPLKK P2_GQHLSDAFAQVNPLKK 14 14	Y:\proj\prosit\xl\raw_files_all_batches\L1_20211118_MxR_thirdbatch_DSSOplate_D9_D10.raw	40838	P30711	FALSE	P30711	P30711	FALSE	GQHLSDAFAQVNPLKK	GQHLSDAFAQVNPLKK	37	37	16	16	14	14	50	50	4	11.6	FALSE	TRUE	FALSE	FALSE	Self	0	0
Scan: 30707 Run: Y:\proj\prosit\xl\raw_files_all_batches\L1_20220110_MxR_FDR_fourthbatch_DSSOplate_D3_D4.raw P1_NATYGHYAPGEEFHDVEDAETYKK P2_EVAKEFDQLTPEESQAR 22 3	Y:\proj\prosit\xl\raw_files_all_batches\L1_20220110_MxR_FDR_fourthbatch_DSSOplate_D3_D4.raw	30707	Q96D15	FALSE	Q96D15	Q96D15	FALSE	NATYGHYAPGEEFHDVEDAETYKK	EVAKEFDQLTPEESQAR	139	62	24	17	22	3	160	64	5	11.597	FALSE	TRUE	FALSE	FALSE	Self	0	0
Scan: 46343 Run: Y:\proj\prosit\xl\raw_files_all_batches\L1_20211118_MxR_thirdbatch_DSSOplate_D3_D4.raw P1_GVAGAHGLLC(57.021460)LLSDHVDKR P2_AADC(57.021460)EVEQWDSDEPIPAKELER 17 17	Y:\proj\prosit\xl\raw_files_all_batches\L1_20211118_MxR_thirdbatch_DSSOplate_D3_D4.raw	46343	Q9UBQ7	FALSE	Q9UBQ7	Q9UBQ7	FALSE	AADC(57.021460)EVEQWDSDEPIPAKELER	GVAGAHGLLC(57.021460)LLSDHVDKR	25	47	22	19	17	17	41	63	5	11.593	FALSE	TRUE	FALSE	FALSE	Self	0	0
Scan: 17889 Run: Y:\proj\prosit\xl\raw_files_all_batches\L1_20211118_MxR_thirdbatch_DSSOplate_D9_D10.raw P1_GVPEASGSQNDGKHLC(57.021460)PPGKPSTSEK P2_GVPEASGSQNDGKHLC(57.021460)PPGKPSTSEK 12 12	Y:\proj\prosit\xl\raw_files_all_batches\L1_20211118_MxR_thirdbatch_DSSOplate_D9_D10.raw	17889	Q7RTT5	FALSE	Q7RTT5	Q7RTT5	FALSE	GVPEASGSQNDGKHLC(57.021460)PPGKPSTSEK	GVPEASGSQNDGKHLC(57.021460)PPGKPSTSEK	124	124	26	26	12	12	135	135	6	11.588	FALSE	TRUE	FALSE	FALSE	Self	0	0
Scan: 19819 Run: Y:\proj\prosit\xl\raw_files_all_batches\L1_20220110_MxR_FDR_fourthbatch_DSSOplate_B5_B6.raw P1_QYTSPEEIDAQLQAEKQK P2_KSLDSDESEDEEDDYQQK 15 0	Y:\proj\prosit\xl\raw_files_all_batches\L1_20220110_MxR_FDR_fourthbatch_DSSOplate_B5_B6.raw	19819	Q13442	FALSE	Q13442	Q13442	FALSE	KSLDSDESEDEEDDYQQK	QYTSPEEIDAQLQAEKQK	55	15	18	18	0	15		29	4	11.583	FALSE	TRUE	FALSE	FALSE	Self	0	0
Scan: 34802 Run: Y:\proj\prosit\xl\raw_files_all_batches\L1_20220118_MxR_FDR_fourthbatch_DSSOplate_E9_E10_remeasure.raw P1_M(15.994900)ESGFTSKDTYLSHFNPR P2_HSAESQILKHLLK 7 8	Y:\proj\prosit\xl\raw_files_all_batches\L1_20220118_MxR_FDR_fourthbatch_DSSOplate_E9_E10_remeasure.raw	34802	P40261	FALSE	P40261	P40261	FALSE	M(15.994900)ESGFTSKDTYLSHFNPR	HSAESQILKHLLK	0	30	18	13	7	8	6	37	6	11.583	FALSE	TRUE	FALSE	FALSE	Self	0	0
Scan: 52472 Run: Y:\proj\prosit\xl\raw_files_all_batches\L1_20210811_MxR_FDR_firstbatch_DSSOplate_D10_remeasure.raw P1_QSIKGSSNQEEEGPSTSPDPESVFR P2_KVADLIHFLLLK 3 0	Y:\proj\prosit\xl\raw_files_all_batches\L1_20210811_MxR_FDR_firstbatch_DSSOplate_D10_remeasure.raw	52472	P43359	FALSE	P43359	P43359	FALSE	QSIKGSSNQEEEGPSTSPDPESVFR	KVADLIHFLLLK	81	111	25	12	3	0	83		4	11.583	FALSE	TRUE	FALSE	FALSE	Self	0	0
Scan: 35633 Run: Y:\proj\prosit\xl\raw_files_all_batches\L1_20211004_MxR_secondbatch_DSSOplate_C5_212733.raw P1_VIAEGDLGIVEKTC(57.021460)ATDLQTK P2_SHSNKLVTDC(57.021460)VAAM(15.994900)NPDAVLR 11 4	Y:\proj\prosit\xl\raw_files_all_batches\L1_20211004_MxR_secondbatch_DSSOplate_C5_212733.raw	35633	O95861	FALSE	O95861	O95861	FALSE	SHSNKLVTDC(57.021460)VAAM(15.994900)NPDAVLR	VIAEGDLGIVEKTC(57.021460)ATDLQTK	196	28	21	21	4	11	199	38	5	11.58	FALSE	TRUE	FALSE	FALSE	Self	0	0
Scan: 38495 Run: Y:\proj\prosit\xl\raw_files_all_batches\L1_20210806_MxR_FDR_firstbatch_DSSOplate_C11.raw P1_LVDESSANPGQQLYEKLIGGK P2_GFKASGAEGNNVVGLLR 15 2	Y:\proj\prosit\xl\raw_files_all_batches\L1_20210806_MxR_FDR_firstbatch_DSSOplate_C11.raw	38495	P35557	FALSE	P35557	P35557	FALSE	LVDESSANPGQQLYEKLIGGK	GFKASGAEGNNVVGLLR	275	169	21	17	15	2	289	170	4	11.579	FALSE	TRUE	FALSE	FALSE	Self	0	0
Scan: 37497 Run: Y:\proj\prosit\xl\raw_files_all_batches\L1_20211118_MxR_thirdbatch_DSSOplate_D11_D12.raw P1_HKFGSNVVDQLVSEEQAQK P2_AHLNDKEGQQDLDPWK 1 5	Y:\proj\prosit\xl\raw_files_all_batches\L1_20211118_MxR_thirdbatch_DSSOplate_D11_D12.raw	37497	O43247	FALSE	O43247	O43247	FALSE	HKFGSNVVDQLVSEEQAQK	AHLNDKEGQQDLDPWK	147	14	19	16	1	5	147	18	4	11.575	FALSE	TRUE	FALSE	FALSE	Self	0	0
Scan: 32306 Run: Y:\proj\prosit\xl\raw_files_all_batches\L1_20211118_MxR_thirdbatch_DSSOplate_B9_B10.raw P1_VPKENVLIGDGAGFK P2_VPKENVLIGDGAGFK 2 2	Y:\proj\prosit\xl\raw_files_all_batches\L1_20211118_MxR_thirdbatch_DSSOplate_B9_B10.raw	32306	P11310	FALSE	P11310	P11310	FALSE	VPKENVLIGDGAGFK	VPKENVLIGDGAGFK	256	256	15	15	2	2	257	257	4	11.574	FALSE	TRUE	FALSE	FALSE	Self	0	0
Scan: 44430 Run: Y:\proj\prosit\xl\raw_files_all_batches\L1_20211118_MxR_thirdbatch_DSSOplate_C5_C6.raw P1_LTTTSLNKHLQELMDGLTAK P2_AGNEKEDGEAADTVGC(57.021460)C(57.021460)SLR 7 4	Y:\proj\prosit\xl\raw_files_all_batches\L1_20211118_MxR_thirdbatch_DSSOplate_C5_C6.raw	44430	Q969P6	FALSE	Q969P6	Q969P6	FALSE	AGNEKEDGEAADTVGC(57.021460)C(57.021460)SLR	LTTTSLNKHLQELMDGLTAK	324	403	20	20	4	7	327	409	5	11.571	FALSE	TRUE	FALSE	FALSE	Self	0	0
Scan: 37033 Run: Y:\proj\prosit\xl\raw_files_all_batches\L1_20220110_MxR_FDR_fourthbatch_DSSOplate_D11_D12.raw P1_C(57.021460)PNLTHLYLSGNKIK P2_C(57.021460)PNLTHLYLSGNKIK 12 12	Y:\proj\prosit\xl\raw_files_all_batches\L1_20220110_MxR_FDR_fourthbatch_DSSOplate_D11_D12.raw	37033	O43423	FALSE	O43423	O43423	FALSE	C(57.021460)PNLTHLYLSGNKIK	C(57.021460)PNLTHLYLSGNKIK	82	82	15	15	12	12	93	93	5	11.568	FALSE	TRUE	FALSE	FALSE	Self	0	0
Scan: 29767 Run: Y:\proj\prosit\xl\raw_files_all_batches\L1_20220110_MxR_FDR_fourthbatch_DSSOplate_B3_B4.raw P1_DIPSWSSGEKNGGEPDDAELVR P2_DIPSWSSGEKNGGEPDDAELVR 9 9	Y:\proj\prosit\xl\raw_files_all_batches\L1_20220110_MxR_FDR_fourthbatch_DSSOplate_B3_B4.raw	29767	O43687	FALSE	O43687	O43687	FALSE	DIPSWSSGEKNGGEPDDAELVR	DIPSWSSGEKNGGEPDDAELVR	32	32	22	22	9	9	40	40	5	11.565	FALSE	TRUE	FALSE	FALSE	Self	0	0
Scan: 28136 Run: Y:\proj\prosit\xl\raw_files_all_batches\L1_20210811_MxR_FDR_firstbatch_DSSOplate_E8.raw P1_AEHGPTC(57.021460)MVLHPLAGSPSKTK P2_AEHGPTC(57.021460)M(15.994900)VLHPLAGSPSKTK 18 18	Y:\proj\prosit\xl\raw_files_all_batches\L1_20210811_MxR_FDR_firstbatch_DSSOplate_E8.raw	28136	P49675	FALSE	P49675	P49675	FALSE	AEHGPTC(57.021460)M(15.994900)VLHPLAGSPSKTK	AEHGPTC(57.021460)MVLHPLAGSPSKTK	217	217	21	21	18	18	234	234	6	11.565	FALSE	TRUE	FALSE	FALSE	Self	0	0
Scan: 14250 Run: Y:\proj\prosit\xl\raw_files_all_batches\L1_20211118_MxR_thirdbatch_DSSOplate_E3_E4_212733.raw P1_RGPNTQGELQNASPKQR P2_RGPNTQGELQNASPKQR 14 14	Y:\proj\prosit\xl\raw_files_all_batches\L1_20211118_MxR_thirdbatch_DSSOplate_E3_E4_212733.raw	14250	Q8WVI7	FALSE	Q8WVI7	Q8WVI7	FALSE	RGPNTQGELQNASPKQR	RGPNTQGELQNASPKQR	52	52	17	17	14	14	65	65	5	11.564	FALSE	TRUE	FALSE	FALSE	Self	0	0
Scan: 32297 Run: Y:\proj\prosit\xl\raw_files_all_batches\L1_20211004_MxR_secondbatch_DSSOplate_D7_D8.raw P1_SHSNKLVTDC(57.021460)VAAM(15.994900)NPDAVLR P2_SHSNKLVTDC(57.021460)VAAM(15.994900)NPDAVLR 4 4	Y:\proj\prosit\xl\raw_files_all_batches\L1_20211004_MxR_secondbatch_DSSOplate_D7_D8.raw	32297	O95861	FALSE	O95861	O95861	FALSE	SHSNKLVTDC(57.021460)VAAM(15.994900)NPDAVLR	SHSNKLVTDC(57.021460)VAAM(15.994900)NPDAVLR	196	196	21	21	4	4	199	199	5	11.56	FALSE	TRUE	FALSE	FALSE	Self	0	0
Scan: 22857 Run: Y:\proj\prosit\xl\raw_files_all_batches\L1_20220118_MxR_FDR_fourthbatch_DSSOplate_E1_E2_remeasure3.raw P1_EAIHSQLLEKQK P2_EAIHSQLLEKQK 9 9	Y:\proj\prosit\xl\raw_files_all_batches\L1_20220118_MxR_FDR_fourthbatch_DSSOplate_E1_E2_remeasure3.raw	22857	O60925	FALSE	O60925	O60925	FALSE	EAIHSQLLEKQK	EAIHSQLLEKQK	73	73	12	12	9	9	81	81	4	11.559	FALSE	TRUE	FALSE	FALSE	Self	0	0
Scan: 35841 Run: Y:\proj\prosit\xl\raw_files_all_batches\L1_20220110_MxR_FDR_fourthbatch_DSSOplate_B11_B12.raw P1_ASQSQGIQQLLQAEKR P2_ASQSQGIQQLLQAEKR 14 14	Y:\proj\prosit\xl\raw_files_all_batches\L1_20220110_MxR_FDR_fourthbatch_DSSOplate_B11_B12.raw	35841	O75348	FALSE	O75348	O75348	FALSE	ASQSQGIQQLLQAEKR	ASQSQGIQQLLQAEKR	1	1	16	16	14	14	14	14	5	11.555	FALSE	TRUE	FALSE	FALSE	Self	0	0
Scan: 37188 Run: Y:\proj\prosit\xl\raw_files_all_batches\L1_20210811_MxR_FDR_firstbatch_DSSOplate_E7.raw P1_ELQAAEYLEKHQIK P2_ELQAAEYLEKHQIK 9 9	Y:\proj\prosit\xl\raw_files_all_batches\L1_20210811_MxR_FDR_firstbatch_DSSOplate_E7.raw	37188	A6NFE3	FALSE	A6NFE3	A6NFE3	FALSE	ELQAAEYLEKHQIK	ELQAAEYLEKHQIK	6	6	14	14	9	9	14	14	4	11.552	FALSE	TRUE	FALSE	FALSE	Self	0	0
Scan: 49404 Run: Y:\proj\prosit\xl\raw_files_all_batches\L1_20211118_MxR_thirdbatch_DSSOplate_D1_D2.raw P1_IVDLIKGQHLSDAFAQVNPLK P2_GQHLSDAFAQVNPLKK 5 14	Y:\proj\prosit\xl\raw_files_all_batches\L1_20211118_MxR_thirdbatch_DSSOplate_D1_D2.raw	49404	P30711	FALSE	P30711	P30711	FALSE	IVDLIKGQHLSDAFAQVNPLK	GQHLSDAFAQVNPLKK	31	37	21	16	5	14	35	50	6	11.551	FALSE	TRUE	FALSE	FALSE	Self	0	0
Scan: 39452 Run: Y:\proj\prosit\xl\raw_files_all_batches\L1_20210811_MxR_FDR_firstbatch_DSSOplate_E7.raw P1_TLGLC(57.021460)TEDEDLQDDGHKITLDK P2_ELQAAEYLEKHQIK 16 9	Y:\proj\prosit\xl\raw_files_all_batches\L1_20210811_MxR_FDR_firstbatch_DSSOplate_E7.raw	39452	A6NFE3	FALSE	A6NFE3	A6NFE3	FALSE	TLGLC(57.021460)TEDEDLQDDGHKITLDK	ELQAAEYLEKHQIK	93	6	22	14	16	9	108	14	5	11.55	FALSE	TRUE	FALSE	FALSE	Self	0	0
Scan: 51418 Run: Y:\proj\prosit\xl\raw_files_all_batches\L1_20210811_MxR_FDR_firstbatch_DSSOplate_D11.raw P1_EVVSYLTSALLFFRPEKPK P2_ELQAAEYLEKHQIK 16 9	Y:\proj\prosit\xl\raw_files_all_batches\L1_20210811_MxR_FDR_firstbatch_DSSOplate_D11.raw	51418	A6NFE3	FALSE	A6NFE3	A6NFE3	FALSE	EVVSYLTSALLFFRPEKPK	ELQAAEYLEKHQIK	20	6	19	14	16	9	35	14	4	11.546	FALSE	TRUE	FALSE	FALSE	Self	0	0
Scan: 29830 Run: Y:\proj\prosit\xl\raw_files_all_batches\L1_20211004_MxR_secondbatch_DSSOplate_E7_E8.raw P1_ADTLHLESEDLEKQNAALRK P2_ADTLHLESEDLEKQNAALRK 12 12	Y:\proj\prosit\xl\raw_files_all_batches\L1_20211004_MxR_secondbatch_DSSOplate_E7_E8.raw	29830	Q16520	FALSE	Q16520	Q16520	FALSE	ADTLHLESEDLEKQNAALRK	ADTLHLESEDLEKQNAALRK	50	50	20	20	12	12	61	61	5	11.545	FALSE	TRUE	FALSE	FALSE	Self	0	0
Scan: 44156 Run: Y:\proj\prosit\xl\raw_files_all_batches\L1_20211004_MxR_secondbatch_DSSOplate_C2.raw P1_VGGAGNKIIQLIEGK P2_LVASAYSIAQKAGMIVR 6 10	Y:\proj\prosit\xl\raw_files_all_batches\L1_20211004_MxR_secondbatch_DSSOplate_C2.raw	44156	O95861	FALSE	O95861	O95861	FALSE	LVASAYSIAQKAGMIVR	VGGAGNKIIQLIEGK	10	217	17	15	10	6	19	222	4	11.543	FALSE	TRUE	FALSE	FALSE	Self	0	0
Scan: 33836 Run: Y:\proj\prosit\xl\raw_files_all_batches\L1_20220110_MxR_FDR_fourthbatch_DSSOplate_C5_C6.raw P1_VVVTEKAAATAEEPDPK P2_LDNVPHTPSSYIETLPKAVK 5 16	Y:\proj\prosit\xl\raw_files_all_batches\L1_20220110_MxR_FDR_fourthbatch_DSSOplate_C5_C6.raw	33836	Q99733	FALSE	Q99733	Q99733	FALSE	LDNVPHTPSSYIETLPKAVK	VVVTEKAAATAEEPDPK	44	140	20	17	16	5	59	144	4	11.541	FALSE	TRUE	FALSE	FALSE	Self	0	0
Scan: 29964 Run: Y:\proj\prosit\xl\raw_files_all_batches\L1_20210806_MxR_FDR_firstbatch_DSSOplate_D3.raw P1_ANLEKAQAELVGTADEATR P2_ANLEKAQAELVGTADEATR 4 4	Y:\proj\prosit\xl\raw_files_all_batches\L1_20210806_MxR_FDR_firstbatch_DSSOplate_D3.raw	29964	P30049	FALSE	P30049	P30049	FALSE	ANLEKAQAELVGTADEATR	ANLEKAQAELVGTADEATR	131	131	19	19	4	4	134	134	4	11.54	FALSE	TRUE	FALSE	FALSE	Self	0	0
Scan: 38336 Run: Y:\proj\prosit\xl\raw_files_all_batches\L1_20210811_MxR_FDR_firstbatch_DSSOplate_D12.raw P1_LETHEEASVKM(15.994900)LPTYVR P2_ITVGVDGSVYKLHPSFK 9 10	Y:\proj\prosit\xl\raw_files_all_batches\L1_20210811_MxR_FDR_firstbatch_DSSOplate_D12.raw	38336	P35557	FALSE	P35557	P35557	FALSE	ITVGVDGSVYKLHPSFK	LETHEEASVKM(15.994900)LPTYVR	403	46	17	17	10	9	412	54	5	11.538	FALSE	TRUE	FALSE	FALSE	Self	0	0
Scan: 37253 Run: Y:\proj\prosit\xl\raw_files_all_batches\L1_20210811_MxR_FDR_firstbatch_DSSOplate_E1_remeasure.raw P1_LETHEEASVKMLPTYVR P2_LETHEEASVKM(15.994900)LPTYVR 9 9	Y:\proj\prosit\xl\raw_files_all_batches\L1_20210811_MxR_FDR_firstbatch_DSSOplate_E1_remeasure.raw	37253	P35557	FALSE	P35557	P35557	FALSE	LETHEEASVKM(15.994900)LPTYVR	LETHEEASVKMLPTYVR	46	46	17	17	9	9	54	54	4	11.532	FALSE	TRUE	FALSE	FALSE	Self	0	0
Scan: 42947 Run: Y:\proj\prosit\xl\raw_files_all_batches\L1_20210806_MxR_FDR_firstbatch_DSSOplate_C8.raw P1_LKVGQGC(57.021460)ATPLALFC(57.021460)DGGDVK P2_LKVGQGC(57.021460)ATPLALFC(57.021460)DGGDVK 1 1	Y:\proj\prosit\xl\raw_files_all_batches\L1_20210806_MxR_FDR_firstbatch_DSSOplate_C8.raw	42947	A6NEY8	FALSE	A6NEY8	A6NEY8	FALSE	LKVGQGC(57.021460)ATPLALFC(57.021460)DGGDVK	LKVGQGC(57.021460)ATPLALFC(57.021460)DGGDVK	98	98	21	21	1	1	98	98	4	11.529	FALSE	TRUE	FALSE	FALSE	Self	0	0
Scan: 28481 Run: Y:\proj\prosit\xl\raw_files_all_batches\L1_20211004_MxR_secondbatch_DSSOplate_D3_D4.raw P1_QTQKADTLHLESEDLEK P2_QTQKADTLHLESEDLEK 3 3	Y:\proj\prosit\xl\raw_files_all_batches\L1_20211004_MxR_secondbatch_DSSOplate_D3_D4.raw	28481	Q16520	FALSE	Q16520	Q16520	FALSE	QTQKADTLHLESEDLEK	QTQKADTLHLESEDLEK	46	46	17	17	3	3	48	48	4	11.524	FALSE	TRUE	FALSE	FALSE	Self	0	0
Scan: 51727 Run: Y:\proj\prosit\xl\raw_files_all_batches\L1_20220110_MxR_FDR_fourthbatch_DSSOplate_E7_E8.raw P1_SLASYGLKDGDVVILR P2_DMLLANPHELSLLKER 7 13	Y:\proj\prosit\xl\raw_files_all_batches\L1_20220110_MxR_FDR_fourthbatch_DSSOplate_E7_E8.raw	51727	Q5TDH0	FALSE	Q5TDH0	Q5TDH0	FALSE	DMLLANPHELSLLKER	SLASYGLKDGDVVILR	139	59	16	16	13	7	151	65	4	11.524	FALSE	TRUE	FALSE	FALSE	Self	0	0
Scan: 53003 Run: Y:\proj\prosit\xl\raw_files_all_batches\L1_20210811_MxR_FDR_firstbatch_DSSOplate_E2.raw P1_GVDEGPNGLKLISEVIGER P2_ELYSILQHKGLVDK 9 8	Y:\proj\prosit\xl\raw_files_all_batches\L1_20210811_MxR_FDR_firstbatch_DSSOplate_E2.raw	53003	P21695	FALSE	P21695	P21695	FALSE	GVDEGPNGLKLISEVIGER	ELYSILQHKGLVDK	120	304	19	14	9	8	128	311	4	11.523	FALSE	TRUE	FALSE	FALSE	Self	0	0
Scan: 25991 Run: Y:\proj\prosit\xl\raw_files_all_batches\L1_20211004_MxR_secondbatch_DSSOplate_B7_B8.raw P1_NLPYVYIPSKTDLGAAAGSK P2_IKADPDGPEAQAEAC(57.021460)SGER 9 1	Y:\proj\prosit\xl\raw_files_all_batches\L1_20211004_MxR_secondbatch_DSSOplate_B7_B8.raw	25991	Q9NX24	FALSE	Q9NX24	Q9NX24	FALSE	NLPYVYIPSKTDLGAAAGSK	IKADPDGPEAQAEAC(57.021460)SGER	101	3	20	19	9	1	109	3	4	11.519	FALSE	TRUE	FALSE	FALSE	Self	0	0
Scan: 34475 Run: Y:\proj\prosit\xl\raw_files_all_batches\L1_20211118_MxR_thirdbatch_DSSOplate_C1_C2.raw P1_VEPADASGTEKAFEPATGR P2_IMEMSAKGIKPVTLELGGK 10 6	Y:\proj\prosit\xl\raw_files_all_batches\L1_20211118_MxR_thirdbatch_DSSOplate_C1_C2.raw	34475	P49189	FALSE	P49189	P49189	FALSE	IMEMSAKGIKPVTLELGGK	VEPADASGTEKAFEPATGR	239	19	19	19	6	10	244	28	4	11.519	FALSE	TRUE	FALSE	FALSE	Self	0	0
Scan: 41315 Run: Y:\proj\prosit\xl\raw_files_all_batches\L1_20210811_MxR_FDR_firstbatch_DSSOplate_D12.raw P1_LETHEEASVKMLPTYVR P2_ITVGVDGSVYKLHPSFK 9 10	Y:\proj\prosit\xl\raw_files_all_batches\L1_20210811_MxR_FDR_firstbatch_DSSOplate_D12.raw	41315	P35557	FALSE	P35557	P35557	FALSE	ITVGVDGSVYKLHPSFK	LETHEEASVKMLPTYVR	403	46	17	17	10	9	412	54	5	11.518	FALSE	TRUE	FALSE	FALSE	Self	0	0
Scan: 33637 Run: Y:\proj\prosit\xl\raw_files_all_batches\L1_20211004_MxR_secondbatch_DSSOplate_B5_B6.raw P1_VISTAKAPGAIGPYSQAVLVDR P2_VISTAKAPGAIGPYSQAVLVDR 5 5	Y:\proj\prosit\xl\raw_files_all_batches\L1_20211004_MxR_secondbatch_DSSOplate_B5_B6.raw	33637	P52758	FALSE	P52758	P52758	FALSE	VISTAKAPGAIGPYSQAVLVDR	VISTAKAPGAIGPYSQAVLVDR	7	7	22	22	5	5	11	11	4	11.518	FALSE	TRUE	FALSE	FALSE	Self	0	0
Scan: 40307 Run: Y:\proj\prosit\xl\raw_files_all_batches\L1_20210806_MxR_FDR_firstbatch_DSSOplate_C8.raw P1_AEEYEFLTPVEEAPKGM(15.994900)LAR P2_AEEYEFLTPVEEAPKGM(15.994900)LAR 14 14	Y:\proj\prosit\xl\raw_files_all_batches\L1_20210806_MxR_FDR_firstbatch_DSSOplate_C8.raw	40307	P52565	FALSE	P52565	P52565	FALSE	AEEYEFLTPVEEAPKGM(15.994900)LAR	AEEYEFLTPVEEAPKGM(15.994900)LAR	152	152	20	20	14	14	165	165	4	11.517	FALSE	TRUE	FALSE	FALSE	Self	0	0
Scan: 34717 Run: Y:\proj\prosit\xl\raw_files_all_batches\L1_20220110_MxR_FDR_fourthbatch_DSSOplate_D5_D6.raw P1_VQAMQISSEKEEDDNEK P2_AVTKDEDEWKELEQKEVDYSGLR 9 14	Y:\proj\prosit\xl\raw_files_all_batches\L1_20220110_MxR_FDR_fourthbatch_DSSOplate_D5_D6.raw	34717	Q9UKY7	FALSE	Q9UKY7	Q9UKY7	FALSE	AVTKDEDEWKELEQKEVDYSGLR	VQAMQISSEKEEDDNEK	76	99	23	17	14	9	89	107	5	11.516	FALSE	TRUE	FALSE	FALSE	Self	0	0
Scan: 35880 Run: Y:\proj\prosit\xl\raw_files_all_batches\L1_20220118_MxR_FDR_fourthbatch_DSSOplate_E9_E10_remeasure.raw P1_MESGFTSKDTYLSHFNPR P2_HSAESQILKHLLK 7 8	Y:\proj\prosit\xl\raw_files_all_batches\L1_20220118_MxR_FDR_fourthbatch_DSSOplate_E9_E10_remeasure.raw	35880	P40261	FALSE	P40261	P40261	FALSE	MESGFTSKDTYLSHFNPR	HSAESQILKHLLK	0	30	18	13	7	8	6	37	6	11.516	FALSE	TRUE	FALSE	FALSE	Self	0	0
Scan: 39800 Run: Y:\proj\prosit\xl\raw_files_all_batches\L1_20220110_MxR_FDR_fourthbatch_DSSOplate_B9_B10.raw P1_SLASYGLKDGDVVILR P2_SLASYGLKDGDVVILR 7 7	Y:\proj\prosit\xl\raw_files_all_batches\L1_20220110_MxR_FDR_fourthbatch_DSSOplate_B9_B10.raw	39800	Q5TDH0	FALSE	Q5TDH0	Q5TDH0	FALSE	SLASYGLKDGDVVILR	SLASYGLKDGDVVILR	59	59	16	16	7	7	65	65	4	11.515	FALSE	TRUE	FALSE	FALSE	Self	0	0
Scan: 35374 Run: Y:\proj\prosit\xl\raw_files_all_batches\L1_20210811_MxR_FDR_firstbatch_DSSOplate_E2.raw P1_LETHEEASVKM(15.994900)LPTYVR P2_LETHEEASVKM(15.994900)LPTYVR 9 9	Y:\proj\prosit\xl\raw_files_all_batches\L1_20210811_MxR_FDR_firstbatch_DSSOplate_E2.raw	35374	P35557	FALSE	P35557	P35557	FALSE	LETHEEASVKM(15.994900)LPTYVR	LETHEEASVKM(15.994900)LPTYVR	46	46	17	17	9	9	54	54	5	11.514	FALSE	TRUE	FALSE	FALSE	Self	0	0
Scan: 30696 Run: Y:\proj\prosit\xl\raw_files_all_batches\L1_20220110_MxR_FDR_fourthbatch_DSSOplate_D7_D8.raw P1_KLLEAHEEQNVDSYTESVK P2_HDAATC(57.021460)FVDAGNAFKK 0 14	Y:\proj\prosit\xl\raw_files_all_batches\L1_20220110_MxR_FDR_fourthbatch_DSSOplate_D7_D8.raw	30696	P54920	FALSE	P54920	P54920	FALSE	KLLEAHEEQNVDSYTESVK	HDAATC(57.021460)FVDAGNAFKK	245	78	19	16	0	14		91	5	11.512	FALSE	TRUE	FALSE	FALSE	Self	0	0
Scan: 36190 Run: Y:\proj\prosit\xl\raw_files_all_batches\L1_20211118_MxR_thirdbatch_DSSOplate_D7_D8.raw P1_LLMHGKEVGSIIGK P2_LLMHGKEVGSIIGK 5 5	Y:\proj\prosit\xl\raw_files_all_batches\L1_20211118_MxR_thirdbatch_DSSOplate_D7_D8.raw	36190	Q15365	FALSE	Q15365	Q15365	FALSE	LLMHGKEVGSIIGK	LLMHGKEVGSIIGK	17	17	14	14	5	5	21	21	5	11.512	FALSE	TRUE	FALSE	FALSE	Self	0	0
Scan: 25956 Run: Y:\proj\prosit\xl\raw_files_all_batches\L1_20211118_MxR_thirdbatch_DSSOplate_E11_E12.raw P1_IKGEHPGLSIGDVAKK P2_IKGEHPGLSIGDVAKK 14 14	Y:\proj\prosit\xl\raw_files_all_batches\L1_20211118_MxR_thirdbatch_DSSOplate_E11_E12.raw	25956	B2RPK0	FALSE	B2RPK0	B2RPK0	FALSE	IKGEHPGLSIGDVAKK	IKGEHPGLSIGDVAKK	112	112	16	16	14	14	125	125	6	11.512	FALSE	TRUE	FALSE	FALSE	Self	0	0
Scan: 9303 Run: Y:\proj\prosit\xl\raw_files_all_batches\L1_20211118_MxR_thirdbatch_DSSOplate_D7_D8.raw P1_EGDGEAKSAKPGDDVR P2_EGDGEAKSAKPGDDVR 6 6	Y:\proj\prosit\xl\raw_files_all_batches\L1_20211118_MxR_thirdbatch_DSSOplate_D7_D8.raw	9303	P55809	FALSE	P55809	P55809	FALSE	EGDGEAKSAKPGDDVR	EGDGEAKSAKPGDDVR	286	286	16	16	6	6	291	291	5	11.51	FALSE	TRUE	FALSE	FALSE	Self	0	0
Scan: 24300 Run: Y:\proj\prosit\xl\raw_files_all_batches\L1_20220110_MxR_FDR_fourthbatch_DSSOplate_C11_C12.raw P1_VQAMQISSEKEEDDNEK P2_RQDPGDNWEEGGGGGGGMEKSSGPWNK 9 19	Y:\proj\prosit\xl\raw_files_all_batches\L1_20220110_MxR_FDR_fourthbatch_DSSOplate_C11_C12.raw	24300	Q9UKY7	FALSE	Q9UKY7	Q9UKY7	FALSE	RQDPGDNWEEGGGGGGGMEKSSGPWNK	VQAMQISSEKEEDDNEK	116	99	27	17	19	9	134	107	5	11.508	FALSE	TRUE	FALSE	FALSE	Self	0	0
Scan: 38918 Run: Y:\proj\prosit\xl\raw_files_all_batches\L1_20211004_MxR_secondbatch_DSSOplate_B7_B8.raw P1_MKDC(57.021460)SNGC(57.021460)SAEC(57.021460)TGEGGSK P2_ATLPVFDKEELLEC(57.021460)IQQLVK 1 7	Y:\proj\prosit\xl\raw_files_all_batches\L1_20211004_MxR_secondbatch_DSSOplate_B7_B8.raw	38918	P54687	FALSE	P54687	P54687	FALSE	ATLPVFDKEELLEC(57.021460)IQQLVK	MKDC(57.021460)SNGC(57.021460)SAEC(57.021460)TGEGGSK	126	0	20	19	7	1	132	0	4	11.507	FALSE	TRUE	FALSE	FALSE	Self	0	0
Scan: 48891 Run: Y:\proj\prosit\xl\raw_files_all_batches\L1_20220110_MxR_FDR_fourthbatch_DSSOplate_C5_C6.raw P1_YTALDKWTNQLNSLNQAVVSK P2_IDQVNQLLELDHQKR 5 13	Y:\proj\prosit\xl\raw_files_all_batches\L1_20220110_MxR_FDR_fourthbatch_DSSOplate_C5_C6.raw	48891	P61201	FALSE	P61201	P61201	FALSE	YTALDKWTNQLNSLNQAVVSK	IDQVNQLLELDHQKR	420	401	21	15	5	13	424	413	4	11.506	FALSE	TRUE	FALSE	FALSE	Self	0	0
Scan: 34960 Run: Y:\proj\prosit\xl\raw_files_all_batches\L1_20220110_MxR_FDR_fourthbatch_DSSOplate_D1_D2.raw P1_NPESNYC(57.021460)LKNDLGNPR P2_INEGFDLLHSGKSIR 8 11	Y:\proj\prosit\xl\raw_files_all_batches\L1_20220110_MxR_FDR_fourthbatch_DSSOplate_D1_D2.raw	34960	P00325;P00326	FALSE	P00325	P00325	FALSE	NPESNYC(57.021460)LKNDLGNPR	INEGFDLLHSGKSIR	105;105	355	16	15	8	11	112;112	365	4	11.506	FALSE	TRUE	FALSE	FALSE	Self	0	0
Scan: 32167 Run: Y:\proj\prosit\xl\raw_files_all_batches\L1_20210727_MxR_FDR_firstbatch_DSSOplate2_E12.raw P1_VGEGEEGQWSVKTK P2_ITVGVDGSVYKLHPSFK 11 10	Y:\proj\prosit\xl\raw_files_all_batches\L1_20210727_MxR_FDR_firstbatch_DSSOplate2_E12.raw	32167	P35557	FALSE	P35557	P35557	FALSE	ITVGVDGSVYKLHPSFK	VGEGEEGQWSVKTK	403	90	17	14	10	11	412	100	5	11.505	FALSE	TRUE	FALSE	FALSE	Self	0	0
Scan: 48120 Run: Y:\proj\prosit\xl\raw_files_all_batches\L1_20220110_MxR_FDR_fourthbatch_DSSOplate_B11_B12.raw P1_VVVTEKAAATAEEPDPK P2_NVDMLSELVQEYDEPILKHLQDIK 5 17	Y:\proj\prosit\xl\raw_files_all_batches\L1_20220110_MxR_FDR_fourthbatch_DSSOplate_B11_B12.raw	48120	Q99733	FALSE	Q99733	Q99733	FALSE	NVDMLSELVQEYDEPILKHLQDIK	VVVTEKAAATAEEPDPK	168	140	24	17	17	5	184	144	5	11.505	FALSE	TRUE	FALSE	FALSE	Self	0	0
Scan: 22820 Run: Y:\proj\prosit\xl\raw_files_all_batches\L1_20211118_MxR_thirdbatch_DSSOplate_E3_E4_212733.raw P1_LGEM(15.994900)WNNTAADDKQPGEKK P2_IKGEHPGLSIGDVAKK 17 14	Y:\proj\prosit\xl\raw_files_all_batches\L1_20211118_MxR_thirdbatch_DSSOplate_E3_E4_212733.raw	22820	B2RPK0	FALSE	B2RPK0	B2RPK0	FALSE	LGEM(15.994900)WNNTAADDKQPGEKK	IKGEHPGLSIGDVAKK	128	112	19	16	17	14	144	125	6	11.505	FALSE	TRUE	FALSE	FALSE	Self	0	0
Scan: 42422 Run: Y:\proj\prosit\xl\raw_files_all_batches\L1_20211004_MxR_secondbatch_DSSOplate_C3.raw P1_DGKSTATDITGPIILQTYR P2_AAENHQGTLTEYC(57.021460)GTLMSLPTKISR 2 21	Y:\proj\prosit\xl\raw_files_all_batches\L1_20211004_MxR_secondbatch_DSSOplate_C3.raw	42422	A6NI72	FALSE	A6NI72;P14598	A6NI72;P14598	FALSE	AAENHQGTLTEYC(57.021460)GTLMSLPTKISR	DGKSTATDITGPIILQTYR	86	144;143	25	19	21	2	106	145;144	5	11.504	FALSE	TRUE	FALSE	FALSE	Self	0	0
Scan: 23425 Run: Y:\proj\prosit\xl\raw_files_all_batches\L1_20211004_MxR_secondbatch_DSSOplate_B7_B8.raw P1_STGGAPTFNVTVTKTDK P2_STGGAPTFNVTVTKTDK 13 13	Y:\proj\prosit\xl\raw_files_all_batches\L1_20211004_MxR_secondbatch_DSSOplate_B7_B8.raw	23425	P07737	FALSE	P07737	P07737	FALSE	STGGAPTFNVTVTKTDK	STGGAPTFNVTVTKTDK	91	91	17	17	13	13	103	103	4	11.504	FALSE	TRUE	FALSE	FALSE	Self	0	0
Scan: 36500 Run: Y:\proj\prosit\xl\raw_files_all_batches\L1_20211118_MxR_thirdbatch_DSSOplate_C9_C10.raw P1_VAM(15.994900)GAFDKTRPVVAAGAVGLAQR P2_VAM(15.994900)GAFDKTRPVVAAGAVGLAQR 7 7	Y:\proj\prosit\xl\raw_files_all_batches\L1_20211118_MxR_thirdbatch_DSSOplate_C9_C10.raw	36500	P11310	FALSE	P11310	P11310	FALSE	VAM(15.994900)GAFDKTRPVVAAGAVGLAQR	VAM(15.994900)GAFDKTRPVVAAGAVGLAQR	271	271	23	23	7	7	277	277	5	11.503	FALSE	TRUE	FALSE	FALSE	Self	0	0
Scan: 49331 Run: Y:\proj\prosit\xl\raw_files_all_batches\L1_20211004_MxR_secondbatch_DSSOplate_D1_D2.raw P1_LGIQTDDKGHIIVDEFQNTNVK P2_GIYAVGDVC(57.021460)GKALLTPVAIAAGRK 7 10	Y:\proj\prosit\xl\raw_files_all_batches\L1_20211004_MxR_secondbatch_DSSOplate_D1_D2.raw	49331	P00390	FALSE	P00390	P00390	FALSE	GIYAVGDVC(57.021460)GKALLTPVAIAAGRK	LGIQTDDKGHIIVDEFQNTNVK	368	346	24	22	10	7	377	352	5	11.502	FALSE	TRUE	FALSE	FALSE	Self	0	0
Scan: 51830 Run: Y:\proj\prosit\xl\raw_files_all_batches\L1_20220110_MxR_FDR_fourthbatch_DSSOplate_D3_D4.raw P1_DPFAHLPKSTFVLDEFK P2_DPFAHLPKSTFVLDEFK 7 7	Y:\proj\prosit\xl\raw_files_all_batches\L1_20220110_MxR_FDR_fourthbatch_DSSOplate_D3_D4.raw	51830	P26641	FALSE	P26641	P26641	FALSE	DPFAHLPKSTFVLDEFK	DPFAHLPKSTFVLDEFK	277	277	17	17	7	7	283	283	6	11.502	FALSE	TRUE	FALSE	FALSE	Self	0	0
Scan: 44027 Run: Y:\proj\prosit\xl\raw_files_all_batches\L1_20211004_MxR_secondbatch_DSSOplate_C9_C10.raw P1_SHSNKLVTDC(57.021460)VAAM(15.994900)NPDAVLR P2_LVASAYSIAQKAGMIVR 4 10	Y:\proj\prosit\xl\raw_files_all_batches\L1_20211004_MxR_secondbatch_DSSOplate_C9_C10.raw	44027	O95861	FALSE	O95861	O95861	FALSE	SHSNKLVTDC(57.021460)VAAM(15.994900)NPDAVLR	LVASAYSIAQKAGMIVR	196	10	21	17	4	10	199	19	4	11.499	FALSE	TRUE	FALSE	FALSE	Self	0	0
Scan: 37451 Run: Y:\proj\prosit\xl\raw_files_all_batches\L1_20211004_MxR_secondbatch_DSSOplate_B5_B6.raw P1_NLPYVYIPSKTDLGAAAGSK P2_NLPYVYIPSKTDLGAAAGSK 9 9	Y:\proj\prosit\xl\raw_files_all_batches\L1_20211004_MxR_secondbatch_DSSOplate_B5_B6.raw	37451	Q9NX24	FALSE	Q9NX24	Q9NX24	FALSE	NLPYVYIPSKTDLGAAAGSK	NLPYVYIPSKTDLGAAAGSK	101	101	20	20	9	9	109	109	4	11.498	FALSE	TRUE	FALSE	FALSE	Self	0	0
Scan: 34427 Run: Y:\proj\prosit\xl\raw_files_all_batches\L1_20211004_MxR_secondbatch_DSSOplate_D7_D8.raw P1_EGSM(15.994900)ENEIAVLHKIK P2_EGSM(15.994900)ENEIAVLHKIK 12 12	Y:\proj\prosit\xl\raw_files_all_batches\L1_20211004_MxR_secondbatch_DSSOplate_D7_D8.raw	34427	Q14012	FALSE	Q14012	Q14012	FALSE	EGSM(15.994900)ENEIAVLHKIK	EGSM(15.994900)ENEIAVLHKIK	59	59	15	15	12	12	70	70	5	11.497	FALSE	TRUE	FALSE	FALSE	Self	0	0
Scan: 53470 Run: Y:\proj\prosit\xl\raw_files_all_batches\L1_20211118_MxR_thirdbatch_DSSOplate_E11_E12.raw P1_QRVEAAVGEDLFQEAHEVILKAK P2_IVDLIKGQHLSDAFAQVNPLK 20 5	Y:\proj\prosit\xl\raw_files_all_batches\L1_20211118_MxR_thirdbatch_DSSOplate_E11_E12.raw	53470	P30711	FALSE	P30711	P30711	FALSE	QRVEAAVGEDLFQEAHEVILKAK	IVDLIKGQHLSDAFAQVNPLK	195	31	23	21	20	5	214	35	6	11.497	FALSE	TRUE	FALSE	FALSE	Self	0	0
Scan: 22417 Run: Y:\proj\prosit\xl\raw_files_all_batches\L1_20210811_MxR_FDR_firstbatch_DSSOplate_E7.raw P1_HNVGVKC(57.021460)ATITPDEK P2_HNVGVKC(57.021460)ATITPDEK 5 5	Y:\proj\prosit\xl\raw_files_all_batches\L1_20210811_MxR_FDR_firstbatch_DSSOplate_E7.raw	22417	O75874	FALSE	O75874	O75874	FALSE	HNVGVKC(57.021460)ATITPDEK	HNVGVKC(57.021460)ATITPDEK	66	66	15	15	5	5	70	70	5	11.495	FALSE	TRUE	FALSE	FALSE	Self	0	0
Scan: 17378 Run: Y:\proj\prosit\xl\raw_files_all_batches\L1_20210811_MxR_FDR_firstbatch_DSSOplate_E4.raw P1_EVQAVSNLSGQGKHGK P2_EVQAVSNLSGQGKHGK 12 12	Y:\proj\prosit\xl\raw_files_all_batches\L1_20210811_MxR_FDR_firstbatch_DSSOplate_E4.raw	17378	Q8N9N5	FALSE	Q8N9N5	Q8N9N5	FALSE	EVQAVSNLSGQGKHGK	EVQAVSNLSGQGKHGK	262	262	16	16	12	12	273	273	5	11.495	FALSE	TRUE	FALSE	FALSE	Self	0	0
Scan: 41450 Run: Y:\proj\prosit\xl\raw_files_all_batches\L1_20220110_MxR_FDR_fourthbatch_DSSOplate_D1_D2.raw P1_NQALKLQLDNQYAVLENQK P2_KTPQGPPEIYSDTQFPSLQSTAKHVESR 4 22	Y:\proj\prosit\xl\raw_files_all_batches\L1_20220110_MxR_FDR_fourthbatch_DSSOplate_D1_D2.raw	41450	Q9UKY7	FALSE	Q9UKY7	Q9UKY7	FALSE	KTPQGPPEIYSDTQFPSLQSTAKHVESR	NQALKLQLDNQYAVLENQK	180	232	28	19	22	4	201	235	6	11.492	FALSE	TRUE	FALSE	FALSE	Self	0	0
Scan: 40307 Run: Y:\proj\prosit\xl\raw_files_all_batches\L1_20210806_MxR_FDR_firstbatch_DSSOplate_C11.raw P1_GVDEGPNGLKLISEVIGER P2_DPAQGQLLKELM(15.994900)QTPNFR 9 8	Y:\proj\prosit\xl\raw_files_all_batches\L1_20210806_MxR_FDR_firstbatch_DSSOplate_C11.raw	40307	P21695	FALSE	P21695	P21695	FALSE	GVDEGPNGLKLISEVIGER	DPAQGQLLKELM(15.994900)QTPNFR	120	169	19	18	9	8	128	176	4	11.487	FALSE	TRUE	FALSE	FALSE	Self	0	0
Scan: 37855 Run: Y:\proj\prosit\xl\raw_files_all_batches\L1_20210806_MxR_FDR_firstbatch_DSSOplate_D8.raw P1_LETHEEASVKMLPTYVR P2_GFKASGAEGNNVVGLLR 9 2	Y:\proj\prosit\xl\raw_files_all_batches\L1_20210806_MxR_FDR_firstbatch_DSSOplate_D8.raw	37855	P35557	FALSE	P35557	P35557	FALSE	GFKASGAEGNNVVGLLR	LETHEEASVKMLPTYVR	169	46	17	17	2	9	170	54	4	11.487	FALSE	TRUE	FALSE	FALSE	Self	0	0
Scan: 48049 Run: Y:\proj\prosit\xl\raw_files_all_batches\L1_20220110_MxR_FDR_fourthbatch_DSSOplate_C1_C2.raw P1_QFSTDVLKQAIELSPDNQYVK P2_MNKEAEGEQFVEEALEK 7 2	Y:\proj\prosit\xl\raw_files_all_batches\L1_20220110_MxR_FDR_fourthbatch_DSSOplate_C1_C2.raw	48049	O14879	FALSE	O14879	O14879	FALSE	QFSTDVLKQAIELSPDNQYVK	MNKEAEGEQFVEEALEK	189	219	21	17	7	2	195	220	4	11.487	FALSE	TRUE	FALSE	FALSE	Self	0	0
Scan: 44198 Run: Y:\proj\prosit\xl\raw_files_all_batches\L1_20211118_MxR_thirdbatch_DSSOplate_D11_D12.raw P1_RAYDLFC(57.021460)GLEQHGAPKMTEEEEK P2_AYDLFC(57.021460)GLEQHGAPKMTEEEEK 15 14	Y:\proj\prosit\xl\raw_files_all_batches\L1_20211118_MxR_thirdbatch_DSSOplate_D11_D12.raw	44198	P13866	FALSE	P13866	P13866	FALSE	RAYDLFC(57.021460)GLEQHGAPKMTEEEEK	AYDLFC(57.021460)GLEQHGAPKMTEEEEK	603	604	23	22	15	14	617	617	6	11.486	FALSE	TRUE	FALSE	FALSE	Self	0	0
Scan: 43424 Run: Y:\proj\prosit\xl\raw_files_all_batches\L1_20210811_MxR_FDR_firstbatch_DSSOplate_E1_remeasure.raw P1_VNC(57.021460)LDENGM(15.994900)TPLM(15.994900)HAAYKGK P2_KGELTQEEKELLEVIGK 17 8	Y:\proj\prosit\xl\raw_files_all_batches\L1_20210811_MxR_FDR_firstbatch_DSSOplate_E1_remeasure.raw	43424	Q8IV38	FALSE	Q8IV38	Q8IV38	FALSE	VNC(57.021460)LDENGM(15.994900)TPLM(15.994900)HAAYKGK	KGELTQEEKELLEVIGK	38	5	20	17	17	8	54	12	5	11.486	FALSE	TRUE	FALSE	FALSE	Self	0	0
Scan: 25704 Run: Y:\proj\prosit\xl\raw_files_all_batches\L1_20220110_MxR_FDR_fourthbatch_DSSOplate_B5_B6.raw P1_VPDVPSESGSPVYVNQVKVR P2_VPDVPSESGSPVYVNQVKVR 17 17	Y:\proj\prosit\xl\raw_files_all_batches\L1_20220110_MxR_FDR_fourthbatch_DSSOplate_B5_B6.raw	25704	P28222	FALSE	P28222	P28222	FALSE	VPDVPSESGSPVYVNQVKVR	VPDVPSESGSPVYVNQVKVR	273	273	20	20	17	17	289	289	5	11.485	FALSE	TRUE	FALSE	FALSE	Self	0	0
Scan: 19044 Run: Y:\proj\prosit\xl\raw_files_all_batches\L1_20220110_MxR_FDR_fourthbatch_DSSOplate_B7_B8.raw P1_SLDSDESEDEEDDYQQKR P2_QYTSPEEIDAQLQAEKQK 16 15	Y:\proj\prosit\xl\raw_files_all_batches\L1_20220110_MxR_FDR_fourthbatch_DSSOplate_B7_B8.raw	19044	Q13442	FALSE	Q13442	Q13442	FALSE	QYTSPEEIDAQLQAEKQK	SLDSDESEDEEDDYQQKR	15	56	18	18	15	16	29	71	5	11.485	FALSE	TRUE	FALSE	FALSE	Self	0	0
Scan: 20018 Run: Y:\proj\prosit\xl\raw_files_all_batches\L1_20210806_MxR_FDR_firstbatch_DSSOplate_D3.raw P1_GILAADESVGSM(15.994900)AKR P2_GILAADESVGSM(15.994900)AKR 13 13	Y:\proj\prosit\xl\raw_files_all_batches\L1_20210806_MxR_FDR_firstbatch_DSSOplate_D3.raw	20018	P09972	FALSE	P09972	P09972	FALSE	GILAADESVGSM(15.994900)AKR	GILAADESVGSM(15.994900)AKR	28	28	15	15	13	13	40	40	4	11.484	FALSE	TRUE	FALSE	FALSE	Self	0	0
Scan: 48411 Run: Y:\proj\prosit\xl\raw_files_all_batches\L1_20220118_MxR_FDR_fourthbatch_DSSOplate_E9_E10_remeasure.raw P1_DPFAHLPKSTFVLDEFKR P2_DPFAHLPKSTFVLDEFKR 7 7	Y:\proj\prosit\xl\raw_files_all_batches\L1_20220118_MxR_FDR_fourthbatch_DSSOplate_E9_E10_remeasure.raw	48411	P26641	FALSE	P26641	P26641	FALSE	DPFAHLPKSTFVLDEFKR	DPFAHLPKSTFVLDEFKR	277	277	18	18	7	7	283	283	6	11.482	FALSE	TRUE	FALSE	FALSE	Self	0	0
Scan: 14256 Run: Y:\proj\prosit\xl\raw_files_all_batches\L1_20211118_MxR_thirdbatch_DSSOplate_E3_E4_212733.raw P1_RGPNTQGELQNASPKQR P2_RGPNTQGELQNASPKQR 14 14	Y:\proj\prosit\xl\raw_files_all_batches\L1_20211118_MxR_thirdbatch_DSSOplate_E3_E4_212733.raw	14256	Q8WVI7	FALSE	Q8WVI7	Q8WVI7	FALSE	RGPNTQGELQNASPKQR	RGPNTQGELQNASPKQR	52	52	17	17	14	14	65	65	6	11.479	FALSE	TRUE	FALSE	FALSE	Self	0	0
Scan: 20255 Run: Y:\proj\prosit\xl\raw_files_all_batches\L1_20211118_MxR_thirdbatch_DSSOplate_C7_C8.raw P1_SPVAEEPGGGGSSSSEAKLSPR P2_KLNTQGSHLGSC(57.021460)IEK 17 0	Y:\proj\prosit\xl\raw_files_all_batches\L1_20211118_MxR_thirdbatch_DSSOplate_C7_C8.raw	20255	Q7L8J4	FALSE	Q7L8J4	Q7L8J4	FALSE	SPVAEEPGGGGSSSSEAKLSPR	KLNTQGSHLGSC(57.021460)IEK	29	97	22	15	17	0	45		5	11.478	FALSE	TRUE	FALSE	FALSE	Self	0	0
Scan: 47412 Run: Y:\proj\prosit\xl\raw_files_all_batches\L1_20210811_MxR_FDR_firstbatch_DSSOplate_D9_remeasure.raw P1_ELYSILQHKGLVDK P2_DPAQGQLLKELM(15.994900)QTPNFR 8 8	Y:\proj\prosit\xl\raw_files_all_batches\L1_20210811_MxR_FDR_firstbatch_DSSOplate_D9_remeasure.raw	47412	P21695	FALSE	P21695	P21695	FALSE	DPAQGQLLKELM(15.994900)QTPNFR	ELYSILQHKGLVDK	169	304	18	14	8	8	176	311	4	11.476	FALSE	TRUE	FALSE	FALSE	Self	0	0
Scan: 36574 Run: Y:\proj\prosit\xl\raw_files_all_batches\L1_20220110_MxR_FDR_fourthbatch_DSSOplate_D3_D4.raw P1_VAASNIVQMKDDHDK P2_IIDKNGIHDLDNISFPK 9 3	Y:\proj\prosit\xl\raw_files_all_batches\L1_20220110_MxR_FDR_fourthbatch_DSSOplate_D3_D4.raw	36574	P49721	FALSE	P49721	P49721	FALSE	IIDKNGIHDLDNISFPK	VAASNIVQMKDDHDK	181	19	17	15	3	9	183	27	4	11.475	FALSE	TRUE	FALSE	FALSE	Self	0	0
Scan: 48887 Run: Y:\proj\prosit\xl\raw_files_all_batches\L1_20220110_MxR_FDR_fourthbatch_DSSOplate_C5_C6.raw P1_YTALDKWTNQLNSLNQAVVSK P2_IDQVNQLLELDHQKR 5 13	Y:\proj\prosit\xl\raw_files_all_batches\L1_20220110_MxR_FDR_fourthbatch_DSSOplate_C5_C6.raw	48887	P61201	FALSE	P61201	P61201	FALSE	YTALDKWTNQLNSLNQAVVSK	IDQVNQLLELDHQKR	420	401	21	15	5	13	424	413	5	11.471	FALSE	TRUE	FALSE	FALSE	Self	0	0
Scan: 25478 Run: Y:\proj\prosit\xl\raw_files_all_batches\L1_20220110_MxR_FDR_fourthbatch_DSSOplate_C7_C8.raw P1_VQAMQISSEKEEDDNEK P2_AVTKDEDEWKELEQK 9 9	Y:\proj\prosit\xl\raw_files_all_batches\L1_20220110_MxR_FDR_fourthbatch_DSSOplate_C7_C8.raw	25478	Q9UKY7	FALSE	Q9UKY7	Q9UKY7	FALSE	VQAMQISSEKEEDDNEK	AVTKDEDEWKELEQK	99	76	17	15	9	9	107	84	4	11.471	FALSE	TRUE	FALSE	FALSE	Self	0	0
Scan: 54183 Run: Y:\proj\prosit\xl\raw_files_all_batches\L1_20211118_MxR_thirdbatch_DSSOplate_C5_C6.raw P1_QAKGTGELTQLLNSMLTAIK P2_QAKGTGELTQLLNSM(15.994900)LTAIK 2 2	Y:\proj\prosit\xl\raw_files_all_batches\L1_20211118_MxR_thirdbatch_DSSOplate_C5_C6.raw	54183	O00757	FALSE	O00757	O00757	FALSE	QAKGTGELTQLLNSM(15.994900)LTAIK	QAKGTGELTQLLNSMLTAIK	23	23	20	20	2	2	24	24	4	11.468	FALSE	TRUE	FALSE	FALSE	Self	0	0
Scan: 49466 Run: Y:\proj\prosit\xl\raw_files_all_batches\L1_20210806_MxR_FDR_firstbatch_DSSOplate_D8.raw P1_DGFIDKEDLHDM(15.994900)LASLGK P2_ATSNVFAM(15.994900)FDQSQIQEFKEAFNM(15.994900)IDQNR 5 17	Y:\proj\prosit\xl\raw_files_all_batches\L1_20210806_MxR_FDR_firstbatch_DSSOplate_D8.raw	49466	P24844;O14950	FALSE	P24844;O14950	P24844;O14950	FALSE	ATSNVFAM(15.994900)FDQSQIQEFKEAFNM(15.994900)IDQNR	DGFIDKEDLHDM(15.994900)LASLGK	17;17	45;45	28	18	17	5	33;33	49;49	5	11.466	FALSE	TRUE	FALSE	FALSE	Self	0	0
Scan: 42218 Run: Y:\proj\prosit\xl\raw_files_all_batches\L1_20210806_MxR_FDR_firstbatch_DSSOplate_D8.raw P1_ELYSILQHKGLVDK P2_ANATGISLIKGVDEGPNGLK 8 9	Y:\proj\prosit\xl\raw_files_all_batches\L1_20210806_MxR_FDR_firstbatch_DSSOplate_D8.raw	42218	P21695	FALSE	P21695	P21695	FALSE	ANATGISLIKGVDEGPNGLK	ELYSILQHKGLVDK	110	304	20	14	9	8	118	311	4	11.466	FALSE	TRUE	FALSE	FALSE	Self	0	0
Scan: 36282 Run: Y:\proj\prosit\xl\raw_files_all_batches\L1_20211004_MxR_secondbatch_DSSOplate_B9.raw P1_VIAEGDLGIVEKTC(57.021460)ATDLQTK P2_VGGAGNKIIQLIEGK 11 6	Y:\proj\prosit\xl\raw_files_all_batches\L1_20211004_MxR_secondbatch_DSSOplate_B9.raw	36282	O95861	FALSE	O95861	O95861	FALSE	VIAEGDLGIVEKTC(57.021460)ATDLQTK	VGGAGNKIIQLIEGK	28	217	21	15	11	6	38	222	4	11.466	FALSE	TRUE	FALSE	FALSE	Self	0	0
Scan: 17511 Run: Y:\proj\prosit\xl\raw_files_all_batches\L1_20211118_MxR_thirdbatch_DSSOplate_E1_E2.raw P1_RGPNTQGELQNASPKQR P2_HLKGQNESAFPEEEEGTNER 14 2	Y:\proj\prosit\xl\raw_files_all_batches\L1_20211118_MxR_thirdbatch_DSSOplate_E1_E2.raw	17511	Q8WVI7	FALSE	Q8WVI7	Q8WVI7	FALSE	HLKGQNESAFPEEEEGTNER	RGPNTQGELQNASPKQR	83	52	20	17	2	14	84	65	6	11.465	FALSE	TRUE	FALSE	FALSE	Self	0	0
Scan: 36071 Run: Y:\proj\prosit\xl\raw_files_all_batches\L1_20210806_MxR_FDR_firstbatch_DSSOplate_C10.raw P1_ANATGISLIKGVDEGPNGLK P2_ANATGISLIKGVDEGPNGLK 9 9	Y:\proj\prosit\xl\raw_files_all_batches\L1_20210806_MxR_FDR_firstbatch_DSSOplate_C10.raw	36071	P21695	FALSE	P21695	P21695	FALSE	ANATGISLIKGVDEGPNGLK	ANATGISLIKGVDEGPNGLK	110	110	20	20	9	9	118	118	4	11.463	FALSE	TRUE	FALSE	FALSE	Self	0	0
Scan: 45969 Run: Y:\proj\prosit\xl\raw_files_all_batches\L1_20211004_MxR_secondbatch_DSSOplate_C11_C12.raw P1_VGGAGNKIIQLIEGK P2_SHSNKLVTDC(57.021460)VAAM(15.994900)NPDAVLR 6 4	Y:\proj\prosit\xl\raw_files_all_batches\L1_20211004_MxR_secondbatch_DSSOplate_C11_C12.raw	45969	O95861	FALSE	O95861	O95861	FALSE	SHSNKLVTDC(57.021460)VAAM(15.994900)NPDAVLR	VGGAGNKIIQLIEGK	196	217	21	15	4	6	199	222	4	11.461	FALSE	TRUE	FALSE	FALSE	Self	0	0
Scan: 46854 Run: Y:\proj\prosit\xl\raw_files_all_batches\L1_20220110_MxR_FDR_fourthbatch_DSSOplate_C5_C6.raw P1_VSGGLEVLAEKC(57.021460)PNLTHLYLSGNK P2_APSDVKELALDNSR 10 5	Y:\proj\prosit\xl\raw_files_all_batches\L1_20220110_MxR_FDR_fourthbatch_DSSOplate_C5_C6.raw	46854	O43423	FALSE	O43423	O43423	FALSE	VSGGLEVLAEKC(57.021460)PNLTHLYLSGNK	APSDVKELALDNSR	71	14	24	14	10	5	80	18	5	11.461	FALSE	TRUE	FALSE	FALSE	Self	0	0
Scan: 51002 Run: Y:\proj\prosit\xl\raw_files_all_batches\L1_20211118_MxR_thirdbatch_DSSOplate_E11_E12.raw P1_RPGVGVGVVVTSC(57.021460)KHPR P2_ETWEEAALHLKNVHFASVVNSFIEK 13 10	Y:\proj\prosit\xl\raw_files_all_batches\L1_20211118_MxR_thirdbatch_DSSOplate_E11_E12.raw	51002	Q9NV35	FALSE	Q9NV35	Q9NV35	FALSE	ETWEEAALHLKNVHFASVVNSFIEK	RPGVGVGVVVTSC(57.021460)KHPR	62	10	25	17	10	13	71	22	6	11.459	FALSE	TRUE	FALSE	FALSE	Self	0	0
Scan: 38902 Run: Y:\proj\prosit\xl\raw_files_all_batches\L1_20220110_MxR_FDR_fourthbatch_DSSOplate_C5_C6.raw P1_GVTSEEFDKFLEER P2_AKAADRLPNLSSPSAEGPPGPPSGPAPR 8 1	Y:\proj\prosit\xl\raw_files_all_batches\L1_20220110_MxR_FDR_fourthbatch_DSSOplate_C5_C6.raw	38902	O60784	FALSE	O60784	O60784	FALSE	AKAADRLPNLSSPSAEGPPGPPSGPAPR	GVTSEEFDKFLEER	450	436	28	14	1	8	450	443	5	11.458	FALSE	TRUE	FALSE	FALSE	Self	0	0
Scan: 22438 Run: Y:\proj\prosit\xl\raw_files_all_batches\L1_20220110_MxR_FDR_fourthbatch_DSSOplate_B11_B12.raw P1_GSC(57.021460)STEVEKETQEK P2_ASQSQGIQQLLQAEKR 8 14	Y:\proj\prosit\xl\raw_files_all_batches\L1_20220110_MxR_FDR_fourthbatch_DSSOplate_B11_B12.raw	22438	O75348	FALSE	O75348	O75348	FALSE	ASQSQGIQQLLQAEKR	GSC(57.021460)STEVEKETQEK	1	66	16	14	14	8	14	73	4	11.456	FALSE	TRUE	FALSE	FALSE	Self	0	0
Scan: 47225 Run: Y:\proj\prosit\xl\raw_files_all_batches\L1_20211118_MxR_thirdbatch_DSSOplate_D9_D10.raw P1_SRPYFELKAQFSQILEEHK P2_AKVTELEQQVAQAK 7 1	Y:\proj\prosit\xl\raw_files_all_batches\L1_20211118_MxR_thirdbatch_DSSOplate_D9_D10.raw	47225	Q7L8J4	FALSE	Q7L8J4	Q7L8J4	FALSE	SRPYFELKAQFSQILEEHK	AKVTELEQQVAQAK	221	240	19	14	7	1	227	240	5	11.455	FALSE	TRUE	FALSE	FALSE	Self	0	0
Scan: 30004 Run: Y:\proj\prosit\xl\raw_files_all_batches\L1_20210806_MxR_FDR_firstbatch_DSSOplate_C11.raw P1_ANLEKAQAELVGTADEATR P2_ANLEKAQAELVGTADEATR 4 4	Y:\proj\prosit\xl\raw_files_all_batches\L1_20210806_MxR_FDR_firstbatch_DSSOplate_C11.raw	30004	P30049	FALSE	P30049	P30049	FALSE	ANLEKAQAELVGTADEATR	ANLEKAQAELVGTADEATR	131	131	19	19	4	4	134	134	5	11.455	FALSE	TRUE	FALSE	FALSE	Self	0	0
Scan: 42464 Run: Y:\proj\prosit\xl\raw_files_all_batches\L1_20211118_MxR_thirdbatch_DSSOplate_E11_E12.raw P1_KEFGGGHIKDELFGTVK P2_AHQTGIHATEELKEFFAK 0 12	Y:\proj\prosit\xl\raw_files_all_batches\L1_20211118_MxR_thirdbatch_DSSOplate_E11_E12.raw	42464	Q6IBS0	FALSE	Q6IBS0	Q6IBS0	FALSE	AHQTGIHATEELKEFFAK	KEFGGGHIKDELFGTVK	1	109	18	17	12	0	12		4	11.454	FALSE	TRUE	FALSE	FALSE	Self	0	0
Scan: 29691 Run: Y:\proj\prosit\xl\raw_files_all_batches\L1_20211118_MxR_thirdbatch_DSSOplate_D7_D8.raw P1_LLM(15.994900)HGKEVGSIIGK P2_LLM(15.994900)HGKEVGSIIGK 5 5	Y:\proj\prosit\xl\raw_files_all_batches\L1_20211118_MxR_thirdbatch_DSSOplate_D7_D8.raw	29691	Q15365	FALSE	Q15365	Q15365	FALSE	LLM(15.994900)HGKEVGSIIGK	LLM(15.994900)HGKEVGSIIGK	17	17	14	14	5	5	21	21	5	11.453	FALSE	TRUE	FALSE	FALSE	Self	0	0
Scan: 46602 Run: Y:\proj\prosit\xl\raw_files_all_batches\L1_20220118_MxR_FDR_fourthbatch_DSSOplate_E9_E10_remeasure.raw P1_SLASYGLKDGDVVILR P2_DM(15.994900)LLANPHELSLLKER 7 13	Y:\proj\prosit\xl\raw_files_all_batches\L1_20220118_MxR_FDR_fourthbatch_DSSOplate_E9_E10_remeasure.raw	46602	Q5TDH0	FALSE	Q5TDH0	Q5TDH0	FALSE	DM(15.994900)LLANPHELSLLKER	SLASYGLKDGDVVILR	139	59	16	16	13	7	151	65	4	11.453	FALSE	TRUE	FALSE	FALSE	Self	0	0
Scan: 49365 Run: Y:\proj\prosit\xl\raw_files_all_batches\L1_20220110_MxR_FDR_fourthbatch_DSSOplate_B11_B12.raw P1_IQSFDAETQQLLKTALK P2_DPGAVDLEKVANVIVDHSLQDC(57.021460)VFSK 12 8	Y:\proj\prosit\xl\raw_files_all_batches\L1_20220110_MxR_FDR_fourthbatch_DSSOplate_B11_B12.raw	49365	A9UHW6	FALSE	A9UHW6	A9UHW6	FALSE	DPGAVDLEKVANVIVDHSLQDC(57.021460)VFSK	IQSFDAETQQLLKTALK	27	10	26	17	8	12	34	21	5	11.452	FALSE	TRUE	FALSE	FALSE	Self	0	0
Scan: 49041 Run: Y:\proj\prosit\xl\raw_files_all_batches\L1_20211004_MxR_secondbatch_DSSOplate_C7.raw P1_VGGAGNKIIQLIEGK P2_TC(57.021460)ATDLQTKADRLAQM(15.994900)SIC(57.021460)SSLAR 6 8	Y:\proj\prosit\xl\raw_files_all_batches\L1_20211004_MxR_secondbatch_DSSOplate_C7.raw	49041	O95861	FALSE	O95861	O95861	FALSE	TC(57.021460)ATDLQTKADRLAQM(15.994900)SIC(57.021460)SSLAR	VGGAGNKIIQLIEGK	40	217	24	15	8	6	47	222	5	11.451	FALSE	TRUE	FALSE	FALSE	Self	0	0
Scan: 22597 Run: Y:\proj\prosit\xl\raw_files_all_batches\L1_20220110_MxR_FDR_fourthbatch_DSSOplate_C7_C8.raw P1_ELAALQGSETPGKGGGSSSSSER P2_ARELAALQGSETPGKGGGSSSSSER 12 14	Y:\proj\prosit\xl\raw_files_all_batches\L1_20220110_MxR_FDR_fourthbatch_DSSOplate_C7_C8.raw	22597	P11229	FALSE	P11229	P11229	FALSE	ARELAALQGSETPGKGGGSSSSSER	ELAALQGSETPGKGGGSSSSSER	218	220	25	23	14	12	231	231	4	11.45	FALSE	TRUE	FALSE	FALSE	Self	0	0
Scan: 27449 Run: Y:\proj\prosit\xl\raw_files_all_batches\L1_20211118_MxR_thirdbatch_DSSOplate_B9_B10.raw P1_VTELEQQVAQAKTR P2_EMVFVAEQGVMADKNR 11 13	Y:\proj\prosit\xl\raw_files_all_batches\L1_20211118_MxR_thirdbatch_DSSOplate_B9_B10.raw	27449	Q7L8J4	FALSE	Q7L8J4	Q7L8J4	FALSE	EMVFVAEQGVMADKNR	VTELEQQVAQAKTR	148	242	16	14	13	11	160	252	5	11.448	FALSE	TRUE	FALSE	FALSE	Self	0	0
Scan: 47583 Run: Y:\proj\prosit\xl\raw_files_all_batches\L1_20210811_MxR_FDR_firstbatch_DSSOplate_D11.raw P1_HEDIDKGILLNWTK P2_GFKASGAEGNNVVGLLR 5 2	Y:\proj\prosit\xl\raw_files_all_batches\L1_20210811_MxR_FDR_firstbatch_DSSOplate_D11.raw	47583	P35557	FALSE	P35557	P35557	FALSE	GFKASGAEGNNVVGLLR	HEDIDKGILLNWTK	169	155	17	14	2	5	170	159	4	11.447	FALSE	TRUE	FALSE	FALSE	Self	0	0
Scan: 41774 Run: Y:\proj\prosit\xl\raw_files_all_batches\L1_20210806_MxR_FDR_firstbatch_DSSOplate_C9.raw P1_IGVVGGSDFEKVQEQLGNDVVEK P2_IGVVGGSDFEKVQEQLGNDVVEK 10 10	Y:\proj\prosit\xl\raw_files_all_batches\L1_20210806_MxR_FDR_firstbatch_DSSOplate_C9.raw	41774	O15305	FALSE	O15305	O15305	FALSE	IGVVGGSDFEKVQEQLGNDVVEK	IGVVGGSDFEKVQEQLGNDVVEK	40	40	23	23	10	10	49	49	5	11.446	FALSE	TRUE	FALSE	FALSE	Self	0	0
Scan: 39654 Run: Y:\proj\prosit\xl\raw_files_all_batches\L1_20211004_MxR_secondbatch_DSSOplate_C3.raw P1_NVLVSEDNVAKVSDFGLTK P2_EASSTQDTGKLPVKWTAPEALR 10 13	Y:\proj\prosit\xl\raw_files_all_batches\L1_20211004_MxR_secondbatch_DSSOplate_C3.raw	39654	P41240	FALSE	P41240	P41240	FALSE	EASSTQDTGKLPVKWTAPEALR	NVLVSEDNVAKVSDFGLTK	337	318	22	19	13	10	349	327	5	11.446	FALSE	TRUE	FALSE	FALSE	Self	0	0
Scan: 47326 Run: Y:\proj\prosit\xl\raw_files_all_batches\L1_20211004_MxR_secondbatch_DSSOplate_C9_C10.raw P1_SHSNKLVTDC(57.021460)VAAMNPDAVLR P2_LVASAYSIAQKAGMIVR 4 10	Y:\proj\prosit\xl\raw_files_all_batches\L1_20211004_MxR_secondbatch_DSSOplate_C9_C10.raw	47326	O95861	FALSE	O95861	O95861	FALSE	SHSNKLVTDC(57.021460)VAAMNPDAVLR	LVASAYSIAQKAGMIVR	196	10	21	17	4	10	199	19	4	11.445	FALSE	TRUE	FALSE	FALSE	Self	0	0
Scan: 36370 Run: Y:\proj\prosit\xl\raw_files_all_batches\L1_20211118_MxR_thirdbatch_DSSOplate_B11_B12.raw P1_LGYFDDALEDFKK P2_LGYFDDALEDFKK 11 11	Y:\proj\prosit\xl\raw_files_all_batches\L1_20211118_MxR_thirdbatch_DSSOplate_B11_B12.raw	36370	Q5I0X7	FALSE	Q5I0X7	Q5I0X7	FALSE	LGYFDDALEDFKK	LGYFDDALEDFKK	104	104	13	13	11	11	114	114	4	11.443	FALSE	TRUE	FALSE	FALSE	Self	0	0
Scan: 33059 Run: Y:\proj\prosit\xl\raw_files_all_batches\L1_20211118_MxR_thirdbatch_DSSOplate_D7_D8.raw P1_LLMHGKEVGSIIGK P2_LLM(15.994900)HGKEVGSIIGK 5 5	Y:\proj\prosit\xl\raw_files_all_batches\L1_20211118_MxR_thirdbatch_DSSOplate_D7_D8.raw	33059	Q15365	FALSE	Q15365	Q15365	FALSE	LLM(15.994900)HGKEVGSIIGK	LLMHGKEVGSIIGK	17	17	14	14	5	5	21	21	4	11.442	FALSE	TRUE	FALSE	FALSE	Self	0	0
Scan: 39656 Run: Y:\proj\prosit\xl\raw_files_all_batches\L1_20211118_MxR_thirdbatch_DSSOplate_E3_E4_212733.raw P1_TATEAADDIINNHLPKLK P2_SHTHGSLEVGKQGDLIIINSSR 15 10	Y:\proj\prosit\xl\raw_files_all_batches\L1_20211118_MxR_thirdbatch_DSSOplate_E3_E4_212733.raw	39656	Q96NU7	FALSE	Q96NU7	Q96NU7	FALSE	SHTHGSLEVGKQGDLIIINSSR	TATEAADDIINNHLPKLK	376	198	22	18	10	15	385	212	5	11.442	FALSE	TRUE	FALSE	FALSE	Self	0	0
Scan: 47580 Run: Y:\proj\prosit\xl\raw_files_all_batches\L1_20210811_MxR_FDR_firstbatch_DSSOplate_D11.raw P1_VPEANILGQIGHGYKYAIGSLNEGR P2_HGTEEQKATYLPQLTTEK 14 6	Y:\proj\prosit\xl\raw_files_all_batches\L1_20210811_MxR_FDR_firstbatch_DSSOplate_D11.raw	47580	P45954	FALSE	P45954	P45954	FALSE	VPEANILGQIGHGYKYAIGSLNEGR	HGTEEQKATYLPQLTTEK	269	152	25	18	14	6	282	157	6	11.442	FALSE	TRUE	FALSE	FALSE	Self	0	0
Scan: 48500 Run: Y:\proj\prosit\xl\raw_files_all_batches\L1_20211004_MxR_secondbatch_DSSOplate_C11_C12.raw P1_LGIQTDDKGHIIVDEFQNTNVK P2_GIYAVGDVC(57.021460)GKALLTPVAIAAGRK 7 10	Y:\proj\prosit\xl\raw_files_all_batches\L1_20211004_MxR_secondbatch_DSSOplate_C11_C12.raw	48500	P00390	FALSE	P00390	P00390	FALSE	GIYAVGDVC(57.021460)GKALLTPVAIAAGRK	LGIQTDDKGHIIVDEFQNTNVK	368	346	24	22	10	7	377	352	6	11.44	FALSE	TRUE	FALSE	FALSE	Self	0	0
Scan: 37613 Run: Y:\proj\prosit\xl\raw_files_all_batches\L1_20211004_MxR_secondbatch_DSSOplate_B5_B6.raw P1_DGKSTATDITGPIILQTYR P2_DGKSTATDITGPIILQTYR 2 2	Y:\proj\prosit\xl\raw_files_all_batches\L1_20211004_MxR_secondbatch_DSSOplate_B5_B6.raw	37613	A6NI72;P14598	FALSE	A6NI72;P14598	A6NI72;P14598	FALSE	DGKSTATDITGPIILQTYR	DGKSTATDITGPIILQTYR	144;143	144;143	19	19	2	2	145;144	145;144	4	11.44	FALSE	TRUE	FALSE	FALSE	Self	0	0
Scan: 41589 Run: Y:\proj\prosit\xl\raw_files_all_batches\L1_20220110_MxR_FDR_fourthbatch_DSSOplate_B7_B8.raw P1_IQSFDAETQQLLKTALK P2_IQSFDAETQQLLKTALK 12 12	Y:\proj\prosit\xl\raw_files_all_batches\L1_20220110_MxR_FDR_fourthbatch_DSSOplate_B7_B8.raw	41589	A9UHW6	FALSE	A9UHW6	A9UHW6	FALSE	IQSFDAETQQLLKTALK	IQSFDAETQQLLKTALK	10	10	17	17	12	12	21	21	5	11.44	FALSE	TRUE	FALSE	FALSE	Self	0	0
Scan: 34641 Run: Y:\proj\prosit\xl\raw_files_all_batches\L1_20220110_MxR_FDR_fourthbatch_DSSOplate_C11_C12.raw P1_C(57.021460)PNLTHLYLSGNKIK P2_APSDVKELALDNSR 12 5	Y:\proj\prosit\xl\raw_files_all_batches\L1_20220110_MxR_FDR_fourthbatch_DSSOplate_C11_C12.raw	34641	O43423	FALSE	O43423	O43423	FALSE	C(57.021460)PNLTHLYLSGNKIK	APSDVKELALDNSR	82	14	15	14	12	5	93	18	4	11.438	FALSE	TRUE	FALSE	FALSE	Self	0	0
Scan: 39491 Run: Y:\proj\prosit\xl\raw_files_all_batches\L1_20210806_MxR_FDR_firstbatch_DSSOplate_D8.raw P1_ITVGVDGSVYKLHPSFK P2_GFKASGAEGNNVVGLLR 10 2	Y:\proj\prosit\xl\raw_files_all_batches\L1_20210806_MxR_FDR_firstbatch_DSSOplate_D8.raw	39491	P35557	FALSE	P35557	P35557	FALSE	GFKASGAEGNNVVGLLR	ITVGVDGSVYKLHPSFK	169	403	17	17	2	10	170	412	4	11.437	FALSE	TRUE	FALSE	FALSE	Self	0	0
Scan: 44643 Run: Y:\proj\prosit\xl\raw_files_all_batches\L1_20210811_MxR_FDR_firstbatch_DSSOplate_E4.raw P1_STWLILHHKVYDLTK P2_AEQSDEAVKYYTLEEIQK 8 8	Y:\proj\prosit\xl\raw_files_all_batches\L1_20210811_MxR_FDR_firstbatch_DSSOplate_E4.raw	44643	P00167	FALSE	P00167	P00167	FALSE	AEQSDEAVKYYTLEEIQK	STWLILHHKVYDLTK	1	24	18	15	8	8	8	31	4	11.436	FALSE	TRUE	FALSE	FALSE	Self	0	0
Scan: 42125 Run: Y:\proj\prosit\xl\raw_files_all_batches\L1_20210806_MxR_FDR_firstbatch_DSSOplate_D7.raw P1_VNC(57.021460)LDENGM(15.994900)TPLMHAAYKGK P2_GELTQEEKELLEVIGK 17 7	Y:\proj\prosit\xl\raw_files_all_batches\L1_20210806_MxR_FDR_firstbatch_DSSOplate_D7.raw	42125	Q8IV38	FALSE	Q8IV38	Q8IV38	FALSE	VNC(57.021460)LDENGM(15.994900)TPLMHAAYKGK	GELTQEEKELLEVIGK	38	6	20	16	17	7	54	12	5	11.436	FALSE	TRUE	FALSE	FALSE	Self	0	0
Scan: 53030 Run: Y:\proj\prosit\xl\raw_files_all_batches\L1_20220110_MxR_FDR_fourthbatch_DSSOplate_C7_C8.raw P1_VGAVDADKHHSLGGQYGVQGFPTIK P2_ALDLFSDNAPPPELLEIINEDIAKR 7 23	Y:\proj\prosit\xl\raw_files_all_batches\L1_20220110_MxR_FDR_fourthbatch_DSSOplate_C7_C8.raw	53030	Q15084	FALSE	Q15084	Q15084	FALSE	ALDLFSDNAPPPELLEIINEDIAKR	VGAVDADKHHSLGGQYGVQGFPTIK	264	77	25	25	23	7	286	83	5	11.436	FALSE	TRUE	FALSE	FALSE	Self	0	0
Scan: 40928 Run: Y:\proj\prosit\xl\raw_files_all_batches\L1_20220110_MxR_FDR_fourthbatch_DSSOplate_C11_C12.raw P1_SDSSSKKDVIELTDDSFDK P2_NLEPEWAAAASEVKEQTK 6 13	Y:\proj\prosit\xl\raw_files_all_batches\L1_20220110_MxR_FDR_fourthbatch_DSSOplate_C11_C12.raw	40928	Q15084	FALSE	Q15084	Q15084	FALSE	SDSSSKKDVIELTDDSFDK	NLEPEWAAAASEVKEQTK	153	194	19	18	6	13	158	206	5	11.436	FALSE	TRUE	FALSE	FALSE	Self	0	0
Scan: 38724 Run: Y:\proj\prosit\xl\raw_files_all_batches\L1_20210806_MxR_FDR_firstbatch_DSSOplate_D5.raw P1_VNC(57.021460)LDENGMTPLM(15.994900)HAAYKGK P2_ELLEVIGKGTVQEAGTLLSSK 17 7	Y:\proj\prosit\xl\raw_files_all_batches\L1_20210806_MxR_FDR_firstbatch_DSSOplate_D5.raw	38724	Q8IV38	FALSE	Q8IV38	Q8IV38	FALSE	ELLEVIGKGTVQEAGTLLSSK	VNC(57.021460)LDENGMTPLM(15.994900)HAAYKGK	14	38	21	20	7	17	20	54	5	11.434	FALSE	TRUE	FALSE	FALSE	Self	0	0
Scan: 55183 Run: Y:\proj\prosit\xl\raw_files_all_batches\L1_20220118_MxR_FDR_fourthbatch_DSSOplate_F5_F6_remeasure.raw P1_DLLEVADVLEKATQC(57.021460)VPK P2_DLLEVADVLEKATQC(57.021460)VPK 10 10	Y:\proj\prosit\xl\raw_files_all_batches\L1_20220118_MxR_FDR_fourthbatch_DSSOplate_F5_F6_remeasure.raw	55183	Q9HAV7	FALSE	Q9HAV7	Q9HAV7	FALSE	DLLEVADVLEKATQC(57.021460)VPK	DLLEVADVLEKATQC(57.021460)VPK	109	109	18	18	10	10	118	118	4	11.433	FALSE	TRUE	FALSE	FALSE	Self	0	0
Scan: 28706 Run: Y:\proj\prosit\xl\raw_files_all_batches\L1_20211118_MxR_thirdbatch_DSSOplate_C9_C10.raw P1_KLNTQGSHLGSC(57.021460)IEK P2_EMVFVAEQGVMADKNR 0 13	Y:\proj\prosit\xl\raw_files_all_batches\L1_20211118_MxR_thirdbatch_DSSOplate_C9_C10.raw	28706	Q7L8J4	FALSE	Q7L8J4	Q7L8J4	FALSE	EMVFVAEQGVMADKNR	KLNTQGSHLGSC(57.021460)IEK	148	97	16	15	13	0	160		4	11.432	FALSE	TRUE	FALSE	FALSE	Self	0	0
Scan: 22294 Run: Y:\proj\prosit\xl\raw_files_all_batches\L1_20211118_MxR_thirdbatch_DSSOplate_B7_B8.raw P1_VEPADASGTEKAFEPATGR P2_VEPADASGTEKAFEPATGR 10 10	Y:\proj\prosit\xl\raw_files_all_batches\L1_20211118_MxR_thirdbatch_DSSOplate_B7_B8.raw	22294	P49189	FALSE	P49189	P49189	FALSE	VEPADASGTEKAFEPATGR	VEPADASGTEKAFEPATGR	19	19	19	19	10	10	28	28	5	11.432	FALSE	TRUE	FALSE	FALSE	Self	0	0
Scan: 45951 Run: Y:\proj\prosit\xl\raw_files_all_batches\L1_20211004_MxR_secondbatch_DSSOplate_C11_C12.raw P1_VGGAGNKIIQLIEGK P2_SHSNKLVTDC(57.021460)VAAM(15.994900)NPDAVLR 6 4	Y:\proj\prosit\xl\raw_files_all_batches\L1_20211004_MxR_secondbatch_DSSOplate_C11_C12.raw	45951	O95861	FALSE	O95861	O95861	FALSE	SHSNKLVTDC(57.021460)VAAM(15.994900)NPDAVLR	VGGAGNKIIQLIEGK	196	217	21	15	4	6	199	222	5	11.432	FALSE	TRUE	FALSE	FALSE	Self	0	0
Scan: 28875 Run: Y:\proj\prosit\xl\raw_files_all_batches\L1_20211118_MxR_thirdbatch_DSSOplate_E9_E10.raw P1_IKGEHPGLSIGDVAKK P2_HSDASVNFSEFSNKC(57.021460)SER 14 13	Y:\proj\prosit\xl\raw_files_all_batches\L1_20211118_MxR_thirdbatch_DSSOplate_E9_E10.raw	28875	B2RPK0	FALSE	B2RPK0	B2RPK0	FALSE	HSDASVNFSEFSNKC(57.021460)SER	IKGEHPGLSIGDVAKK	30	112	18	16	13	14	42	125	5	11.432	FALSE	TRUE	FALSE	FALSE	Self	0	0
Scan: 40083 Run: Y:\proj\prosit\xl\raw_files_all_batches\L1_20210806_MxR_FDR_firstbatch_DSSOplate_D7.raw P1_VNC(57.021460)LDENGM(15.994900)TPLM(15.994900)HAAYKGK P2_GELTQEEKELLEVIGK 17 7	Y:\proj\prosit\xl\raw_files_all_batches\L1_20210806_MxR_FDR_firstbatch_DSSOplate_D7.raw	40083	Q8IV38	FALSE	Q8IV38	Q8IV38	FALSE	VNC(57.021460)LDENGM(15.994900)TPLM(15.994900)HAAYKGK	GELTQEEKELLEVIGK	38	6	20	16	17	7	54	12	5	11.431	FALSE	TRUE	FALSE	FALSE	Self	0	0
Scan: 25961 Run: Y:\proj\prosit\xl\raw_files_all_batches\L1_20211118_MxR_thirdbatch_DSSOplate_D5_D6.raw P1_TVASDLQKC(57.021460)DSVEHLR P2_TVASDLQKC(57.021460)DSVEHLR 7 7	Y:\proj\prosit\xl\raw_files_all_batches\L1_20211118_MxR_thirdbatch_DSSOplate_D5_D6.raw	25961	Q7L8J4	FALSE	Q7L8J4	Q7L8J4	FALSE	TVASDLQKC(57.021460)DSVEHLR	TVASDLQKC(57.021460)DSVEHLR	339	339	16	16	7	7	345	345	4	11.427	FALSE	TRUE	FALSE	FALSE	Self	0	0
Scan: 22629 Run: Y:\proj\prosit\xl\raw_files_all_batches\L1_20211118_MxR_thirdbatch_DSSOplate_E3_E4_212733.raw P1_IKGEHPGLSIGDVAKK P2_DIAAYQAKGKPEAAK 14 7	Y:\proj\prosit\xl\raw_files_all_batches\L1_20211118_MxR_thirdbatch_DSSOplate_E3_E4_212733.raw	22629	B2RPK0	FALSE	B2RPK0	B2RPK0	FALSE	IKGEHPGLSIGDVAKK	DIAAYQAKGKPEAAK	112	157	16	15	14	7	125	163	4	11.426	FALSE	TRUE	FALSE	FALSE	Self	0	0
Scan: 7263 Run: Y:\proj\prosit\xl\raw_files_all_batches\L1_20211118_MxR_thirdbatch_DSSOplate_E5_E6.raw P1_RLAKEAQQETQK P2_RLAKEAQQETQK 3 3	Y:\proj\prosit\xl\raw_files_all_batches\L1_20211118_MxR_thirdbatch_DSSOplate_E5_E6.raw	7263	Q7L8J4	FALSE	Q7L8J4	Q7L8J4	FALSE	RLAKEAQQETQK	RLAKEAQQETQK	120	120	12	12	3	3	122	122	5	11.424	FALSE	TRUE	FALSE	FALSE	Self	0	0
Scan: 26718 Run: Y:\proj\prosit\xl\raw_files_all_batches\L1_20220110_MxR_FDR_fourthbatch_DSSOplate_C1_C2.raw P1_NPESNYC(57.021460)LKNDLGNPR P2_NPESNYC(57.021460)LKNDLGNPR 8 8	Y:\proj\prosit\xl\raw_files_all_batches\L1_20220110_MxR_FDR_fourthbatch_DSSOplate_C1_C2.raw	26718	P00325;P00326	FALSE	P00325;P00326	P00325;P00326	FALSE	NPESNYC(57.021460)LKNDLGNPR	NPESNYC(57.021460)LKNDLGNPR	105;105	105;105	16	16	8	8	112;112	112;112	4	11.424	FALSE	TRUE	FALSE	FALSE	Self	0	0
Scan: 27527 Run: Y:\proj\prosit\xl\raw_files_all_batches\L1_20211004_MxR_secondbatch_DSSOplate_D9_D10.raw P1_GHAAFTSDPKPTIEVSGK P2_GHAAFTSDPKPTIEVSGK 9 9	Y:\proj\prosit\xl\raw_files_all_batches\L1_20211004_MxR_secondbatch_DSSOplate_D9_D10.raw	27527	P00390	FALSE	P00390	P00390	FALSE	GHAAFTSDPKPTIEVSGK	GHAAFTSDPKPTIEVSGK	171	171	18	18	9	9	179	179	4	11.423	FALSE	TRUE	FALSE	FALSE	Self	0	0
Scan: 21311 Run: Y:\proj\prosit\xl\raw_files_all_batches\L1_20220110_MxR_FDR_fourthbatch_DSSOplate_D7_D8.raw P1_ARELAALQGSETPGKGGGSSSSSER P2_ARELAALQGSETPGKGGGSSSSSER 14 14	Y:\proj\prosit\xl\raw_files_all_batches\L1_20220110_MxR_FDR_fourthbatch_DSSOplate_D7_D8.raw	21311	P11229	FALSE	P11229	P11229	FALSE	ARELAALQGSETPGKGGGSSSSSER	ARELAALQGSETPGKGGGSSSSSER	218	218	25	25	14	14	231	231	6	11.422	FALSE	TRUE	FALSE	FALSE	Self	0	0
Scan: 35094 Run: Y:\proj\prosit\xl\raw_files_all_batches\L1_20220118_MxR_FDR_fourthbatch_DSSOplate_E3_E4_remeasure2.raw P1_VGAVDADKHHSLGGQYGVQGFPTIK P2_VGAVDADKHHSLGGQYGVQGFPTIK 7 7	Y:\proj\prosit\xl\raw_files_all_batches\L1_20220118_MxR_FDR_fourthbatch_DSSOplate_E3_E4_remeasure2.raw	35094	Q15084	FALSE	Q15084	Q15084	FALSE	VGAVDADKHHSLGGQYGVQGFPTIK	VGAVDADKHHSLGGQYGVQGFPTIK	77	77	25	25	7	7	83	83	6	11.421	FALSE	TRUE	FALSE	FALSE	Self	0	0
Scan: 40686 Run: Y:\proj\prosit\xl\raw_files_all_batches\L1_20210811_MxR_FDR_firstbatch_DSSOplate_E11.raw P1_HFRPTDDLQTIVAVAEQKNK P2_ALYQDETGTM(15.994900)KTSEEDSR 17 10	Y:\proj\prosit\xl\raw_files_all_batches\L1_20210811_MxR_FDR_firstbatch_DSSOplate_E11.raw	40686	Q96LJ8	FALSE	Q96LJ8	Q96LJ8	FALSE	HFRPTDDLQTIVAVAEQKNK	ALYQDETGTM(15.994900)KTSEEDSR	213	146	20	18	17	10	229	155	5	11.42	FALSE	TRUE	FALSE	FALSE	Self	0	0
Scan: 43955 Run: Y:\proj\prosit\xl\raw_files_all_batches\L1_20210811_MxR_FDR_firstbatch_DSSOplate_E3.raw P1_IGKDTFITHELAAEAAGNLVGPR P2_AEHGPTC(57.021460)MVLHPLAGSPSKTK 2 18	Y:\proj\prosit\xl\raw_files_all_batches\L1_20210811_MxR_FDR_firstbatch_DSSOplate_E3.raw	43955	P49675	FALSE	P49675	P49675	FALSE	IGKDTFITHELAAEAAGNLVGPR	AEHGPTC(57.021460)MVLHPLAGSPSKTK	159	217	23	21	2	18	160	234	5	11.42	FALSE	TRUE	FALSE	FALSE	Self	0	0
Scan: 37682 Run: Y:\proj\prosit\xl\raw_files_all_batches\L1_20210806_MxR_FDR_firstbatch_DSSOplate_D5.raw P1_VNC(57.021460)LDENGM(15.994900)TPLM(15.994900)HAAYKGK P2_ELLEVIGKGTVQEAGTLLSSK 17 7	Y:\proj\prosit\xl\raw_files_all_batches\L1_20210806_MxR_FDR_firstbatch_DSSOplate_D5.raw	37682	Q8IV38	FALSE	Q8IV38	Q8IV38	FALSE	ELLEVIGKGTVQEAGTLLSSK	VNC(57.021460)LDENGM(15.994900)TPLM(15.994900)HAAYKGK	14	38	21	20	7	17	20	54	5	11.42	FALSE	TRUE	FALSE	FALSE	Self	0	0
Scan: 21053 Run: Y:\proj\prosit\xl\raw_files_all_batches\L1_20211118_MxR_thirdbatch_DSSOplate_B7_B8.raw P1_VTELEQQVAQAKTR P2_SPVAEEPGGGGSSSSEAKLSPR 11 17	Y:\proj\prosit\xl\raw_files_all_batches\L1_20211118_MxR_thirdbatch_DSSOplate_B7_B8.raw	21053	Q7L8J4	FALSE	Q7L8J4	Q7L8J4	FALSE	SPVAEEPGGGGSSSSEAKLSPR	VTELEQQVAQAKTR	29	242	22	14	17	11	45	252	4	11.419	FALSE	TRUE	FALSE	FALSE	Self	0	0
Scan: 41131 Run: Y:\proj\prosit\xl\raw_files_all_batches\L1_20210806_MxR_FDR_firstbatch_DSSOplate_D6.raw P1_LVDESSANPGQQLYEKLIGGK P2_ITVGVDGSVYKLHPSFK 15 10	Y:\proj\prosit\xl\raw_files_all_batches\L1_20210806_MxR_FDR_firstbatch_DSSOplate_D6.raw	41131	P35557	FALSE	P35557	P35557	FALSE	LVDESSANPGQQLYEKLIGGK	ITVGVDGSVYKLHPSFK	275	403	21	17	15	10	289	412	5	11.419	FALSE	TRUE	FALSE	FALSE	Self	0	0
Scan: 30536 Run: Y:\proj\prosit\xl\raw_files_all_batches\L1_20210811_MxR_FDR_firstbatch_DSSOplate_E4.raw P1_NKHSSGQQNLNTITYETLK P2_NKHSSGQQNLNTITYETLK 1 1	Y:\proj\prosit\xl\raw_files_all_batches\L1_20210811_MxR_FDR_firstbatch_DSSOplate_E4.raw	30536	O75575	FALSE	O75575	O75575	FALSE	NKHSSGQQNLNTITYETLK	NKHSSGQQNLNTITYETLK	32	32	19	19	1	1	32	32	5	11.417	FALSE	TRUE	FALSE	FALSE	Self	0	0
Scan: 29608 Run: Y:\proj\prosit\xl\raw_files_all_batches\L1_20211118_MxR_thirdbatch_DSSOplate_B9_B10.raw P1_VGSGDTNNFPYLEKTAK P2_VGSGDTNNFPYLEKTAK 13 13	Y:\proj\prosit\xl\raw_files_all_batches\L1_20211118_MxR_thirdbatch_DSSOplate_B9_B10.raw	29608	Q9NR45	FALSE	Q9NR45	Q9NR45	FALSE	VGSGDTNNFPYLEKTAK	VGSGDTNNFPYLEKTAK	131	131	17	17	13	13	143	143	4	11.416	FALSE	TRUE	FALSE	FALSE	Self	0	0
Scan: 13985 Run: Y:\proj\prosit\xl\raw_files_all_batches\L1_20210806_MxR_FDR_firstbatch_DSSOplate_D2.raw P1_ALYQDETGTM(15.994900)KTSEEDSR P2_ALYQDETGTM(15.994900)KTSEEDSR 10 10	Y:\proj\prosit\xl\raw_files_all_batches\L1_20210806_MxR_FDR_firstbatch_DSSOplate_D2.raw	13985	Q96LJ8	FALSE	Q96LJ8	Q96LJ8	FALSE	ALYQDETGTM(15.994900)KTSEEDSR	ALYQDETGTM(15.994900)KTSEEDSR	146	146	18	18	10	10	155	155	4	11.416	FALSE	TRUE	FALSE	FALSE	Self	0	0
Scan: 20378 Run: Y:\proj\prosit\xl\raw_files_all_batches\L1_20220110_MxR_FDR_fourthbatch_DSSOplate_C1_C2.raw P1_AVQQYLEETQNKNKPGEGSSVK P2_AVQQYLEETQNKNKPGEGSSVK 11 11	Y:\proj\prosit\xl\raw_files_all_batches\L1_20220110_MxR_FDR_fourthbatch_DSSOplate_C1_C2.raw	20378	O43687	FALSE	O43687	O43687	FALSE	AVQQYLEETQNKNKPGEGSSVK	AVQQYLEETQNKNKPGEGSSVK	66	66	22	22	11	11	76	76	6	11.416	FALSE	TRUE	FALSE	FALSE	Self	0	0
Scan: 50239 Run: Y:\proj\prosit\xl\raw_files_all_batches\L1_20220110_MxR_FDR_fourthbatch_DSSOplate_C9_C10.raw P1_GSISKEC(57.021460)NLVYLIPHAVGSSEDLK P2_EC(57.021460)NLVYLIPHAVGSSEDLKK 4 18	Y:\proj\prosit\xl\raw_files_all_batches\L1_20220110_MxR_FDR_fourthbatch_DSSOplate_C9_C10.raw	50239	P21728	FALSE	P21728	P21728	FALSE	GSISKEC(57.021460)NLVYLIPHAVGSSEDLK	EC(57.021460)NLVYLIPHAVGSSEDLKK	378	383	24	20	4	18	381	400	6	11.414	FALSE	TRUE	FALSE	FALSE	Self	0	0
Scan: 39056 Run: Y:\proj\prosit\xl\raw_files_all_batches\L1_20211118_MxR_thirdbatch_DSSOplate_C11_C12_212733.raw P1_NAM(15.994900)NLNLQKALEEK P2_HKFGSNVVDQLVSEEQAQK 8 1	Y:\proj\prosit\xl\raw_files_all_batches\L1_20211118_MxR_thirdbatch_DSSOplate_C11_C12_212733.raw	39056	O43247	FALSE	O43247	O43247	FALSE	HKFGSNVVDQLVSEEQAQK	NAM(15.994900)NLNLQKALEEK	147	254	19	14	1	8	147	261	4	11.414	FALSE	TRUE	FALSE	FALSE	Self	0	0
Scan: 9294 Run: Y:\proj\prosit\xl\raw_files_all_batches\L1_20211118_MxR_thirdbatch_DSSOplate_D7_D8.raw P1_EGDGEAKSAKPGDDVR P2_EGDGEAKSAKPGDDVR 6 6	Y:\proj\prosit\xl\raw_files_all_batches\L1_20211118_MxR_thirdbatch_DSSOplate_D7_D8.raw	9294	P55809	FALSE	P55809	P55809	FALSE	EGDGEAKSAKPGDDVR	EGDGEAKSAKPGDDVR	286	286	16	16	6	6	291	291	6	11.413	FALSE	TRUE	FALSE	FALSE	Self	0	0
Scan: 23094 Run: Y:\proj\prosit\xl\raw_files_all_batches\L1_20211118_MxR_thirdbatch_DSSOplate_B7_B8.raw P1_C(57.021460)AC(57.021460)AASSDESPGSKC(57.021460)SPEDLATAYNNR P2_C(57.021460)AC(57.021460)AASSDESPGSKC(57.021460)SPEDLATAYNNR 13 13	Y:\proj\prosit\xl\raw_files_all_batches\L1_20211118_MxR_thirdbatch_DSSOplate_B7_B8.raw	23094	Q5I0X7	FALSE	Q5I0X7	Q5I0X7	FALSE	C(57.021460)AC(57.021460)AASSDESPGSKC(57.021460)SPEDLATAYNNR	C(57.021460)AC(57.021460)AASSDESPGSKC(57.021460)SPEDLATAYNNR	37	37	27	27	13	13	49	49	5	11.412	FALSE	TRUE	FALSE	FALSE	Self	0	0
Scan: 31155 Run: Y:\proj\prosit\xl\raw_files_all_batches\L1_20210806_MxR_FDR_firstbatch_DSSOplate_C9.raw P1_QSIKGSSNQEEEGPSTSPDPESVFR P2_QSIKGSSNQEEEGPSTSPDPESVFR 3 3	Y:\proj\prosit\xl\raw_files_all_batches\L1_20210806_MxR_FDR_firstbatch_DSSOplate_C9.raw	31155	P43359	FALSE	P43359	P43359	FALSE	QSIKGSSNQEEEGPSTSPDPESVFR	QSIKGSSNQEEEGPSTSPDPESVFR	81	81	25	25	3	3	83	83	5	11.411	FALSE	TRUE	FALSE	FALSE	Self	0	0
Scan: 36845 Run: Y:\proj\prosit\xl\raw_files_all_batches\L1_20210811_MxR_FDR_firstbatch_DSSOplate_D9_remeasure.raw P1_LETHEEASVKM(15.994900)LPTYVR P2_GFKASGAEGNNVVGLLR 9 2	Y:\proj\prosit\xl\raw_files_all_batches\L1_20210811_MxR_FDR_firstbatch_DSSOplate_D9_remeasure.raw	36845	P35557	FALSE	P35557	P35557	FALSE	GFKASGAEGNNVVGLLR	LETHEEASVKM(15.994900)LPTYVR	169	46	17	17	2	9	170	54	4	11.41	FALSE	TRUE	FALSE	FALSE	Self	0	0
Scan: 26210 Run: Y:\proj\prosit\xl\raw_files_all_batches\L1_20211118_MxR_thirdbatch_DSSOplate_B7_B8.raw P1_SPVAEEPGGGGSSSSEAKLSPR P2_EMVFVAEQGVMADKNR 17 13	Y:\proj\prosit\xl\raw_files_all_batches\L1_20211118_MxR_thirdbatch_DSSOplate_B7_B8.raw	26210	Q7L8J4	FALSE	Q7L8J4	Q7L8J4	FALSE	SPVAEEPGGGGSSSSEAKLSPR	EMVFVAEQGVMADKNR	29	148	22	16	17	13	45	160	4	11.409	FALSE	TRUE	FALSE	FALSE	Self	0	0
Scan: 21109 Run: Y:\proj\prosit\xl\raw_files_all_batches\L1_20211004_MxR_secondbatch_DSSOplate_D1_D2.raw P1_NC(57.021460)KNSSTNNNQTQDPSRNELQVPR P2_NC(57.021460)KNSSTNNNQTQDPSRNELQVPR 2 2	Y:\proj\prosit\xl\raw_files_all_batches\L1_20211004_MxR_secondbatch_DSSOplate_D1_D2.raw	21109	O75409	FALSE	O75409	O75409	FALSE	NC(57.021460)KNSSTNNNQTQDPSRNELQVPR	NC(57.021460)KNSSTNNNQTQDPSRNELQVPR	5	5	24	24	2	2	6	6	6	11.408	FALSE	TRUE	FALSE	FALSE	Self	0	0
Scan: 25922 Run: Y:\proj\prosit\xl\raw_files_all_batches\L1_20210806_MxR_FDR_firstbatch_DSSOplate_D3.raw P1_GTVQEAGTLLSSKNVR P2_GTVQEAGTLLSSKNVR 12 12	Y:\proj\prosit\xl\raw_files_all_batches\L1_20210806_MxR_FDR_firstbatch_DSSOplate_D3.raw	25922	Q8IV38	FALSE	Q8IV38	Q8IV38	FALSE	GTVQEAGTLLSSKNVR	GTVQEAGTLLSSKNVR	22	22	16	16	12	12	33	33	5	11.408	FALSE	TRUE	FALSE	FALSE	Self	0	0
Scan: 38845 Run: Y:\proj\prosit\xl\raw_files_all_batches\L1_20220110_MxR_FDR_fourthbatch_DSSOplate_D7_D8.raw P1_LVEKYGLLVGGAASHR P2_LVEKYGLLVGGAASHR 3 3	Y:\proj\prosit\xl\raw_files_all_batches\L1_20220110_MxR_FDR_fourthbatch_DSSOplate_D7_D8.raw	38845	Q15274	FALSE	Q15274	Q15274	FALSE	LVEKYGLLVGGAASHR	LVEKYGLLVGGAASHR	145	145	16	16	3	3	147	147	5	11.408	FALSE	TRUE	FALSE	FALSE	Self	0	0
Scan: 38389 Run: Y:\proj\prosit\xl\raw_files_all_batches\L1_20211118_MxR_thirdbatch_DSSOplate_E5_E6.raw P1_SHTHGSLEVGKQGDLIIINSSR P2_GKTATEAADDIINNHLPK 10 1	Y:\proj\prosit\xl\raw_files_all_batches\L1_20211118_MxR_thirdbatch_DSSOplate_E5_E6.raw	38389	Q96NU7	FALSE	Q96NU7	Q96NU7	FALSE	SHTHGSLEVGKQGDLIIINSSR	GKTATEAADDIINNHLPK	376	196	22	18	10	1	385	196	5	11.407	FALSE	TRUE	FALSE	FALSE	Self	0	0
Scan: 42650 Run: Y:\proj\prosit\xl\raw_files_all_batches\L1_20211004_MxR_secondbatch_DSSOplate_D9_D10.raw P1_M(15.994900)QGAGKALHELLLSAQR P2_M(15.994900)QGAGKALHELLLSAQR 5 5	Y:\proj\prosit\xl\raw_files_all_batches\L1_20211004_MxR_secondbatch_DSSOplate_D9_D10.raw	42650	O95257	FALSE	O95257	O95257	FALSE	M(15.994900)QGAGKALHELLLSAQR	M(15.994900)QGAGKALHELLLSAQR	18	18	17	17	5	5	22	22	6	11.405	FALSE	TRUE	FALSE	FALSE	Self	0	0
Scan: 51213 Run: Y:\proj\prosit\xl\raw_files_all_batches\L1_20211118_MxR_thirdbatch_DSSOplate_C7_C8.raw P1_FGSNVVDQLVSEEQAQKAIDEVFEGQK P2_AHLNDKEGQQDLDPWK 16 5	Y:\proj\prosit\xl\raw_files_all_batches\L1_20211118_MxR_thirdbatch_DSSOplate_C7_C8.raw	51213	O43247	FALSE	O43247	O43247	FALSE	FGSNVVDQLVSEEQAQKAIDEVFEGQK	AHLNDKEGQQDLDPWK	149	14	27	16	16	5	164	18	5	11.405	FALSE	TRUE	FALSE	FALSE	Self	0	0
Scan: 20409 Run: Y:\proj\prosit\xl\raw_files_all_batches\L1_20220110_MxR_FDR_fourthbatch_DSSOplate_B5_B6.raw P1_MPMVDPEAQAPTKQPPR P2_ELAALQGSETPGKGGGSSSSSER 12 12	Y:\proj\prosit\xl\raw_files_all_batches\L1_20220110_MxR_FDR_fourthbatch_DSSOplate_B5_B6.raw	20409	P11229	FALSE	P11229	P11229	FALSE	ELAALQGSETPGKGGGSSSSSER	MPMVDPEAQAPTKQPPR	220	303	23	17	12	12	231	314	4	11.405	FALSE	TRUE	FALSE	FALSE	Self	0	0
Scan: 38012 Run: Y:\proj\prosit\xl\raw_files_all_batches\L1_20211004_MxR_secondbatch_DSSOplate_C8.raw P1_TLLGDGPVVTDPKAPNVVVTR P2_GTYHNKSFFTDDDK 12 5	Y:\proj\prosit\xl\raw_files_all_batches\L1_20211004_MxR_secondbatch_DSSOplate_C8.raw	38012	P52566	FALSE	P52566	P52566	FALSE	TLLGDGPVVTDPKAPNVVVTR	GTYHNKSFFTDDDK	50	169	21	14	12	5	61	173	4	11.404	FALSE	TRUE	FALSE	FALSE	Self	0	0
Scan: 47142 Run: Y:\proj\prosit\xl\raw_files_all_batches\L1_20220110_MxR_FDR_fourthbatch_DSSOplate_C11_C12.raw P1_VANVIVDHSLQDC(57.021460)VFSKEAGR P2_LAQPDSLSKEEEVDC(57.021460)LVLQLHR 16 8	Y:\proj\prosit\xl\raw_files_all_batches\L1_20220110_MxR_FDR_fourthbatch_DSSOplate_C11_C12.raw	47142	A9UHW6	FALSE	A9UHW6	A9UHW6	FALSE	LAQPDSLSKEEEVDC(57.021460)LVLQLHR	VANVIVDHSLQDC(57.021460)VFSKEAGR	135	36	22	21	8	16	142	51	6	11.404	FALSE	TRUE	FALSE	FALSE	Self	0	0
Scan: 19357 Run: Y:\proj\prosit\xl\raw_files_all_batches\L1_20211004_MxR_secondbatch_DSSOplate_D3_D4.raw P1_NC(57.021460)KNSSTNNNQTQDPSRNELQVPR P2_NC(57.021460)KNSSTNNNQTQDPSRNELQVPR 2 2	Y:\proj\prosit\xl\raw_files_all_batches\L1_20211004_MxR_secondbatch_DSSOplate_D3_D4.raw	19357	O75409	FALSE	O75409	O75409	FALSE	NC(57.021460)KNSSTNNNQTQDPSRNELQVPR	NC(57.021460)KNSSTNNNQTQDPSRNELQVPR	5	5	24	24	2	2	6	6	5	11.403	FALSE	TRUE	FALSE	FALSE	Self	0	0
Scan: 37123 Run: Y:\proj\prosit\xl\raw_files_all_batches\L1_20220110_MxR_FDR_fourthbatch_DSSOplate_B5_B6.raw P1_INGGLTSISDLPKLK P2_INGGLTSISDLPKLK 12 12	Y:\proj\prosit\xl\raw_files_all_batches\L1_20220110_MxR_FDR_fourthbatch_DSSOplate_B5_B6.raw	37123	O43423	FALSE	O43423	O43423	FALSE	INGGLTSISDLPKLK	INGGLTSISDLPKLK	49	49	15	15	12	12	60	60	4	11.403	FALSE	TRUE	FALSE	FALSE	Self	0	0
Scan: 51395 Run: Y:\proj\prosit\xl\raw_files_all_batches\L1_20220110_MxR_FDR_fourthbatch_DSSOplate_D9_D10.raw P1_LAQPDSLSKEEEVDC(57.021460)LVLQLHR P2_LAQPDSLSKEEEVDC(57.021460)LVLQLHR 8 8	Y:\proj\prosit\xl\raw_files_all_batches\L1_20220110_MxR_FDR_fourthbatch_DSSOplate_D9_D10.raw	51395	A9UHW6	FALSE	A9UHW6	A9UHW6	FALSE	LAQPDSLSKEEEVDC(57.021460)LVLQLHR	LAQPDSLSKEEEVDC(57.021460)LVLQLHR	135	135	22	22	8	8	142	142	6	11.403	FALSE	TRUE	FALSE	FALSE	Self	0	0
Scan: 52280 Run: Y:\proj\prosit\xl\raw_files_all_batches\L1_20220110_MxR_FDR_fourthbatch_DSSOplate_C7_C8.raw P1_RLVENAVLKAVQQYLEETQNK P2_DIPSWSSGEKNGGEPDDAELVR 8 9	Y:\proj\prosit\xl\raw_files_all_batches\L1_20220110_MxR_FDR_fourthbatch_DSSOplate_C7_C8.raw	52280	O43687	FALSE	O43687	O43687	FALSE	DIPSWSSGEKNGGEPDDAELVR	RLVENAVLKAVQQYLEETQNK	32	57	22	21	9	8	40	64	6	11.402	FALSE	TRUE	FALSE	FALSE	Self	0	0
Scan: 26174 Run: Y:\proj\prosit\xl\raw_files_all_batches\L1_20220110_MxR_FDR_fourthbatch_DSSOplate_D5_D6.raw P1_VAASNIVQMKDDHDK P2_VAASNIVQMKDDHDK 9 9	Y:\proj\prosit\xl\raw_files_all_batches\L1_20220110_MxR_FDR_fourthbatch_DSSOplate_D5_D6.raw	26174	P49721	FALSE	P49721	P49721	FALSE	VAASNIVQMKDDHDK	VAASNIVQMKDDHDK	19	19	15	15	9	9	27	27	5	11.402	FALSE	TRUE	FALSE	FALSE	Self	0	0
Scan: 38903 Run: Y:\proj\prosit\xl\raw_files_all_batches\L1_20220110_MxR_FDR_fourthbatch_DSSOplate_C5_C6.raw P1_GVTSEEFDKFLEER P2_AKAADRLPNLSSPSAEGPPGPPSGPAPR 8 1	Y:\proj\prosit\xl\raw_files_all_batches\L1_20220110_MxR_FDR_fourthbatch_DSSOplate_C5_C6.raw	38903	O60784	FALSE	O60784	O60784	FALSE	AKAADRLPNLSSPSAEGPPGPPSGPAPR	GVTSEEFDKFLEER	450	436	28	14	1	8	450	443	4	11.401	FALSE	TRUE	FALSE	FALSE	Self	0	0
Scan: 22598 Run: Y:\proj\prosit\xl\raw_files_all_batches\L1_20220110_MxR_FDR_fourthbatch_DSSOplate_B5_B6.raw P1_MPMVDPEAQAPTKQPPR P2_MPMVDPEAQAPTKQPPR 12 12	Y:\proj\prosit\xl\raw_files_all_batches\L1_20220110_MxR_FDR_fourthbatch_DSSOplate_B5_B6.raw	22598	P11229	FALSE	P11229	P11229	FALSE	MPMVDPEAQAPTKQPPR	MPMVDPEAQAPTKQPPR	303	303	17	17	12	12	314	314	4	11.4	FALSE	TRUE	FALSE	FALSE	Self	0	0
Scan: 37469 Run: Y:\proj\prosit\xl\raw_files_all_batches\L1_20210806_MxR_FDR_firstbatch_DSSOplate_C10.raw P1_DPAQGQLLKELM(15.994900)QTPNFR P2_ANATGISLIKGVDEGPNGLK 8 9	Y:\proj\prosit\xl\raw_files_all_batches\L1_20210806_MxR_FDR_firstbatch_DSSOplate_C10.raw	37469	P21695	FALSE	P21695	P21695	FALSE	ANATGISLIKGVDEGPNGLK	DPAQGQLLKELM(15.994900)QTPNFR	110	169	20	18	9	8	118	176	4	11.4	FALSE	TRUE	FALSE	FALSE	Self	0	0
Scan: 39104 Run: Y:\proj\prosit\xl\raw_files_all_batches\L1_20211118_MxR_thirdbatch_DSSOplate_C3_C4.raw P1_VPKENVLIGDGAGFK P2_VAMGAFDKTRPVVAAGAVGLAQR 2 7	Y:\proj\prosit\xl\raw_files_all_batches\L1_20211118_MxR_thirdbatch_DSSOplate_C3_C4.raw	39104	P11310	FALSE	P11310	P11310	FALSE	VAMGAFDKTRPVVAAGAVGLAQR	VPKENVLIGDGAGFK	271	256	23	15	7	2	277	257	5	11.399	FALSE	TRUE	FALSE	FALSE	Self	0	0
Scan: 46912 Run: Y:\proj\prosit\xl\raw_files_all_batches\L1_20220110_MxR_FDR_fourthbatch_DSSOplate_D5_D6.raw P1_VSGGLEVLAEKC(57.021460)PNLTHLYLSGNK P2_C(57.021460)PNLTHLYLSGNKIK 10 12	Y:\proj\prosit\xl\raw_files_all_batches\L1_20220110_MxR_FDR_fourthbatch_DSSOplate_D5_D6.raw	46912	O43423	FALSE	O43423	O43423	FALSE	VSGGLEVLAEKC(57.021460)PNLTHLYLSGNK	C(57.021460)PNLTHLYLSGNKIK	71	82	24	15	10	12	80	93	6	11.399	FALSE	TRUE	FALSE	FALSE	Self	0	0
Scan: 36030 Run: Y:\proj\prosit\xl\raw_files_all_batches\L1_20220110_MxR_FDR_fourthbatch_DSSOplate_B9_B10.raw P1_DEGKISELESSSSAVLQR P2_DEGKISELESSSSAVLQR 3 3	Y:\proj\prosit\xl\raw_files_all_batches\L1_20220110_MxR_FDR_fourthbatch_DSSOplate_B9_B10.raw	36030	O43687	FALSE	O43687	O43687	FALSE	DEGKISELESSSSAVLQR	DEGKISELESSSSAVLQR	11	11	18	18	3	3	13	13	4	11.397	FALSE	TRUE	FALSE	FALSE	Self	0	0
Scan: 48317 Run: Y:\proj\prosit\xl\raw_files_all_batches\L1_20210806_MxR_FDR_firstbatch_DSSOplate_D8.raw P1_QSIKGSSNQEEEGPSTSPDPESVFR P2_KVADLIHFLLLK 3 0	Y:\proj\prosit\xl\raw_files_all_batches\L1_20210806_MxR_FDR_firstbatch_DSSOplate_D8.raw	48317	P43359	FALSE	P43359	P43359	FALSE	QSIKGSSNQEEEGPSTSPDPESVFR	KVADLIHFLLLK	81	111	25	12	3	0	83		5	11.397	FALSE	TRUE	FALSE	FALSE	Self	0	0
Scan: 51792 Run: Y:\proj\prosit\xl\raw_files_all_batches\L1_20210811_MxR_FDR_firstbatch_DSSOplate_D10_remeasure.raw P1_VYDLTKFLEEHPGGEEVLR P2_VYDLTKFLEEHPGGEEVLR 5 5	Y:\proj\prosit\xl\raw_files_all_batches\L1_20210811_MxR_FDR_firstbatch_DSSOplate_D10_remeasure.raw	51792	P00167	FALSE	P00167	P00167	FALSE	VYDLTKFLEEHPGGEEVLR	VYDLTKFLEEHPGGEEVLR	33	33	19	19	5	5	37	37	6	11.397	FALSE	TRUE	FALSE	FALSE	Self	0	0
Scan: 22215 Run: Y:\proj\prosit\xl\raw_files_all_batches\L1_20211118_MxR_thirdbatch_DSSOplate_C9_C10.raw P1_KKELEEEVNNFQK P2_AAAQLLQSQAQQSGAQQTKK 1 18	Y:\proj\prosit\xl\raw_files_all_batches\L1_20211118_MxR_thirdbatch_DSSOplate_C9_C10.raw	22215	Q9NVA2	FALSE	Q9NVA2	Q9NVA2	FALSE	AAAQLLQSQAQQSGAQQTKK	KKELEEEVNNFQK	399	384	20	13	18	1	416	384	5	11.395	FALSE	TRUE	FALSE	FALSE	Self	0	0
Scan: 39945 Run: Y:\proj\prosit\xl\raw_files_all_batches\L1_20210806_MxR_FDR_firstbatch_DSSOplate_D3.raw P1_SIEQLEKELLNGQK P2_DPAQGQLLKELM(15.994900)QTPNFR 6 8	Y:\proj\prosit\xl\raw_files_all_batches\L1_20210806_MxR_FDR_firstbatch_DSSOplate_D3.raw	39945	P21695	FALSE	P21695	P21695	FALSE	DPAQGQLLKELM(15.994900)QTPNFR	SIEQLEKELLNGQK	169	282	18	14	8	6	176	287	4	11.393	FALSE	TRUE	FALSE	FALSE	Self	0	0
Scan: 21317 Run: Y:\proj\prosit\xl\raw_files_all_batches\L1_20211118_MxR_thirdbatch_DSSOplate_E3_E4_212733.raw P1_RPGVGVGVVVTSC(57.021460)KHPR P2_GEVDVTHDSEPKNVEPEK 13 11	Y:\proj\prosit\xl\raw_files_all_batches\L1_20211118_MxR_thirdbatch_DSSOplate_E3_E4_212733.raw	21317	Q9NV35	FALSE	Q9NV35	Q9NV35	FALSE	GEVDVTHDSEPKNVEPEK	RPGVGVGVVVTSC(57.021460)KHPR	98	10	18	17	11	13	108	22	5	11.392	FALSE	TRUE	FALSE	FALSE	Self	0	0
Scan: 43331 Run: Y:\proj\prosit\xl\raw_files_all_batches\L1_20220110_MxR_FDR_fourthbatch_DSSOplate_C7_C8.raw P1_VANVIVDHSLQDC(57.021460)VFSKEAGR P2_MC(57.021460)YAIIQAESKQAGQSVFR 16 10	Y:\proj\prosit\xl\raw_files_all_batches\L1_20220110_MxR_FDR_fourthbatch_DSSOplate_C7_C8.raw	43331	A9UHW6	FALSE	A9UHW6	A9UHW6	FALSE	VANVIVDHSLQDC(57.021460)VFSKEAGR	MC(57.021460)YAIIQAESKQAGQSVFR	36	57	21	19	16	10	51	66	6	11.392	FALSE	TRUE	FALSE	FALSE	Self	0	0
Scan: 14339 Run: Y:\proj\prosit\xl\raw_files_all_batches\L1_20211118_MxR_thirdbatch_DSSOplate_B9_B10.raw P1_TSEDEPSEKDALQC(57.021460)GR P2_TSEDEPSEKDALQC(57.021460)GR 8 8	Y:\proj\prosit\xl\raw_files_all_batches\L1_20211118_MxR_thirdbatch_DSSOplate_B9_B10.raw	14339	O00757	FALSE	O00757	O00757	FALSE	TSEDEPSEKDALQC(57.021460)GR	TSEDEPSEKDALQC(57.021460)GR	142	142	16	16	8	8	149	149	4	11.392	FALSE	TRUE	FALSE	FALSE	Self	0	0
Scan: 24697 Run: Y:\proj\prosit\xl\raw_files_all_batches\L1_20220110_MxR_FDR_fourthbatch_DSSOplate_B7_B8.raw P1_SC(57.021460)SSYELQQQSMKR P2_LPIQLESAVDTAKTSDVNSSVGK 12 12	Y:\proj\prosit\xl\raw_files_all_batches\L1_20220110_MxR_FDR_fourthbatch_DSSOplate_B7_B8.raw	24697	P20309	FALSE	P20309	P20309	FALSE	LPIQLESAVDTAKTSDVNSSVGK	SC(57.021460)SSYELQQQSMKR	426	288	23	14	12	12	437	299	4	11.392	FALSE	TRUE	FALSE	FALSE	Self	0	0
Scan: 17381 Run: Y:\proj\prosit\xl\raw_files_all_batches\L1_20210811_MxR_FDR_firstbatch_DSSOplate_E4.raw P1_EVQAVSNLSGQGKHGK P2_EVQAVSNLSGQGKHGK 12 12	Y:\proj\prosit\xl\raw_files_all_batches\L1_20210811_MxR_FDR_firstbatch_DSSOplate_E4.raw	17381	Q8N9N5	FALSE	Q8N9N5	Q8N9N5	FALSE	EVQAVSNLSGQGKHGK	EVQAVSNLSGQGKHGK	262	262	16	16	12	12	273	273	6	11.391	FALSE	TRUE	FALSE	FALSE	Self	0	0
Scan: 25896 Run: Y:\proj\prosit\xl\raw_files_all_batches\L1_20211118_MxR_thirdbatch_DSSOplate_C9_C10.raw P1_RC(57.021460)AC(57.021460)AASSDESPGSKC(57.021460)SPEDLATAYNNR P2_C(57.021460)AC(57.021460)AASSDESPGSKC(57.021460)SPEDLATAYNNR 14 13	Y:\proj\prosit\xl\raw_files_all_batches\L1_20211118_MxR_thirdbatch_DSSOplate_C9_C10.raw	25896	Q5I0X7	FALSE	Q5I0X7	Q5I0X7	FALSE	RC(57.021460)AC(57.021460)AASSDESPGSKC(57.021460)SPEDLATAYNNR	C(57.021460)AC(57.021460)AASSDESPGSKC(57.021460)SPEDLATAYNNR	36	37	28	27	14	13	49	49	5	11.391	FALSE	TRUE	FALSE	FALSE	Self	0	0
Scan: 48794 Run: Y:\proj\prosit\xl\raw_files_all_batches\L1_20210727_MxR_FDR_firstbatch_DSSOplate2_H12.raw P1_VYDLTKFLEEHPGGEEVLR P2_AEQSDEAVKYYTLEEIQK 5 8	Y:\proj\prosit\xl\raw_files_all_batches\L1_20210727_MxR_FDR_firstbatch_DSSOplate2_H12.raw	48794	P00167	FALSE	P00167	P00167	FALSE	VYDLTKFLEEHPGGEEVLR	AEQSDEAVKYYTLEEIQK	33	1	19	18	5	8	37	8	5	11.391	FALSE	TRUE	FALSE	FALSE	Self	0	0
Scan: 30804 Run: Y:\proj\prosit\xl\raw_files_all_batches\L1_20220110_MxR_FDR_fourthbatch_DSSOplate_C1_C2.raw P1_VVVTEKAAATAEEPDPK P2_LDNVPHTPSSYIETLPKAVK 5 16	Y:\proj\prosit\xl\raw_files_all_batches\L1_20220110_MxR_FDR_fourthbatch_DSSOplate_C1_C2.raw	30804	Q99733	FALSE	Q99733	Q99733	FALSE	LDNVPHTPSSYIETLPKAVK	VVVTEKAAATAEEPDPK	44	140	20	17	16	5	59	144	5	11.391	FALSE	TRUE	FALSE	FALSE	Self	0	0
Scan: 29905 Run: Y:\proj\prosit\xl\raw_files_all_batches\L1_20211004_MxR_secondbatch_DSSOplate_C11_C12.raw P1_TEKAPEPHVEEDDDDELDSK P2_SLKELQEMDKDDESLIK 2 2	Y:\proj\prosit\xl\raw_files_all_batches\L1_20211004_MxR_secondbatch_DSSOplate_C11_C12.raw	29905	P52566	FALSE	P52566	P52566	FALSE	TEKAPEPHVEEDDDDELDSK	SLKELQEMDKDDESLIK	1	30	20	17	2	2	2	31	4	11.391	FALSE	TRUE	FALSE	FALSE	Self	0	0
Scan: 25477 Run: Y:\proj\prosit\xl\raw_files_all_batches\L1_20220110_MxR_FDR_fourthbatch_DSSOplate_C7_C8.raw P1_VQAMQISSEKEEDDNEK P2_AVTKDEDEWKELEQK 9 9	Y:\proj\prosit\xl\raw_files_all_batches\L1_20220110_MxR_FDR_fourthbatch_DSSOplate_C7_C8.raw	25477	Q9UKY7	FALSE	Q9UKY7	Q9UKY7	FALSE	VQAMQISSEKEEDDNEK	AVTKDEDEWKELEQK	99	76	17	15	9	9	107	84	5	11.389	FALSE	TRUE	FALSE	FALSE	Self	0	0
Scan: 38959 Run: Y:\proj\prosit\xl\raw_files_all_batches\L1_20210806_MxR_FDR_firstbatch_DSSOplate_D2.raw P1_SIEQLEKELLNGQK P2_ANATGISLIKGVDEGPNGLK 6 9	Y:\proj\prosit\xl\raw_files_all_batches\L1_20210806_MxR_FDR_firstbatch_DSSOplate_D2.raw	38959	P21695	FALSE	P21695	P21695	FALSE	ANATGISLIKGVDEGPNGLK	SIEQLEKELLNGQK	110	282	20	14	9	6	118	287	4	11.389	FALSE	TRUE	FALSE	FALSE	Self	0	0
Scan: 54184 Run: Y:\proj\prosit\xl\raw_files_all_batches\L1_20211118_MxR_thirdbatch_DSSOplate_C11_C12_212733.raw P1_VLDLNPGFQDATLSLKQTILDK P2_LGYFDDALEDFKK 15 11	Y:\proj\prosit\xl\raw_files_all_batches\L1_20211118_MxR_thirdbatch_DSSOplate_C11_C12_212733.raw	54184	Q5I0X7	FALSE	Q5I0X7	Q5I0X7	FALSE	VLDLNPGFQDATLSLKQTILDK	LGYFDDALEDFKK	117	104	22	13	15	11	131	114	5	11.389	FALSE	TRUE	FALSE	FALSE	Self	0	0
Scan: 38994 Run: Y:\proj\prosit\xl\raw_files_all_batches\L1_20211118_MxR_thirdbatch_DSSOplate_C9_C10.raw P1_VAMGAFDKTRPVVAAGAVGLAQR P2_VAM(15.994900)GAFDKTRPVVAAGAVGLAQR 7 7	Y:\proj\prosit\xl\raw_files_all_batches\L1_20211118_MxR_thirdbatch_DSSOplate_C9_C10.raw	38994	P11310	FALSE	P11310	P11310	FALSE	VAM(15.994900)GAFDKTRPVVAAGAVGLAQR	VAMGAFDKTRPVVAAGAVGLAQR	271	271	23	23	7	7	277	277	5	11.387	FALSE	TRUE	FALSE	FALSE	Self	0	0
Scan: 28070 Run: Y:\proj\prosit\xl\raw_files_all_batches\L1_20210806_MxR_FDR_firstbatch_DSSOplate_C10.raw P1_FC(57.021460)ETTIGC(57.021460)KDPAQGQLLK P2_FC(57.021460)ETTIGC(57.021460)KDPAQGQLLK 8 8	Y:\proj\prosit\xl\raw_files_all_batches\L1_20210806_MxR_FDR_firstbatch_DSSOplate_C10.raw	28070	P21695	FALSE	P21695	P21695	FALSE	FC(57.021460)ETTIGC(57.021460)KDPAQGQLLK	FC(57.021460)ETTIGC(57.021460)KDPAQGQLLK	160	160	18	18	8	8	167	167	4	11.385	FALSE	TRUE	FALSE	FALSE	Self	0	0
Scan: 47668 Run: Y:\proj\prosit\xl\raw_files_all_batches\L1_20210811_MxR_FDR_firstbatch_DSSOplate_D11.raw P1_RGSTC(57.021460)VLAGMATDFGNM(15.994900)PEQKGVIR P2_IGKDTFITHELAAEAAGNLVGPR 20 2	Y:\proj\prosit\xl\raw_files_all_batches\L1_20210811_MxR_FDR_firstbatch_DSSOplate_D11.raw	47668	P49675	FALSE	P49675	P49675	FALSE	RGSTC(57.021460)VLAGMATDFGNM(15.994900)PEQKGVIR	IGKDTFITHELAAEAAGNLVGPR	192	159	25	23	20	2	211	160	6	11.384	FALSE	TRUE	FALSE	FALSE	Self	0	0
Scan: 44417 Run: Y:\proj\prosit\xl\raw_files_all_batches\L1_20211118_MxR_thirdbatch_DSSOplate_C5_C6.raw P1_VTELEQQVAQAKTR P2_LDPTWQEMLNHATC(57.021460)KVNEAEEER 11 14	Y:\proj\prosit\xl\raw_files_all_batches\L1_20211118_MxR_thirdbatch_DSSOplate_C5_C6.raw	44417	Q7L8J4	FALSE	Q7L8J4	Q7L8J4	FALSE	LDPTWQEMLNHATC(57.021460)KVNEAEEER	VTELEQQVAQAKTR	164	242	23	14	14	11	177	252	5	11.383	FALSE	TRUE	FALSE	FALSE	Self	0	0
Scan: 33825 Run: Y:\proj\prosit\xl\raw_files_all_batches\L1_20211118_MxR_thirdbatch_DSSOplate_B9_B10.raw P1_LGYFDDALEDFKK P2_C(57.021460)AC(57.021460)AASSDESPGSKC(57.021460)SPEDLATAYNNR 11 13	Y:\proj\prosit\xl\raw_files_all_batches\L1_20211118_MxR_thirdbatch_DSSOplate_B9_B10.raw	33825	Q5I0X7	FALSE	Q5I0X7	Q5I0X7	FALSE	C(57.021460)AC(57.021460)AASSDESPGSKC(57.021460)SPEDLATAYNNR	LGYFDDALEDFKK	37	104	27	13	13	11	49	114	4	11.383	FALSE	TRUE	FALSE	FALSE	Self	0	0
Scan: 26400 Run: Y:\proj\prosit\xl\raw_files_all_batches\L1_20210727_MxR_FDR_firstbatch_DSSOplate2_E12.raw P1_VGEGEEGQWSVKTK P2_LETHEEASVKM(15.994900)LPTYVR 11 9	Y:\proj\prosit\xl\raw_files_all_batches\L1_20210727_MxR_FDR_firstbatch_DSSOplate2_E12.raw	26400	P35557	FALSE	P35557	P35557	FALSE	LETHEEASVKM(15.994900)LPTYVR	VGEGEEGQWSVKTK	46	90	17	14	9	11	54	100	4	11.383	FALSE	TRUE	FALSE	FALSE	Self	0	0
Scan: 43226 Run: Y:\proj\prosit\xl\raw_files_all_batches\L1_20211118_MxR_thirdbatch_DSSOplate_E5_E6.raw P1_TVASDLQKC(57.021460)DSVEHLR P2_NRLDPTWQEMLNHATC(57.021460)KVNEAEEER 7 16	Y:\proj\prosit\xl\raw_files_all_batches\L1_20211118_MxR_thirdbatch_DSSOplate_E5_E6.raw	43226	Q7L8J4	FALSE	Q7L8J4	Q7L8J4	FALSE	NRLDPTWQEMLNHATC(57.021460)KVNEAEEER	TVASDLQKC(57.021460)DSVEHLR	162	339	25	16	16	7	177	345	6	11.382	FALSE	TRUE	FALSE	FALSE	Self	0	0
Scan: 46579 Run: Y:\proj\prosit\xl\raw_files_all_batches\L1_20211004_MxR_secondbatch_DSSOplate_C5_212733.raw P1_VQESADELQKMLQEDELR P2_QDMPNAMPVSELTDKLGLQHLR 9 14	Y:\proj\prosit\xl\raw_files_all_batches\L1_20211004_MxR_secondbatch_DSSOplate_C5_212733.raw	46579	P84085	FALSE	P84085	P84085	FALSE	QDMPNAMPVSELTDKLGLQHLR	VQESADELQKMLQEDELR	127	99	22	18	14	9	140	107	5	11.382	FALSE	TRUE	FALSE	FALSE	Self	0	0
Scan: 49558 Run: Y:\proj\prosit\xl\raw_files_all_batches\L1_20211118_MxR_thirdbatch_DSSOplate_D9_D10.raw P1_VISTMSVGIDHLALDEIKK P2_GVAGAHGLLC(57.021460)LLSDHVDKR 17 17	Y:\proj\prosit\xl\raw_files_all_batches\L1_20211118_MxR_thirdbatch_DSSOplate_D9_D10.raw	49558	Q9UBQ7	FALSE	Q9UBQ7	Q9UBQ7	FALSE	GVAGAHGLLC(57.021460)LLSDHVDKR	VISTMSVGIDHLALDEIKK	47	76	19	19	17	17	63	92	5	11.381	FALSE	TRUE	FALSE	FALSE	Self	0	0
Scan: 15734 Run: Y:\proj\prosit\xl\raw_files_all_batches\L1_20211118_MxR_thirdbatch_DSSOplate_B9_B10.raw P1_AGNEKEDGEAADTVGC(57.021460)C(57.021460)SLR P2_AGNEKEDGEAADTVGC(57.021460)C(57.021460)SLR 4 4	Y:\proj\prosit\xl\raw_files_all_batches\L1_20211118_MxR_thirdbatch_DSSOplate_B9_B10.raw	15734	Q969P6	FALSE	Q969P6	Q969P6	FALSE	AGNEKEDGEAADTVGC(57.021460)C(57.021460)SLR	AGNEKEDGEAADTVGC(57.021460)C(57.021460)SLR	324	324	20	20	4	4	327	327	4	11.381	FALSE	TRUE	FALSE	FALSE	Self	0	0
Scan: 32070 Run: Y:\proj\prosit\xl\raw_files_all_batches\L1_20220110_MxR_FDR_fourthbatch_DSSOplate_C7_C8.raw P1_VANVIVDHSLQDC(57.021460)VFSKEAGR P2_SC(57.021460)SSYELQQQSMKR 16 12	Y:\proj\prosit\xl\raw_files_all_batches\L1_20220110_MxR_FDR_fourthbatch_DSSOplate_C7_C8.raw	32070	A9UHW6	FALSE	P20309	P20309	FALSE	VANVIVDHSLQDC(57.021460)VFSKEAGR	SC(57.021460)SSYELQQQSMKR	36	288	21	14	16	12	51	299	5	11.379	FALSE	TRUE	FALSE	FALSE	Between	0	34.245
Scan: 49158 Run: Y:\proj\prosit\xl\raw_files_all_batches\L1_20220118_MxR_FDR_fourthbatch_DSSOplate_E11_E12_remeasure.raw P1_QFSTDVLKQAIELSPDNQYVK P2_M(15.994900)NKEAEGEQFVEEALEK 7 2	Y:\proj\prosit\xl\raw_files_all_batches\L1_20220118_MxR_FDR_fourthbatch_DSSOplate_E11_E12_remeasure.raw	49158	O14879	FALSE	O14879	O14879	FALSE	QFSTDVLKQAIELSPDNQYVK	M(15.994900)NKEAEGEQFVEEALEK	189	219	21	17	7	2	195	220	4	11.377	FALSE	TRUE	FALSE	FALSE	Self	0	0
Scan: 34203 Run: Y:\proj\prosit\xl\raw_files_all_batches\L1_20220118_MxR_FDR_fourthbatch_DSSOplate_F5_F6_remeasure.raw P1_HSAESQILKHLLK P2_HSAESQILKHLLK 8 8	Y:\proj\prosit\xl\raw_files_all_batches\L1_20220118_MxR_FDR_fourthbatch_DSSOplate_F5_F6_remeasure.raw	34203	P40261	FALSE	P40261	P40261	FALSE	HSAESQILKHLLK	HSAESQILKHLLK	30	30	13	13	8	8	37	37	6	11.376	FALSE	TRUE	FALSE	FALSE	Self	0	0
Scan: 38032 Run: Y:\proj\prosit\xl\raw_files_all_batches\L1_20220118_MxR_FDR_fourthbatch_DSSOplate_E1_E2_remeasure3.raw P1_KLHVSVEALVC(57.021460)HR P2_ELSANTAAFAKSAAM(15.994900)LGNSEDHTALSR 0 10	Y:\proj\prosit\xl\raw_files_all_batches\L1_20220118_MxR_FDR_fourthbatch_DSSOplate_E1_E2_remeasure3.raw	38032	O60749	FALSE	O60749	O60749	FALSE	ELSANTAAFAKSAAM(15.994900)LGNSEDHTALSR	KLHVSVEALVC(57.021460)HR	335	321	27	13	10	0	344		6	11.376	FALSE	TRUE	FALSE	FALSE	Self	0	0
Scan: 48524 Run: Y:\proj\prosit\xl\raw_files_all_batches\L1_20220110_MxR_FDR_fourthbatch_DSSOplate_D3_D4.raw P1_YVEFNLLYDRGTKFGLFTPGSR P2_AGVSISVVHGNLSEEAAKQMR 12 17	Y:\proj\prosit\xl\raw_files_all_batches\L1_20220110_MxR_FDR_fourthbatch_DSSOplate_D3_D4.raw	48524	P36551	FALSE	P36551	P36551	FALSE	YVEFNLLYDRGTKFGLFTPGSR	AGVSISVVHGNLSEEAAKQMR	391	202	22	21	12	17	402	218	6	11.376	FALSE	TRUE	FALSE	FALSE	Self	0	0
Scan: 44290 Run: Y:\proj\prosit\xl\raw_files_all_batches\L1_20210727_MxR_FDR_firstbatch_DSSOplate2_E12.raw P1_YYGGTEFIDELETLC(57.021460)QKR P2_GTDGGRAEKVLEAC(57.021460)SIAC(57.021460)NK 16 8	Y:\proj\prosit\xl\raw_files_all_batches\L1_20210727_MxR_FDR_firstbatch_DSSOplate2_E12.raw	44290	P34896	FALSE	P34896	P34896	FALSE	GTDGGRAEKVLEAC(57.021460)SIAC(57.021460)NK	YYGGTEFIDELETLC(57.021460)QKR	366	81	20	18	8	16	373	96	5	11.375	FALSE	TRUE	FALSE	FALSE	Self	0	0
Scan: 44448 Run: Y:\proj\prosit\xl\raw_files_all_batches\L1_20210811_MxR_FDR_firstbatch_DSSOplate_D11.raw P1_RGSTC(57.021460)VLAGM(15.994900)ATDFGNM(15.994900)PEQKGVIR P2_IGKDTFITHELAAEAAGNLVGPR 20 2	Y:\proj\prosit\xl\raw_files_all_batches\L1_20210811_MxR_FDR_firstbatch_DSSOplate_D11.raw	44448	P49675	FALSE	P49675	P49675	FALSE	RGSTC(57.021460)VLAGM(15.994900)ATDFGNM(15.994900)PEQKGVIR	IGKDTFITHELAAEAAGNLVGPR	192	159	25	23	20	2	211	160	6	11.374	FALSE	TRUE	FALSE	FALSE	Self	0	0
Scan: 42269 Run: Y:\proj\prosit\xl\raw_files_all_batches\L1_20220110_MxR_FDR_fourthbatch_DSSOplate_C9_C10.raw P1_INGGLTSISDLPKLK P2_C(57.021460)PNLTHLYLSGNKIK 12 12	Y:\proj\prosit\xl\raw_files_all_batches\L1_20220110_MxR_FDR_fourthbatch_DSSOplate_C9_C10.raw	42269	O43423	FALSE	O43423	O43423	FALSE	C(57.021460)PNLTHLYLSGNKIK	INGGLTSISDLPKLK	82	49	15	15	12	12	93	60	4	11.374	FALSE	TRUE	FALSE	FALSE	Self	0	0
Scan: 31619 Run: Y:\proj\prosit\xl\raw_files_all_batches\L1_20211118_MxR_thirdbatch_DSSOplate_C1_C2.raw P1_VEPADASGTEKAFEPATGR P2_IM(15.994900)EMSAKGIKPVTLELGGK 10 6	Y:\proj\prosit\xl\raw_files_all_batches\L1_20211118_MxR_thirdbatch_DSSOplate_C1_C2.raw	31619	P49189	FALSE	P49189	P49189	FALSE	IM(15.994900)EMSAKGIKPVTLELGGK	VEPADASGTEKAFEPATGR	239	19	19	19	6	10	244	28	4	11.372	FALSE	TRUE	FALSE	FALSE	Self	0	0
Scan: 46054 Run: Y:\proj\prosit\xl\raw_files_all_batches\L1_20220110_MxR_FDR_fourthbatch_DSSOplate_D1_D2.raw P1_VANVIVDHSLQDC(57.021460)VFSKEAGR P2_GEPSREEYKIQSFDAETQQLLK 16 8	Y:\proj\prosit\xl\raw_files_all_batches\L1_20220110_MxR_FDR_fourthbatch_DSSOplate_D1_D2.raw	46054	A9UHW6	FALSE	A9UHW6	A9UHW6	FALSE	GEPSREEYKIQSFDAETQQLLK	VANVIVDHSLQDC(57.021460)VFSKEAGR	1	36	22	21	8	16	8	51	6	11.372	FALSE	TRUE	FALSE	FALSE	Self	0	0
Scan: 33991 Run: Y:\proj\prosit\xl\raw_files_all_batches\L1_20211118_MxR_thirdbatch_DSSOplate_C7_C8.raw P1_QMSGAQIKIANPVEGSSGR P2_LLMHGKEVGSIIGK 7 5	Y:\proj\prosit\xl\raw_files_all_batches\L1_20211118_MxR_thirdbatch_DSSOplate_C7_C8.raw	33991	Q15365	FALSE	Q15365	Q15365	FALSE	QMSGAQIKIANPVEGSSGR	LLMHGKEVGSIIGK	306	17	19	14	7	5	312	21	4	11.372	FALSE	TRUE	FALSE	FALSE	Self	0	0
Scan: 36188 Run: Y:\proj\prosit\xl\raw_files_all_batches\L1_20211004_MxR_secondbatch_DSSOplate_C8.raw P1_SLKEAENLM(15.994900)QEEHDNQANVR P2_LAEAQTYLDKVENIC(57.021460)K 2 9	Y:\proj\prosit\xl\raw_files_all_batches\L1_20211004_MxR_secondbatch_DSSOplate_C8.raw	36188	P09914	FALSE	P09914	P09914	FALSE	SLKEAENLM(15.994900)QEEHDNQANVR	LAEAQTYLDKVENIC(57.021460)K	73	110	20	16	2	9	74	118	5	11.371	FALSE	TRUE	FALSE	FALSE	Self	0	0
Scan: 24077 Run: Y:\proj\prosit\xl\raw_files_all_batches\L1_20211118_MxR_thirdbatch_DSSOplate_E3_E4_212733.raw P1_KLGEM(15.994900)WNNTAADDKQPGEK P2_IKGEHPGLSIGDVAKK 0 14	Y:\proj\prosit\xl\raw_files_all_batches\L1_20211118_MxR_thirdbatch_DSSOplate_E3_E4_212733.raw	24077	B2RPK0	FALSE	B2RPK0	B2RPK0	FALSE	KLGEM(15.994900)WNNTAADDKQPGEK	IKGEHPGLSIGDVAKK	127	112	19	16	0	14		125	5	11.371	FALSE	TRUE	FALSE	FALSE	Self	0	0
Scan: 39938 Run: Y:\proj\prosit\xl\raw_files_all_batches\L1_20211118_MxR_thirdbatch_DSSOplate_E9_E10.raw P1_SRPYFELKAQFSQILEEHK P2_RLAKEAQQETQK 7 3	Y:\proj\prosit\xl\raw_files_all_batches\L1_20211118_MxR_thirdbatch_DSSOplate_E9_E10.raw	39938	Q7L8J4	FALSE	Q7L8J4	Q7L8J4	FALSE	SRPYFELKAQFSQILEEHK	RLAKEAQQETQK	221	120	19	12	7	3	227	122	5	11.371	FALSE	TRUE	FALSE	FALSE	Self	0	0
Scan: 23688 Run: Y:\proj\prosit\xl\raw_files_all_batches\L1_20220110_MxR_FDR_fourthbatch_DSSOplate_B7_B8.raw P1_YGALPDQGIAKAAPEEFR P2_LSAMKSAVESGQADDER 10 4	Y:\proj\prosit\xl\raw_files_all_batches\L1_20220110_MxR_FDR_fourthbatch_DSSOplate_B7_B8.raw	23688	P78318	FALSE	P78318	P78318	FALSE	YGALPDQGIAKAAPEEFR	LSAMKSAVESGQADDER	276	171	18	17	10	4	285	174	4	11.37	FALSE	TRUE	FALSE	FALSE	Self	0	0
Scan: 50326 Run: Y:\proj\prosit\xl\raw_files_all_batches\L1_20211118_MxR_thirdbatch_DSSOplate_D3_D4.raw P1_EQGYDPFKEDLNHLVGYK P2_EQGYDPFKEDLNHLVGYK 7 7	Y:\proj\prosit\xl\raw_files_all_batches\L1_20211118_MxR_thirdbatch_DSSOplate_D3_D4.raw	50326	Q9NV35	FALSE	Q9NV35	Q9NV35	FALSE	EQGYDPFKEDLNHLVGYK	EQGYDPFKEDLNHLVGYK	142	142	18	18	7	7	148	148	6	11.37	FALSE	TRUE	FALSE	FALSE	Self	0	0
Scan: 52551 Run: Y:\proj\prosit\xl\raw_files_all_batches\L1_20220118_MxR_FDR_fourthbatch_DSSOplate_E1_E2_remeasure3.raw P1_RGIGGIFFDDLDSPSKEEVFR P2_RGIGGIFFDDLDSPSKEEVFR 15 15	Y:\proj\prosit\xl\raw_files_all_batches\L1_20220118_MxR_FDR_fourthbatch_DSSOplate_E1_E2_remeasure3.raw	52551	P36551	FALSE	P36551	P36551	FALSE	RGIGGIFFDDLDSPSKEEVFR	RGIGGIFFDDLDSPSKEEVFR	331	331	21	21	15	15	345	345	5	11.37	FALSE	TRUE	FALSE	FALSE	Self	0	0
Scan: 27526 Run: Y:\proj\prosit\xl\raw_files_all_batches\L1_20211118_MxR_thirdbatch_DSSOplate_C5_C6.raw P1_IKGEHPGLSIGDVAK P2_IKGEHPGLSIGDVAK 1 1	Y:\proj\prosit\xl\raw_files_all_batches\L1_20211118_MxR_thirdbatch_DSSOplate_C5_C6.raw	27526	B2RPK0	FALSE	B2RPK0	B2RPK0	FALSE	IKGEHPGLSIGDVAK	IKGEHPGLSIGDVAK	112	112	15	15	1	1	112	112	5	11.369	FALSE	TRUE	FALSE	FALSE	Self	0	0
Scan: 33765 Run: Y:\proj\prosit\xl\raw_files_all_batches\L1_20210806_MxR_FDR_firstbatch_DSSOplate_C11.raw P1_LDYDEDASAMLKEVQPR P2_KVAAIEALNDGELQK 11 0	Y:\proj\prosit\xl\raw_files_all_batches\L1_20210806_MxR_FDR_firstbatch_DSSOplate_C11.raw	33765	P50502	FALSE	P50502	P50502	FALSE	LDYDEDASAMLKEVQPR	KVAAIEALNDGELQK	210	117	17	15	11	0	220		4	11.369	FALSE	TRUE	FALSE	FALSE	Self	0	0
Scan: 22598 Run: Y:\proj\prosit\xl\raw_files_all_batches\L1_20220110_MxR_FDR_fourthbatch_DSSOplate_C7_C8.raw P1_ELAALQGSETPGKGGGSSSSSER P2_ARELAALQGSETPGKGGGSSSSSER 12 14	Y:\proj\prosit\xl\raw_files_all_batches\L1_20220110_MxR_FDR_fourthbatch_DSSOplate_C7_C8.raw	22598	P11229	FALSE	P11229	P11229	FALSE	ARELAALQGSETPGKGGGSSSSSER	ELAALQGSETPGKGGGSSSSSER	218	220	25	23	14	12	231	231	6	11.368	FALSE	TRUE	FALSE	FALSE	Self	0	0
Scan: 48761 Run: Y:\proj\prosit\xl\raw_files_all_batches\L1_20220110_MxR_FDR_fourthbatch_DSSOplate_C5_C6.raw P1_VANVIVDHSLQDC(57.021460)VFSKEAGR P2_IQSFDAETQQLLKTALK 16 12	Y:\proj\prosit\xl\raw_files_all_batches\L1_20220110_MxR_FDR_fourthbatch_DSSOplate_C5_C6.raw	48761	A9UHW6	FALSE	A9UHW6	A9UHW6	FALSE	VANVIVDHSLQDC(57.021460)VFSKEAGR	IQSFDAETQQLLKTALK	36	10	21	17	16	12	51	21	5	11.368	FALSE	TRUE	FALSE	FALSE	Self	0	0
Scan: 26627 Run: Y:\proj\prosit\xl\raw_files_all_batches\L1_20211118_MxR_thirdbatch_DSSOplate_D3_D4.raw P1_LGEMWNNTAADDKQPGEKK P2_IKGEHPGLSIGDVAK 17 1	Y:\proj\prosit\xl\raw_files_all_batches\L1_20211118_MxR_thirdbatch_DSSOplate_D3_D4.raw	26627	B2RPK0	FALSE	B2RPK0	B2RPK0	FALSE	LGEMWNNTAADDKQPGEKK	IKGEHPGLSIGDVAK	128	112	19	15	17	1	144	112	5	11.368	FALSE	TRUE	FALSE	FALSE	Self	0	0
Scan: 47846 Run: Y:\proj\prosit\xl\raw_files_all_batches\L1_20210811_MxR_FDR_firstbatch_DSSOplate_D11.raw P1_SIEQLEKELLNGQK P2_ELYSILQHKGLVDK 6 8	Y:\proj\prosit\xl\raw_files_all_batches\L1_20210811_MxR_FDR_firstbatch_DSSOplate_D11.raw	47846	P21695	FALSE	P21695	P21695	FALSE	ELYSILQHKGLVDK	SIEQLEKELLNGQK	304	282	14	14	8	6	311	287	4	11.366	FALSE	TRUE	FALSE	FALSE	Self	0	0
Scan: 18982 Run: Y:\proj\prosit\xl\raw_files_all_batches\L1_20210727_MxR_FDR_firstbatch_DSSOplate2_E12.raw P1_TKDLADLQGSDSVTK P2_LVVKADGNQETNNGC(57.021460)HK 1 3	Y:\proj\prosit\xl\raw_files_all_batches\L1_20210727_MxR_FDR_firstbatch_DSSOplate2_E12.raw	18982	P08912	FALSE	P08912	P08912	FALSE	LVVKADGNQETNNGC(57.021460)HK	TKDLADLQGSDSVTK	382	223	17	15	3	1	384	223	4	11.365	FALSE	TRUE	FALSE	FALSE	Self	0	0
Scan: 29725 Run: Y:\proj\prosit\xl\raw_files_all_batches\L1_20210811_MxR_FDR_firstbatch_DSSOplate_E2.raw P1_DLNHVC(57.021460)VISETGKAK P2_DLNHVC(57.021460)VISETGKAK 12 12	Y:\proj\prosit\xl\raw_files_all_batches\L1_20210811_MxR_FDR_firstbatch_DSSOplate_E2.raw	29725	P00492	FALSE	P00492	P00492	FALSE	DLNHVC(57.021460)VISETGKAK	DLNHVC(57.021460)VISETGKAK	200	200	15	15	12	12	211	211	5	11.364	FALSE	TRUE	FALSE	FALSE	Self	0	0
Scan: 49665 Run: Y:\proj\prosit\xl\raw_files_all_batches\L1_20211118_MxR_thirdbatch_DSSOplate_E1_E2.raw P1_QRVEAAVGEDLFQEAHEVILKAK P2_GQHLSDAFAQVNPLKK 20 14	Y:\proj\prosit\xl\raw_files_all_batches\L1_20211118_MxR_thirdbatch_DSSOplate_E1_E2.raw	49665	P30711	FALSE	P30711	P30711	FALSE	QRVEAAVGEDLFQEAHEVILKAK	GQHLSDAFAQVNPLKK	195	37	23	16	20	14	214	50	6	11.364	FALSE	TRUE	FALSE	FALSE	Self	0	0
Scan: 34472 Run: Y:\proj\prosit\xl\raw_files_all_batches\L1_20211118_MxR_thirdbatch_DSSOplate_C1_C2.raw P1_VEPADASGTEKAFEPATGR P2_IMEMSAKGIKPVTLELGGK 10 6	Y:\proj\prosit\xl\raw_files_all_batches\L1_20211118_MxR_thirdbatch_DSSOplate_C1_C2.raw	34472	P49189	FALSE	P49189	P49189	FALSE	IMEMSAKGIKPVTLELGGK	VEPADASGTEKAFEPATGR	239	19	19	19	6	10	244	28	5	11.361	FALSE	TRUE	FALSE	FALSE	Self	0	0
Scan: 45800 Run: Y:\proj\prosit\xl\raw_files_all_batches\L1_20210806_MxR_FDR_firstbatch_DSSOplate_D8.raw P1_TIVLHDTSLPDVSATDFEKVDLTQFK P2_DVAKHLGFQSAEEALR 18 3	Y:\proj\prosit\xl\raw_files_all_batches\L1_20210806_MxR_FDR_firstbatch_DSSOplate_D8.raw	45800	P50053	FALSE	P50053	P50053	FALSE	TIVLHDTSLPDVSATDFEKVDLTQFK	DVAKHLGFQSAEEALR	108	193	26	16	18	3	125	195	5	11.359	FALSE	TRUE	FALSE	FALSE	Self	0	0
Scan: 31523 Run: Y:\proj\prosit\xl\raw_files_all_batches\L1_20211118_MxR_thirdbatch_DSSOplate_C7_C8.raw P1_VGSGDTNNFPYLEKTAK P2_KGRPMVISSGMQSMDTM(15.994900)K 13 0	Y:\proj\prosit\xl\raw_files_all_batches\L1_20211118_MxR_thirdbatch_DSSOplate_C7_C8.raw	31523	Q9NR45	FALSE	Q9NR45	Q9NR45	FALSE	KGRPMVISSGMQSMDTM(15.994900)K	VGSGDTNNFPYLEKTAK	148	131	18	17	0	13		143	5	11.356	FALSE	TRUE	FALSE	FALSE	Self	0	0
Scan: 38790 Run: Y:\proj\prosit\xl\raw_files_all_batches\L1_20211118_MxR_thirdbatch_DSSOplate_C11_C12_212733.raw P1_TATEAADDIINNHLPKLK P2_ELDIGISATYC(57.021460)GAHSVPKGK 15 17	Y:\proj\prosit\xl\raw_files_all_batches\L1_20211118_MxR_thirdbatch_DSSOplate_C11_C12_212733.raw	38790	Q96NU7	FALSE	Q96NU7	Q96NU7	FALSE	ELDIGISATYC(57.021460)GAHSVPKGK	TATEAADDIINNHLPKLK	178	198	20	18	17	15	194	212	5	11.355	FALSE	TRUE	FALSE	FALSE	Self	0	0
Scan: 41487 Run: Y:\proj\prosit\xl\raw_files_all_batches\L1_20220110_MxR_FDR_fourthbatch_DSSOplate_C9_C10.raw P1_IC(57.021460)DQISDAVLDAHLKQDPNAK P2_AVVPAKYLDEDTVYHLQPSGR 14 5	Y:\proj\prosit\xl\raw_files_all_batches\L1_20220110_MxR_FDR_fourthbatch_DSSOplate_C9_C10.raw	41487	Q00266	FALSE	Q00266	Q00266	FALSE	AVVPAKYLDEDTVYHLQPSGR	IC(57.021460)DQISDAVLDAHLKQDPNAK	228	32	21	21	5	14	232	45	6	11.354	FALSE	TRUE	FALSE	FALSE	Self	0	0
Scan: 23614 Run: Y:\proj\prosit\xl\raw_files_all_batches\L1_20211118_MxR_thirdbatch_DSSOplate_D3_D4.raw P1_KLGEM(15.994900)WNNTAADDKQPGEK P2_IKGEHPGLSIGDVAK 0 1	Y:\proj\prosit\xl\raw_files_all_batches\L1_20211118_MxR_thirdbatch_DSSOplate_D3_D4.raw	23614	B2RPK0	FALSE	B2RPK0	B2RPK0	FALSE	KLGEM(15.994900)WNNTAADDKQPGEK	IKGEHPGLSIGDVAK	127	112	19	15	0	1		112	5	11.354	FALSE	TRUE	FALSE	FALSE	Self	0	0
Scan: 48856 Run: Y:\proj\prosit\xl\raw_files_all_batches\L1_20220110_MxR_FDR_fourthbatch_DSSOplate_D5_D6.raw P1_RLVENAVLKAVQQYLEETQNK P2_AVQQYLEETQNKNKPGEGSSVK 8 11	Y:\proj\prosit\xl\raw_files_all_batches\L1_20220110_MxR_FDR_fourthbatch_DSSOplate_D5_D6.raw	48856	O43687	FALSE	O43687	O43687	FALSE	AVQQYLEETQNKNKPGEGSSVK	RLVENAVLKAVQQYLEETQNK	66	57	22	21	11	8	76	64	5	11.354	FALSE	TRUE	FALSE	FALSE	Self	0	0
Scan: 41431 Run: Y:\proj\prosit\xl\raw_files_all_batches\L1_20211118_MxR_thirdbatch_DSSOplate_D7_D8.raw P1_VEELPGDSGVEFTHDESVKK P2_FEHGGQDSVYWKGWFGAR 18 11	Y:\proj\prosit\xl\raw_files_all_batches\L1_20211118_MxR_thirdbatch_DSSOplate_D7_D8.raw	41431	Q9UK22	FALSE	Q9UK22	Q9UK22	FALSE	VEELPGDSGVEFTHDESVKK	FEHGGQDSVYWKGWFGAR	147	268	20	18	18	11	164	278	5	11.353	FALSE	TRUE	FALSE	FALSE	Self	0	0
Scan: 34751 Run: Y:\proj\prosit\xl\raw_files_all_batches\L1_20211004_MxR_secondbatch_DSSOplate_B7_B8.raw P1_TFVNITPAEVGVLVGKDR P2_STGGAPTFNVTVTKTDK 15 13	Y:\proj\prosit\xl\raw_files_all_batches\L1_20211004_MxR_secondbatch_DSSOplate_B7_B8.raw	34751	P07737	FALSE	P07737	P07737	FALSE	TFVNITPAEVGVLVGKDR	STGGAPTFNVTVTKTDK	38	91	18	17	15	13	52	103	5	11.353	FALSE	TRUE	FALSE	FALSE	Self	0	0
Scan: 45794 Run: Y:\proj\prosit\xl\raw_files_all_batches\L1_20211004_MxR_secondbatch_DSSOplate_C7.raw P1_GIYAVGDVC(57.021460)GKALLTPVAIAAGR P2_GHAAFTSDPKPTIEVSGK 10 9	Y:\proj\prosit\xl\raw_files_all_batches\L1_20211004_MxR_secondbatch_DSSOplate_C7.raw	45794	P00390	FALSE	P00390	P00390	FALSE	GIYAVGDVC(57.021460)GKALLTPVAIAAGR	GHAAFTSDPKPTIEVSGK	368	171	23	18	10	9	377	179	4	11.353	FALSE	TRUE	FALSE	FALSE	Self	0	0
Scan: 49312 Run: Y:\proj\prosit\xl\raw_files_all_batches\L1_20220110_MxR_FDR_fourthbatch_DSSOplate_C5_C6.raw P1_LKISPEQHWDFTAEDLK P2_LC(57.021460)DFGISGQLVDSIAKTR 1 15	Y:\proj\prosit\xl\raw_files_all_batches\L1_20220110_MxR_FDR_fourthbatch_DSSOplate_C5_C6.raw	49312	P45985	FALSE	P45985	P45985	FALSE	LC(57.021460)DFGISGQLVDSIAKTR	LKISPEQHWDFTAEDLK	244	86	18	17	15	1	258	86	5	11.353	FALSE	TRUE	FALSE	FALSE	Self	0	0
Scan: 39088 Run: Y:\proj\prosit\xl\raw_files_all_batches\L1_20210806_MxR_FDR_firstbatch_DSSOplate_D2.raw P1_GTVQEAGTLLSSKNVR P2_GELTQEEKELLEVIGK 12 7	Y:\proj\prosit\xl\raw_files_all_batches\L1_20210806_MxR_FDR_firstbatch_DSSOplate_D2.raw	39088	Q8IV38	FALSE	Q8IV38	Q8IV38	FALSE	GELTQEEKELLEVIGK	GTVQEAGTLLSSKNVR	6	22	16	16	7	12	12	33	5	11.352	FALSE	TRUE	FALSE	FALSE	Self	0	0
Scan: 21667 Run: Y:\proj\prosit\xl\raw_files_all_batches\L1_20211004_MxR_secondbatch_DSSOplate_B11.raw P1_GTVQGQLQGPISKVR P2_GTVQGQLQGPISKVR 12 12	Y:\proj\prosit\xl\raw_files_all_batches\L1_20211004_MxR_secondbatch_DSSOplate_B11.raw	21667	P07311	FALSE	P07311	P07311	FALSE	GTVQGQLQGPISKVR	GTVQGQLQGPISKVR	45	45	15	15	12	12	56	56	4	11.351	FALSE	TRUE	FALSE	FALSE	Self	0	0
Scan: 39971 Run: Y:\proj\prosit\xl\raw_files_all_batches\L1_20211004_MxR_secondbatch_DSSOplate_C8.raw P1_SLKEAENLMQEEHDNQANVR P2_LAEAQTYLDKVENIC(57.021460)K 2 9	Y:\proj\prosit\xl\raw_files_all_batches\L1_20211004_MxR_secondbatch_DSSOplate_C8.raw	39971	P09914	FALSE	P09914	P09914	FALSE	SLKEAENLMQEEHDNQANVR	LAEAQTYLDKVENIC(57.021460)K	73	110	20	16	2	9	74	118	4	11.349	FALSE	TRUE	FALSE	FALSE	Self	0	0
Scan: 32372 Run: Y:\proj\prosit\xl\raw_files_all_batches\L1_20210806_MxR_FDR_firstbatch_DSSOplate_D4.raw P1_ESFNPESYELDKSFR P2_ESFNPESYELDKSFR 11 11	Y:\proj\prosit\xl\raw_files_all_batches\L1_20210806_MxR_FDR_firstbatch_DSSOplate_D4.raw	32372	P49903	FALSE	P49903	P49903	FALSE	ESFNPESYELDKSFR	ESFNPESYELDKSFR	4	4	15	15	11	11	14	14	4	11.348	FALSE	TRUE	FALSE	FALSE	Self	0	0
Scan: 15336 Run: Y:\proj\prosit\xl\raw_files_all_batches\L1_20211004_MxR_secondbatch_DSSOplate_B5_B6.raw P1_SSQQQKQPC(57.021460)TPPPQLQQQQVK P2_SSQQQKQPC(57.021460)TPPPQLQQQQVK 5 5	Y:\proj\prosit\xl\raw_files_all_batches\L1_20211004_MxR_secondbatch_DSSOplate_B5_B6.raw	15336	P22528	FALSE	P22528	P22528	FALSE	SSQQQKQPC(57.021460)TPPPQLQQQQVK	SSQQQKQPC(57.021460)TPPPQLQQQQVK	1	1	21	21	5	5	5	5	5	11.348	FALSE	TRUE	FALSE	FALSE	Self	0	0
Scan: 41641 Run: Y:\proj\prosit\xl\raw_files_all_batches\L1_20210806_MxR_FDR_firstbatch_DSSOplate_D7.raw P1_LVDESSANPGQQLYEKLIGGK P2_LETHEEASVKM(15.994900)LPTYVR 15 9	Y:\proj\prosit\xl\raw_files_all_batches\L1_20210806_MxR_FDR_firstbatch_DSSOplate_D7.raw	41641	P35557	FALSE	P35557	P35557	FALSE	LVDESSANPGQQLYEKLIGGK	LETHEEASVKM(15.994900)LPTYVR	275	46	21	17	15	9	289	54	4	11.346	FALSE	TRUE	FALSE	FALSE	Self	0	0
Scan: 34925 Run: Y:\proj\prosit\xl\raw_files_all_batches\L1_20220110_MxR_FDR_fourthbatch_DSSOplate_B5_B6.raw P1_IDVLDPEELKSESAK P2_IDVLDPEELKSESAK 9 9	Y:\proj\prosit\xl\raw_files_all_batches\L1_20220110_MxR_FDR_fourthbatch_DSSOplate_B5_B6.raw	34925	Q9BVG4	FALSE	Q9BVG4	Q9BVG4	FALSE	IDVLDPEELKSESAK	IDVLDPEELKSESAK	83	83	15	15	9	9	91	91	5	11.346	FALSE	TRUE	FALSE	FALSE	Self	0	0
Scan: 46267 Run: Y:\proj\prosit\xl\raw_files_all_batches\L1_20220110_MxR_FDR_fourthbatch_DSSOplate_B11_B12.raw P1_YFLQGMGYIAYLKDR P2_MADSGGLPQVTQPGKLTEAFK 12 14	Y:\proj\prosit\xl\raw_files_all_batches\L1_20220110_MxR_FDR_fourthbatch_DSSOplate_B11_B12.raw	46267	Q9ULP0	FALSE	Q9ULP0	Q9ULP0	FALSE	MADSGGLPQVTQPGKLTEAFK	YFLQGMGYIAYLKDR	259	280	21	15	14	12	272	291	4	11.346	FALSE	TRUE	FALSE	FALSE	Self	0	0
Scan: 27491 Run: Y:\proj\prosit\xl\raw_files_all_batches\L1_20211004_MxR_secondbatch_DSSOplate_E5_E6.raw P1_GTYHNKSFFTDDDK P2_GTYHNKSFFTDDDK 5 5	Y:\proj\prosit\xl\raw_files_all_batches\L1_20211004_MxR_secondbatch_DSSOplate_E5_E6.raw	27491	P52566	FALSE	P52566	P52566	FALSE	GTYHNKSFFTDDDK	GTYHNKSFFTDDDK	169	169	14	14	5	5	173	173	4	11.345	FALSE	TRUE	FALSE	FALSE	Self	0	0
Scan: 41835 Run: Y:\proj\prosit\xl\raw_files_all_batches\L1_20211004_MxR_secondbatch_DSSOplate_B12.raw P1_GALEMVQMAVEAKFVQDTLK P2_DYENDEDVNKQLDK 12 9	Y:\proj\prosit\xl\raw_files_all_batches\L1_20211004_MxR_secondbatch_DSSOplate_B12.raw	41835	O43617	FALSE	O43617	O43617	FALSE	GALEMVQMAVEAKFVQDTLK	DYENDEDVNKQLDK	136	32	20	14	12	9	147	40	4	11.342	FALSE	TRUE	FALSE	FALSE	Self	0	0
Scan: 28022 Run: Y:\proj\prosit\xl\raw_files_all_batches\L1_20211004_MxR_secondbatch_DSSOplate_C4_212733.raw P1_VPEPC(57.021460)HPKVPEPC(57.021460)PSIVTPAPAQQK P2_VPEPC(57.021460)HPKVPEPC(57.021460)PSIVTPAPAQQK 7 7	Y:\proj\prosit\xl\raw_files_all_batches\L1_20211004_MxR_secondbatch_DSSOplate_C4_212733.raw	28022	P22528	FALSE	P22528	P22528	FALSE	VPEPC(57.021460)HPKVPEPC(57.021460)PSIVTPAPAQQK	VPEPC(57.021460)HPKVPEPC(57.021460)PSIVTPAPAQQK	60	60	25	25	7	7	66	66	5	11.341	FALSE	TRUE	FALSE	FALSE	Self	0	0
Scan: 6381 Run: Y:\proj\prosit\xl\raw_files_all_batches\L1_20220110_MxR_FDR_fourthbatch_DSSOplate_B11_B12.raw P1_GADSGEEKEEGINR P2_ADSGEEENTKNGGEK 7 9	Y:\proj\prosit\xl\raw_files_all_batches\L1_20220110_MxR_FDR_fourthbatch_DSSOplate_B11_B12.raw	6381	Q9BVG4	FALSE	Q9BVG4	Q9BVG4	FALSE	ADSGEEENTKNGGEK	GADSGEEKEEGINR	178	193	15	14	9	7	186	199	4	11.341	FALSE	TRUE	FALSE	FALSE	Self	0	0
Scan: 23691 Run: Y:\proj\prosit\xl\raw_files_all_batches\L1_20211118_MxR_thirdbatch_DSSOplate_D1_D2.raw P1_SPVAEEPGGGGSSSSEAKLSPREEEELDPR P2_KLNTQGSHLGSC(57.021460)IEK 17 0	Y:\proj\prosit\xl\raw_files_all_batches\L1_20211118_MxR_thirdbatch_DSSOplate_D1_D2.raw	23691	Q7L8J4	FALSE	Q7L8J4	Q7L8J4	FALSE	SPVAEEPGGGGSSSSEAKLSPREEEELDPR	KLNTQGSHLGSC(57.021460)IEK	29	97	30	15	17	0	45		6	11.341	FALSE	TRUE	FALSE	FALSE	Self	0	0
Scan: 9763 Run: Y:\proj\prosit\xl\raw_files_all_batches\L1_20220110_MxR_FDR_fourthbatch_DSSOplate_C1_C2.raw P1_GSC(57.021460)STEVEKETQEK P2_GSC(57.021460)STEVEKETQEK 8 8	Y:\proj\prosit\xl\raw_files_all_batches\L1_20220110_MxR_FDR_fourthbatch_DSSOplate_C1_C2.raw	9763	O75348	FALSE	O75348	O75348	FALSE	GSC(57.021460)STEVEKETQEK	GSC(57.021460)STEVEKETQEK	66	66	14	14	8	8	73	73	4	11.34	FALSE	TRUE	FALSE	FALSE	Self	0	0
Scan: 33733 Run: Y:\proj\prosit\xl\raw_files_all_batches\L1_20220110_MxR_FDR_fourthbatch_DSSOplate_C7_C8.raw P1_VLQYHKPVQASYFETLR P2_EVC(57.021460)EEAGVKGTLGR 5 8	Y:\proj\prosit\xl\raw_files_all_batches\L1_20220110_MxR_FDR_fourthbatch_DSSOplate_C7_C8.raw	33733	O95989	FALSE	O95989	O95989	FALSE	VLQYHKPVQASYFETLR	EVC(57.021460)EEAGVKGTLGR	127	65	17	14	5	8	131	72	5	11.339	FALSE	TRUE	FALSE	FALSE	Self	0	0
Scan: 46629 Run: Y:\proj\prosit\xl\raw_files_all_batches\L1_20211004_MxR_secondbatch_DSSOplate_C4_212733.raw P1_GALEMVQMAVEAKFVQDTLKGDGVTEIR P2_DYENDEDVNKQLDK 12 9	Y:\proj\prosit\xl\raw_files_all_batches\L1_20211004_MxR_secondbatch_DSSOplate_C4_212733.raw	46629	O43617	FALSE	O43617	O43617	FALSE	GALEMVQMAVEAKFVQDTLKGDGVTEIR	DYENDEDVNKQLDK	136	32	28	14	12	9	147	40	5	11.339	FALSE	TRUE	FALSE	FALSE	Self	0	0
Scan: 28713 Run: Y:\proj\prosit\xl\raw_files_all_batches\L1_20211118_MxR_thirdbatch_DSSOplate_C9_C10.raw P1_KLNTQGSHLGSC(57.021460)IEK P2_EMVFVAEQGVMADKNR 0 13	Y:\proj\prosit\xl\raw_files_all_batches\L1_20211118_MxR_thirdbatch_DSSOplate_C9_C10.raw	28713	Q7L8J4	FALSE	Q7L8J4	Q7L8J4	FALSE	EMVFVAEQGVMADKNR	KLNTQGSHLGSC(57.021460)IEK	148	97	16	15	13	0	160		5	11.339	FALSE	TRUE	FALSE	FALSE	Self	0	0
Scan: 33691 Run: Y:\proj\prosit\xl\raw_files_all_batches\L1_20211004_MxR_secondbatch_DSSOplate_B9.raw P1_VVLIGDSGVGKSNLLSR P2_VVLIGDSGVGKSNLLSR 10 10	Y:\proj\prosit\xl\raw_files_all_batches\L1_20211004_MxR_secondbatch_DSSOplate_B9.raw	33691	P62491	FALSE	P62491	P62491	FALSE	VVLIGDSGVGKSNLLSR	VVLIGDSGVGKSNLLSR	13	13	17	17	10	10	22	22	5	11.338	FALSE	TRUE	FALSE	FALSE	Self	0	0
Scan: 40007 Run: Y:\proj\prosit\xl\raw_files_all_batches\L1_20211004_MxR_secondbatch_DSSOplate_D11_D12.raw P1_RAAAEVNQDYGLDPKIANAIM(15.994900)K P2_AIEM(15.994900)LGGELGSKIPVHPNDHVNK 14 11	Y:\proj\prosit\xl\raw_files_all_batches\L1_20211004_MxR_secondbatch_DSSOplate_D11_D12.raw	40007	P07954	FALSE	P07954	P07954	FALSE	AIEM(15.994900)LGGELGSKIPVHPNDHVNK	RAAAEVNQDYGLDPKIANAIM(15.994900)K	160	100	23	22	11	14	170	113	6	11.337	FALSE	TRUE	FALSE	FALSE	Self	0	0
Scan: 35438 Run: Y:\proj\prosit\xl\raw_files_all_batches\L1_20220110_MxR_FDR_fourthbatch_DSSOplate_B7_B8.raw P1_IDVLDPEELKSESAK P2_IDVLDPEELKSESAK 9 9	Y:\proj\prosit\xl\raw_files_all_batches\L1_20220110_MxR_FDR_fourthbatch_DSSOplate_B7_B8.raw	35438	Q9BVG4	FALSE	Q9BVG4	Q9BVG4	FALSE	IDVLDPEELKSESAK	IDVLDPEELKSESAK	83	83	15	15	9	9	91	91	4	11.336	FALSE	TRUE	FALSE	FALSE	Self	0	0
Scan: 28585 Run: Y:\proj\prosit\xl\raw_files_all_batches\L1_20211118_MxR_thirdbatch_DSSOplate_D9_D10.raw P1_GEHPGLSIGDVAKK P2_GEHPGLSIGDVAKK 12 12	Y:\proj\prosit\xl\raw_files_all_batches\L1_20211118_MxR_thirdbatch_DSSOplate_D9_D10.raw	28585	B2RPK0	FALSE	B2RPK0	B2RPK0	FALSE	GEHPGLSIGDVAKK	GEHPGLSIGDVAKK	114	114	14	14	12	12	125	125	5	11.334	FALSE	TRUE	FALSE	FALSE	Self	0	0
Scan: 28850 Run: Y:\proj\prosit\xl\raw_files_all_batches\L1_20211118_MxR_thirdbatch_DSSOplate_E9_E10.raw P1_IKGEHPGLSIGDVAKK P2_HSDASVNFSEFSNKC(57.021460)SER 14 13	Y:\proj\prosit\xl\raw_files_all_batches\L1_20211118_MxR_thirdbatch_DSSOplate_E9_E10.raw	28850	B2RPK0	FALSE	B2RPK0	B2RPK0	FALSE	HSDASVNFSEFSNKC(57.021460)SER	IKGEHPGLSIGDVAKK	30	112	18	16	13	14	42	125	6	11.333	FALSE	TRUE	FALSE	FALSE	Self	0	0
Scan: 37296 Run: Y:\proj\prosit\xl\raw_files_all_batches\L1_20211004_MxR_secondbatch_DSSOplate_D7_D8.raw P1_SHSNKLVTDC(57.021460)VAAMNPDAVLR P2_SHSNKLVTDC(57.021460)VAAM(15.994900)NPDAVLR 4 4	Y:\proj\prosit\xl\raw_files_all_batches\L1_20211004_MxR_secondbatch_DSSOplate_D7_D8.raw	37296	O95861	FALSE	O95861	O95861	FALSE	SHSNKLVTDC(57.021460)VAAM(15.994900)NPDAVLR	SHSNKLVTDC(57.021460)VAAMNPDAVLR	196	196	21	21	4	4	199	199	6	11.333	FALSE	TRUE	FALSE	FALSE	Self	0	0
Scan: 24896 Run: Y:\proj\prosit\xl\raw_files_all_batches\L1_20220110_MxR_FDR_fourthbatch_DSSOplate_B9_B10.raw P1_TSDVNSSVGKSTATLPLSFK P2_SC(57.021460)SSYELQQQSMKR 9 12	Y:\proj\prosit\xl\raw_files_all_batches\L1_20220110_MxR_FDR_fourthbatch_DSSOplate_B9_B10.raw	24896	P20309	FALSE	P20309	P20309	FALSE	TSDVNSSVGKSTATLPLSFK	SC(57.021460)SSYELQQQSMKR	439	288	20	14	9	12	447	299	4	11.332	FALSE	TRUE	FALSE	FALSE	Self	0	0
Scan: 28919 Run: Y:\proj\prosit\xl\raw_files_all_batches\L1_20211118_MxR_thirdbatch_DSSOplate_D7_D8.raw P1_TVASDLQKC(57.021460)DSVEHLR P2_AKVTELEQQVAQAKTR 7 13	Y:\proj\prosit\xl\raw_files_all_batches\L1_20211118_MxR_thirdbatch_DSSOplate_D7_D8.raw	28919	Q7L8J4	FALSE	Q7L8J4	Q7L8J4	FALSE	AKVTELEQQVAQAKTR	TVASDLQKC(57.021460)DSVEHLR	240	339	16	16	13	7	252	345	5	11.331	FALSE	TRUE	FALSE	FALSE	Self	0	0
Scan: 27107 Run: Y:\proj\prosit\xl\raw_files_all_batches\L1_20210806_MxR_FDR_firstbatch_DSSOplate_D1.raw P1_VVLGDSVSTGTTDQQGGVAEVKGTQLGDK P2_KQLISEKPSQEDGNTTEEFDSFR 21 0	Y:\proj\prosit\xl\raw_files_all_batches\L1_20210806_MxR_FDR_firstbatch_DSSOplate_D1.raw	27107	P49069	FALSE	P49069	P49069	FALSE	VVLGDSVSTGTTDQQGGVAEVKGTQLGDK	KQLISEKPSQEDGNTTEEFDSFR	84	166	29	23	21	0	104		5	11.33	FALSE	TRUE	FALSE	FALSE	Self	0	0
Scan: 35963 Run: Y:\proj\prosit\xl\raw_files_all_batches\L1_20211004_MxR_secondbatch_DSSOplate_B7_B8.raw P1_VISTAKAPGAIGPYSQAVLVDR P2_NMGEILKAAGC(57.021460)DFTNVVK 5 6	Y:\proj\prosit\xl\raw_files_all_batches\L1_20211004_MxR_secondbatch_DSSOplate_B7_B8.raw	35963	P52758	FALSE	P52758	P52758	FALSE	VISTAKAPGAIGPYSQAVLVDR	NMGEILKAAGC(57.021460)DFTNVVK	7	60	22	18	5	6	11	65	4	11.329	FALSE	TRUE	FALSE	FALSE	Self	0	0
Scan: 44878 Run: Y:\proj\prosit\xl\raw_files_all_batches\L1_20211004_MxR_secondbatch_DSSOplate_D3_D4.raw P1_LSDYSIGPNSKLNLVVKPLEK P2_FLHPEVTETMEKGFSK 10 11	Y:\proj\prosit\xl\raw_files_all_batches\L1_20211004_MxR_secondbatch_DSSOplate_D3_D4.raw	44878	P11441	FALSE	P11441	P11441	FALSE	LSDYSIGPNSKLNLVVKPLEK	FLHPEVTETMEKGFSK	55	141	21	16	10	11	64	151	6	11.329	FALSE	TRUE	FALSE	FALSE	Self	0	0
Scan: 45645 Run: Y:\proj\prosit\xl\raw_files_all_batches\L1_20211118_MxR_thirdbatch_DSSOplate_E5_E6.raw P1_TVASDLQKC(57.021460)DSVEHLR P2_SRPYFELKAQFSQILEEHK 7 7	Y:\proj\prosit\xl\raw_files_all_batches\L1_20211118_MxR_thirdbatch_DSSOplate_E5_E6.raw	45645	Q7L8J4	FALSE	Q7L8J4	Q7L8J4	FALSE	SRPYFELKAQFSQILEEHK	TVASDLQKC(57.021460)DSVEHLR	221	339	19	16	7	7	227	345	5	11.327	FALSE	TRUE	FALSE	FALSE	Self	0	0
Scan: 24382 Run: Y:\proj\prosit\xl\raw_files_all_batches\L1_20211118_MxR_thirdbatch_DSSOplate_B9_B10.raw P1_STPTNQKGSIIPNNIR P2_STPTNQKGSIIPNNIR 6 6	Y:\proj\prosit\xl\raw_files_all_batches\L1_20211118_MxR_thirdbatch_DSSOplate_B9_B10.raw	24382	O43247	FALSE	O43247	O43247	FALSE	STPTNQKGSIIPNNIR	STPTNQKGSIIPNNIR	131	131	16	16	6	6	136	136	4	11.326	FALSE	TRUE	FALSE	FALSE	Self	0	0
Scan: 49727 Run: Y:\proj\prosit\xl\raw_files_all_batches\L1_20211004_MxR_secondbatch_DSSOplate_C7.raw P1_GALEMVQM(15.994900)AVEAKFVQDTLKGDGVTEIR P2_DYENDEDVNKQLDK 12 9	Y:\proj\prosit\xl\raw_files_all_batches\L1_20211004_MxR_secondbatch_DSSOplate_C7.raw	49727	O43617	FALSE	O43617	O43617	FALSE	GALEMVQM(15.994900)AVEAKFVQDTLKGDGVTEIR	DYENDEDVNKQLDK	136	32	28	14	12	9	147	40	5	11.326	FALSE	TRUE	FALSE	FALSE	Self	0	0
Scan: 27522 Run: Y:\proj\prosit\xl\raw_files_all_batches\L1_20211004_MxR_secondbatch_DSSOplate_D9_D10.raw P1_GHAAFTSDPKPTIEVSGK P2_GHAAFTSDPKPTIEVSGK 9 9	Y:\proj\prosit\xl\raw_files_all_batches\L1_20211004_MxR_secondbatch_DSSOplate_D9_D10.raw	27522	P00390	FALSE	P00390	P00390	FALSE	GHAAFTSDPKPTIEVSGK	GHAAFTSDPKPTIEVSGK	171	171	18	18	9	9	179	179	5	11.325	FALSE	TRUE	FALSE	FALSE	Self	0	0
Scan: 48093 Run: Y:\proj\prosit\xl\raw_files_all_batches\L1_20211118_MxR_thirdbatch_DSSOplate_C5_C6.raw P1_LDPTWQEMLNHATC(57.021460)KVNEAEEER P2_EMVFVAEQGVMADKNR 14 13	Y:\proj\prosit\xl\raw_files_all_batches\L1_20211118_MxR_thirdbatch_DSSOplate_C5_C6.raw	48093	Q7L8J4	FALSE	Q7L8J4	Q7L8J4	FALSE	LDPTWQEMLNHATC(57.021460)KVNEAEEER	EMVFVAEQGVMADKNR	164	148	23	16	14	13	177	160	6	11.325	FALSE	TRUE	FALSE	FALSE	Self	0	0
Scan: 43385 Run: Y:\proj\prosit\xl\raw_files_all_batches\L1_20211004_MxR_secondbatch_DSSOplate_C4_212733.raw P1_TFVNITPAEVGVLVGKDR P2_STGGAPTFNVTVTKTDK 15 13	Y:\proj\prosit\xl\raw_files_all_batches\L1_20211004_MxR_secondbatch_DSSOplate_C4_212733.raw	43385	P07737	FALSE	P07737	P07737	FALSE	TFVNITPAEVGVLVGKDR	STGGAPTFNVTVTKTDK	38	91	18	17	15	13	52	103	4	11.325	FALSE	TRUE	FALSE	FALSE	Self	0	0
Scan: 47408 Run: Y:\proj\prosit\xl\raw_files_all_batches\L1_20211004_MxR_secondbatch_DSSOplate_C9_C10.raw P1_RVISTAKAPGAIGPYSQAVLVDR P2_NMGEILKAAGC(57.021460)DFTNVVK 6 6	Y:\proj\prosit\xl\raw_files_all_batches\L1_20211004_MxR_secondbatch_DSSOplate_C9_C10.raw	47408	P52758	FALSE	P52758	P52758	FALSE	RVISTAKAPGAIGPYSQAVLVDR	NMGEILKAAGC(57.021460)DFTNVVK	6	60	23	18	6	6	11	65	5	11.324	FALSE	TRUE	FALSE	FALSE	Self	0	0
Scan: 17796 Run: Y:\proj\prosit\xl\raw_files_all_batches\L1_20220110_MxR_FDR_fourthbatch_DSSOplate_C1_C2.raw P1_SC(57.021460)SSYELQQQSMKR P2_SC(57.021460)SSYELQQQSMKR 12 12	Y:\proj\prosit\xl\raw_files_all_batches\L1_20220110_MxR_FDR_fourthbatch_DSSOplate_C1_C2.raw	17796	P20309	FALSE	P20309	P20309	FALSE	SC(57.021460)SSYELQQQSMKR	SC(57.021460)SSYELQQQSMKR	288	288	14	14	12	12	299	299	4	11.324	FALSE	TRUE	FALSE	FALSE	Self	0	0
Scan: 46045 Run: Y:\proj\prosit\xl\raw_files_all_batches\L1_20210811_MxR_FDR_firstbatch_DSSOplate_E5.raw P1_YDEFIHKITLPGR P2_EVDDLFREADIEPNGKVK 6 15	Y:\proj\prosit\xl\raw_files_all_batches\L1_20210811_MxR_FDR_firstbatch_DSSOplate_E5.raw	46045	Q96GE6	FALSE	Q96GE6	Q96GE6	FALSE	EVDDLFREADIEPNGKVK	YDEFIHKITLPGR	163	181	18	13	15	6	177	186	5	11.324	FALSE	TRUE	FALSE	FALSE	Self	0	0
Scan: 45754 Run: Y:\proj\prosit\xl\raw_files_all_batches\L1_20220110_MxR_FDR_fourthbatch_DSSOplate_E7_E8.raw P1_SDSSSKKDVIELTDDSFDK P2_HHSLGGQYGVQGFPTIKIFGSNK 6 16	Y:\proj\prosit\xl\raw_files_all_batches\L1_20220110_MxR_FDR_fourthbatch_DSSOplate_E7_E8.raw	45754	Q15084	FALSE	Q15084	Q15084	FALSE	HHSLGGQYGVQGFPTIKIFGSNK	SDSSSKKDVIELTDDSFDK	85	153	23	19	16	6	100	158	6	11.323	FALSE	TRUE	FALSE	FALSE	Self	0	0
Scan: 45029 Run: Y:\proj\prosit\xl\raw_files_all_batches\L1_20220110_MxR_FDR_fourthbatch_DSSOplate_D1_D2.raw P1_INEGFDLLHSGKSIR P2_ELGATEC(57.021460)INPQDYKKPIQEVLK 11 13	Y:\proj\prosit\xl\raw_files_all_batches\L1_20220110_MxR_FDR_fourthbatch_DSSOplate_D1_D2.raw	45029	P00325;P00326	FALSE	P00325	P00325	FALSE	ELGATEC(57.021460)INPQDYKKPIQEVLK	INEGFDLLHSGKSIR	234;234	355	22	15	13	11	246;246	365	5	11.323	FALSE	TRUE	FALSE	FALSE	Self	0	0
Scan: 39084 Run: Y:\proj\prosit\xl\raw_files_all_batches\L1_20210806_MxR_FDR_firstbatch_DSSOplate_C12.raw P1_SDYLNTFEFMDKLGENLK P2_KISGGSVVEM(15.994900)QGDEM(15.994900)TR 11 0	Y:\proj\prosit\xl\raw_files_all_batches\L1_20210806_MxR_FDR_firstbatch_DSSOplate_C12.raw	39084	O75874	FALSE	O75874	O75874	FALSE	SDYLNTFEFMDKLGENLK	KISGGSVVEM(15.994900)QGDEM(15.994900)TR	388	3	18	17	11	0	398		4	11.323	FALSE	TRUE	FALSE	FALSE	Self	0	0
Scan: 28687 Run: Y:\proj\prosit\xl\raw_files_all_batches\L1_20211004_MxR_secondbatch_DSSOplate_C8.raw P1_LPEGELGKEIEGK P2_KYEDIC(57.021460)PSTHNM(15.994900)DVPNIK 7 0	Y:\proj\prosit\xl\raw_files_all_batches\L1_20211004_MxR_secondbatch_DSSOplate_C8.raw	28687	Q6IS14;Q9GZV4	FALSE	Q9GZV4	Q9GZV4	FALSE	KYEDIC(57.021460)PSTHNM(15.994900)DVPNIK	LPEGELGKEIEGK	67;67	113	18	13	0	7		119	4	11.322	FALSE	TRUE	FALSE	FALSE	Self	0	0
Scan: 19007 Run: Y:\proj\prosit\xl\raw_files_all_batches\L1_20211118_MxR_thirdbatch_DSSOplate_B9_B10.raw P1_VTELEQQVAQAKTR P2_SPVAEEPGGGGSSSSEAKLSPR 11 17	Y:\proj\prosit\xl\raw_files_all_batches\L1_20211118_MxR_thirdbatch_DSSOplate_B9_B10.raw	19007	Q7L8J4	FALSE	Q7L8J4	Q7L8J4	FALSE	SPVAEEPGGGGSSSSEAKLSPR	VTELEQQVAQAKTR	29	242	22	14	17	11	45	252	5	11.322	FALSE	TRUE	FALSE	FALSE	Self	0	0
Scan: 17928 Run: Y:\proj\prosit\xl\raw_files_all_batches\L1_20211118_MxR_thirdbatch_DSSOplate_D9_D10.raw P1_GVPEASGSQNDGKHLC(57.021460)PPGKPSTSEK P2_GVPEASGSQNDGKHLC(57.021460)PPGKPSTSEK 12 12	Y:\proj\prosit\xl\raw_files_all_batches\L1_20211118_MxR_thirdbatch_DSSOplate_D9_D10.raw	17928	Q7RTT5	FALSE	Q7RTT5	Q7RTT5	FALSE	GVPEASGSQNDGKHLC(57.021460)PPGKPSTSEK	GVPEASGSQNDGKHLC(57.021460)PPGKPSTSEK	124	124	26	26	12	12	135	135	5	11.322	FALSE	TRUE	FALSE	FALSE	Self	0	0
Scan: 27420 Run: Y:\proj\prosit\xl\raw_files_all_batches\L1_20211118_MxR_thirdbatch_DSSOplate_E7_E8.raw P1_KHSDASVNFSEFSNK P2_IKGEHPGLSIGDVAKK 0 14	Y:\proj\prosit\xl\raw_files_all_batches\L1_20211118_MxR_thirdbatch_DSSOplate_E7_E8.raw	27420	B2RPK0	FALSE	B2RPK0	B2RPK0	FALSE	IKGEHPGLSIGDVAKK	KHSDASVNFSEFSNK	112	29	16	15	14	0	125		5	11.322	FALSE	TRUE	FALSE	FALSE	Self	0	0
Scan: 40258 Run: Y:\proj\prosit\xl\raw_files_all_batches\L1_20211118_MxR_thirdbatch_DSSOplate_D11_D12.raw P1_TKFREEPGC(57.021460)C(57.021460)VAVHC(57.021460)VAGLGR P2_FLITHNPTNATLNKFTEELK 1 13	Y:\proj\prosit\xl\raw_files_all_batches\L1_20211118_MxR_thirdbatch_DSSOplate_D11_D12.raw	40258	Q12974	FALSE	Q12974	Q12974	FALSE	TKFREEPGC(57.021460)C(57.021460)VAVHC(57.021460)VAGLGR	FLITHNPTNATLNKFTEELK	86	15	21	20	1	13	86	27	6	11.32	FALSE	TRUE	FALSE	FALSE	Self	0	0
Scan: 23545 Run: Y:\proj\prosit\xl\raw_files_all_batches\L1_20211118_MxR_thirdbatch_DSSOplate_B11_B12.raw P1_VTELEQQVAQAKTR P2_VTELEQQVAQAKTR 11 11	Y:\proj\prosit\xl\raw_files_all_batches\L1_20211118_MxR_thirdbatch_DSSOplate_B11_B12.raw	23545	Q7L8J4	FALSE	Q7L8J4	Q7L8J4	FALSE	VTELEQQVAQAKTR	VTELEQQVAQAKTR	242	242	14	14	11	11	252	252	5	11.319	FALSE	TRUE	FALSE	FALSE	Self	0	0
Scan: 43415 Run: Y:\proj\prosit\xl\raw_files_all_batches\L1_20220110_MxR_FDR_fourthbatch_DSSOplate_D5_D6.raw P1_YVETQAKENAYDLEANLAVLK P2_KFIC(57.021460)HVVGITYQHIDR 6 0	Y:\proj\prosit\xl\raw_files_all_batches\L1_20220110_MxR_FDR_fourthbatch_DSSOplate_D5_D6.raw	43415	Q9UBQ5	FALSE	Q9UBQ5	Q9UBQ5	FALSE	YVETQAKENAYDLEANLAVLK	KFIC(57.021460)HVVGITYQHIDR	31	139	21	16	6	0	36		4	11.319	FALSE	TRUE	FALSE	FALSE	Self	0	0
Scan: 44645 Run: Y:\proj\prosit\xl\raw_files_all_batches\L1_20211004_MxR_secondbatch_DSSOplate_D11_D12.raw P1_M(15.994900)QGAGKALHELLLSAQR P2_M(15.994900)QGAGKALHELLLSAQR 5 5	Y:\proj\prosit\xl\raw_files_all_batches\L1_20211004_MxR_secondbatch_DSSOplate_D11_D12.raw	44645	O95257	FALSE	O95257	O95257	FALSE	M(15.994900)QGAGKALHELLLSAQR	M(15.994900)QGAGKALHELLLSAQR	18	18	17	17	5	5	22	22	5	11.318	FALSE	TRUE	FALSE	FALSE	Self	0	0
Scan: 31466 Run: Y:\proj\prosit\xl\raw_files_all_batches\L1_20220118_MxR_FDR_fourthbatch_DSSOplate_E1_E2_remeasure3.raw P1_VVRDTIKHIGYDDSAK P2_IC(57.021460)DQISDAVLDAHLKQDPNAK 6 14	Y:\proj\prosit\xl\raw_files_all_batches\L1_20220118_MxR_FDR_fourthbatch_DSSOplate_E1_E2_remeasure3.raw	31466	Q00266	FALSE	Q00266	Q00266	FALSE	IC(57.021460)DQISDAVLDAHLKQDPNAK	VVRDTIKHIGYDDSAK	32	81	21	16	14	6	45	86	5	11.318	FALSE	TRUE	FALSE	FALSE	Self	0	0
Scan: 28333 Run: Y:\proj\prosit\xl\raw_files_all_batches\L1_20210811_MxR_FDR_firstbatch_DSSOplate_F3.raw P1_THM(15.994900)QDLKDVTNNVHYENYR P2_THM(15.994900)QDLKDVTNNVHYENYR 6 6	Y:\proj\prosit\xl\raw_files_all_batches\L1_20210811_MxR_FDR_firstbatch_DSSOplate_F3.raw	28333	Q16181	FALSE	Q16181	Q16181	FALSE	THM(15.994900)QDLKDVTNNVHYENYR	THM(15.994900)QDLKDVTNNVHYENYR	291	291	19	19	6	6	296	296	6	11.317	FALSE	TRUE	FALSE	FALSE	Self	0	0
Scan: 37479 Run: Y:\proj\prosit\xl\raw_files_all_batches\L1_20210811_MxR_FDR_firstbatch_DSSOplate_E11.raw P1_ELQAAEYLEKHQIK P2_ELQAAEYLEKHQIK 9 9	Y:\proj\prosit\xl\raw_files_all_batches\L1_20210811_MxR_FDR_firstbatch_DSSOplate_E11.raw	37479	A6NFE3	FALSE	A6NFE3	A6NFE3	FALSE	ELQAAEYLEKHQIK	ELQAAEYLEKHQIK	6	6	14	14	9	9	14	14	5	11.317	FALSE	TRUE	FALSE	FALSE	Self	0	0
Scan: 20536 Run: Y:\proj\prosit\xl\raw_files_all_batches\L1_20210811_MxR_FDR_firstbatch_DSSOplate_E5.raw P1_ALIEHEM(15.994900)KNGIPANR P2_ALIEHEM(15.994900)KNGIPANR 7 7	Y:\proj\prosit\xl\raw_files_all_batches\L1_20210811_MxR_FDR_firstbatch_DSSOplate_E5.raw	20536	O95372	FALSE	O95372	O95372	FALSE	ALIEHEM(15.994900)KNGIPANR	ALIEHEM(15.994900)KNGIPANR	100	100	15	15	7	7	106	106	6	11.317	FALSE	TRUE	FALSE	FALSE	Self	0	0
Scan: 40065 Run: Y:\proj\prosit\xl\raw_files_all_batches\L1_20210806_MxR_FDR_firstbatch_DSSOplate_D6.raw P1_ASSTC(57.021460)PLTFENVKVPEANILGQIGHGYK P2_ADKEGDYYVLNGSK 12 2	Y:\proj\prosit\xl\raw_files_all_batches\L1_20210806_MxR_FDR_firstbatch_DSSOplate_D6.raw	40065	P45954	FALSE	P45954	P45954	FALSE	ASSTC(57.021460)PLTFENVKVPEANILGQIGHGYK	ADKEGDYYVLNGSK	256	191	28	14	12	2	267	192	5	11.317	FALSE	TRUE	FALSE	FALSE	Self	0	0
Scan: 47393 Run: Y:\proj\prosit\xl\raw_files_all_batches\L1_20210811_MxR_FDR_firstbatch_DSSOplate_D9_remeasure.raw P1_ELYSILQHKGLVDK P2_DPAQGQLLKELM(15.994900)QTPNFR 8 8	Y:\proj\prosit\xl\raw_files_all_batches\L1_20210811_MxR_FDR_firstbatch_DSSOplate_D9_remeasure.raw	47393	P21695	FALSE	P21695	P21695	FALSE	DPAQGQLLKELM(15.994900)QTPNFR	ELYSILQHKGLVDK	169	304	18	14	8	8	176	311	5	11.317	FALSE	TRUE	FALSE	FALSE	Self	0	0
Scan: 35756 Run: Y:\proj\prosit\xl\raw_files_all_batches\L1_20211118_MxR_thirdbatch_DSSOplate_D1_D2.raw P1_NSKEERIDLDAEEENIQEGPK P2_AYDLFC(57.021460)GLEQHGAPKM(15.994900)TEEEEK 2 14	Y:\proj\prosit\xl\raw_files_all_batches\L1_20211118_MxR_thirdbatch_DSSOplate_D1_D2.raw	35756	P13866	FALSE	P13866	P13866	FALSE	AYDLFC(57.021460)GLEQHGAPKM(15.994900)TEEEEK	NSKEERIDLDAEEENIQEGPK	604	564	22	21	14	2	617	565	5	11.317	FALSE	TRUE	FALSE	FALSE	Self	0	0
Scan: 24642 Run: Y:\proj\prosit\xl\raw_files_all_batches\L1_20211118_MxR_thirdbatch_DSSOplate_C5_C6.raw P1_YAGGNPVC(57.021460)VRPTPKWQK P2_DSEKENQIPEEAGSSGLGK 13 3	Y:\proj\prosit\xl\raw_files_all_batches\L1_20211118_MxR_thirdbatch_DSSOplate_C5_C6.raw	24642	Q15004	FALSE	Q15004	Q15004	FALSE	DSEKENQIPEEAGSSGLGK	YAGGNPVC(57.021460)VRPTPKWQK	74	46	19	17	3	13	76	58	4	11.316	FALSE	TRUE	FALSE	FALSE	Self	0	0
Scan: 40227 Run: Y:\proj\prosit\xl\raw_files_all_batches\L1_20220110_MxR_FDR_fourthbatch_DSSOplate_C3_C4.raw P1_NPESNYC(57.021460)LKNDLGNPR P2_ELGATEC(57.021460)INPQDYKKPIQEVLK 8 13	Y:\proj\prosit\xl\raw_files_all_batches\L1_20220110_MxR_FDR_fourthbatch_DSSOplate_C3_C4.raw	40227	P00325;P00326	FALSE	P00325;P00326	P00325;P00326	FALSE	ELGATEC(57.021460)INPQDYKKPIQEVLK	NPESNYC(57.021460)LKNDLGNPR	234;234	105;105	22	16	13	8	246;246	112;112	4	11.315	FALSE	TRUE	FALSE	FALSE	Self	0	0
Scan: 19179 Run: Y:\proj\prosit\xl\raw_files_all_batches\L1_20211118_MxR_thirdbatch_DSSOplate_C7_C8.raw P1_KVLGSSTSATNSTSVSSR P2_AENKYAGGNPVC(57.021460)VRPTPK 0 3	Y:\proj\prosit\xl\raw_files_all_batches\L1_20211118_MxR_thirdbatch_DSSOplate_C7_C8.raw	19179	Q15004	FALSE	Q15004	Q15004	FALSE	AENKYAGGNPVC(57.021460)VRPTPK	KVLGSSTSATNSTSVSSR	42	23	18	18	3	0	44		4	11.315	FALSE	TRUE	FALSE	FALSE	Self	0	0
Scan: 36431 Run: Y:\proj\prosit\xl\raw_files_all_batches\L1_20211004_MxR_secondbatch_DSSOplate_B7_B8.raw P1_TLKEMFPIEAGAINPENR P2_TLKEMFPIEAGAINPENR 2 2	Y:\proj\prosit\xl\raw_files_all_batches\L1_20211004_MxR_secondbatch_DSSOplate_B7_B8.raw	36431	A6NI72;P14598	FALSE	A6NI72;P14598	A6NI72;P14598	FALSE	TLKEMFPIEAGAINPENR	TLKEMFPIEAGAINPENR	53;52	53;52	18	18	2	2	54;53	54;53	4	11.314	FALSE	TRUE	FALSE	FALSE	Self	0	0
Scan: 40010 Run: Y:\proj\prosit\xl\raw_files_all_batches\L1_20211004_MxR_secondbatch_DSSOplate_C8.raw P1_SLKEAENLMQEEHDNQANVR P2_LAEAQTYLDKVENIC(57.021460)K 2 9	Y:\proj\prosit\xl\raw_files_all_batches\L1_20211004_MxR_secondbatch_DSSOplate_C8.raw	40010	P09914	FALSE	P09914	P09914	FALSE	SLKEAENLMQEEHDNQANVR	LAEAQTYLDKVENIC(57.021460)K	73	110	20	16	2	9	74	118	5	11.314	FALSE	TRUE	FALSE	FALSE	Self	0	0
Scan: 34175 Run: Y:\proj\prosit\xl\raw_files_all_batches\L1_20210811_MxR_FDR_firstbatch_DSSOplate_E4.raw P1_YYTLEEIQKHNHSK P2_AEQSDEAVKYYTLEEIQK 8 8	Y:\proj\prosit\xl\raw_files_all_batches\L1_20210811_MxR_FDR_firstbatch_DSSOplate_E4.raw	34175	P00167	FALSE	P00167	P00167	FALSE	AEQSDEAVKYYTLEEIQK	YYTLEEIQKHNHSK	1	10	18	14	8	8	8	17	4	11.314	FALSE	TRUE	FALSE	FALSE	Self	0	0
Scan: 38809 Run: Y:\proj\prosit\xl\raw_files_all_batches\L1_20211118_MxR_thirdbatch_DSSOplate_E3_E4_212733.raw P1_NRLDPTWQEMLNHATC(57.021460)KVNEAEEER P2_KLNTQGSHLGSC(57.021460)IEK 16 0	Y:\proj\prosit\xl\raw_files_all_batches\L1_20211118_MxR_thirdbatch_DSSOplate_E3_E4_212733.raw	38809	Q7L8J4	FALSE	Q7L8J4	Q7L8J4	FALSE	NRLDPTWQEMLNHATC(57.021460)KVNEAEEER	KLNTQGSHLGSC(57.021460)IEK	162	97	25	15	16	0	177		5	11.313	FALSE	TRUE	FALSE	FALSE	Self	0	0
Scan: 32878 Run: Y:\proj\prosit\xl\raw_files_all_batches\L1_20211118_MxR_thirdbatch_DSSOplate_D5_D6.raw P1_LNTQGSHLGSC(57.021460)IEKARPYYEAR P2_EMVFVAEQGVMADKNR 13 13	Y:\proj\prosit\xl\raw_files_all_batches\L1_20211118_MxR_thirdbatch_DSSOplate_D5_D6.raw	32878	Q7L8J4	FALSE	Q7L8J4	Q7L8J4	FALSE	LNTQGSHLGSC(57.021460)IEKARPYYEAR	EMVFVAEQGVMADKNR	98	148	22	16	13	13	110	160	5	11.313	FALSE	TRUE	FALSE	FALSE	Self	0	0
Scan: 41922 Run: Y:\proj\prosit\xl\raw_files_all_batches\L1_20220110_MxR_FDR_fourthbatch_DSSOplate_B9_B10.raw P1_KEGGGGISC(57.021460)VLQDGC(57.021460)VFEK P2_GIGGIFFDDLDSPSKEEVFR 0 14	Y:\proj\prosit\xl\raw_files_all_batches\L1_20220110_MxR_FDR_fourthbatch_DSSOplate_B9_B10.raw	41922	P36551	FALSE	P36551	P36551	FALSE	GIGGIFFDDLDSPSKEEVFR	KEGGGGISC(57.021460)VLQDGC(57.021460)VFEK	332	183	20	19	14	0	345		4	11.312	FALSE	TRUE	FALSE	FALSE	Self	0	0
Scan: 41126 Run: Y:\proj\prosit\xl\raw_files_all_batches\L1_20220110_MxR_FDR_fourthbatch_DSSOplate_D9_D10.raw P1_INEGFDLLHSGKSIR P2_INEGFDLLHSGKSIR 11 11	Y:\proj\prosit\xl\raw_files_all_batches\L1_20220110_MxR_FDR_fourthbatch_DSSOplate_D9_D10.raw	41126	P00325	FALSE	P00325	P00325	FALSE	INEGFDLLHSGKSIR	INEGFDLLHSGKSIR	355	355	15	15	11	11	365	365	6	11.312	FALSE	TRUE	FALSE	FALSE	Self	0	0
Scan: 13707 Run: Y:\proj\prosit\xl\raw_files_all_batches\L1_20220110_MxR_FDR_fourthbatch_DSSOplate_C1_C2.raw P1_SC(57.021460)SSYELQQQSM(15.994900)KR P2_SC(57.021460)SSYELQQQSM(15.994900)KR 12 12	Y:\proj\prosit\xl\raw_files_all_batches\L1_20220110_MxR_FDR_fourthbatch_DSSOplate_C1_C2.raw	13707	P20309	FALSE	P20309	P20309	FALSE	SC(57.021460)SSYELQQQSM(15.994900)KR	SC(57.021460)SSYELQQQSM(15.994900)KR	288	288	14	14	12	12	299	299	4	11.312	FALSE	TRUE	FALSE	FALSE	Self	0	0
Scan: 30278 Run: Y:\proj\prosit\xl\raw_files_all_batches\L1_20211118_MxR_thirdbatch_DSSOplate_C7_C8.raw P1_VGSGDTNNFPYLEKTAK P2_KGRPMVISSGMQSM(15.994900)DTMK 13 0	Y:\proj\prosit\xl\raw_files_all_batches\L1_20211118_MxR_thirdbatch_DSSOplate_C7_C8.raw	30278	Q9NR45	FALSE	Q9NR45	Q9NR45	FALSE	KGRPMVISSGMQSM(15.994900)DTMK	VGSGDTNNFPYLEKTAK	148	131	18	17	0	13		143	5	11.312	FALSE	TRUE	FALSE	FALSE	Self	0	0
Scan: 33330 Run: Y:\proj\prosit\xl\raw_files_all_batches\L1_20211118_MxR_thirdbatch_DSSOplate_D3_D4.raw P1_TVASDLQKC(57.021460)DSVEHLR P2_EMVFVAEQGVMADKNR 7 13	Y:\proj\prosit\xl\raw_files_all_batches\L1_20211118_MxR_thirdbatch_DSSOplate_D3_D4.raw	33330	Q7L8J4	FALSE	Q7L8J4	Q7L8J4	FALSE	EMVFVAEQGVMADKNR	TVASDLQKC(57.021460)DSVEHLR	148	339	16	16	13	7	160	345	5	11.311	FALSE	TRUE	FALSE	FALSE	Self	0	0
Scan: 40413 Run: Y:\proj\prosit\xl\raw_files_all_batches\L1_20210806_MxR_FDR_firstbatch_DSSOplate_D2.raw P1_SIEQLEKELLNGQK P2_DPAQGQLLKELM(15.994900)QTPNFR 6 8	Y:\proj\prosit\xl\raw_files_all_batches\L1_20210806_MxR_FDR_firstbatch_DSSOplate_D2.raw	40413	P21695	FALSE	P21695	P21695	FALSE	DPAQGQLLKELM(15.994900)QTPNFR	SIEQLEKELLNGQK	169	282	18	14	8	6	176	287	5	11.311	FALSE	TRUE	FALSE	FALSE	Self	0	0
Scan: 19979 Run: Y:\proj\prosit\xl\raw_files_all_batches\L1_20211004_MxR_secondbatch_DSSOplate_B12.raw P1_VMSKSSAEVIAQAR P2_VMSKSSAEVIAQAR 3 3	Y:\proj\prosit\xl\raw_files_all_batches\L1_20211004_MxR_secondbatch_DSSOplate_B12.raw	19979	Q16555	FALSE	Q16555	Q16555	FALSE	VMSKSSAEVIAQAR	VMSKSSAEVIAQAR	254	254	14	14	3	3	256	256	4	11.31	FALSE	TRUE	FALSE	FALSE	Self	0	0
Scan: 27481 Run: Y:\proj\prosit\xl\raw_files_all_batches\L1_20211118_MxR_thirdbatch_DSSOplate_D11_D12.raw P1_QLLPC(57.021460)EMAC(57.021460)NEKLGK P2_ALERPYTSKHSWGK 11 8	Y:\proj\prosit\xl\raw_files_all_batches\L1_20211118_MxR_thirdbatch_DSSOplate_D11_D12.raw	27481	Q9NR45	FALSE	Q9NR45	Q9NR45	FALSE	QLLPC(57.021460)EMAC(57.021460)NEKLGK	ALERPYTSKHSWGK	278	65	15	14	11	8	288	72	5	11.31	FALSE	TRUE	FALSE	FALSE	Self	0	0
Scan: 29068 Run: Y:\proj\prosit\xl\raw_files_all_batches\L1_20211118_MxR_thirdbatch_DSSOplate_C9_C10.raw P1_TVASDLQKC(57.021460)DSVEHLR P2_EM(15.994900)VFVAEQGVMADKNR 7 13	Y:\proj\prosit\xl\raw_files_all_batches\L1_20211118_MxR_thirdbatch_DSSOplate_C9_C10.raw	29068	Q7L8J4	FALSE	Q7L8J4	Q7L8J4	FALSE	EM(15.994900)VFVAEQGVMADKNR	TVASDLQKC(57.021460)DSVEHLR	148	339	16	16	13	7	160	345	5	11.31	FALSE	TRUE	FALSE	FALSE	Self	0	0
Scan: 40841 Run: Y:\proj\prosit\xl\raw_files_all_batches\L1_20211118_MxR_thirdbatch_DSSOplate_D9_D10.raw P1_GQHLSDAFAQVNPLKK P2_GQHLSDAFAQVNPLKK 14 14	Y:\proj\prosit\xl\raw_files_all_batches\L1_20211118_MxR_thirdbatch_DSSOplate_D9_D10.raw	40841	P30711	FALSE	P30711	P30711	FALSE	GQHLSDAFAQVNPLKK	GQHLSDAFAQVNPLKK	37	37	16	16	14	14	50	50	6	11.31	FALSE	TRUE	FALSE	FALSE	Self	0	0
Scan: 30578 Run: Y:\proj\prosit\xl\raw_files_all_batches\L1_20220110_MxR_FDR_fourthbatch_DSSOplate_D3_D4.raw P1_EAC(57.021460)DQHGPDLYPKFK P2_AGVSISVVHGNLSEEAAKQM(15.994900)R 12 17	Y:\proj\prosit\xl\raw_files_all_batches\L1_20220110_MxR_FDR_fourthbatch_DSSOplate_D3_D4.raw	30578	P36551	FALSE	P36551	P36551	FALSE	AGVSISVVHGNLSEEAAKQM(15.994900)R	EAC(57.021460)DQHGPDLYPKFK	202	301	21	15	17	12	218	312	5	11.31	FALSE	TRUE	FALSE	FALSE	Self	0	0
Scan: 26969 Run: Y:\proj\prosit\xl\raw_files_all_batches\L1_20220110_MxR_FDR_fourthbatch_DSSOplate_B5_B6.raw P1_KAPPLVENEEAEPGR P2_DTELAATMVELGKDK 0 12	Y:\proj\prosit\xl\raw_files_all_batches\L1_20220110_MxR_FDR_fourthbatch_DSSOplate_B5_B6.raw	26969	O14908	FALSE	O14908	O14908	FALSE	DTELAATMVELGKDK	KAPPLVENEEAEPGR	279	9	15	15	12	0	290		4	11.309	FALSE	TRUE	FALSE	FALSE	Self	0	0
Scan: 10745 Run: Y:\proj\prosit\xl\raw_files_all_batches\L1_20211118_MxR_thirdbatch_DSSOplate_D5_D6.raw P1_KPAEEGNDSKGVPEASGSQNDGK P2_KPAEEGNDSKGVPEASGSQNDGK 9 9	Y:\proj\prosit\xl\raw_files_all_batches\L1_20211118_MxR_thirdbatch_DSSOplate_D5_D6.raw	10745	Q7RTT5	FALSE	Q7RTT5	Q7RTT5	FALSE	KPAEEGNDSKGVPEASGSQNDGK	KPAEEGNDSKGVPEASGSQNDGK	114	114	23	23	9	9	122	122	5	11.308	FALSE	TRUE	FALSE	FALSE	Self	0	0
Scan: 35530 Run: Y:\proj\prosit\xl\raw_files_all_batches\L1_20210811_MxR_FDR_firstbatch_DSSOplate_E7.raw P1_VSDNLPVAIKHVEK P2_VSDNLPVAIKHVEK 9 9	Y:\proj\prosit\xl\raw_files_all_batches\L1_20210811_MxR_FDR_firstbatch_DSSOplate_E7.raw	35530	P11309	FALSE	P11309	P11309	FALSE	VSDNLPVAIKHVEK	VSDNLPVAIKHVEK	57	57	14	14	9	9	65	65	5	11.308	FALSE	TRUE	FALSE	FALSE	Self	0	0
Scan: 29512 Run: Y:\proj\prosit\xl\raw_files_all_batches\L1_20220110_MxR_FDR_fourthbatch_DSSOplate_C5_C6.raw P1_TKELAGLQASGTEAETENFVHPTGSSR P2_SC(57.021460)SSYELQQQSMKR 1 12	Y:\proj\prosit\xl\raw_files_all_batches\L1_20220110_MxR_FDR_fourthbatch_DSSOplate_C5_C6.raw	29512	P20309	FALSE	P20309	P20309	FALSE	TKELAGLQASGTEAETENFVHPTGSSR	SC(57.021460)SSYELQQQSMKR	261	288	27	14	1	12	261	299	5	11.306	FALSE	TRUE	FALSE	FALSE	Self	0	0
Scan: 25667 Run: Y:\proj\prosit\xl\raw_files_all_batches\L1_20210806_MxR_FDR_firstbatch_DSSOplate_C11.raw P1_TKDLADLQGSDSVTK P2_SQGKESPGEEFSAEETEETFVK 1 3	Y:\proj\prosit\xl\raw_files_all_batches\L1_20210806_MxR_FDR_firstbatch_DSSOplate_C11.raw	25667	P08912	FALSE	P08912	P08912	FALSE	SQGKESPGEEFSAEETEETFVK	TKDLADLQGSDSVTK	326	223	22	15	3	1	328	223	4	11.306	FALSE	TRUE	FALSE	FALSE	Self	0	0
Scan: 42681 Run: Y:\proj\prosit\xl\raw_files_all_batches\L1_20211118_MxR_thirdbatch_DSSOplate_C11_C12_212733.raw P1_NAMNLNLQKALEEK P2_HKFGSNVVDQLVSEEQAQK 8 1	Y:\proj\prosit\xl\raw_files_all_batches\L1_20211118_MxR_thirdbatch_DSSOplate_C11_C12_212733.raw	42681	O43247	FALSE	O43247	O43247	FALSE	HKFGSNVVDQLVSEEQAQK	NAMNLNLQKALEEK	147	254	19	14	1	8	147	261	4	11.303	FALSE	TRUE	FALSE	FALSE	Self	0	0
Scan: 49089 Run: Y:\proj\prosit\xl\raw_files_all_batches\L1_20210811_MxR_FDR_firstbatch_DSSOplate_E6.raw P1_SKNILFVITKPDVYK P2_IEDLSQQAQLAAAEKFK 1 14	Y:\proj\prosit\xl\raw_files_all_batches\L1_20210811_MxR_FDR_firstbatch_DSSOplate_E6.raw	49089	Q13765	FALSE	Q13765	Q13765	FALSE	IEDLSQQAQLAAAEKFK	SKNILFVITKPDVYK	127	98	17	15	14	1	140	98	5	11.301	FALSE	TRUE	FALSE	FALSE	Self	0	0
Scan: 47380 Run: Y:\proj\prosit\xl\raw_files_all_batches\L1_20211004_MxR_secondbatch_DSSOplate_D7_D8.raw P1_NVADHYGVYKPLFEAVGGSGGK P2_NVADHYGVYKPLFEAVGGSGGK 9 9	Y:\proj\prosit\xl\raw_files_all_batches\L1_20211004_MxR_secondbatch_DSSOplate_D7_D8.raw	47380	Q8N8Y2	FALSE	Q8N8Y2	Q8N8Y2	FALSE	NVADHYGVYKPLFEAVGGSGGK	NVADHYGVYKPLFEAVGGSGGK	265	265	22	22	9	9	273	273	5	11.301	FALSE	TRUE	FALSE	FALSE	Self	0	0
Scan: 28868 Run: Y:\proj\prosit\xl\raw_files_all_batches\L1_20211004_MxR_secondbatch_DSSOplate_B7_B8.raw P1_VSDFGLTKEASSTQDTGK P2_NVLVSEDNVAKVSDFGLTK 7 10	Y:\proj\prosit\xl\raw_files_all_batches\L1_20211004_MxR_secondbatch_DSSOplate_B7_B8.raw	28868	P41240	FALSE	P41240	P41240	FALSE	NVLVSEDNVAKVSDFGLTK	VSDFGLTKEASSTQDTGK	318	329	19	18	10	7	327	335	4	11.3	FALSE	TRUE	FALSE	FALSE	Self	0	0
Scan: 40733 Run: Y:\proj\prosit\xl\raw_files_all_batches\L1_20211004_MxR_secondbatch_DSSOplate_C5_212733.raw P1_LVEYDIDEVVYDEDSPYQNIKILHSK P2_AIMGSGKEDYTGK 20 6	Y:\proj\prosit\xl\raw_files_all_batches\L1_20211004_MxR_secondbatch_DSSOplate_C5_212733.raw	40733	P52788	FALSE	P52788	P52788	FALSE	LVEYDIDEVVYDEDSPYQNIKILHSK	AIMGSGKEDYTGK	130	179	26	13	20	6	149	184	4	11.296	FALSE	TRUE	FALSE	FALSE	Self	0	0
Scan: 23113 Run: Y:\proj\prosit\xl\raw_files_all_batches\L1_20210811_MxR_FDR_firstbatch_DSSOplate_D9_remeasure.raw P1_HNVGVKC(57.021460)ATITPDEK P2_DATNDQVTKDAAEAIK 5 8	Y:\proj\prosit\xl\raw_files_all_batches\L1_20210811_MxR_FDR_firstbatch_DSSOplate_D9_remeasure.raw	23113	O75874	FALSE	O75874	O75874	FALSE	DATNDQVTKDAAEAIK	HNVGVKC(57.021460)ATITPDEK	49	66	16	15	8	5	56	70	4	11.296	FALSE	TRUE	FALSE	FALSE	Self	0	0
Scan: 43427 Run: Y:\proj\prosit\xl\raw_files_all_batches\L1_20220110_MxR_FDR_fourthbatch_DSSOplate_B9_B10.raw P1_SNEGKLEALTDEFEELEFLSK P2_APSDVKELALDNSR 4 5	Y:\proj\prosit\xl\raw_files_all_batches\L1_20220110_MxR_FDR_fourthbatch_DSSOplate_B9_B10.raw	43427	O43423	FALSE	O43423	O43423	FALSE	SNEGKLEALTDEFEELEFLSK	APSDVKELALDNSR	28	14	21	14	4	5	31	18	4	11.295	FALSE	TRUE	FALSE	FALSE	Self	0	0
Scan: 24386 Run: Y:\proj\prosit\xl\raw_files_all_batches\L1_20211004_MxR_secondbatch_DSSOplate_D5_D6.raw P1_SLKEAENLMQEEHDNQANVR P2_SLKEAENLM(15.994900)QEEHDNQANVR 2 2	Y:\proj\prosit\xl\raw_files_all_batches\L1_20211004_MxR_secondbatch_DSSOplate_D5_D6.raw	24386	P09914	FALSE	P09914	P09914	FALSE	SLKEAENLM(15.994900)QEEHDNQANVR	SLKEAENLMQEEHDNQANVR	73	73	20	20	2	2	74	74	5	11.295	FALSE	TRUE	FALSE	FALSE	Self	0	0
Scan: 29976 Run: Y:\proj\prosit\xl\raw_files_all_batches\L1_20211118_MxR_thirdbatch_DSSOplate_D11_D12.raw P1_IKGEHPGLSIGDVAK P2_HSDASVNFSEFSNKC(57.021460)SER 1 13	Y:\proj\prosit\xl\raw_files_all_batches\L1_20211118_MxR_thirdbatch_DSSOplate_D11_D12.raw	29976	B2RPK0	FALSE	B2RPK0	B2RPK0	FALSE	HSDASVNFSEFSNKC(57.021460)SER	IKGEHPGLSIGDVAK	30	112	18	15	13	1	42	112	5	11.295	FALSE	TRUE	FALSE	FALSE	Self	0	0
Scan: 28494 Run: Y:\proj\prosit\xl\raw_files_all_batches\L1_20210806_MxR_FDR_firstbatch_DSSOplate_C12.raw P1_LDYDEDASAM(15.994900)LKEVQPR P2_KVAAIEALNDGELQK 11 0	Y:\proj\prosit\xl\raw_files_all_batches\L1_20210806_MxR_FDR_firstbatch_DSSOplate_C12.raw	28494	P50502	FALSE	P50502	P50502	FALSE	LDYDEDASAM(15.994900)LKEVQPR	KVAAIEALNDGELQK	210	117	17	15	11	0	220		4	11.293	FALSE	TRUE	FALSE	FALSE	Self	0	0
Scan: 31748 Run: Y:\proj\prosit\xl\raw_files_all_batches\L1_20211118_MxR_thirdbatch_DSSOplate_C7_C8.raw P1_VGSGDTNNFPYLEKTAK P2_KGRPM(15.994900)VISSGMQSMDTMK 13 0	Y:\proj\prosit\xl\raw_files_all_batches\L1_20211118_MxR_thirdbatch_DSSOplate_C7_C8.raw	31748	Q9NR45	FALSE	Q9NR45	Q9NR45	FALSE	KGRPM(15.994900)VISSGMQSMDTMK	VGSGDTNNFPYLEKTAK	148	131	18	17	0	13		143	5	11.293	FALSE	TRUE	FALSE	FALSE	Self	0	0
Scan: 34878 Run: Y:\proj\prosit\xl\raw_files_all_batches\L1_20220110_MxR_FDR_fourthbatch_DSSOplate_D7_D8.raw P1_M(15.994900)FILQSKEAIHSQLLEK P2_EAIHSQLLEKQK 6 9	Y:\proj\prosit\xl\raw_files_all_batches\L1_20220110_MxR_FDR_fourthbatch_DSSOplate_D7_D8.raw	34878	O60925	FALSE	O60925	O60925	FALSE	M(15.994900)FILQSKEAIHSQLLEK	EAIHSQLLEKQK	66	73	17	12	6	9	71	81	5	11.291	FALSE	TRUE	FALSE	FALSE	Self	0	0
Scan: 51222 Run: Y:\proj\prosit\xl\raw_files_all_batches\L1_20210806_MxR_FDR_firstbatch_DSSOplate_D8.raw P1_GSLQILDQLLLPKQSR P2_GSLQILDQLLLPKQSR 12 12	Y:\proj\prosit\xl\raw_files_all_batches\L1_20210806_MxR_FDR_firstbatch_DSSOplate_D8.raw	51222	Q9BV20	FALSE	Q9BV20	Q9BV20	FALSE	GSLQILDQLLLPKQSR	GSLQILDQLLLPKQSR	10	10	16	16	12	12	21	21	4	11.291	FALSE	TRUE	FALSE	FALSE	Self	0	0
Scan: 46506 Run: Y:\proj\prosit\xl\raw_files_all_batches\L1_20220110_MxR_FDR_fourthbatch_DSSOplate_C5_C6.raw P1_TLKEAC(57.021460)DQHGPDLYPK P2_GIGGIFFDDLDSPSKEEVFR 2 14	Y:\proj\prosit\xl\raw_files_all_batches\L1_20220110_MxR_FDR_fourthbatch_DSSOplate_C5_C6.raw	46506	P36551	FALSE	P36551	P36551	FALSE	GIGGIFFDDLDSPSKEEVFR	TLKEAC(57.021460)DQHGPDLYPK	332	298	20	16	14	2	345	299	4	11.291	FALSE	TRUE	FALSE	FALSE	Self	0	0
Scan: 39881 Run: Y:\proj\prosit\xl\raw_files_all_batches\L1_20211004_MxR_secondbatch_DSSOplate_D7_D8.raw P1_LNAIYQNNLTKSHIEIIR P2_LNAIYQNNLTKSHIEIIR 10 10	Y:\proj\prosit\xl\raw_files_all_batches\L1_20211004_MxR_secondbatch_DSSOplate_D7_D8.raw	39881	P00390	FALSE	P00390	P00390	FALSE	LNAIYQNNLTKSHIEIIR	LNAIYQNNLTKSHIEIIR	153	153	18	18	10	10	162	162	6	11.29	FALSE	TRUE	FALSE	FALSE	Self	0	0
Scan: 34110 Run: Y:\proj\prosit\xl\raw_files_all_batches\L1_20220110_MxR_FDR_fourthbatch_DSSOplate_B9_B10.raw P1_LNIEGWYDADDTKPGK P2_LNIEGWYDADDTKPGK 12 12	Y:\proj\prosit\xl\raw_files_all_batches\L1_20220110_MxR_FDR_fourthbatch_DSSOplate_B9_B10.raw	34110	P0C842	FALSE	P0C842	P0C842	FALSE	LNIEGWYDADDTKPGK	LNIEGWYDADDTKPGK	14	14	16	16	12	12	25	25	5	11.29	FALSE	TRUE	FALSE	FALSE	Self	0	0
Scan: 51536 Run: Y:\proj\prosit\xl\raw_files_all_batches\L1_20220110_MxR_FDR_fourthbatch_DSSOplate_D1_D2.raw P1_YNGKSEDTAVQHGLEGLSISK P2_ATMYNLLAYIKHLDGNNEAALEC(57.021460)LR 3 10	Y:\proj\prosit\xl\raw_files_all_batches\L1_20220110_MxR_FDR_fourthbatch_DSSOplate_D1_D2.raw	51536	O14879	FALSE	O14879	O14879	FALSE	ATMYNLLAYIKHLDGNNEAALEC(57.021460)LR	YNGKSEDTAVQHGLEGLSISK	50	369	25	21	10	3	59	371	6	11.289	FALSE	TRUE	FALSE	FALSE	Self	0	0
Scan: 17958 Run: Y:\proj\prosit\xl\raw_files_all_batches\L1_20220110_MxR_FDR_fourthbatch_DSSOplate_C3_C4.raw P1_SC(57.021460)SSYELQQQSMKR P2_SC(57.021460)SSYELQQQSM(15.994900)KR 12 12	Y:\proj\prosit\xl\raw_files_all_batches\L1_20220110_MxR_FDR_fourthbatch_DSSOplate_C3_C4.raw	17958	P20309	FALSE	P20309	P20309	FALSE	SC(57.021460)SSYELQQQSM(15.994900)KR	SC(57.021460)SSYELQQQSMKR	288	288	14	14	12	12	299	299	4	11.289	FALSE	TRUE	FALSE	FALSE	Self	0	0
Scan: 46394 Run: Y:\proj\prosit\xl\raw_files_all_batches\L1_20220110_MxR_FDR_fourthbatch_DSSOplate_D1_D2.raw P1_KEGGGGISC(57.021460)VLQDGC(57.021460)VFEK P2_HC(57.021460)DDSFTPQEKLWQQLR 0 10	Y:\proj\prosit\xl\raw_files_all_batches\L1_20220110_MxR_FDR_fourthbatch_DSSOplate_D1_D2.raw	46394	P36551	FALSE	P36551	P36551	FALSE	KEGGGGISC(57.021460)VLQDGC(57.021460)VFEK	HC(57.021460)DDSFTPQEKLWQQLR	183	371	19	17	0	10		380	4	11.288	FALSE	TRUE	FALSE	FALSE	Self	0	0
Scan: 49642 Run: Y:\proj\prosit\xl\raw_files_all_batches\L1_20220110_MxR_FDR_fourthbatch_DSSOplate_C11_C12.raw P1_VSAKLFIVESNSSSSTR P2_EFPDVLEC(57.021460)TVSHAVEKINPDEREEMK 3 15	Y:\proj\prosit\xl\raw_files_all_batches\L1_20220110_MxR_FDR_fourthbatch_DSSOplate_C11_C12.raw	49642	P48507	FALSE	P48507	P48507	FALSE	EFPDVLEC(57.021460)TVSHAVEKINPDEREEMK	VSAKLFIVESNSSSSTR	64	90	26	17	15	3	78	92	5	11.288	FALSE	TRUE	FALSE	FALSE	Self	0	0
Scan: 50322 Run: Y:\proj\prosit\xl\raw_files_all_batches\L1_20211118_MxR_thirdbatch_DSSOplate_D3_D4.raw P1_EQGYDPFKEDLNHLVGYK P2_EQGYDPFKEDLNHLVGYK 7 7	Y:\proj\prosit\xl\raw_files_all_batches\L1_20211118_MxR_thirdbatch_DSSOplate_D3_D4.raw	50322	Q9NV35	FALSE	Q9NV35	Q9NV35	FALSE	EQGYDPFKEDLNHLVGYK	EQGYDPFKEDLNHLVGYK	142	142	18	18	7	7	148	148	5	11.287	FALSE	TRUE	FALSE	FALSE	Self	0	0
Scan: 40531 Run: Y:\proj\prosit\xl\raw_files_all_batches\L1_20220110_MxR_FDR_fourthbatch_DSSOplate_B5_B6.raw P1_YTALDKWTNQLNSLNQAVVSK P2_YTALDKWTNQLNSLNQAVVSK 5 5	Y:\proj\prosit\xl\raw_files_all_batches\L1_20220110_MxR_FDR_fourthbatch_DSSOplate_B5_B6.raw	40531	P61201	FALSE	P61201	P61201	FALSE	YTALDKWTNQLNSLNQAVVSK	YTALDKWTNQLNSLNQAVVSK	420	420	21	21	5	5	424	424	5	11.287	FALSE	TRUE	FALSE	FALSE	Self	0	0
Scan: 39897 Run: Y:\proj\prosit\xl\raw_files_all_batches\L1_20211118_MxR_thirdbatch_DSSOplate_E5_E6.raw P1_NRLDPTWQEMLNHATC(57.021460)KVNEAEEER P2_KLNTQGSHLGSC(57.021460)IEK 16 0	Y:\proj\prosit\xl\raw_files_all_batches\L1_20211118_MxR_thirdbatch_DSSOplate_E5_E6.raw	39897	Q7L8J4	FALSE	Q7L8J4	Q7L8J4	FALSE	NRLDPTWQEMLNHATC(57.021460)KVNEAEEER	KLNTQGSHLGSC(57.021460)IEK	162	97	25	15	16	0	177		6	11.286	FALSE	TRUE	FALSE	FALSE	Self	0	0
Scan: 33695 Run: Y:\proj\prosit\xl\raw_files_all_batches\L1_20211118_MxR_thirdbatch_DSSOplate_C1_C2.raw P1_EMVFVAEQGVMADKNR P2_AKVTELEQQVAQAK 13 1	Y:\proj\prosit\xl\raw_files_all_batches\L1_20211118_MxR_thirdbatch_DSSOplate_C1_C2.raw	33695	Q7L8J4	FALSE	Q7L8J4	Q7L8J4	FALSE	EMVFVAEQGVMADKNR	AKVTELEQQVAQAK	148	240	16	14	13	1	160	240	4	11.286	FALSE	TRUE	FALSE	FALSE	Self	0	0
Scan: 49005 Run: Y:\proj\prosit\xl\raw_files_all_batches\L1_20211118_MxR_thirdbatch_DSSOplate_D7_D8.raw P1_KSENTAIHHYLEALK P2_AQKIDPENAEFLTALC(57.021460)ELR 0 2	Y:\proj\prosit\xl\raw_files_all_batches\L1_20211118_MxR_thirdbatch_DSSOplate_D7_D8.raw	49005	Q13325	FALSE	Q13325	Q13325	FALSE	AQKIDPENAEFLTALC(57.021460)ELR	KSENTAIHHYLEALK	460	390	19	15	2	0	461		4	11.285	FALSE	TRUE	FALSE	FALSE	Self	0	0
Scan: 29551 Run: Y:\proj\prosit\xl\raw_files_all_batches\L1_20210727_MxR_FDR_firstbatch_DSSOplate2_E12.raw P1_VGEGEEGQWSVKTK P2_LETHEEASVKMLPTYVR 11 9	Y:\proj\prosit\xl\raw_files_all_batches\L1_20210727_MxR_FDR_firstbatch_DSSOplate2_E12.raw	29551	P35557	FALSE	P35557	P35557	FALSE	LETHEEASVKMLPTYVR	VGEGEEGQWSVKTK	46	90	17	14	9	11	54	100	4	11.285	FALSE	TRUE	FALSE	FALSE	Self	0	0
Scan: 25983 Run: Y:\proj\prosit\xl\raw_files_all_batches\L1_20211118_MxR_thirdbatch_DSSOplate_D5_D6.raw P1_TVASDLQKC(57.021460)DSVEHLR P2_TVASDLQKC(57.021460)DSVEHLR 7 7	Y:\proj\prosit\xl\raw_files_all_batches\L1_20211118_MxR_thirdbatch_DSSOplate_D5_D6.raw	25983	Q7L8J4	FALSE	Q7L8J4	Q7L8J4	FALSE	TVASDLQKC(57.021460)DSVEHLR	TVASDLQKC(57.021460)DSVEHLR	339	339	16	16	7	7	345	345	5	11.285	FALSE	TRUE	FALSE	FALSE	Self	0	0
Scan: 25122 Run: Y:\proj\prosit\xl\raw_files_all_batches\L1_20220110_MxR_FDR_fourthbatch_DSSOplate_C5_C6.raw P1_SLDSDESEDEEDDYQQKRK P2_QYTSPEEIDAQLQAEKQK 16 15	Y:\proj\prosit\xl\raw_files_all_batches\L1_20220110_MxR_FDR_fourthbatch_DSSOplate_C5_C6.raw	25122	Q13442	FALSE	Q13442	Q13442	FALSE	SLDSDESEDEEDDYQQKRK	QYTSPEEIDAQLQAEKQK	56	15	19	18	16	15	71	29	5	11.285	FALSE	TRUE	FALSE	FALSE	Self	0	0
Scan: 31364 Run: Y:\proj\prosit\xl\raw_files_all_batches\L1_20220110_MxR_FDR_fourthbatch_DSSOplate_C9_C10.raw P1_EAIHSQLLEKQK P2_AFTELQAKVIDTQQK 9 7	Y:\proj\prosit\xl\raw_files_all_batches\L1_20220110_MxR_FDR_fourthbatch_DSSOplate_C9_C10.raw	31364	O60925	FALSE	O60925	O60925	FALSE	AFTELQAKVIDTQQK	EAIHSQLLEKQK	11	73	15	12	7	9	17	81	4	11.285	FALSE	TRUE	FALSE	FALSE	Self	0	0
Scan: 31850 Run: Y:\proj\prosit\xl\raw_files_all_batches\L1_20211004_MxR_secondbatch_DSSOplate_B7_B8.raw P1_VISTAKAPGAIGPYSQAVLVDR P2_NM(15.994900)GEILKAAGC(57.021460)DFTNVVK 5 6	Y:\proj\prosit\xl\raw_files_all_batches\L1_20211004_MxR_secondbatch_DSSOplate_B7_B8.raw	31850	P52758	FALSE	P52758	P52758	FALSE	VISTAKAPGAIGPYSQAVLVDR	NM(15.994900)GEILKAAGC(57.021460)DFTNVVK	7	60	22	18	5	6	11	65	4	11.285	FALSE	TRUE	FALSE	FALSE	Self	0	0
Scan: 23386 Run: Y:\proj\prosit\xl\raw_files_all_batches\L1_20211118_MxR_thirdbatch_DSSOplate_D7_D8.raw P1_KHSDASVNFSEFSNK P2_DIAAYQAKGKPEAAK 0 7	Y:\proj\prosit\xl\raw_files_all_batches\L1_20211118_MxR_thirdbatch_DSSOplate_D7_D8.raw	23386	B2RPK0	FALSE	B2RPK0	B2RPK0	FALSE	DIAAYQAKGKPEAAK	KHSDASVNFSEFSNK	157	29	15	15	7	0	163		4	11.285	FALSE	TRUE	FALSE	FALSE	Self	0	0
Scan: 29317 Run: Y:\proj\prosit\xl\raw_files_all_batches\L1_20211118_MxR_thirdbatch_DSSOplate_C7_C8.raw P1_LGEMWNNTAADDKQPGEK P2_IKGEHPGLSIGDVAK 12 1	Y:\proj\prosit\xl\raw_files_all_batches\L1_20211118_MxR_thirdbatch_DSSOplate_C7_C8.raw	29317	B2RPK0	FALSE	B2RPK0	B2RPK0	FALSE	LGEMWNNTAADDKQPGEK	IKGEHPGLSIGDVAK	128	112	18	15	12	1	139	112	5	11.283	FALSE	TRUE	FALSE	FALSE	Self	0	0
Scan: 36696 Run: Y:\proj\prosit\xl\raw_files_all_batches\L1_20210811_MxR_FDR_firstbatch_DSSOplate_D10_remeasure.raw P1_FAQEQIAPLVSTM(15.994900)DENSKM(15.994900)EK P2_DTPGLHIGKPENKLGLR 17 12	Y:\proj\prosit\xl\raw_files_all_batches\L1_20210811_MxR_FDR_firstbatch_DSSOplate_D10_remeasure.raw	36696	P45954	FALSE	P45954	P45954	FALSE	FAQEQIAPLVSTM(15.994900)DENSKM(15.994900)EK	DTPGLHIGKPENKLGLR	70	239	21	17	17	12	86	250	5	11.282	FALSE	TRUE	FALSE	FALSE	Self	0	0
Scan: 33831 Run: Y:\proj\prosit\xl\raw_files_all_batches\L1_20220110_MxR_FDR_fourthbatch_DSSOplate_C7_C8.raw P1_LTWHAYPEDAENKEK P2_DTDEADLVLAKEANVK 12 10	Y:\proj\prosit\xl\raw_files_all_batches\L1_20220110_MxR_FDR_fourthbatch_DSSOplate_C7_C8.raw	33831	P45973	FALSE	P45973	P45973	FALSE	DTDEADLVLAKEANVK	LTWHAYPEDAENKEK	143	171	16	15	10	12	152	182	5	11.282	FALSE	TRUE	FALSE	FALSE	Self	0	0
Scan: 42868 Run: Y:\proj\prosit\xl\raw_files_all_batches\L1_20210806_MxR_FDR_firstbatch_DSSOplate_D8.raw P1_VEQILAEFQLQEEDLKK P2_LETHEEASVKM(15.994900)LPTYVR 15 9	Y:\proj\prosit\xl\raw_files_all_batches\L1_20210806_MxR_FDR_firstbatch_DSSOplate_D8.raw	42868	P35557	FALSE	P35557	P35557	FALSE	LETHEEASVKM(15.994900)LPTYVR	VEQILAEFQLQEEDLKK	46	15	17	17	9	15	54	29	4	11.282	FALSE	TRUE	FALSE	FALSE	Self	0	0
Scan: 27934 Run: Y:\proj\prosit\xl\raw_files_all_batches\L1_20220110_MxR_FDR_fourthbatch_DSSOplate_C5_C6.raw P1_TKELAGLQASGTEAETENFVHPTGSSR P2_SC(57.021460)SSYELQQQSM(15.994900)KR 1 12	Y:\proj\prosit\xl\raw_files_all_batches\L1_20220110_MxR_FDR_fourthbatch_DSSOplate_C5_C6.raw	27934	P20309	FALSE	P20309	P20309	FALSE	TKELAGLQASGTEAETENFVHPTGSSR	SC(57.021460)SSYELQQQSM(15.994900)KR	261	288	27	14	1	12	261	299	5	11.279	FALSE	TRUE	FALSE	FALSE	Self	0	0
Scan: 27718 Run: Y:\proj\prosit\xl\raw_files_all_batches\L1_20211004_MxR_secondbatch_DSSOplate_B12.raw P1_FVQDTLKGDGVTEIR P2_FVQDTLKGDGVTEIR 6 6	Y:\proj\prosit\xl\raw_files_all_batches\L1_20211004_MxR_secondbatch_DSSOplate_B12.raw	27718	O43617	FALSE	O43617	O43617	FALSE	FVQDTLKGDGVTEIR	FVQDTLKGDGVTEIR	149	149	15	15	6	6	154	154	4	11.279	FALSE	TRUE	FALSE	FALSE	Self	0	0
Scan: 32772 Run: Y:\proj\prosit\xl\raw_files_all_batches\L1_20220110_MxR_FDR_fourthbatch_DSSOplate_E7_E8.raw P1_KPIYQKTAC(57.021460)YGHFGR P2_IIVDTYGGWGAHGGGAFSGKDYTK 5 19	Y:\proj\prosit\xl\raw_files_all_batches\L1_20220110_MxR_FDR_fourthbatch_DSSOplate_E7_E8.raw	32772	Q00266	FALSE	Q00266	Q00266	FALSE	IIVDTYGGWGAHGGGAFSGKDYTK	KPIYQKTAC(57.021460)YGHFGR	265	367	24	15	19	5	283	371	6	11.279	FALSE	TRUE	FALSE	FALSE	Self	0	0
Scan: 28114 Run: Y:\proj\prosit\xl\raw_files_all_batches\L1_20220110_MxR_FDR_fourthbatch_DSSOplate_B11_B12.raw P1_QAKEEAQAEIEQYR P2_ASQSQGIQQLLQAEKR 2 14	Y:\proj\prosit\xl\raw_files_all_batches\L1_20220110_MxR_FDR_fourthbatch_DSSOplate_B11_B12.raw	28114	O75348	FALSE	O75348	O75348	FALSE	ASQSQGIQQLLQAEKR	QAKEEAQAEIEQYR	1	34	16	14	14	2	14	35	5	11.279	FALSE	TRUE	FALSE	FALSE	Self	0	0
Scan: 43261 Run: Y:\proj\prosit\xl\raw_files_all_batches\L1_20220110_MxR_FDR_fourthbatch_DSSOplate_D7_D8.raw P1_KVDVTSKAVTEVLAR P2_HGKELGGESNFGDALLDAGESMK 6 2	Y:\proj\prosit\xl\raw_files_all_batches\L1_20220110_MxR_FDR_fourthbatch_DSSOplate_D7_D8.raw	43261	Q99961	FALSE	Q99961	Q99961	FALSE	HGKELGGESNFGDALLDAGESMK	KVDVTSKAVTEVLAR	99	38	23	15	2	6	100	43	4	11.278	FALSE	TRUE	FALSE	FALSE	Self	0	0
Scan: 30397 Run: Y:\proj\prosit\xl\raw_files_all_batches\L1_20210806_MxR_FDR_firstbatch_DSSOplate_D7.raw P1_HNVGVKC(57.021460)ATITPDEK P2_ATDFVVPGPGKVEITYTPSDGTQK 5 10	Y:\proj\prosit\xl\raw_files_all_batches\L1_20210806_MxR_FDR_firstbatch_DSSOplate_D7.raw	30397	O75874	FALSE	O75874	O75874	FALSE	ATDFVVPGPGKVEITYTPSDGTQK	HNVGVKC(57.021460)ATITPDEK	140	66	24	15	10	5	149	70	5	11.278	FALSE	TRUE	FALSE	FALSE	Self	0	0
Scan: 40845 Run: Y:\proj\prosit\xl\raw_files_all_batches\L1_20211004_MxR_secondbatch_DSSOplate_C5_212733.raw P1_VIAEGDLGIVEKTC(57.021460)ATDLQTK P2_SHSNKLVTDC(57.021460)VAAMNPDAVLR 11 4	Y:\proj\prosit\xl\raw_files_all_batches\L1_20211004_MxR_secondbatch_DSSOplate_C5_212733.raw	40845	O95861	FALSE	O95861	O95861	FALSE	SHSNKLVTDC(57.021460)VAAMNPDAVLR	VIAEGDLGIVEKTC(57.021460)ATDLQTK	196	28	21	21	4	11	199	38	5	11.277	FALSE	TRUE	FALSE	FALSE	Self	0	0
Scan: 37573 Run: Y:\proj\prosit\xl\raw_files_all_batches\L1_20210811_MxR_FDR_firstbatch_DSSOplate_E5.raw P1_ELQAAEYLEKHQIK P2_EALKTLGLC(57.021460)TEDEDLQDDGHK 9 3	Y:\proj\prosit\xl\raw_files_all_batches\L1_20210811_MxR_FDR_firstbatch_DSSOplate_E5.raw	37573	A6NFE3	FALSE	A6NFE3	A6NFE3	FALSE	EALKTLGLC(57.021460)TEDEDLQDDGHK	ELQAAEYLEKHQIK	89	6	21	14	3	9	91	14	5	11.277	FALSE	TRUE	FALSE	FALSE	Self	0	0
Scan: 30252 Run: Y:\proj\prosit\xl\raw_files_all_batches\L1_20210806_MxR_FDR_firstbatch_DSSOplate_C11.raw P1_LSKFYQPYSEDTQQQIIR P2_LSKFYQPYSEDTQQQIIR 2 2	Y:\proj\prosit\xl\raw_files_all_batches\L1_20210806_MxR_FDR_firstbatch_DSSOplate_C11.raw	30252	Q92572	FALSE	Q92572	Q92572	FALSE	LSKFYQPYSEDTQQQIIR	LSKFYQPYSEDTQQQIIR	15	15	18	18	2	2	16	16	4	11.277	FALSE	TRUE	FALSE	FALSE	Self	0	0
Scan: 27289 Run: Y:\proj\prosit\xl\raw_files_all_batches\L1_20211118_MxR_thirdbatch_DSSOplate_C7_C8.raw P1_QEEENPAEETGEEKQDTQEK P2_AKYPSLGQKPGGSDFLMK 13 8	Y:\proj\prosit\xl\raw_files_all_batches\L1_20211118_MxR_thirdbatch_DSSOplate_C7_C8.raw	27289	O43768	FALSE	O43768	O43768	FALSE	QEEENPAEETGEEKQDTQEK	AKYPSLGQKPGGSDFLMK	4	38	20	18	13	8	16	45	4	11.275	FALSE	TRUE	FALSE	FALSE	Self	0	0
Scan: 23542 Run: Y:\proj\prosit\xl\raw_files_all_batches\L1_20211118_MxR_thirdbatch_DSSOplate_C9_C10.raw P1_KKELEEEVNNFQK P2_KAAAQLLQSQAQQSGAQQTK 1 0	Y:\proj\prosit\xl\raw_files_all_batches\L1_20211118_MxR_thirdbatch_DSSOplate_C9_C10.raw	23542	Q9NVA2	FALSE	Q9NVA2	Q9NVA2	FALSE	KAAAQLLQSQAQQSGAQQTK	KKELEEEVNNFQK	398	384	20	13	0	1		384	4	11.275	FALSE	TRUE	FALSE	FALSE	Self	0	0
Scan: 37330 Run: Y:\proj\prosit\xl\raw_files_all_batches\L1_20211004_MxR_secondbatch_DSSOplate_D7_D8.raw P1_SHSNKLVTDC(57.021460)VAAMNPDAVLR P2_SHSNKLVTDC(57.021460)VAAM(15.994900)NPDAVLR 4 4	Y:\proj\prosit\xl\raw_files_all_batches\L1_20211004_MxR_secondbatch_DSSOplate_D7_D8.raw	37330	O95861	FALSE	O95861	O95861	FALSE	SHSNKLVTDC(57.021460)VAAM(15.994900)NPDAVLR	SHSNKLVTDC(57.021460)VAAMNPDAVLR	196	196	21	21	4	4	199	199	5	11.274	FALSE	TRUE	FALSE	FALSE	Self	0	0
Scan: 33779 Run: Y:\proj\prosit\xl\raw_files_all_batches\L1_20220118_MxR_FDR_fourthbatch_DSSOplate_E1_E2_remeasure3.raw P1_HDAATC(57.021460)FVDAGNAFKK P2_HDAATC(57.021460)FVDAGNAFKK 14 14	Y:\proj\prosit\xl\raw_files_all_batches\L1_20220118_MxR_FDR_fourthbatch_DSSOplate_E1_E2_remeasure3.raw	33779	P54920	FALSE	P54920	P54920	FALSE	HDAATC(57.021460)FVDAGNAFKK	HDAATC(57.021460)FVDAGNAFKK	78	78	16	16	14	14	91	91	5	11.274	FALSE	TRUE	FALSE	FALSE	Self	0	0
Scan: 53375 Run: Y:\proj\prosit\xl\raw_files_all_batches\L1_20220110_MxR_FDR_fourthbatch_DSSOplate_E7_E8.raw P1_AIYSIVLKLPGHSTILNSTK P2_AIYSIVLKLPGHSTILNSTK 7 7	Y:\proj\prosit\xl\raw_files_all_batches\L1_20220110_MxR_FDR_fourthbatch_DSSOplate_E7_E8.raw	53375	P20309	FALSE	P20309	P20309	FALSE	AIYSIVLKLPGHSTILNSTK	AIYSIVLKLPGHSTILNSTK	362	362	20	20	7	7	368	368	5	11.271	FALSE	TRUE	FALSE	FALSE	Self	0	0
Scan: 40721 Run: Y:\proj\prosit\xl\raw_files_all_batches\L1_20220110_MxR_FDR_fourthbatch_DSSOplate_C5_C6.raw P1_NPESNYC(57.021460)LKNDLGNPR P2_ELGATEC(57.021460)INPQDYKKPIQEVLK 8 13	Y:\proj\prosit\xl\raw_files_all_batches\L1_20220110_MxR_FDR_fourthbatch_DSSOplate_C5_C6.raw	40721	P00325;P00326	FALSE	P00325;P00326	P00325;P00326	FALSE	ELGATEC(57.021460)INPQDYKKPIQEVLK	NPESNYC(57.021460)LKNDLGNPR	234;234	105;105	22	16	13	8	246;246	112;112	5	11.271	FALSE	TRUE	FALSE	FALSE	Self	0	0
Scan: 49401 Run: Y:\proj\prosit\xl\raw_files_all_batches\L1_20211118_MxR_thirdbatch_DSSOplate_D1_D2.raw P1_IVDLIKGQHLSDAFAQVNPLK P2_GQHLSDAFAQVNPLKK 5 14	Y:\proj\prosit\xl\raw_files_all_batches\L1_20211118_MxR_thirdbatch_DSSOplate_D1_D2.raw	49401	P30711	FALSE	P30711	P30711	FALSE	IVDLIKGQHLSDAFAQVNPLK	GQHLSDAFAQVNPLKK	31	37	21	16	5	14	35	50	5	11.271	FALSE	TRUE	FALSE	FALSE	Self	0	0
Scan: 36041 Run: Y:\proj\prosit\xl\raw_files_all_batches\L1_20211118_MxR_thirdbatch_DSSOplate_C3_C4.raw P1_VPKENVLIGDGAGFK P2_VAM(15.994900)GAFDKTRPVVAAGAVGLAQR 2 7	Y:\proj\prosit\xl\raw_files_all_batches\L1_20211118_MxR_thirdbatch_DSSOplate_C3_C4.raw	36041	P11310	FALSE	P11310	P11310	FALSE	VAM(15.994900)GAFDKTRPVVAAGAVGLAQR	VPKENVLIGDGAGFK	271	256	23	15	7	2	277	257	5	11.27	FALSE	TRUE	FALSE	FALSE	Self	0	0
Scan: 29643 Run: Y:\proj\prosit\xl\raw_files_all_batches\L1_20220110_MxR_FDR_fourthbatch_DSSOplate_E7_E8.raw P1_VGKEDSSSTEFVEKR P2_KLHVSVEALVC(57.021460)HR 13 0	Y:\proj\prosit\xl\raw_files_all_batches\L1_20220110_MxR_FDR_fourthbatch_DSSOplate_E7_E8.raw	29643	O60749	FALSE	O60749	O60749	FALSE	VGKEDSSSTEFVEKR	KLHVSVEALVC(57.021460)HR	220	321	15	13	13	0	232		5	11.27	FALSE	TRUE	FALSE	FALSE	Self	0	0
Scan: 44649 Run: Y:\proj\prosit\xl\raw_files_all_batches\L1_20210811_MxR_FDR_firstbatch_DSSOplate_E3.raw P1_GTISFVQYKEALK P2_EALKTLGLC(57.021460)TEDEDLQDDGHK 8 3	Y:\proj\prosit\xl\raw_files_all_batches\L1_20210811_MxR_FDR_firstbatch_DSSOplate_E3.raw	44649	A6NFE3	FALSE	A6NFE3	A6NFE3	FALSE	EALKTLGLC(57.021460)TEDEDLQDDGHK	GTISFVQYKEALK	89	80	21	13	3	8	91	87	5	11.269	FALSE	TRUE	FALSE	FALSE	Self	0	0
Scan: 41452 Run: Y:\proj\prosit\xl\raw_files_all_batches\L1_20220110_MxR_FDR_fourthbatch_DSSOplate_B3_B4.raw P1_GVEPSPSPIKPGDIK P2_FQPQSPDFLDITNPKAVLENALR 9 14	Y:\proj\prosit\xl\raw_files_all_batches\L1_20220110_MxR_FDR_fourthbatch_DSSOplate_B3_B4.raw	41452	Q92890	FALSE	Q92890	Q92890	FALSE	FQPQSPDFLDITNPKAVLENALR	GVEPSPSPIKPGDIK	124	240	23	15	14	9	137	248	5	11.269	FALSE	TRUE	FALSE	FALSE	Self	0	0
Scan: 39742 Run: Y:\proj\prosit\xl\raw_files_all_batches\L1_20210806_MxR_FDR_firstbatch_DSSOplate_C10.raw P1_VVANGDTANKVGTYQLAIVAK P2_GSLQILDQLLLPKQSR 9 12	Y:\proj\prosit\xl\raw_files_all_batches\L1_20210806_MxR_FDR_firstbatch_DSSOplate_C10.raw	39742	Q9BV20	FALSE	Q9BV20	Q9BV20	FALSE	VVANGDTANKVGTYQLAIVAK	GSLQILDQLLLPKQSR	249	10	21	16	9	12	257	21	4	11.268	FALSE	TRUE	FALSE	FALSE	Self	0	0
Scan: 21186 Run: Y:\proj\prosit\xl\raw_files_all_batches\L1_20220110_MxR_FDR_fourthbatch_DSSOplate_B9_B10.raw P1_NPESNYC(57.021460)LKNDLGNPR P2_AKELGATEC(57.021460)INPQDYK 8 1	Y:\proj\prosit\xl\raw_files_all_batches\L1_20220110_MxR_FDR_fourthbatch_DSSOplate_B9_B10.raw	21186	P00325;P00326	FALSE	P00325;P00326	P00325;P00326	FALSE	AKELGATEC(57.021460)INPQDYK	NPESNYC(57.021460)LKNDLGNPR	232;232	105;105	16	16	1	8	232;232	112;112	4	11.268	FALSE	TRUE	FALSE	FALSE	Self	0	0
Scan: 50495 Run: Y:\proj\prosit\xl\raw_files_all_batches\L1_20211118_MxR_thirdbatch_DSSOplate_D1_D2.raw P1_VEAAVGEDLFQEAHEVILKAK P2_GQHLSDAFAQVNPLKK 18 14	Y:\proj\prosit\xl\raw_files_all_batches\L1_20211118_MxR_thirdbatch_DSSOplate_D1_D2.raw	50495	P30711	FALSE	P30711	P30711	FALSE	VEAAVGEDLFQEAHEVILKAK	GQHLSDAFAQVNPLKK	197	37	21	16	18	14	214	50	6	11.267	FALSE	TRUE	FALSE	FALSE	Self	0	0
Scan: 19104 Run: Y:\proj\prosit\xl\raw_files_all_batches\L1_20220110_MxR_FDR_fourthbatch_DSSOplate_B7_B8.raw P1_VTQLDLDGPKELSR P2_SLDSDESEDEEDDYQQKR 9 16	Y:\proj\prosit\xl\raw_files_all_batches\L1_20220110_MxR_FDR_fourthbatch_DSSOplate_B7_B8.raw	19104	Q13442	FALSE	Q13442	Q13442	FALSE	SLDSDESEDEEDDYQQKR	VTQLDLDGPKELSR	56	95	18	14	16	9	71	103	4	11.267	FALSE	TRUE	FALSE	FALSE	Self	0	0
Scan: 32877 Run: Y:\proj\prosit\xl\raw_files_all_batches\L1_20211118_MxR_thirdbatch_DSSOplate_D5_D6.raw P1_LNTQGSHLGSC(57.021460)IEKARPYYEAR P2_EMVFVAEQGVMADKNR 13 13	Y:\proj\prosit\xl\raw_files_all_batches\L1_20211118_MxR_thirdbatch_DSSOplate_D5_D6.raw	32877	Q7L8J4	FALSE	Q7L8J4	Q7L8J4	FALSE	LNTQGSHLGSC(57.021460)IEKARPYYEAR	EMVFVAEQGVMADKNR	98	148	22	16	13	13	110	160	6	11.266	FALSE	TRUE	FALSE	FALSE	Self	0	0
Scan: 37942 Run: Y:\proj\prosit\xl\raw_files_all_batches\L1_20211004_MxR_secondbatch_DSSOplate_C5_152127.raw P1_TKSTGGAPTFNVTVTK P2_SSFYVNGLTLGGQKC(57.021460)SVIR 1 13	Y:\proj\prosit\xl\raw_files_all_batches\L1_20211004_MxR_secondbatch_DSSOplate_C5_152127.raw	37942	P07737	FALSE	P07737	P07737	FALSE	SSFYVNGLTLGGQKC(57.021460)SVIR	TKSTGGAPTFNVTVTK	56	89	19	16	13	1	68	89	4	11.266	FALSE	TRUE	FALSE	FALSE	Self	0	0
Scan: 42251 Run: Y:\proj\prosit\xl\raw_files_all_batches\L1_20211118_MxR_thirdbatch_DSSOplate_F5_F6.raw P1_SRPYFELKAQFSQILEEHK P2_LNTQGSHLGSC(57.021460)IEKARPYYEAR 7 13	Y:\proj\prosit\xl\raw_files_all_batches\L1_20211118_MxR_thirdbatch_DSSOplate_F5_F6.raw	42251	Q7L8J4	FALSE	Q7L8J4	Q7L8J4	FALSE	LNTQGSHLGSC(57.021460)IEKARPYYEAR	SRPYFELKAQFSQILEEHK	98	221	22	19	13	7	110	227	6	11.265	FALSE	TRUE	FALSE	FALSE	Self	0	0
Scan: 39346 Run: Y:\proj\prosit\xl\raw_files_all_batches\L1_20210806_MxR_FDR_firstbatch_DSSOplate_C10.raw P1_GVDEGPNGLKLISEVIGER P2_FC(57.021460)ETTIGC(57.021460)KDPAQGQLLK 9 8	Y:\proj\prosit\xl\raw_files_all_batches\L1_20210806_MxR_FDR_firstbatch_DSSOplate_C10.raw	39346	P21695	FALSE	P21695	P21695	FALSE	GVDEGPNGLKLISEVIGER	FC(57.021460)ETTIGC(57.021460)KDPAQGQLLK	120	160	19	18	9	8	128	167	4	11.265	FALSE	TRUE	FALSE	FALSE	Self	0	0
Scan: 49918 Run: Y:\proj\prosit\xl\raw_files_all_batches\L1_20220110_MxR_FDR_fourthbatch_DSSOplate_D7_D8.raw P1_GGNPELVALVKHLSK P2_GGNPELVALVKHLSK 10 10	Y:\proj\prosit\xl\raw_files_all_batches\L1_20220110_MxR_FDR_fourthbatch_DSSOplate_D7_D8.raw	49918	O95749	FALSE	O95749	O95749	FALSE	GGNPELVALVKHLSK	GGNPELVALVKHLSK	278	278	15	15	10	10	287	287	6	11.264	FALSE	TRUE	FALSE	FALSE	Self	0	0
Scan: 40080 Run: Y:\proj\prosit\xl\raw_files_all_batches\L1_20211004_MxR_secondbatch_DSSOplate_C6.raw P1_TLVLLMGKEGVHGGLINK P2_STGGAPTFNVTVTKTDK 7 13	Y:\proj\prosit\xl\raw_files_all_batches\L1_20211004_MxR_secondbatch_DSSOplate_C6.raw	40080	P07737	FALSE	P07737	P07737	FALSE	TLVLLMGKEGVHGGLINK	STGGAPTFNVTVTKTDK	108	91	18	17	7	13	114	103	5	11.264	FALSE	TRUE	FALSE	FALSE	Self	0	0
Scan: 44753 Run: Y:\proj\prosit\xl\raw_files_all_batches\L1_20220110_MxR_FDR_fourthbatch_DSSOplate_B9_B10.raw P1_NPPLAEALLSGDLEKFSR P2_NPPLAEALLSGDLEKFSR 14 14	Y:\proj\prosit\xl\raw_files_all_batches\L1_20220110_MxR_FDR_fourthbatch_DSSOplate_B9_B10.raw	44753	Q5TDH0	FALSE	Q5TDH0	Q5TDH0	FALSE	NPPLAEALLSGDLEKFSR	NPPLAEALLSGDLEKFSR	155	155	18	18	14	14	168	168	6	11.264	FALSE	TRUE	FALSE	FALSE	Self	0	0
Scan: 33147 Run: Y:\proj\prosit\xl\raw_files_all_batches\L1_20211118_MxR_thirdbatch_DSSOplate_C9_C10.raw P1_QMSGAQIKIANPVEGSSGR P2_LLMHGKEVGSIIGK 7 5	Y:\proj\prosit\xl\raw_files_all_batches\L1_20211118_MxR_thirdbatch_DSSOplate_C9_C10.raw	33147	Q15365	FALSE	Q15365	Q15365	FALSE	QMSGAQIKIANPVEGSSGR	LLMHGKEVGSIIGK	306	17	19	14	7	5	312	21	5	11.263	FALSE	TRUE	FALSE	FALSE	Self	0	0
Scan: 46579 Run: Y:\proj\prosit\xl\raw_files_all_batches\L1_20211118_MxR_thirdbatch_DSSOplate_C5_C6.raw P1_TVGFEEQASAFQEQEIDGKSLLLMTR P2_IYEYHVKPLQTK 18 6	Y:\proj\prosit\xl\raw_files_all_batches\L1_20211118_MxR_thirdbatch_DSSOplate_C5_C6.raw	46579	Q5VXD3	FALSE	Q5VXD3	Q5VXD3	FALSE	TVGFEEQASAFQEQEIDGKSLLLMTR	IYEYHVKPLQTK	61	103	26	12	18	6	78	108	5	11.263	FALSE	TRUE	FALSE	FALSE	Self	0	0
Scan: 34539 Run: Y:\proj\prosit\xl\raw_files_all_batches\L1_20220118_MxR_FDR_fourthbatch_DSSOplate_E5_E6_remeasure.raw P1_KLLTQHFVQENYLEYR P2_ALVETSYVKVLHHM(15.994900)VK 0 8	Y:\proj\prosit\xl\raw_files_all_batches\L1_20220118_MxR_FDR_fourthbatch_DSSOplate_E5_E6_remeasure.raw	34539	P43357	FALSE	P43357	P43357	FALSE	ALVETSYVKVLHHM(15.994900)VK	KLLTQHFVQENYLEYR	276	243	16	16	8	0	283		4	11.263	FALSE	TRUE	FALSE	FALSE	Self	0	0
Scan: 27859 Run: Y:\proj\prosit\xl\raw_files_all_batches\L1_20211118_MxR_thirdbatch_DSSOplate_D9_D10.raw P1_LGEMWNNTAADDKQPGEK P2_IKGEHPGLSIGDVAKK 12 14	Y:\proj\prosit\xl\raw_files_all_batches\L1_20211118_MxR_thirdbatch_DSSOplate_D9_D10.raw	27859	B2RPK0	FALSE	B2RPK0	B2RPK0	FALSE	LGEMWNNTAADDKQPGEK	IKGEHPGLSIGDVAKK	128	112	18	16	12	14	139	125	5	11.263	FALSE	TRUE	FALSE	FALSE	Self	0	0
Scan: 38942 Run: Y:\proj\prosit\xl\raw_files_all_batches\L1_20220110_MxR_FDR_fourthbatch_DSSOplate_B5_B6.raw P1_TSDVNSSVGKSTATLPLSFK P2_IQSFDAETQQLLKTALK 9 12	Y:\proj\prosit\xl\raw_files_all_batches\L1_20220110_MxR_FDR_fourthbatch_DSSOplate_B5_B6.raw	38942	P20309	FALSE	A9UHW6	A9UHW6	FALSE	TSDVNSSVGKSTATLPLSFK	IQSFDAETQQLLKTALK	439	10	20	17	9	12	447	21	4	11.262	FALSE	TRUE	FALSE	FALSE	Between	0	34.253
Scan: 37079 Run: Y:\proj\prosit\xl\raw_files_all_batches\L1_20210727_MxR_FDR_firstbatch_DSSOplate2_E12.raw P1_FC(57.021460)ETTIGC(57.021460)KDPAQGQLLK P2_ELYSILQHKGLVDK 8 8	Y:\proj\prosit\xl\raw_files_all_batches\L1_20210727_MxR_FDR_firstbatch_DSSOplate2_E12.raw	37079	P21695	FALSE	P21695	P21695	FALSE	FC(57.021460)ETTIGC(57.021460)KDPAQGQLLK	ELYSILQHKGLVDK	160	304	18	14	8	8	167	311	4	11.262	FALSE	TRUE	FALSE	FALSE	Self	0	0
Scan: 39237 Run: Y:\proj\prosit\xl\raw_files_all_batches\L1_20211004_MxR_secondbatch_DSSOplate_B12.raw P1_LKENYVLLSTDGPGR P2_DFVPDIVTMGKSIGNGHPVAC(57.021460)VAATQPVAR 1 10	Y:\proj\prosit\xl\raw_files_all_batches\L1_20211004_MxR_secondbatch_DSSOplate_B12.raw	39237	Q8IUZ5	FALSE	Q8IUZ5	Q8IUZ5	FALSE	DFVPDIVTMGKSIGNGHPVAC(57.021460)VAATQPVAR	LKENYVLLSTDGPGR	267	391	30	15	10	1	276	391	5	11.261	FALSE	TRUE	FALSE	FALSE	Self	0	0
Scan: 33264 Run: Y:\proj\prosit\xl\raw_files_all_batches\L1_20211118_MxR_thirdbatch_DSSOplate_C5_C6.raw P1_VGSGDTNNFPYLEKTAK P2_KGRPMVISSGMQSMDTMK 13 0	Y:\proj\prosit\xl\raw_files_all_batches\L1_20211118_MxR_thirdbatch_DSSOplate_C5_C6.raw	33264	Q9NR45	FALSE	Q9NR45	Q9NR45	FALSE	KGRPMVISSGMQSMDTMK	VGSGDTNNFPYLEKTAK	148	131	18	17	0	13		143	5	11.261	FALSE	TRUE	FALSE	FALSE	Self	0	0
Scan: 22453 Run: Y:\proj\prosit\xl\raw_files_all_batches\L1_20211004_MxR_secondbatch_DSSOplate_C1.raw P1_YVEC(57.021460)SALTQKGLK P2_YVEC(57.021460)SALTQKGLK 9 9	Y:\proj\prosit\xl\raw_files_all_batches\L1_20211004_MxR_secondbatch_DSSOplate_C1.raw	22453	P60953	FALSE	P60953	P60953	FALSE	YVEC(57.021460)SALTQKGLK	YVEC(57.021460)SALTQKGLK	153	153	13	13	9	9	161	161	5	11.261	FALSE	TRUE	FALSE	FALSE	Self	0	0
Scan: 18016 Run: Y:\proj\prosit\xl\raw_files_all_batches\L1_20210727_MxR_FDR_firstbatch_DSSOplate2_E12.raw P1_IM(15.994900)PC(57.021460)PFPVAKEPSTK P2_ADGNQETNNGC(57.021460)HKVK 9 12	Y:\proj\prosit\xl\raw_files_all_batches\L1_20210727_MxR_FDR_firstbatch_DSSOplate2_E12.raw	18016	P08912	FALSE	P08912	P08912	FALSE	ADGNQETNNGC(57.021460)HKVK	IM(15.994900)PC(57.021460)PFPVAKEPSTK	386	401	15	15	12	9	397	409	5	11.26	FALSE	TRUE	FALSE	FALSE	Self	0	0
Scan: 52353 Run: Y:\proj\prosit\xl\raw_files_all_batches\L1_20211118_MxR_thirdbatch_DSSOplate_C7_C8.raw P1_VEAAVGEDLFQEAHEVILKAK P2_IVDLIKGQHLSDAFAQVNPLK 18 5	Y:\proj\prosit\xl\raw_files_all_batches\L1_20211118_MxR_thirdbatch_DSSOplate_C7_C8.raw	52353	P30711	FALSE	P30711	P30711	FALSE	IVDLIKGQHLSDAFAQVNPLK	VEAAVGEDLFQEAHEVILKAK	31	197	21	21	5	18	35	214	6	11.26	FALSE	TRUE	FALSE	FALSE	Self	0	0
Scan: 34867 Run: Y:\proj\prosit\xl\raw_files_all_batches\L1_20210811_MxR_FDR_firstbatch_DSSOplate_D10_remeasure.raw P1_SQGKESPGEEFSAEETEETFVK P2_SDYDTPNYLLSPAAAHRPKSQK 3 18	Y:\proj\prosit\xl\raw_files_all_batches\L1_20210811_MxR_FDR_firstbatch_DSSOplate_D10_remeasure.raw	34867	P08912	FALSE	P08912	P08912	FALSE	SDYDTPNYLLSPAAAHRPKSQK	SQGKESPGEEFSAEETEETFVK	353	326	22	22	18	3	370	328	5	11.26	FALSE	TRUE	FALSE	FALSE	Self	0	0
Scan: 31434 Run: Y:\proj\prosit\xl\raw_files_all_batches\L1_20211118_MxR_thirdbatch_DSSOplate_E3_E4_212733.raw P1_HLWEVDVQGSKAYSR P2_ELIGATAGKLHTGR 10 8	Y:\proj\prosit\xl\raw_files_all_batches\L1_20211118_MxR_thirdbatch_DSSOplate_E3_E4_212733.raw	31434	P04424	FALSE	P04424	P04424	FALSE	HLWEVDVQGSKAYSR	ELIGATAGKLHTGR	32	97	15	14	10	8	41	104	4	11.258	FALSE	TRUE	FALSE	FALSE	Self	0	0
Scan: 37453 Run: Y:\proj\prosit\xl\raw_files_all_batches\L1_20211004_MxR_secondbatch_DSSOplate_B5_B6.raw P1_NLPYVYIPSKTDLGAAAGSK P2_NLPYVYIPSKTDLGAAAGSK 9 9	Y:\proj\prosit\xl\raw_files_all_batches\L1_20211004_MxR_secondbatch_DSSOplate_B5_B6.raw	37453	Q9NX24	FALSE	Q9NX24	Q9NX24	FALSE	NLPYVYIPSKTDLGAAAGSK	NLPYVYIPSKTDLGAAAGSK	101	101	20	20	9	9	109	109	5	11.258	FALSE	TRUE	FALSE	FALSE	Self	0	0
Scan: 22597 Run: Y:\proj\prosit\xl\raw_files_all_batches\L1_20220110_MxR_FDR_fourthbatch_DSSOplate_B5_B6.raw P1_MPMVDPEAQAPTKQPPR P2_MPMVDPEAQAPTKQPPR 12 12	Y:\proj\prosit\xl\raw_files_all_batches\L1_20220110_MxR_FDR_fourthbatch_DSSOplate_B5_B6.raw	22597	P11229	FALSE	P11229	P11229	FALSE	MPMVDPEAQAPTKQPPR	MPMVDPEAQAPTKQPPR	303	303	17	17	12	12	314	314	5	11.258	FALSE	TRUE	FALSE	FALSE	Self	0	0
Scan: 41777 Run: Y:\proj\prosit\xl\raw_files_all_batches\L1_20211118_MxR_thirdbatch_DSSOplate_E5_E6.raw P1_RPPSAFFLFC(57.021460)SEYHPKIK P2_IKGEHPGLSIGDVAK 15 1	Y:\proj\prosit\xl\raw_files_all_batches\L1_20211118_MxR_thirdbatch_DSSOplate_E5_E6.raw	41777	B2RPK0	FALSE	B2RPK0	B2RPK0	FALSE	RPPSAFFLFC(57.021460)SEYHPKIK	IKGEHPGLSIGDVAK	96	112	18	15	15	1	110	112	5	11.258	FALSE	TRUE	FALSE	FALSE	Self	0	0
Scan: 30851 Run: Y:\proj\prosit\xl\raw_files_all_batches\L1_20211004_MxR_secondbatch_DSSOplate_C4_212733.raw P1_TIKAQIWDTAGQER P2_ENDM(15.994900)SPSNNVVPIHVPPTTENKPK 2 21	Y:\proj\prosit\xl\raw_files_all_batches\L1_20211004_MxR_secondbatch_DSSOplate_C4_212733.raw	30851	P62491	FALSE	P62491	P62491	FALSE	ENDM(15.994900)SPSNNVVPIHVPPTTENKPK	TIKAQIWDTAGQER	185	58	24	14	21	2	205	59	5	11.258	FALSE	TRUE	FALSE	FALSE	Self	0	0
Scan: 33031 Run: Y:\proj\prosit\xl\raw_files_all_batches\L1_20211118_MxR_thirdbatch_DSSOplate_D7_D8.raw P1_LLMHGKEVGSIIGK P2_LLM(15.994900)HGKEVGSIIGK 5 5	Y:\proj\prosit\xl\raw_files_all_batches\L1_20211118_MxR_thirdbatch_DSSOplate_D7_D8.raw	33031	Q15365	FALSE	Q15365	Q15365	FALSE	LLM(15.994900)HGKEVGSIIGK	LLMHGKEVGSIIGK	17	17	14	14	5	5	21	21	5	11.258	FALSE	TRUE	FALSE	FALSE	Self	0	0
Scan: 21899 Run: Y:\proj\prosit\xl\raw_files_all_batches\L1_20210806_MxR_FDR_firstbatch_DSSOplate_D2.raw P1_TKDLADLQGSDSVTK P2_TKDLADLQGSDSVTK 1 1	Y:\proj\prosit\xl\raw_files_all_batches\L1_20210806_MxR_FDR_firstbatch_DSSOplate_D2.raw	21899	P08912	FALSE	P08912	P08912	FALSE	TKDLADLQGSDSVTK	TKDLADLQGSDSVTK	223	223	15	15	1	1	223	223	4	11.257	FALSE	TRUE	FALSE	FALSE	Self	0	0
Scan: 42471 Run: Y:\proj\prosit\xl\raw_files_all_batches\L1_20210811_MxR_FDR_firstbatch_DSSOplate_D12.raw P1_LAGPLHKIITTTNLHPVK P2_ASDGFPVYQEKIIR 6 10	Y:\proj\prosit\xl\raw_files_all_batches\L1_20210811_MxR_FDR_firstbatch_DSSOplate_D12.raw	42471	Q8IV38	FALSE	Q8IV38	Q8IV38	FALSE	LAGPLHKIITTTNLHPVK	ASDGFPVYQEKIIR	159	254	18	14	6	10	164	263	6	11.256	FALSE	TRUE	FALSE	FALSE	Self	0	0
Scan: 48750 Run: Y:\proj\prosit\xl\raw_files_all_batches\L1_20220118_MxR_FDR_fourthbatch_DSSOplate_E1_E2_remeasure3.raw P1_SLASYGLKDGDVVILR P2_DM(15.994900)LLANPHELSLLKER 7 13	Y:\proj\prosit\xl\raw_files_all_batches\L1_20220118_MxR_FDR_fourthbatch_DSSOplate_E1_E2_remeasure3.raw	48750	Q5TDH0	FALSE	Q5TDH0	Q5TDH0	FALSE	DM(15.994900)LLANPHELSLLKER	SLASYGLKDGDVVILR	139	59	16	16	13	7	151	65	5	11.255	FALSE	TRUE	FALSE	FALSE	Self	0	0
Scan: 29235 Run: Y:\proj\prosit\xl\raw_files_all_batches\L1_20220118_MxR_FDR_fourthbatch_DSSOplate_E9_E10_remeasure.raw P1_IHHSGAKVVLSK P2_DM(15.994900)LLANPHELSLLKER 6 13	Y:\proj\prosit\xl\raw_files_all_batches\L1_20220118_MxR_FDR_fourthbatch_DSSOplate_E9_E10_remeasure.raw	29235	Q5TDH0	FALSE	Q99832	Q99832	FALSE	DM(15.994900)LLANPHELSLLKER	IHHSGAKVVLSK	139	280	16	12	13	6	151	285	6	11.255	FALSE	TRUE	FALSE	FALSE	Between	0	34.253
Scan: 43501 Run: Y:\proj\prosit\xl\raw_files_all_batches\L1_20220110_MxR_FDR_fourthbatch_DSSOplate_D5_D6.raw P1_YDLGGLVMVKDNHVVAAGGVEK P2_LVEKYGLLVGGAASHR 9 3	Y:\proj\prosit\xl\raw_files_all_batches\L1_20220110_MxR_FDR_fourthbatch_DSSOplate_D5_D6.raw	43501	Q15274	FALSE	Q15274	Q15274	FALSE	YDLGGLVMVKDNHVVAAGGVEK	LVEKYGLLVGGAASHR	161	145	22	16	9	3	169	147	6	11.255	FALSE	TRUE	FALSE	FALSE	Self	0	0
Scan: 35793 Run: Y:\proj\prosit\xl\raw_files_all_batches\L1_20211004_MxR_secondbatch_DSSOplate_B7_B8.raw P1_MEIDGFQQLDLEKSVPSK P2_EEQSTNSTLDPSKLSWGPYLR 12 12	Y:\proj\prosit\xl\raw_files_all_batches\L1_20211004_MxR_secondbatch_DSSOplate_B7_B8.raw	35793	A6PVY3	FALSE	A6PVY3	A6PVY3	FALSE	EEQSTNSTLDPSKLSWGPYLR	MEIDGFQQLDLEKSVPSK	47	0	21	18	12	12	58	11	4	11.254	FALSE	TRUE	FALSE	FALSE	Self	0	0
Scan: 25958 Run: Y:\proj\prosit\xl\raw_files_all_batches\L1_20211118_MxR_thirdbatch_DSSOplate_E11_E12.raw P1_IKGEHPGLSIGDVAKK P2_IKGEHPGLSIGDVAKK 14 14	Y:\proj\prosit\xl\raw_files_all_batches\L1_20211118_MxR_thirdbatch_DSSOplate_E11_E12.raw	25958	B2RPK0	FALSE	B2RPK0	B2RPK0	FALSE	IKGEHPGLSIGDVAKK	IKGEHPGLSIGDVAKK	112	112	16	16	14	14	125	125	5	11.254	FALSE	TRUE	FALSE	FALSE	Self	0	0
Scan: 28677 Run: Y:\proj\prosit\xl\raw_files_all_batches\L1_20211118_MxR_thirdbatch_DSSOplate_C7_C8.raw P1_VGSGDTNNFPYLEKTAK P2_KGRPMVISSGMQSM(15.994900)DTM(15.994900)K 13 0	Y:\proj\prosit\xl\raw_files_all_batches\L1_20211118_MxR_thirdbatch_DSSOplate_C7_C8.raw	28677	Q9NR45	FALSE	Q9NR45	Q9NR45	FALSE	KGRPMVISSGMQSM(15.994900)DTM(15.994900)K	VGSGDTNNFPYLEKTAK	148	131	18	17	0	13		143	5	11.253	FALSE	TRUE	FALSE	FALSE	Self	0	0
Scan: 50123 Run: Y:\proj\prosit\xl\raw_files_all_batches\L1_20220110_MxR_FDR_fourthbatch_DSSOplate_E7_E8.raw P1_HDAATC(57.021460)FVDAGNAFKK P2_FTIAAKHHISIAEIYETELVDIEK 14 5	Y:\proj\prosit\xl\raw_files_all_batches\L1_20220110_MxR_FDR_fourthbatch_DSSOplate_E7_E8.raw	50123	P54920	FALSE	P54920	P54920	FALSE	FTIAAKHHISIAEIYETELVDIEK	HDAATC(57.021460)FVDAGNAFKK	116	78	24	16	5	14	120	91	6	11.253	FALSE	TRUE	FALSE	FALSE	Self	0	0
Scan: 40563 Run: Y:\proj\prosit\xl\raw_files_all_batches\L1_20220118_MxR_FDR_fourthbatch_DSSOplate_E1_E2_remeasure3.raw P1_HGLLKLNPVGAK P2_FDPYEHEALFHTPVEGKEPGTVALVSK 4 16	Y:\proj\prosit\xl\raw_files_all_batches\L1_20220118_MxR_FDR_fourthbatch_DSSOplate_E1_E2_remeasure3.raw	40563	Q9HAV7	FALSE	Q9HAV7	Q9HAV7	FALSE	FDPYEHEALFHTPVEGKEPGTVALVSK	HGLLKLNPVGAK	169	157	27	12	16	4	184	160	4	11.253	FALSE	TRUE	FALSE	FALSE	Self	0	0
Scan: 45378 Run: Y:\proj\prosit\xl\raw_files_all_batches\L1_20210806_MxR_FDR_firstbatch_DSSOplate_D7.raw P1_VPEANILGQIGHGYKYAIGSLNEGR P2_ASSTC(57.021460)PLTFENVKVPEANILGQIGHGYK 14 12	Y:\proj\prosit\xl\raw_files_all_batches\L1_20210806_MxR_FDR_firstbatch_DSSOplate_D7.raw	45378	P45954	FALSE	P45954	P45954	FALSE	ASSTC(57.021460)PLTFENVKVPEANILGQIGHGYK	VPEANILGQIGHGYKYAIGSLNEGR	256	269	28	25	12	14	267	282	6	11.252	FALSE	TRUE	FALSE	FALSE	Self	0	0
Scan: 39939 Run: Y:\proj\prosit\xl\raw_files_all_batches\L1_20211118_MxR_thirdbatch_DSSOplate_E9_E10.raw P1_SRPYFELKAQFSQILEEHK P2_RLAKEAQQETQK 7 3	Y:\proj\prosit\xl\raw_files_all_batches\L1_20211118_MxR_thirdbatch_DSSOplate_E9_E10.raw	39939	Q7L8J4	FALSE	Q7L8J4	Q7L8J4	FALSE	SRPYFELKAQFSQILEEHK	RLAKEAQQETQK	221	120	19	12	7	3	227	122	6	11.251	FALSE	TRUE	FALSE	FALSE	Self	0	0
Scan: 39465 Run: Y:\proj\prosit\xl\raw_files_all_batches\L1_20220110_MxR_FDR_fourthbatch_DSSOplate_C11_C12.raw P1_VGAVDADKHHSLGGQYGVQGFPTIK P2_NLEPEWAAAASEVKEQTK 7 13	Y:\proj\prosit\xl\raw_files_all_batches\L1_20220110_MxR_FDR_fourthbatch_DSSOplate_C11_C12.raw	39465	Q15084	FALSE	Q15084	Q15084	FALSE	VGAVDADKHHSLGGQYGVQGFPTIK	NLEPEWAAAASEVKEQTK	77	194	25	18	7	13	83	206	5	11.251	FALSE	TRUE	FALSE	FALSE	Self	0	0
Scan: 46331 Run: Y:\proj\prosit\xl\raw_files_all_batches\L1_20211118_MxR_thirdbatch_DSSOplate_E3_E4_212733.raw P1_AKDHGLEVLGLVR P2_AKDHGLEVLGLVR 1 1	Y:\proj\prosit\xl\raw_files_all_batches\L1_20211118_MxR_thirdbatch_DSSOplate_E3_E4_212733.raw	46331	Q96DE0	FALSE	Q96DE0	Q96DE0	FALSE	AKDHGLEVLGLVR	AKDHGLEVLGLVR	129	129	13	13	1	1	129	129	4	11.251	FALSE	TRUE	FALSE	FALSE	Self	0	0
Scan: 47834 Run: Y:\proj\prosit\xl\raw_files_all_batches\L1_20220110_MxR_FDR_fourthbatch_DSSOplate_D3_D4.raw P1_VLTLDHPDAVKLFTR P2_VLTLDHPDAVKLFTR 10 10	Y:\proj\prosit\xl\raw_files_all_batches\L1_20220110_MxR_FDR_fourthbatch_DSSOplate_D3_D4.raw	47834	O95749	FALSE	O95749	O95749	FALSE	VLTLDHPDAVKLFTR	VLTLDHPDAVKLFTR	102	102	15	15	10	10	111	111	4	11.25	FALSE	TRUE	FALSE	FALSE	Self	0	0
Scan: 14577 Run: Y:\proj\prosit\xl\raw_files_all_batches\L1_20220110_MxR_FDR_fourthbatch_DSSOplate_B7_B8.raw P1_VGKEDSSSTEFVEK P2_VGKEDSSSTEFVEK 2 2	Y:\proj\prosit\xl\raw_files_all_batches\L1_20220110_MxR_FDR_fourthbatch_DSSOplate_B7_B8.raw	14577	O60749	FALSE	O60749	O60749	FALSE	VGKEDSSSTEFVEK	VGKEDSSSTEFVEK	220	220	14	14	2	2	221	221	4	11.249	FALSE	TRUE	FALSE	FALSE	Self	0	0
Scan: 41167 Run: Y:\proj\prosit\xl\raw_files_all_batches\L1_20210806_MxR_FDR_firstbatch_DSSOplate_D6.raw P1_TIYFFGDKTMPGGNDHEIFTDPR P2_IGVVGGSDFEKVQEQLGNDVVEK 7 10	Y:\proj\prosit\xl\raw_files_all_batches\L1_20210806_MxR_FDR_firstbatch_DSSOplate_D6.raw	41167	O15305	FALSE	O15305	O15305	FALSE	IGVVGGSDFEKVQEQLGNDVVEK	TIYFFGDKTMPGGNDHEIFTDPR	40	202	23	23	10	7	49	208	5	11.249	FALSE	TRUE	FALSE	FALSE	Self	0	0
Scan: 45270 Run: Y:\proj\prosit\xl\raw_files_all_batches\L1_20211004_MxR_secondbatch_DSSOplate_C6.raw P1_TYSTSFTPMYHAVTKR P2_GIYAVGDVC(57.021460)GKALLTPVAIAAGR 14 10	Y:\proj\prosit\xl\raw_files_all_batches\L1_20211004_MxR_secondbatch_DSSOplate_C6.raw	45270	P00390	FALSE	P00390	P00390	FALSE	GIYAVGDVC(57.021460)GKALLTPVAIAAGR	TYSTSFTPMYHAVTKR	368	441	23	16	10	14	377	454	4	11.249	FALSE	TRUE	FALSE	FALSE	Self	0	0
Scan: 51981 Run: Y:\proj\prosit\xl\raw_files_all_batches\L1_20211118_MxR_thirdbatch_DSSOplate_C11_C12_212733.raw P1_TKPSELDQGKYDADDNVK P2_FLMDGFQPQQLSTYALTLYKHTATVDGK 9 19	Y:\proj\prosit\xl\raw_files_all_batches\L1_20211118_MxR_thirdbatch_DSSOplate_C11_C12_212733.raw	51981	Q9UBK7	FALSE	Q9UBK7;Q9UNT1	Q9UBK7;Q9UNT1	FALSE	FLMDGFQPQQLSTYALTLYKHTATVDGK	TKPSELDQGKYDADDNVK	40	5;5	28	18	19	9	58	13;13	5	11.249	FALSE	TRUE	FALSE	FALSE	Self	0	0
Scan: 28458 Run: Y:\proj\prosit\xl\raw_files_all_batches\L1_20220110_MxR_FDR_fourthbatch_DSSOplate_C7_C8.raw P1_NKPGEGSSVKTEAADQNGNDNENNR P2_DEGKISELESSSSAVLQR 9 3	Y:\proj\prosit\xl\raw_files_all_batches\L1_20220110_MxR_FDR_fourthbatch_DSSOplate_C7_C8.raw	28458	O43687	FALSE	O43687	O43687	FALSE	NKPGEGSSVKTEAADQNGNDNENNR	DEGKISELESSSSAVLQR	78	11	25	18	9	3	86	13	4	11.249	FALSE	TRUE	FALSE	FALSE	Self	0	0
Scan: 20326 Run: Y:\proj\prosit\xl\raw_files_all_batches\L1_20220110_MxR_FDR_fourthbatch_DSSOplate_B11_B12.raw P1_EVC(57.021460)EEAGVKGTLGR P2_EVC(57.021460)EEAGVKGTLGR 8 8	Y:\proj\prosit\xl\raw_files_all_batches\L1_20220110_MxR_FDR_fourthbatch_DSSOplate_B11_B12.raw	20326	O95989	FALSE	O95989	O95989	FALSE	EVC(57.021460)EEAGVKGTLGR	EVC(57.021460)EEAGVKGTLGR	65	65	14	14	8	8	72	72	4	11.248	FALSE	TRUE	FALSE	FALSE	Self	0	0
Scan: 28270 Run: Y:\proj\prosit\xl\raw_files_all_batches\L1_20220110_MxR_FDR_fourthbatch_DSSOplate_B9_B10.raw P1_MC(57.021460)YAIIQAESKQAGQSVFR P2_ELAALQGSETPGKGGGSSSSSER 10 12	Y:\proj\prosit\xl\raw_files_all_batches\L1_20220110_MxR_FDR_fourthbatch_DSSOplate_B9_B10.raw	28270	P11229	FALSE	A9UHW6	A9UHW6	FALSE	ELAALQGSETPGKGGGSSSSSER	MC(57.021460)YAIIQAESKQAGQSVFR	220	57	23	19	12	10	231	66	5	11.248	FALSE	TRUE	FALSE	FALSE	Between	0	34.253
Scan: 36537 Run: Y:\proj\prosit\xl\raw_files_all_batches\L1_20211004_MxR_secondbatch_DSSOplate_D5_D6.raw P1_GHIIVDEFQNTNVKGIYAVGDVC(57.021460)GK P2_GHAAFTSDPKPTIEVSGK 13 9	Y:\proj\prosit\xl\raw_files_all_batches\L1_20211004_MxR_secondbatch_DSSOplate_D5_D6.raw	36537	P00390	FALSE	P00390	P00390	FALSE	GHIIVDEFQNTNVKGIYAVGDVC(57.021460)GK	GHAAFTSDPKPTIEVSGK	354	171	25	18	13	9	366	179	6	11.247	FALSE	TRUE	FALSE	FALSE	Self	0	0
Scan: 19421 Run: Y:\proj\prosit\xl\raw_files_all_batches\L1_20211118_MxR_thirdbatch_DSSOplate_D7_D8.raw P1_NSSDSDGKLEKAIAK P2_NSSDSDGKLEKAIAK 10 10	Y:\proj\prosit\xl\raw_files_all_batches\L1_20211118_MxR_thirdbatch_DSSOplate_D7_D8.raw	19421	A6NMZ2	FALSE	A6NMZ2	A6NMZ2	FALSE	NSSDSDGKLEKAIAK	NSSDSDGKLEKAIAK	68	68	15	15	10	10	77	77	5	11.246	FALSE	TRUE	FALSE	FALSE	Self	0	0
Scan: 41640 Run: Y:\proj\prosit\xl\raw_files_all_batches\L1_20210806_MxR_FDR_firstbatch_DSSOplate_D7.raw P1_LVDESSANPGQQLYEKLIGGK P2_LETHEEASVKM(15.994900)LPTYVR 15 9	Y:\proj\prosit\xl\raw_files_all_batches\L1_20210806_MxR_FDR_firstbatch_DSSOplate_D7.raw	41640	P35557	FALSE	P35557	P35557	FALSE	LVDESSANPGQQLYEKLIGGK	LETHEEASVKM(15.994900)LPTYVR	275	46	21	17	15	9	289	54	5	11.245	FALSE	TRUE	FALSE	FALSE	Self	0	0
Scan: 50573 Run: Y:\proj\prosit\xl\raw_files_all_batches\L1_20220110_MxR_FDR_fourthbatch_DSSOplate_C5_C6.raw P1_NENIFNC(57.021460)LYKNPEATFK P2_IYQLPGGHFYLLDPANEKLIK 9 17	Y:\proj\prosit\xl\raw_files_all_batches\L1_20220110_MxR_FDR_fourthbatch_DSSOplate_C5_C6.raw	50573	Q9NV23	FALSE	Q9NV23	Q9NV23	FALSE	IYQLPGGHFYLLDPANEKLIK	NENIFNC(57.021460)LYKNPEATFK	229	11	21	17	17	9	245	19	5	11.244	FALSE	TRUE	FALSE	FALSE	Self	0	0
Scan: 43891 Run: Y:\proj\prosit\xl\raw_files_all_batches\L1_20211118_MxR_thirdbatch_DSSOplate_D3_D4.raw P1_TKPSELDQGKYDADDNVK P2_EFRPEIPC(57.021460)IVVANKIDDINVTQK 9 13	Y:\proj\prosit\xl\raw_files_all_batches\L1_20211118_MxR_thirdbatch_DSSOplate_D3_D4.raw	43891	Q9UBK7;Q9UNT1	FALSE	Q9UBK7;Q9UNT1	Q9UBK7;Q9UNT1	FALSE	EFRPEIPC(57.021460)IVVANKIDDINVTQK	TKPSELDQGKYDADDNVK	120;120	5;5	23	18	13	9	132;132	13;13	5	11.244	FALSE	TRUE	FALSE	FALSE	Self	0	0
Scan: 37662 Run: Y:\proj\prosit\xl\raw_files_all_batches\L1_20220110_MxR_FDR_fourthbatch_DSSOplate_B3_B4.raw P1_IDAASPLEKVC(57.021460)LIGC(57.021460)GFSTGYGSAVK P2_AKELGATEC(57.021460)INPQDYK 8 1	Y:\proj\prosit\xl\raw_files_all_batches\L1_20220110_MxR_FDR_fourthbatch_DSSOplate_B3_B4.raw	37662	P00326	FALSE	P00325;P00326	P00325;P00326	FALSE	IDAASPLEKVC(57.021460)LIGC(57.021460)GFSTGYGSAVK	AKELGATEC(57.021460)INPQDYK	160	232;232	26	16	8	1	167	232;232	4	11.244	FALSE	TRUE	FALSE	FALSE	Self	0	0
Scan: 48105 Run: Y:\proj\prosit\xl\raw_files_all_batches\L1_20220110_MxR_FDR_fourthbatch_DSSOplate_B11_B12.raw P1_VVVTEKAAATAEEPDPK P2_NVDMLSELVQEYDEPILKHLQDIK 5 17	Y:\proj\prosit\xl\raw_files_all_batches\L1_20220110_MxR_FDR_fourthbatch_DSSOplate_B11_B12.raw	48105	Q99733	FALSE	Q99733	Q99733	FALSE	NVDMLSELVQEYDEPILKHLQDIK	VVVTEKAAATAEEPDPK	168	140	24	17	17	5	184	144	6	11.243	FALSE	TRUE	FALSE	FALSE	Self	0	0
Scan: 50233 Run: Y:\proj\prosit\xl\raw_files_all_batches\L1_20211118_MxR_thirdbatch_DSSOplate_D7_D8.raw P1_NVQATLNVESDQKKPR P2_DTPALHIPPFIPGVFSEHLIKR 12 20	Y:\proj\prosit\xl\raw_files_all_batches\L1_20211118_MxR_thirdbatch_DSSOplate_D7_D8.raw	50233	O96001	FALSE	O96001	O96001	FALSE	DTPALHIPPFIPGVFSEHLIKR	NVQATLNVESDQKKPR	66	48	22	16	20	12	85	59	6	11.243	FALSE	TRUE	FALSE	FALSE	Self	0	0
Scan: 27377 Run: Y:\proj\prosit\xl\raw_files_all_batches\L1_20220110_MxR_FDR_fourthbatch_DSSOplate_B5_B6.raw P1_VC(57.021460)LIGC(57.021460)GFSTGYGSAVKVAK P2_AKELGATEC(57.021460)INPQDYK 16 1	Y:\proj\prosit\xl\raw_files_all_batches\L1_20220110_MxR_FDR_fourthbatch_DSSOplate_B5_B6.raw	27377	P00326	FALSE	P00325;P00326	P00325;P00326	FALSE	VC(57.021460)LIGC(57.021460)GFSTGYGSAVKVAK	AKELGATEC(57.021460)INPQDYK	169	232;232	20	16	16	1	184	232;232	5	11.243	FALSE	TRUE	FALSE	FALSE	Self	0	0
Scan: 22714 Run: Y:\proj\prosit\xl\raw_files_all_batches\L1_20211004_MxR_secondbatch_DSSOplate_B7_B8.raw P1_TKSTGGAPTFNVTVTK P2_STGGAPTFNVTVTKTDK 1 13	Y:\proj\prosit\xl\raw_files_all_batches\L1_20211004_MxR_secondbatch_DSSOplate_B7_B8.raw	22714	P07737	FALSE	P07737	P07737	FALSE	STGGAPTFNVTVTKTDK	TKSTGGAPTFNVTVTK	91	89	17	16	13	1	103	89	4	11.243	FALSE	TRUE	FALSE	FALSE	Self	0	0
Scan: 32298 Run: Y:\proj\prosit\xl\raw_files_all_batches\L1_20211004_MxR_secondbatch_DSSOplate_D7_D8.raw P1_SHSNKLVTDC(57.021460)VAAM(15.994900)NPDAVLR P2_SHSNKLVTDC(57.021460)VAAM(15.994900)NPDAVLR 4 4	Y:\proj\prosit\xl\raw_files_all_batches\L1_20211004_MxR_secondbatch_DSSOplate_D7_D8.raw	32298	O95861	FALSE	O95861	O95861	FALSE	SHSNKLVTDC(57.021460)VAAM(15.994900)NPDAVLR	SHSNKLVTDC(57.021460)VAAM(15.994900)NPDAVLR	196	196	21	21	4	4	199	199	6	11.243	FALSE	TRUE	FALSE	FALSE	Self	0	0
Scan: 45881 Run: Y:\proj\prosit\xl\raw_files_all_batches\L1_20211118_MxR_thirdbatch_DSSOplate_C11_C12_212733.raw P1_LGPALKIYEYHVKPLQTK P2_EPC(57.021460)SLPMLSVDMENKENGSVGVK 5 14	Y:\proj\prosit\xl\raw_files_all_batches\L1_20211118_MxR_thirdbatch_DSSOplate_C11_C12_212733.raw	45881	Q5VXD3	FALSE	Q5VXD3	Q5VXD3	FALSE	EPC(57.021460)SLPMLSVDMENKENGSVGVK	LGPALKIYEYHVKPLQTK	14	97	23	18	14	5	27	101	5	11.243	FALSE	TRUE	FALSE	FALSE	Self	0	0
Scan: 30562 Run: Y:\proj\prosit\xl\raw_files_all_batches\L1_20220110_MxR_FDR_fourthbatch_DSSOplate_D7_D8.raw P1_LVEKYGLLVGGAASHR P2_DNHVVAAGGVEKAVR 3 11	Y:\proj\prosit\xl\raw_files_all_batches\L1_20220110_MxR_FDR_fourthbatch_DSSOplate_D7_D8.raw	30562	Q15274	FALSE	Q15274	Q15274	FALSE	LVEKYGLLVGGAASHR	DNHVVAAGGVEKAVR	145	171	16	15	3	11	147	181	6	11.243	FALSE	TRUE	FALSE	FALSE	Self	0	0
Scan: 33979 Run: Y:\proj\prosit\xl\raw_files_all_batches\L1_20211118_MxR_thirdbatch_DSSOplate_B9_B10.raw P1_MVKGMGGAMDLVSSAK P2_MVKGMGGAMDLVSSAK 2 2	Y:\proj\prosit\xl\raw_files_all_batches\L1_20211118_MxR_thirdbatch_DSSOplate_B9_B10.raw	33979	P55809	FALSE	P55809	P55809	FALSE	MVKGMGGAMDLVSSAK	MVKGMGGAMDLVSSAK	418	418	16	16	2	2	419	419	4	11.242	FALSE	TRUE	FALSE	FALSE	Self	0	0
Scan: 19442 Run: Y:\proj\prosit\xl\raw_files_all_batches\L1_20211004_MxR_secondbatch_DSSOplate_B11.raw P1_FVQDTLKGDGVTEIR P2_DYENDEDVNKQLDK 6 9	Y:\proj\prosit\xl\raw_files_all_batches\L1_20211004_MxR_secondbatch_DSSOplate_B11.raw	19442	O43617	FALSE	O43617	O43617	FALSE	FVQDTLKGDGVTEIR	DYENDEDVNKQLDK	149	32	15	14	6	9	154	40	4	11.242	FALSE	TRUE	FALSE	FALSE	Self	0	0
Scan: 16283 Run: Y:\proj\prosit\xl\raw_files_all_batches\L1_20220118_MxR_FDR_fourthbatch_DSSOplate_E1_E2_remeasure3.raw P1_NKPGEGSSVKTEAADQNGNDNENNRK P2_AVQQYLEETQNKNKPGEGSSVK 9 11	Y:\proj\prosit\xl\raw_files_all_batches\L1_20220118_MxR_FDR_fourthbatch_DSSOplate_E1_E2_remeasure3.raw	16283	O43687	FALSE	O43687	O43687	FALSE	NKPGEGSSVKTEAADQNGNDNENNRK	AVQQYLEETQNKNKPGEGSSVK	78	66	26	22	9	11	86	76	6	11.241	FALSE	TRUE	FALSE	FALSE	Self	0	0
Scan: 46925 Run: Y:\proj\prosit\xl\raw_files_all_batches\L1_20220118_MxR_FDR_fourthbatch_DSSOplate_E9_E10_remeasure.raw P1_ETQEKM(15.994900)TILQTYFR P2_ETQEKM(15.994900)TILQTYFR 4 4	Y:\proj\prosit\xl\raw_files_all_batches\L1_20220118_MxR_FDR_fourthbatch_DSSOplate_E9_E10_remeasure.raw	46925	O75348	FALSE	O75348	O75348	FALSE	ETQEKM(15.994900)TILQTYFR	ETQEKM(15.994900)TILQTYFR	75	75	14	14	4	4	78	78	5	11.241	FALSE	TRUE	FALSE	FALSE	Self	0	0
Scan: 39609 Run: Y:\proj\prosit\xl\raw_files_all_batches\L1_20210806_MxR_FDR_firstbatch_DSSOplate_C10.raw P1_DPAQGQLLKELMQTPNFR P2_ANATGISLIKGVDEGPNGLK 8 9	Y:\proj\prosit\xl\raw_files_all_batches\L1_20210806_MxR_FDR_firstbatch_DSSOplate_C10.raw	39609	P21695	FALSE	P21695	P21695	FALSE	ANATGISLIKGVDEGPNGLK	DPAQGQLLKELMQTPNFR	110	169	20	18	9	8	118	176	5	11.241	FALSE	TRUE	FALSE	FALSE	Self	0	0
Scan: 36135 Run: Y:\proj\prosit\xl\raw_files_all_batches\L1_20211118_MxR_thirdbatch_DSSOplate_B11_B12.raw P1_QNSTGKAC(57.021460)FGTFLPEEK P2_QNSTGKAC(57.021460)FGTFLPEEK 5 5	Y:\proj\prosit\xl\raw_files_all_batches\L1_20211118_MxR_thirdbatch_DSSOplate_B11_B12.raw	36135	Q9NRP4	FALSE	Q9NRP4	Q9NRP4	FALSE	QNSTGKAC(57.021460)FGTFLPEEK	QNSTGKAC(57.021460)FGTFLPEEK	72	72	17	17	5	5	76	76	4	11.241	FALSE	TRUE	FALSE	FALSE	Self	0	0
Scan: 46550 Run: Y:\proj\prosit\xl\raw_files_all_batches\L1_20211118_MxR_thirdbatch_DSSOplate_C5_C6.raw P1_KMDQDKDDQITLEEFK P2_EAAKSDPSIVLLLQC(57.021460)DMQK 0 3	Y:\proj\prosit\xl\raw_files_all_batches\L1_20211118_MxR_thirdbatch_DSSOplate_C5_C6.raw	46550	Q9UM19	FALSE	Q9UM19	Q9UM19	FALSE	EAAKSDPSIVLLLQC(57.021460)DMQK	KMDQDKDDQITLEEFK	172	156	19	16	3	0	174		4	11.241	FALSE	TRUE	FALSE	FALSE	Self	0	0
Scan: 46063 Run: Y:\proj\prosit\xl\raw_files_all_batches\L1_20211118_MxR_thirdbatch_DSSOplate_C5_C6.raw P1_KSPRPAGPQLFLPDPDPQR P2_DEDVNQYLDKMGYGIGTR 0 9	Y:\proj\prosit\xl\raw_files_all_batches\L1_20211118_MxR_thirdbatch_DSSOplate_C5_C6.raw	46063	Q9BUH6	FALSE	Q5T215	Q5T215	FALSE	KSPRPAGPQLFLPDPDPQR	DEDVNQYLDKMGYGIGTR	150	36	19	18	0	9		44	5	11.24	FALSE	TRUE	FALSE	FALSE	Between	0	34.253
Scan: 36972 Run: Y:\proj\prosit\xl\raw_files_all_batches\L1_20210806_MxR_FDR_firstbatch_DSSOplate_C12.raw P1_LKVGQGC(57.021460)ATPLALFC(57.021460)DGGDVK P2_FADETAM(15.994900)LEKLK 1 9	Y:\proj\prosit\xl\raw_files_all_batches\L1_20210806_MxR_FDR_firstbatch_DSSOplate_C12.raw	36972	A6NEY8	FALSE	A6NEY8	A6NEY8	FALSE	LKVGQGC(57.021460)ATPLALFC(57.021460)DGGDVK	FADETAM(15.994900)LEKLK	98	88	21	12	1	9	98	96	4	11.239	FALSE	TRUE	FALSE	FALSE	Self	0	0
Scan: 41711 Run: Y:\proj\prosit\xl\raw_files_all_batches\L1_20220110_MxR_FDR_fourthbatch_DSSOplate_C7_C8.raw P1_KYC(57.021460)VHYLEDVGSFEYTR P2_DNYTC(57.021460)PTEEEYKAMVLQK 0 11	Y:\proj\prosit\xl\raw_files_all_batches\L1_20220110_MxR_FDR_fourthbatch_DSSOplate_C7_C8.raw	41711	O95749	FALSE	O95749	O95749	FALSE	DNYTC(57.021460)PTEEEYKAMVLQK	KYC(57.021460)VHYLEDVGSFEYTR	133	244	18	17	11	0	143		5	11.239	FALSE	TRUE	FALSE	FALSE	Self	0	0
Scan: 35545 Run: Y:\proj\prosit\xl\raw_files_all_batches\L1_20210811_MxR_FDR_firstbatch_DSSOplate_E9.raw P1_VSDNLPVAIKHVEK P2_VSDNLPVAIKHVEK 9 9	Y:\proj\prosit\xl\raw_files_all_batches\L1_20210811_MxR_FDR_firstbatch_DSSOplate_E9.raw	35545	P11309	FALSE	P11309	P11309	FALSE	VSDNLPVAIKHVEK	VSDNLPVAIKHVEK	57	57	14	14	9	9	65	65	6	11.239	FALSE	TRUE	FALSE	FALSE	Self	0	0
Scan: 36365 Run: Y:\proj\prosit\xl\raw_files_all_batches\L1_20211118_MxR_thirdbatch_DSSOplate_D3_D4.raw P1_VC(57.021460)DATYDKAPVEK P2_FLITHNPTNATLNKFTEELKK 7 13	Y:\proj\prosit\xl\raw_files_all_batches\L1_20211118_MxR_thirdbatch_DSSOplate_D3_D4.raw	36365	Q12974	FALSE	Q12974	Q12974	FALSE	FLITHNPTNATLNKFTEELKK	VC(57.021460)DATYDKAPVEK	15	44	21	13	13	7	27	50	5	11.239	FALSE	TRUE	FALSE	FALSE	Self	0	0
Scan: 47202 Run: Y:\proj\prosit\xl\raw_files_all_batches\L1_20220110_MxR_FDR_fourthbatch_DSSOplate_C11_C12.raw P1_WKDTDEADLVLAKEANVK P2_NLDC(57.021460)PELISEFMKK 12 12	Y:\proj\prosit\xl\raw_files_all_batches\L1_20220110_MxR_FDR_fourthbatch_DSSOplate_C11_C12.raw	47202	P45973	FALSE	P45973	P45973	FALSE	WKDTDEADLVLAKEANVK	NLDC(57.021460)PELISEFMKK	141	55	18	14	12	12	152	66	5	11.239	FALSE	TRUE	FALSE	FALSE	Self	0	0
Scan: 34896 Run: Y:\proj\prosit\xl\raw_files_all_batches\L1_20220110_MxR_FDR_fourthbatch_DSSOplate_D5_D6.raw P1_NPESNYC(57.021460)LKNDLGNPR P2_GKPIHHFLGTSTFSQYTVVDENAVAK 8 1	Y:\proj\prosit\xl\raw_files_all_batches\L1_20220110_MxR_FDR_fourthbatch_DSSOplate_D5_D6.raw	34896	P00325	FALSE	P00325;P00326	P00325;P00326	FALSE	GKPIHHFLGTSTFSQYTVVDENAVAK	NPESNYC(57.021460)LKNDLGNPR	134	105;105	26	16	1	8	134	112;112	4	11.238	FALSE	TRUE	FALSE	FALSE	Self	0	0
Scan: 30255 Run: Y:\proj\prosit\xl\raw_files_all_batches\L1_20220118_MxR_FDR_fourthbatch_DSSOplate_E5_E6_remeasure.raw P1_KPIYQKTAC(57.021460)YGHFGR P2_IC(57.021460)DQISDAVLDAHLKQDPNAK 5 14	Y:\proj\prosit\xl\raw_files_all_batches\L1_20220118_MxR_FDR_fourthbatch_DSSOplate_E5_E6_remeasure.raw	30255	Q00266	FALSE	Q00266	Q00266	FALSE	IC(57.021460)DQISDAVLDAHLKQDPNAK	KPIYQKTAC(57.021460)YGHFGR	32	367	21	15	14	5	45	371	4	11.238	FALSE	TRUE	FALSE	FALSE	Self	0	0
Scan: 36189 Run: Y:\proj\prosit\xl\raw_files_all_batches\L1_20211004_MxR_secondbatch_DSSOplate_C8.raw P1_SLKEAENLM(15.994900)QEEHDNQANVR P2_LAEAQTYLDKVENIC(57.021460)K 2 9	Y:\proj\prosit\xl\raw_files_all_batches\L1_20211004_MxR_secondbatch_DSSOplate_C8.raw	36189	P09914	FALSE	P09914	P09914	FALSE	SLKEAENLM(15.994900)QEEHDNQANVR	LAEAQTYLDKVENIC(57.021460)K	73	110	20	16	2	9	74	118	4	11.237	FALSE	TRUE	FALSE	FALSE	Self	0	0
Scan: 30468 Run: Y:\proj\prosit\xl\raw_files_all_batches\L1_20210806_MxR_FDR_firstbatch_DSSOplate_C10.raw P1_LSKFYQPYSEDTQQQIIR P2_LSKFYQPYSEDTQQQIIR 2 2	Y:\proj\prosit\xl\raw_files_all_batches\L1_20210806_MxR_FDR_firstbatch_DSSOplate_C10.raw	30468	Q92572	FALSE	Q92572	Q92572	FALSE	LSKFYQPYSEDTQQQIIR	LSKFYQPYSEDTQQQIIR	15	15	18	18	2	2	16	16	5	11.237	FALSE	TRUE	FALSE	FALSE	Self	0	0
Scan: 28941 Run: Y:\proj\prosit\xl\raw_files_all_batches\L1_20211118_MxR_thirdbatch_DSSOplate_B7_B8.raw P1_QMSGAQIKIANPVEGSSGR P2_LVVPATQC(57.021460)GSLIGKGGC(57.021460)K 7 13	Y:\proj\prosit\xl\raw_files_all_batches\L1_20211118_MxR_thirdbatch_DSSOplate_B7_B8.raw	28941	Q15365	FALSE	Q15365	Q15365	FALSE	QMSGAQIKIANPVEGSSGR	LVVPATQC(57.021460)GSLIGKGGC(57.021460)K	306	101	19	18	7	13	312	113	4	11.237	FALSE	TRUE	FALSE	FALSE	Self	0	0
Scan: 44150 Run: Y:\proj\prosit\xl\raw_files_all_batches\L1_20220110_MxR_FDR_fourthbatch_DSSOplate_B7_B8.raw P1_TITKQVPNESFFNFFNPLK P2_TITKQVPNESFFNFFNPLK 3 3	Y:\proj\prosit\xl\raw_files_all_batches\L1_20220110_MxR_FDR_fourthbatch_DSSOplate_B7_B8.raw	44150	Q99733	FALSE	Q99733	Q99733	FALSE	TITKQVPNESFFNFFNPLK	TITKQVPNESFFNFFNPLK	278	278	19	19	3	3	280	280	5	11.237	FALSE	TRUE	FALSE	FALSE	Self	0	0
Scan: 38583 Run: Y:\proj\prosit\xl\raw_files_all_batches\L1_20210811_MxR_FDR_firstbatch_DSSOplate_E3.raw P1_TLGLC(57.021460)TEDEDLQDDGHKITLDK P2_ELQAAEYLEKHQIK 16 9	Y:\proj\prosit\xl\raw_files_all_batches\L1_20210811_MxR_FDR_firstbatch_DSSOplate_E3.raw	38583	A6NFE3	FALSE	A6NFE3	A6NFE3	FALSE	TLGLC(57.021460)TEDEDLQDDGHKITLDK	ELQAAEYLEKHQIK	93	6	22	14	16	9	108	14	6	11.237	FALSE	TRUE	FALSE	FALSE	Self	0	0
Scan: 36521 Run: Y:\proj\prosit\xl\raw_files_all_batches\L1_20211118_MxR_thirdbatch_DSSOplate_C5_C6.raw P1_TTAGAASLTKWIQK P2_ASNGLC(57.021460)PEILGKPHDPDSQK 9 11	Y:\proj\prosit\xl\raw_files_all_batches\L1_20211118_MxR_thirdbatch_DSSOplate_C5_C6.raw	36521	Q5VTH2	FALSE	Q5VTH2	Q5VTH2	FALSE	ASNGLC(57.021460)PEILGKPHDPDSQK	TTAGAASLTKWIQK	104	84	20	14	11	9	114	92	4	11.237	FALSE	TRUE	FALSE	FALSE	Self	0	0
Scan: 30295 Run: Y:\proj\prosit\xl\raw_files_all_batches\L1_20220110_MxR_FDR_fourthbatch_DSSOplate_D1_D2.raw P1_TLKEAC(57.021460)DQHGPDLYPK P2_AGVSISVVHGNLSEEAAKQMR 2 17	Y:\proj\prosit\xl\raw_files_all_batches\L1_20220110_MxR_FDR_fourthbatch_DSSOplate_D1_D2.raw	30295	P36551	FALSE	P36551	P36551	FALSE	AGVSISVVHGNLSEEAAKQMR	TLKEAC(57.021460)DQHGPDLYPK	202	298	21	16	17	2	218	299	5	11.237	FALSE	TRUE	FALSE	FALSE	Self	0	0
Scan: 34472 Run: Y:\proj\prosit\xl\raw_files_all_batches\L1_20210811_MxR_FDR_firstbatch_DSSOplate_E11.raw P1_LPHVKYIC(57.021460)PHAPR P2_AAENIKALIEHEM(15.994900)K 4 5	Y:\proj\prosit\xl\raw_files_all_batches\L1_20210811_MxR_FDR_firstbatch_DSSOplate_E11.raw	34472	O95372	FALSE	O95372	O95372	FALSE	AAENIKALIEHEM(15.994900)K	LPHVKYIC(57.021460)PHAPR	94	48	14	13	5	4	98	51	6	11.236	FALSE	TRUE	FALSE	FALSE	Self	0	0
Scan: 33895 Run: Y:\proj\prosit\xl\raw_files_all_batches\L1_20211118_MxR_thirdbatch_DSSOplate_E7_E8.raw P1_TKFREEPGC(57.021460)C(57.021460)VAVHC(57.021460)VAGLGR P2_RGAFNSKQLLYLEK 1 6	Y:\proj\prosit\xl\raw_files_all_batches\L1_20211118_MxR_thirdbatch_DSSOplate_E7_E8.raw	33895	Q12974	FALSE	Q12974	Q12974	FALSE	TKFREEPGC(57.021460)C(57.021460)VAVHC(57.021460)VAGLGR	RGAFNSKQLLYLEK	86	134	21	14	1	6	86	139	5	11.235	FALSE	TRUE	FALSE	FALSE	Self	0	0
Scan: 28587 Run: Y:\proj\prosit\xl\raw_files_all_batches\L1_20211118_MxR_thirdbatch_DSSOplate_C11_C12_212733.raw P1_LGEMWNNTAADDKQPGEK P2_GEHPGLSIGDVAKK 12 12	Y:\proj\prosit\xl\raw_files_all_batches\L1_20211118_MxR_thirdbatch_DSSOplate_C11_C12_212733.raw	28587	B2RPK0	FALSE	B2RPK0	B2RPK0	FALSE	LGEMWNNTAADDKQPGEK	GEHPGLSIGDVAKK	128	114	18	14	12	12	139	125	5	11.234	FALSE	TRUE	FALSE	FALSE	Self	0	0
Scan: 48825 Run: Y:\proj\prosit\xl\raw_files_all_batches\L1_20220110_MxR_FDR_fourthbatch_DSSOplate_C3_C4.raw P1_SLASYGLKDGDVVILR P2_SLASYGLKDGDVVILR 7 7	Y:\proj\prosit\xl\raw_files_all_batches\L1_20220110_MxR_FDR_fourthbatch_DSSOplate_C3_C4.raw	48825	Q5TDH0	FALSE	Q5TDH0	Q5TDH0	FALSE	SLASYGLKDGDVVILR	SLASYGLKDGDVVILR	59	59	16	16	7	7	65	65	5	11.234	FALSE	TRUE	FALSE	FALSE	Self	0	0
Scan: 22804 Run: Y:\proj\prosit\xl\raw_files_all_batches\L1_20220110_MxR_FDR_fourthbatch_DSSOplate_C9_C10.raw P1_VQAMQISSEKEEDDNEK P2_RQDPGDNWEEGGGGGGGM(15.994900)EKSSGPWNK 9 19	Y:\proj\prosit\xl\raw_files_all_batches\L1_20220110_MxR_FDR_fourthbatch_DSSOplate_C9_C10.raw	22804	Q9UKY7	FALSE	Q9UKY7	Q9UKY7	FALSE	RQDPGDNWEEGGGGGGGM(15.994900)EKSSGPWNK	VQAMQISSEKEEDDNEK	116	99	27	17	19	9	134	107	5	11.233	FALSE	TRUE	FALSE	FALSE	Self	0	0
Scan: 41703 Run: Y:\proj\prosit\xl\raw_files_all_batches\L1_20220110_MxR_FDR_fourthbatch_DSSOplate_D3_D4.raw P1_KLLEAHEEQNVDSYTESVK P2_AALC(57.021460)HFC(57.021460)IDMLNAKLAVQK 0 13	Y:\proj\prosit\xl\raw_files_all_batches\L1_20220110_MxR_FDR_fourthbatch_DSSOplate_D3_D4.raw	41703	P54920	FALSE	P54920	P54920	FALSE	AALC(57.021460)HFC(57.021460)IDMLNAKLAVQK	KLLEAHEEQNVDSYTESVK	208	245	19	19	13	0	220		5	11.233	FALSE	TRUE	FALSE	FALSE	Self	0	0
Scan: 37470 Run: Y:\proj\prosit\xl\raw_files_all_batches\L1_20210806_MxR_FDR_firstbatch_DSSOplate_C10.raw P1_DPAQGQLLKELM(15.994900)QTPNFR P2_ANATGISLIKGVDEGPNGLK 8 9	Y:\proj\prosit\xl\raw_files_all_batches\L1_20210806_MxR_FDR_firstbatch_DSSOplate_C10.raw	37470	P21695	FALSE	P21695	P21695	FALSE	ANATGISLIKGVDEGPNGLK	DPAQGQLLKELM(15.994900)QTPNFR	110	169	20	18	9	8	118	176	5	11.233	FALSE	TRUE	FALSE	FALSE	Self	0	0
Scan: 34725 Run: Y:\proj\prosit\xl\raw_files_all_batches\L1_20211004_MxR_secondbatch_DSSOplate_C7.raw P1_LKGQEDSLASAVDAATEQK P2_ERLKGQEDSLASAVDAATEQK 1 3	Y:\proj\prosit\xl\raw_files_all_batches\L1_20211004_MxR_secondbatch_DSSOplate_C7.raw	34725	Q8WUD4	FALSE	Q8WUD4	Q8WUD4	FALSE	ERLKGQEDSLASAVDAATEQK	LKGQEDSLASAVDAATEQK	140	142	21	19	3	1	142	142	4	11.233	FALSE	TRUE	FALSE	FALSE	Self	0	0
Scan: 46991 Run: Y:\proj\prosit\xl\raw_files_all_batches\L1_20211004_MxR_secondbatch_DSSOplate_C11_C12.raw P1_AIEMLGGELGSKIPVHPNDHVNK P2_AAAEVNQDYGLDPKIANAIMK 11 13	Y:\proj\prosit\xl\raw_files_all_batches\L1_20211004_MxR_secondbatch_DSSOplate_C11_C12.raw	46991	P07954	FALSE	P07954	P07954	FALSE	AIEMLGGELGSKIPVHPNDHVNK	AAAEVNQDYGLDPKIANAIMK	160	101	23	21	11	13	170	113	6	11.232	FALSE	TRUE	FALSE	FALSE	Self	0	0
Scan: 16879 Run: Y:\proj\prosit\xl\raw_files_all_batches\L1_20211004_MxR_secondbatch_DSSOplate_B11.raw P1_LGGTC(57.021460)VNVGC(57.021460)VPKK P2_LGGTC(57.021460)VNVGC(57.021460)VPKK 12 12	Y:\proj\prosit\xl\raw_files_all_batches\L1_20211004_MxR_secondbatch_DSSOplate_B11.raw	16879	P00390	FALSE	P00390	P00390	FALSE	LGGTC(57.021460)VNVGC(57.021460)VPKK	LGGTC(57.021460)VNVGC(57.021460)VPKK	97	97	14	14	12	12	108	108	4	11.232	FALSE	TRUE	FALSE	FALSE	Self	0	0
Scan: 50122 Run: Y:\proj\prosit\xl\raw_files_all_batches\L1_20220110_MxR_FDR_fourthbatch_DSSOplate_C3_C4.raw P1_STATLPLSFKEATLAK P2_AIYSIVLKLPGHSTILNSTK 9 7	Y:\proj\prosit\xl\raw_files_all_batches\L1_20220110_MxR_FDR_fourthbatch_DSSOplate_C3_C4.raw	50122	P20309	FALSE	P20309	P20309	FALSE	AIYSIVLKLPGHSTILNSTK	STATLPLSFKEATLAK	362	449	20	16	7	9	368	457	5	11.231	FALSE	TRUE	FALSE	FALSE	Self	0	0
Scan: 34016 Run: Y:\proj\prosit\xl\raw_files_all_batches\L1_20220110_MxR_FDR_fourthbatch_DSSOplate_B11_B12.raw P1_AFTELQAKVIDTQQK P2_AFTELQAKVIDTQQK 7 7	Y:\proj\prosit\xl\raw_files_all_batches\L1_20220110_MxR_FDR_fourthbatch_DSSOplate_B11_B12.raw	34016	O60925	FALSE	O60925	O60925	FALSE	AFTELQAKVIDTQQK	AFTELQAKVIDTQQK	11	11	15	15	7	7	17	17	4	11.231	FALSE	TRUE	FALSE	FALSE	Self	0	0
Scan: 23467 Run: Y:\proj\prosit\xl\raw_files_all_batches\L1_20210806_MxR_FDR_firstbatch_DSSOplate_D7.raw P1_GKNYQNGDVFGDEYR P2_GKNYQNGDVFGDEYR 1 1	Y:\proj\prosit\xl\raw_files_all_batches\L1_20210806_MxR_FDR_firstbatch_DSSOplate_D7.raw	23467	Q9H246	FALSE	Q9H246	Q9H246	FALSE	GKNYQNGDVFGDEYR	GKNYQNGDVFGDEYR	20	20	15	15	1	1	20	20	4	11.23	FALSE	TRUE	FALSE	FALSE	Self	0	0
Scan: 51733 Run: Y:\proj\prosit\xl\raw_files_all_batches\L1_20220110_MxR_FDR_fourthbatch_DSSOplate_D1_D2.raw P1_HC(57.021460)DDSFTPQEKLWQQLR P2_GIGGIFFDDLDSPSKEEVFR 10 14	Y:\proj\prosit\xl\raw_files_all_batches\L1_20220110_MxR_FDR_fourthbatch_DSSOplate_D1_D2.raw	51733	P36551	FALSE	P36551	P36551	FALSE	GIGGIFFDDLDSPSKEEVFR	HC(57.021460)DDSFTPQEKLWQQLR	332	371	20	17	14	10	345	380	4	11.229	FALSE	TRUE	FALSE	FALSE	Self	0	0
Scan: 17848 Run: Y:\proj\prosit\xl\raw_files_all_batches\L1_20210806_MxR_FDR_firstbatch_DSSOplate_C11.raw P1_KISGGSVVEM(15.994900)QGDEM(15.994900)TR P2_DATNDQVTKDAAEAIK 0 8	Y:\proj\prosit\xl\raw_files_all_batches\L1_20210806_MxR_FDR_firstbatch_DSSOplate_C11.raw	17848	O75874	FALSE	O75874	O75874	FALSE	KISGGSVVEM(15.994900)QGDEM(15.994900)TR	DATNDQVTKDAAEAIK	3	49	17	16	0	8		56	4	11.229	FALSE	TRUE	FALSE	FALSE	Self	0	0
Scan: 41009 Run: Y:\proj\prosit\xl\raw_files_all_batches\L1_20211004_MxR_secondbatch_DSSOplate_C1.raw P1_NAWGNLSYADLITKAIESAPDK P2_KQLQAPERSPDDSSPSAPAPGPVPAAAK 13 0	Y:\proj\prosit\xl\raw_files_all_batches\L1_20211004_MxR_secondbatch_DSSOplate_C1.raw	41009	A8MYZ6	FALSE	A8MYZ6	A8MYZ6	FALSE	KQLQAPERSPDDSSPSAPAPGPVPAAAK	NAWGNLSYADLITKAIESAPDK	201	85	28	22	0	13		97	5	11.229	FALSE	TRUE	FALSE	FALSE	Self	0	0
Scan: 48106 Run: Y:\proj\prosit\xl\raw_files_all_batches\L1_20211004_MxR_secondbatch_DSSOplate_C6.raw P1_TGEGFLC(57.021460)VFAINNTKSFEDIHQYR P2_DSDDVPMVLVGNKC(57.021460)DLAAR 14 12	Y:\proj\prosit\xl\raw_files_all_batches\L1_20211004_MxR_secondbatch_DSSOplate_C6.raw	48106	P01112	FALSE	P01112	P01112	FALSE	TGEGFLC(57.021460)VFAINNTKSFEDIHQYR	DSDDVPMVLVGNKC(57.021460)DLAAR	73	104	24	19	14	12	86	115	5	11.229	FALSE	TRUE	FALSE	FALSE	Self	0	0
Scan: 47729 Run: Y:\proj\prosit\xl\raw_files_all_batches\L1_20210811_MxR_FDR_firstbatch_DSSOplate_D11.raw P1_YDYVFPENGLVAYKDGK P2_HVENDGYKTIYFFGDK 13 7	Y:\proj\prosit\xl\raw_files_all_batches\L1_20210811_MxR_FDR_firstbatch_DSSOplate_D11.raw	47729	O15305	FALSE	O15305	O15305	FALSE	YDYVFPENGLVAYKDGK	HVENDGYKTIYFFGDK	63	194	17	16	13	7	75	200	4	11.228	FALSE	TRUE	FALSE	FALSE	Self	0	0
Scan: 38484 Run: Y:\proj\prosit\xl\raw_files_all_batches\L1_20211004_MxR_secondbatch_DSSOplate_C9_C10.raw P1_TKSTGGAPTFNVTVTK P2_DRSSFYVNGLTLGGQKC(57.021460)SVIR 1 15	Y:\proj\prosit\xl\raw_files_all_batches\L1_20211004_MxR_secondbatch_DSSOplate_C9_C10.raw	38484	P07737	FALSE	P07737	P07737	FALSE	DRSSFYVNGLTLGGQKC(57.021460)SVIR	TKSTGGAPTFNVTVTK	54	89	21	16	15	1	68	89	5	11.228	FALSE	TRUE	FALSE	FALSE	Self	0	0
Scan: 43024 Run: Y:\proj\prosit\xl\raw_files_all_batches\L1_20211004_MxR_secondbatch_DSSOplate_D7_D8.raw P1_RPAC(57.021460)TLKPEC(57.021460)VQQLLVC(57.021460)SQEAK P2_RPAC(57.021460)TLKPEC(57.021460)VQQLLVC(57.021460)SQEAK 6 6	Y:\proj\prosit\xl\raw_files_all_batches\L1_20211004_MxR_secondbatch_DSSOplate_D7_D8.raw	43024	P32320	FALSE	P32320	P32320	FALSE	RPAC(57.021460)TLKPEC(57.021460)VQQLLVC(57.021460)SQEAK	RPAC(57.021460)TLKPEC(57.021460)VQQLLVC(57.021460)SQEAK	4	4	22	22	6	6	9	9	5	11.227	FALSE	TRUE	FALSE	FALSE	Self	0	0
Scan: 34112 Run: Y:\proj\prosit\xl\raw_files_all_batches\L1_20211118_MxR_thirdbatch_DSSOplate_C7_C8.raw P1_VGSGDTNNFPYLEKTAK P2_KGRPMVISSGMQSMDTMK 13 0	Y:\proj\prosit\xl\raw_files_all_batches\L1_20211118_MxR_thirdbatch_DSSOplate_C7_C8.raw	34112	Q9NR45	FALSE	Q9NR45	Q9NR45	FALSE	KGRPMVISSGMQSMDTMK	VGSGDTNNFPYLEKTAK	148	131	18	17	0	13		143	4	11.227	FALSE	TRUE	FALSE	FALSE	Self	0	0
Scan: 39542 Run: Y:\proj\prosit\xl\raw_files_all_batches\L1_20210811_MxR_FDR_firstbatch_DSSOplate_D12.raw P1_LAGPLHKIITTTNLHPVK P2_GTVQEAGTLLSSKNVR 6 12	Y:\proj\prosit\xl\raw_files_all_batches\L1_20210811_MxR_FDR_firstbatch_DSSOplate_D12.raw	39542	Q8IV38	FALSE	Q8IV38	Q8IV38	FALSE	LAGPLHKIITTTNLHPVK	GTVQEAGTLLSSKNVR	159	22	18	16	6	12	164	33	5	11.226	FALSE	TRUE	FALSE	FALSE	Self	0	0
Scan: 31385 Run: Y:\proj\prosit\xl\raw_files_all_batches\L1_20220118_MxR_FDR_fourthbatch_DSSOplate_E11_E12_remeasure.raw P1_TVKHPTLLQDPDLR P2_KLHVSVEALVC(57.021460)HR 2 0	Y:\proj\prosit\xl\raw_files_all_batches\L1_20220118_MxR_FDR_fourthbatch_DSSOplate_E11_E12_remeasure.raw	31385	O60749	FALSE	O60749	O60749	FALSE	TVKHPTLLQDPDLR	KLHVSVEALVC(57.021460)HR	245	321	14	13	2	0	246		5	11.226	FALSE	TRUE	FALSE	FALSE	Self	0	0
Scan: 45512 Run: Y:\proj\prosit\xl\raw_files_all_batches\L1_20211118_MxR_thirdbatch_DSSOplate_E9_E10.raw P1_TVASDLQKC(57.021460)DSVEHLR P2_SRPYFELKAQFSQILEEHK 7 7	Y:\proj\prosit\xl\raw_files_all_batches\L1_20211118_MxR_thirdbatch_DSSOplate_E9_E10.raw	45512	Q7L8J4	FALSE	Q7L8J4	Q7L8J4	FALSE	SRPYFELKAQFSQILEEHK	TVASDLQKC(57.021460)DSVEHLR	221	339	19	16	7	7	227	345	6	11.225	FALSE	TRUE	FALSE	FALSE	Self	0	0
Scan: 50496 Run: Y:\proj\prosit\xl\raw_files_all_batches\L1_20220110_MxR_FDR_fourthbatch_DSSOplate_C3_C4.raw P1_SSYYMIGEQKFSSLPLGR P2_SSYYMIGEQKFSSLPLGR 9 9	Y:\proj\prosit\xl\raw_files_all_batches\L1_20220110_MxR_FDR_fourthbatch_DSSOplate_C3_C4.raw	50496	P40261	FALSE	P40261	P40261	FALSE	SSYYMIGEQKFSSLPLGR	SSYYMIGEQKFSSLPLGR	200	200	18	18	9	9	208	208	4	11.224	FALSE	TRUE	FALSE	FALSE	Self	0	0
Scan: 34040 Run: Y:\proj\prosit\xl\raw_files_all_batches\L1_20220110_MxR_FDR_fourthbatch_DSSOplate_B9_B10.raw P1_LNIEGWYDADDTKPGK P2_LNIEGWYDADDTKPGK 12 12	Y:\proj\prosit\xl\raw_files_all_batches\L1_20220110_MxR_FDR_fourthbatch_DSSOplate_B9_B10.raw	34040	P0C842	FALSE	P0C842	P0C842	FALSE	LNIEGWYDADDTKPGK	LNIEGWYDADDTKPGK	14	14	16	16	12	12	25	25	4	11.224	FALSE	TRUE	FALSE	FALSE	Self	0	0
Scan: 30764 Run: Y:\proj\prosit\xl\raw_files_all_batches\L1_20211118_MxR_thirdbatch_DSSOplate_B7_B8.raw P1_TVPQSSLTMGQLYEKEK P2_TVPQSSLTMGQLYEKEK 14 14	Y:\proj\prosit\xl\raw_files_all_batches\L1_20211118_MxR_thirdbatch_DSSOplate_B7_B8.raw	30764	P60520	FALSE	P60520	P60520	FALSE	TVPQSSLTMGQLYEKEK	TVPQSSLTMGQLYEKEK	82	82	17	17	14	14	95	95	4	11.223	FALSE	TRUE	FALSE	FALSE	Self	0	0
Scan: 22533 Run: Y:\proj\prosit\xl\raw_files_all_batches\L1_20211118_MxR_thirdbatch_DSSOplate_D3_D4.raw P1_IKGEHPGLSIGDVAK P2_DIAAYQAKGKPEAAK 1 7	Y:\proj\prosit\xl\raw_files_all_batches\L1_20211118_MxR_thirdbatch_DSSOplate_D3_D4.raw	22533	B2RPK0	FALSE	B2RPK0	B2RPK0	FALSE	DIAAYQAKGKPEAAK	IKGEHPGLSIGDVAK	157	112	15	15	7	1	163	112	4	11.223	FALSE	TRUE	FALSE	FALSE	Self	0	0
Scan: 22407 Run: Y:\proj\prosit\xl\raw_files_all_batches\L1_20211118_MxR_thirdbatch_DSSOplate_C11_C12_212733.raw P1_YAGGNPVC(57.021460)VRPTPKWQK P2_KVLGSSTSATNSTSVSSR 13 0	Y:\proj\prosit\xl\raw_files_all_batches\L1_20211118_MxR_thirdbatch_DSSOplate_C11_C12_212733.raw	22407	Q15004	FALSE	Q15004	Q15004	FALSE	KVLGSSTSATNSTSVSSR	YAGGNPVC(57.021460)VRPTPKWQK	23	46	18	17	0	13		58	4	11.222	FALSE	TRUE	FALSE	FALSE	Self	0	0
Scan: 51493 Run: Y:\proj\prosit\xl\raw_files_all_batches\L1_20211118_MxR_thirdbatch_DSSOplate_C5_C6.raw P1_VLDLNPGFQDATLSLKQTILDK P2_AKDHGLEVLGLVR 15 1	Y:\proj\prosit\xl\raw_files_all_batches\L1_20211118_MxR_thirdbatch_DSSOplate_C5_C6.raw	51493	Q5I0X7	FALSE	Q96DE0	Q96DE0	FALSE	VLDLNPGFQDATLSLKQTILDK	AKDHGLEVLGLVR	117	129	22	13	15	1	131	129	5	11.222	FALSE	TRUE	FALSE	FALSE	Between	0	34.253
Scan: 47373 Run: Y:\proj\prosit\xl\raw_files_all_batches\L1_20211004_MxR_secondbatch_DSSOplate_C9_C10.raw P1_VVLIGDSGVGKSNLLSR P2_DHADSNIVIM(15.994900)LVGNKSDLR 10 14	Y:\proj\prosit\xl\raw_files_all_batches\L1_20211004_MxR_secondbatch_DSSOplate_C9_C10.raw	47373	P62491	FALSE	P62491	P62491	FALSE	DHADSNIVIM(15.994900)LVGNKSDLR	VVLIGDSGVGKSNLLSR	110	13	19	17	14	10	123	22	5	11.222	FALSE	TRUE	FALSE	FALSE	Self	0	0
Scan: 37040 Run: Y:\proj\prosit\xl\raw_files_all_batches\L1_20211004_MxR_secondbatch_DSSOplate_B5_B6.raw P1_VVADGAGLPGEDWVFVSSKDADLTDTAQTR P2_ILVTGGSGLVGKAIQK 18 11	Y:\proj\prosit\xl\raw_files_all_batches\L1_20211004_MxR_secondbatch_DSSOplate_B5_B6.raw	37040	Q13630	FALSE	Q13630	Q13630	FALSE	VVADGAGLPGEDWVFVSSKDADLTDTAQTR	ILVTGGSGLVGKAIQK	25	9	30	16	18	11	42	19	5	11.222	FALSE	TRUE	FALSE	FALSE	Self	0	0
Scan: 34817 Run: Y:\proj\prosit\xl\raw_files_all_batches\L1_20220118_MxR_FDR_fourthbatch_DSSOplate_E9_E10_remeasure.raw P1_M(15.994900)ESGFTSKDTYLSHFNPR P2_HSAESQILKHLLK 7 8	Y:\proj\prosit\xl\raw_files_all_batches\L1_20220118_MxR_FDR_fourthbatch_DSSOplate_E9_E10_remeasure.raw	34817	P40261	FALSE	P40261	P40261	FALSE	M(15.994900)ESGFTSKDTYLSHFNPR	HSAESQILKHLLK	0	30	18	13	7	8	6	37	5	11.222	FALSE	TRUE	FALSE	FALSE	Self	0	0
Scan: 50183 Run: Y:\proj\prosit\xl\raw_files_all_batches\L1_20220110_MxR_FDR_fourthbatch_DSSOplate_D5_D6.raw P1_DMLLANPHELSLLKER P2_DMLLANPHELSLLKER 13 13	Y:\proj\prosit\xl\raw_files_all_batches\L1_20220110_MxR_FDR_fourthbatch_DSSOplate_D5_D6.raw	50183	Q5TDH0	FALSE	Q5TDH0	Q5TDH0	FALSE	DMLLANPHELSLLKER	DMLLANPHELSLLKER	139	139	16	16	13	13	151	151	6	11.222	FALSE	TRUE	FALSE	FALSE	Self	0	0
Scan: 30232 Run: Y:\proj\prosit\xl\raw_files_all_batches\L1_20211118_MxR_thirdbatch_DSSOplate_B7_B8.raw P1_LVVPATQC(57.021460)GSLIGKGGC(57.021460)K P2_LVVPATQC(57.021460)GSLIGKGGC(57.021460)K 13 13	Y:\proj\prosit\xl\raw_files_all_batches\L1_20211118_MxR_thirdbatch_DSSOplate_B7_B8.raw	30232	Q15365	FALSE	Q15365	Q15365	FALSE	LVVPATQC(57.021460)GSLIGKGGC(57.021460)K	LVVPATQC(57.021460)GSLIGKGGC(57.021460)K	101	101	18	18	13	13	113	113	4	11.221	FALSE	TRUE	FALSE	FALSE	Self	0	0
Scan: 45126 Run: Y:\proj\prosit\xl\raw_files_all_batches\L1_20211118_MxR_thirdbatch_DSSOplate_C9_C10.raw P1_HKFGSNVVDQLVSEEQAQK P2_EGQQDLDPWKAAYSSLDTSK 1 9	Y:\proj\prosit\xl\raw_files_all_batches\L1_20211118_MxR_thirdbatch_DSSOplate_C9_C10.raw	45126	O43247	FALSE	O43247	O43247	FALSE	EGQQDLDPWKAAYSSLDTSK	HKFGSNVVDQLVSEEQAQK	20	147	20	19	9	1	28	147	4	11.22	FALSE	TRUE	FALSE	FALSE	Self	0	0
Scan: 18891 Run: Y:\proj\prosit\xl\raw_files_all_batches\L1_20211118_MxR_thirdbatch_DSSOplate_D11_D12.raw P1_TVASDLQKC(57.021460)DSVEHLR P2_RLAKEAQQETQK 7 3	Y:\proj\prosit\xl\raw_files_all_batches\L1_20211118_MxR_thirdbatch_DSSOplate_D11_D12.raw	18891	Q7L8J4	FALSE	Q7L8J4	Q7L8J4	FALSE	TVASDLQKC(57.021460)DSVEHLR	RLAKEAQQETQK	339	120	16	12	7	3	345	122	4	11.22	FALSE	TRUE	FALSE	FALSE	Self	0	0
Scan: 20223 Run: Y:\proj\prosit\xl\raw_files_all_batches\L1_20211118_MxR_thirdbatch_DSSOplate_C7_C8.raw P1_SPVAEEPGGGGSSSSEAKLSPR P2_KLNTQGSHLGSC(57.021460)IEK 17 0	Y:\proj\prosit\xl\raw_files_all_batches\L1_20211118_MxR_thirdbatch_DSSOplate_C7_C8.raw	20223	Q7L8J4	FALSE	Q7L8J4	Q7L8J4	FALSE	SPVAEEPGGGGSSSSEAKLSPR	KLNTQGSHLGSC(57.021460)IEK	29	97	22	15	17	0	45		4	11.22	FALSE	TRUE	FALSE	FALSE	Self	0	0
Scan: 48965 Run: Y:\proj\prosit\xl\raw_files_all_batches\L1_20220110_MxR_FDR_fourthbatch_DSSOplate_D5_D6.raw P1_DMLLANPHELSLLKER P2_DM(15.994900)LLANPHELSLLKER 13 13	Y:\proj\prosit\xl\raw_files_all_batches\L1_20220110_MxR_FDR_fourthbatch_DSSOplate_D5_D6.raw	48965	Q5TDH0	FALSE	Q5TDH0	Q5TDH0	FALSE	DM(15.994900)LLANPHELSLLKER	DMLLANPHELSLLKER	139	139	16	16	13	13	151	151	5	11.219	FALSE	TRUE	FALSE	FALSE	Self	0	0
Scan: 40424 Run: Y:\proj\prosit\xl\raw_files_all_batches\L1_20210806_MxR_FDR_firstbatch_DSSOplate_D6.raw P1_VYDLTKFLEEHPGGEEVLR P2_AEQSDEAVKYYTLEEIQK 5 8	Y:\proj\prosit\xl\raw_files_all_batches\L1_20210806_MxR_FDR_firstbatch_DSSOplate_D6.raw	40424	P00167	FALSE	P00167	P00167	FALSE	VYDLTKFLEEHPGGEEVLR	AEQSDEAVKYYTLEEIQK	33	1	19	18	5	8	37	8	4	11.218	FALSE	TRUE	FALSE	FALSE	Self	0	0
Scan: 41026 Run: Y:\proj\prosit\xl\raw_files_all_batches\L1_20210811_MxR_FDR_firstbatch_DSSOplate_E4.raw P1_IGKDTFITHELAAEAAGNLVGPR P2_AEHGPTC(57.021460)M(15.994900)VLHPLAGSPSKTK 2 18	Y:\proj\prosit\xl\raw_files_all_batches\L1_20210811_MxR_FDR_firstbatch_DSSOplate_E4.raw	41026	P49675	FALSE	P49675	P49675	FALSE	IGKDTFITHELAAEAAGNLVGPR	AEHGPTC(57.021460)M(15.994900)VLHPLAGSPSKTK	159	217	23	21	2	18	160	234	5	11.218	FALSE	TRUE	FALSE	FALSE	Self	0	0
Scan: 51219 Run: Y:\proj\prosit\xl\raw_files_all_batches\L1_20210806_MxR_FDR_firstbatch_DSSOplate_D8.raw P1_GSLQILDQLLLPKQSR P2_GSLQILDQLLLPKQSR 12 12	Y:\proj\prosit\xl\raw_files_all_batches\L1_20210806_MxR_FDR_firstbatch_DSSOplate_D8.raw	51219	Q9BV20	FALSE	Q9BV20	Q9BV20	FALSE	GSLQILDQLLLPKQSR	GSLQILDQLLLPKQSR	10	10	16	16	12	12	21	21	5	11.218	FALSE	TRUE	FALSE	FALSE	Self	0	0
Scan: 25999 Run: Y:\proj\prosit\xl\raw_files_all_batches\L1_20211004_MxR_secondbatch_DSSOplate_B12.raw P1_TLLGDGPVVTDPKAPNVVVTR P2_TEKAPEPHVEEDDDDELDSK 12 2	Y:\proj\prosit\xl\raw_files_all_batches\L1_20211004_MxR_secondbatch_DSSOplate_B12.raw	25999	P52566	FALSE	P52566	P52566	FALSE	TLLGDGPVVTDPKAPNVVVTR	TEKAPEPHVEEDDDDELDSK	50	1	21	20	12	2	61	2	5	11.218	FALSE	TRUE	FALSE	FALSE	Self	0	0
Scan: 41751 Run: Y:\proj\prosit\xl\raw_files_all_batches\L1_20220110_MxR_FDR_fourthbatch_DSSOplate_B9_B10.raw P1_YFLQGMGYIAYLKDR P2_MADSGGLPQVTQPGKLTEAFK 12 14	Y:\proj\prosit\xl\raw_files_all_batches\L1_20220110_MxR_FDR_fourthbatch_DSSOplate_B9_B10.raw	41751	Q9ULP0	FALSE	Q9ULP0	Q9ULP0	FALSE	MADSGGLPQVTQPGKLTEAFK	YFLQGMGYIAYLKDR	259	280	21	15	14	12	272	291	5	11.218	FALSE	TRUE	FALSE	FALSE	Self	0	0
Scan: 17430 Run: Y:\proj\prosit\xl\raw_files_all_batches\L1_20211004_MxR_secondbatch_DSSOplate_C6.raw P1_YSSGGNFETPSKR P2_YSSGGNFETPSKR 11 11	Y:\proj\prosit\xl\raw_files_all_batches\L1_20211004_MxR_secondbatch_DSSOplate_C6.raw	17430	Q16625	FALSE	Q16625	Q16625	FALSE	YSSGGNFETPSKR	YSSGGNFETPSKR	367	367	13	13	11	11	377	377	4	11.217	FALSE	TRUE	FALSE	FALSE	Self	0	0
Scan: 32547 Run: Y:\proj\prosit\xl\raw_files_all_batches\L1_20211004_MxR_secondbatch_DSSOplate_C8.raw P1_LPEGELGKEIEGK P2_KYEDIC(57.021460)PSTHNMDVPNIK 7 0	Y:\proj\prosit\xl\raw_files_all_batches\L1_20211004_MxR_secondbatch_DSSOplate_C8.raw	32547	Q6IS14;Q9GZV4	FALSE	Q9GZV4	Q9GZV4	FALSE	KYEDIC(57.021460)PSTHNMDVPNIK	LPEGELGKEIEGK	67;67	113	18	13	0	7		119	4	11.217	FALSE	TRUE	FALSE	FALSE	Self	0	0
Scan: 19839 Run: Y:\proj\prosit\xl\raw_files_all_batches\L1_20210806_MxR_FDR_firstbatch_DSSOplate_C11.raw P1_KISGGSVVEM(15.994900)QGDEMTR P2_DATNDQVTKDAAEAIK 0 8	Y:\proj\prosit\xl\raw_files_all_batches\L1_20210806_MxR_FDR_firstbatch_DSSOplate_C11.raw	19839	O75874	FALSE	O75874	O75874	FALSE	KISGGSVVEM(15.994900)QGDEMTR	DATNDQVTKDAAEAIK	3	49	17	16	0	8		56	4	11.217	FALSE	TRUE	FALSE	FALSE	Self	0	0
Scan: 52578 Run: Y:\proj\prosit\xl\raw_files_all_batches\L1_20220110_MxR_FDR_fourthbatch_DSSOplate_D7_D8.raw P1_NLYEGLVM(15.994900)TEVQIQKVFTK P2_HGLLKLNPVGAK 14 4	Y:\proj\prosit\xl\raw_files_all_batches\L1_20220110_MxR_FDR_fourthbatch_DSSOplate_D7_D8.raw	52578	Q9HAV7	FALSE	Q9HAV7	Q9HAV7	FALSE	NLYEGLVM(15.994900)TEVQIQKVFTK	HGLLKLNPVGAK	138	157	19	12	14	4	151	160	4	11.217	FALSE	TRUE	FALSE	FALSE	Self	0	0
Scan: 30569 Run: Y:\proj\prosit\xl\raw_files_all_batches\L1_20211004_MxR_secondbatch_DSSOplate_E3_E4.raw P1_SHSNKLVTDC(57.021460)VAAM(15.994900)NPDAVLR P2_LTDIHGNVLQYHKDVK 4 12	Y:\proj\prosit\xl\raw_files_all_batches\L1_20211004_MxR_secondbatch_DSSOplate_E3_E4.raw	30569	O95861	FALSE	O95861	O95861	FALSE	SHSNKLVTDC(57.021460)VAAM(15.994900)NPDAVLR	LTDIHGNVLQYHKDVK	196	261	21	16	4	12	199	272	4	11.216	FALSE	TRUE	FALSE	FALSE	Self	0	0
Scan: 28370 Run: Y:\proj\prosit\xl\raw_files_all_batches\L1_20220110_MxR_FDR_fourthbatch_DSSOplate_C1_C2.raw P1_SLDSDESEDEEDDYQQKR P2_KGVEGLIDIENPNR 16 0	Y:\proj\prosit\xl\raw_files_all_batches\L1_20220110_MxR_FDR_fourthbatch_DSSOplate_C1_C2.raw	28370	Q13442	FALSE	Q13442	Q13442	FALSE	SLDSDESEDEEDDYQQKR	KGVEGLIDIENPNR	56	74	18	14	16	0	71		4	11.216	FALSE	TRUE	FALSE	FALSE	Self	0	0
Scan: 43730 Run: Y:\proj\prosit\xl\raw_files_all_batches\L1_20211118_MxR_thirdbatch_DSSOplate_C5_C6.raw P1_TEISVESKHQTLQGLAFPLQPEAQR P2_DDLSFAGYQKHLSSC(57.021460)AAPAPLTSAER 7 9	Y:\proj\prosit\xl\raw_files_all_batches\L1_20211118_MxR_thirdbatch_DSSOplate_C5_C6.raw	43730	Q6IBS0	FALSE	Q6IBS0	Q6IBS0	FALSE	DDLSFAGYQKHLSSC(57.021460)AAPAPLTSAER	TEISVESKHQTLQGLAFPLQPEAQR	126	163	26	25	9	7	134	169	5	11.216	FALSE	TRUE	FALSE	FALSE	Self	0	0
Scan: 46775 Run: Y:\proj\prosit\xl\raw_files_all_batches\L1_20211004_MxR_secondbatch_DSSOplate_C6.raw P1_IYPHGLVLLDLQSYDGDAQGKEEIDSILNK P2_AIMGSGKEDYTGK 20 6	Y:\proj\prosit\xl\raw_files_all_batches\L1_20211004_MxR_secondbatch_DSSOplate_C6.raw	46775	P52788	FALSE	P52788	P52788	FALSE	IYPHGLVLLDLQSYDGDAQGKEEIDSILNK	AIMGSGKEDYTGK	62	179	30	13	20	6	81	184	5	11.216	FALSE	TRUE	FALSE	FALSE	Self	0	0
Scan: 46157 Run: Y:\proj\prosit\xl\raw_files_all_batches\L1_20211118_MxR_thirdbatch_DSSOplate_D9_D10.raw P1_RGAFNSKQLLYLEK P2_FLITHNPTNATLNKFTEELK 6 13	Y:\proj\prosit\xl\raw_files_all_batches\L1_20211118_MxR_thirdbatch_DSSOplate_D9_D10.raw	46157	Q12974	FALSE	Q12974	Q12974	FALSE	FLITHNPTNATLNKFTEELK	RGAFNSKQLLYLEK	15	134	20	14	13	6	27	139	5	11.215	FALSE	TRUE	FALSE	FALSE	Self	0	0
Scan: 27493 Run: Y:\proj\prosit\xl\raw_files_all_batches\L1_20220110_MxR_FDR_fourthbatch_DSSOplate_D1_D2.raw P1_TLKEAC(57.021460)DQHGPDLYPK P2_AGVSISVVHGNLSEEAAKQM(15.994900)R 2 17	Y:\proj\prosit\xl\raw_files_all_batches\L1_20220110_MxR_FDR_fourthbatch_DSSOplate_D1_D2.raw	27493	P36551	FALSE	P36551	P36551	FALSE	AGVSISVVHGNLSEEAAKQM(15.994900)R	TLKEAC(57.021460)DQHGPDLYPK	202	298	21	16	17	2	218	299	5	11.215	FALSE	TRUE	FALSE	FALSE	Self	0	0
Scan: 47145 Run: Y:\proj\prosit\xl\raw_files_all_batches\L1_20220110_MxR_FDR_fourthbatch_DSSOplate_C1_C2.raw P1_TSDVNSSVGKSTATLPLSFK P2_AIYSIVLKLPGHSTILNSTK 9 7	Y:\proj\prosit\xl\raw_files_all_batches\L1_20220110_MxR_FDR_fourthbatch_DSSOplate_C1_C2.raw	47145	P20309	FALSE	P20309	P20309	FALSE	AIYSIVLKLPGHSTILNSTK	TSDVNSSVGKSTATLPLSFK	362	439	20	20	7	9	368	447	4	11.215	FALSE	TRUE	FALSE	FALSE	Self	0	0
Scan: 19789 Run: Y:\proj\prosit\xl\raw_files_all_batches\L1_20220110_MxR_FDR_fourthbatch_DSSOplate_C1_C2.raw P1_VSGQESVATLKR P2_VSGQESVATLKR 10 10	Y:\proj\prosit\xl\raw_files_all_batches\L1_20220110_MxR_FDR_fourthbatch_DSSOplate_C1_C2.raw	19789	Q8N7F7	FALSE	Q8N7F7	Q8N7F7	FALSE	VSGQESVATLKR	VSGQESVATLKR	16	16	12	12	10	10	25	25	4	11.215	FALSE	TRUE	FALSE	FALSE	Self	0	0
Scan: 51179 Run: Y:\proj\prosit\xl\raw_files_all_batches\L1_20220110_MxR_FDR_fourthbatch_DSSOplate_D1_D2.raw P1_VLESTPNNGYLYHQIGC(57.021460)C(57.021460)YKAK P2_ATMYNLLAYIKHLDGNNEAALEC(57.021460)LR 19 10	Y:\proj\prosit\xl\raw_files_all_batches\L1_20220110_MxR_FDR_fourthbatch_DSSOplate_D1_D2.raw	51179	O14879	FALSE	O14879	O14879	FALSE	ATMYNLLAYIKHLDGNNEAALEC(57.021460)LR	VLESTPNNGYLYHQIGC(57.021460)C(57.021460)YKAK	50	266	25	22	10	19	59	284	6	11.214	FALSE	TRUE	FALSE	FALSE	Self	0	0
Scan: 42902 Run: Y:\proj\prosit\xl\raw_files_all_batches\L1_20211004_MxR_secondbatch_DSSOplate_E7_E8.raw P1_YSVGIHNLLAYVKHLK P2_SLKEAENLM(15.994900)QEEHDNQANVR 12 2	Y:\proj\prosit\xl\raw_files_all_batches\L1_20211004_MxR_secondbatch_DSSOplate_E7_E8.raw	42902	P09914	FALSE	P09914	P09914	FALSE	SLKEAENLM(15.994900)QEEHDNQANVR	YSVGIHNLLAYVKHLK	73	49	20	16	2	12	74	60	5	11.214	FALSE	TRUE	FALSE	FALSE	Self	0	0
Scan: 21904 Run: Y:\proj\prosit\xl\raw_files_all_batches\L1_20210806_MxR_FDR_firstbatch_DSSOplate_C11.raw P1_DATNDQVTKDAAEAIK P2_DATNDQVTKDAAEAIK 8 8	Y:\proj\prosit\xl\raw_files_all_batches\L1_20210806_MxR_FDR_firstbatch_DSSOplate_C11.raw	21904	O75874	FALSE	O75874	O75874	FALSE	DATNDQVTKDAAEAIK	DATNDQVTKDAAEAIK	49	49	16	16	8	8	56	56	4	11.214	FALSE	TRUE	FALSE	FALSE	Self	0	0
Scan: 43985 Run: Y:\proj\prosit\xl\raw_files_all_batches\L1_20211004_MxR_secondbatch_DSSOplate_C9_C10.raw P1_SHSNKLVTDC(57.021460)VAAM(15.994900)NPDAVLR P2_LVASAYSIAQKAGMIVR 4 10	Y:\proj\prosit\xl\raw_files_all_batches\L1_20211004_MxR_secondbatch_DSSOplate_C9_C10.raw	43985	O95861	FALSE	O95861	O95861	FALSE	SHSNKLVTDC(57.021460)VAAM(15.994900)NPDAVLR	LVASAYSIAQKAGMIVR	196	10	21	17	4	10	199	19	5	11.214	FALSE	TRUE	FALSE	FALSE	Self	0	0
Scan: 36566 Run: Y:\proj\prosit\xl\raw_files_all_batches\L1_20220110_MxR_FDR_fourthbatch_DSSOplate_D3_D4.raw P1_VAASNIVQMKDDHDK P2_IIDKNGIHDLDNISFPK 9 3	Y:\proj\prosit\xl\raw_files_all_batches\L1_20220110_MxR_FDR_fourthbatch_DSSOplate_D3_D4.raw	36566	P49721	FALSE	P49721	P49721	FALSE	IIDKNGIHDLDNISFPK	VAASNIVQMKDDHDK	181	19	17	15	3	9	183	27	5	11.213	FALSE	TRUE	FALSE	FALSE	Self	0	0
Scan: 38422 Run: Y:\proj\prosit\xl\raw_files_all_batches\L1_20210806_MxR_FDR_firstbatch_DSSOplate_C10.raw P1_FC(57.021460)ETTIGC(57.021460)KDPAQGQLLK P2_DPAQGQLLKELMQTPNFR 8 8	Y:\proj\prosit\xl\raw_files_all_batches\L1_20210806_MxR_FDR_firstbatch_DSSOplate_C10.raw	38422	P21695	FALSE	P21695	P21695	FALSE	DPAQGQLLKELMQTPNFR	FC(57.021460)ETTIGC(57.021460)KDPAQGQLLK	169	160	18	18	8	8	176	167	4	11.213	FALSE	TRUE	FALSE	FALSE	Self	0	0
Scan: 44163 Run: Y:\proj\prosit\xl\raw_files_all_batches\L1_20220110_MxR_FDR_fourthbatch_DSSOplate_C11_C12.raw P1_EAFTLMDQNRDGFIDKEDLK P2_DTYASLGKTNVKDDELDAMLK 15 7	Y:\proj\prosit\xl\raw_files_all_batches\L1_20220110_MxR_FDR_fourthbatch_DSSOplate_C11_C12.raw	44163	Q02045	FALSE	Q02045	Q02045	FALSE	DTYASLGKTNVKDDELDAMLK	EAFTLMDQNRDGFIDKEDLK	56	36	21	20	7	15	62	50	6	11.212	FALSE	TRUE	FALSE	FALSE	Self	0	0
Scan: 32975 Run: Y:\proj\prosit\xl\raw_files_all_batches\L1_20211118_MxR_thirdbatch_DSSOplate_B7_B8.raw P1_TSEDEPSEKDALQC(57.021460)GR P2_TLVYGGIFLYPANQKSPK 8 14	Y:\proj\prosit\xl\raw_files_all_batches\L1_20211118_MxR_thirdbatch_DSSOplate_B7_B8.raw	32975	O00757	FALSE	O00757	O00757	FALSE	TLVYGGIFLYPANQKSPK	TSEDEPSEKDALQC(57.021460)GR	255	142	18	16	14	8	268	149	4	11.212	FALSE	TRUE	FALSE	FALSE	Self	0	0
Scan: 50777 Run: Y:\proj\prosit\xl\raw_files_all_batches\L1_20210811_MxR_FDR_firstbatch_DSSOplate_D10_remeasure.raw P1_VAILVDDM(15.994900)ADTC(57.021460)GTIC(57.021460)HAADKLLSAGATR P2_LNVDFALIHKER 20 9	Y:\proj\prosit\xl\raw_files_all_batches\L1_20210811_MxR_FDR_firstbatch_DSSOplate_D10_remeasure.raw	50777	P60891	FALSE	P60891	P60891	FALSE	VAILVDDM(15.994900)ADTC(57.021460)GTIC(57.021460)HAADKLLSAGATR	LNVDFALIHKER	214	184	29	12	20	9	233	192	6	11.211	FALSE	TRUE	FALSE	FALSE	Self	0	0
Scan: 41582 Run: Y:\proj\prosit\xl\raw_files_all_batches\L1_20220110_MxR_FDR_fourthbatch_DSSOplate_C7_C8.raw P1_KEVKYEAPQATDGLAGALDAR P2_GVTSEEFDKFLEER 0 8	Y:\proj\prosit\xl\raw_files_all_batches\L1_20220110_MxR_FDR_fourthbatch_DSSOplate_C7_C8.raw	41582	O60784	FALSE	O60784	O60784	FALSE	KEVKYEAPQATDGLAGALDAR	GVTSEEFDKFLEER	381	436	21	14	0	8		443	4	11.211	FALSE	TRUE	FALSE	FALSE	Self	0	0
Scan: 41609 Run: Y:\proj\prosit\xl\raw_files_all_batches\L1_20211004_MxR_secondbatch_DSSOplate_C9_C10.raw P1_RVISTAKAPGAIGPYSQAVLVDR P2_NM(15.994900)GEILKAAGC(57.021460)DFTNVVK 6 6	Y:\proj\prosit\xl\raw_files_all_batches\L1_20211004_MxR_secondbatch_DSSOplate_C9_C10.raw	41609	P52758	FALSE	P52758	P52758	FALSE	RVISTAKAPGAIGPYSQAVLVDR	NM(15.994900)GEILKAAGC(57.021460)DFTNVVK	6	60	23	18	6	6	11	65	5	11.211	FALSE	TRUE	FALSE	FALSE	Self	0	0
Scan: 34216 Run: Y:\proj\prosit\xl\raw_files_all_batches\L1_20220118_MxR_FDR_fourthbatch_DSSOplate_F5_F6_remeasure.raw P1_HSAESQILKHLLK P2_HSAESQILKHLLK 8 8	Y:\proj\prosit\xl\raw_files_all_batches\L1_20220118_MxR_FDR_fourthbatch_DSSOplate_F5_F6_remeasure.raw	34216	P40261	FALSE	P40261	P40261	FALSE	HSAESQILKHLLK	HSAESQILKHLLK	30	30	13	13	8	8	37	37	5	11.211	FALSE	TRUE	FALSE	FALSE	Self	0	0
Scan: 42089 Run: Y:\proj\prosit\xl\raw_files_all_batches\L1_20220110_MxR_FDR_fourthbatch_DSSOplate_C9_C10.raw P1_EAFTLM(15.994900)DQNRDGFIDKEDLK P2_DTYASLGKTNVKDDELDAMLK 15 7	Y:\proj\prosit\xl\raw_files_all_batches\L1_20220110_MxR_FDR_fourthbatch_DSSOplate_C9_C10.raw	42089	Q02045	FALSE	Q02045	Q02045	FALSE	DTYASLGKTNVKDDELDAMLK	EAFTLM(15.994900)DQNRDGFIDKEDLK	56	36	21	20	7	15	62	50	6	11.21	FALSE	TRUE	FALSE	FALSE	Self	0	0
Scan: 44026 Run: Y:\proj\prosit\xl\raw_files_all_batches\L1_20211004_MxR_secondbatch_DSSOplate_C11_C12.raw P1_AIEM(15.994900)LGGELGSKIPVHPNDHVNK P2_AAAEVNQDYGLDPKIANAIMK 11 13	Y:\proj\prosit\xl\raw_files_all_batches\L1_20211004_MxR_secondbatch_DSSOplate_C11_C12.raw	44026	P07954	FALSE	P07954	P07954	FALSE	AIEM(15.994900)LGGELGSKIPVHPNDHVNK	AAAEVNQDYGLDPKIANAIMK	160	101	23	21	11	13	170	113	6	11.21	FALSE	TRUE	FALSE	FALSE	Self	0	0
Scan: 41334 Run: Y:\proj\prosit\xl\raw_files_all_batches\L1_20220110_MxR_FDR_fourthbatch_DSSOplate_D11_D12.raw P1_INEGFDLLHSGKSIR P2_INEGFDLLHSGKSIR 11 11	Y:\proj\prosit\xl\raw_files_all_batches\L1_20220110_MxR_FDR_fourthbatch_DSSOplate_D11_D12.raw	41334	P00325	FALSE	P00325	P00325	FALSE	INEGFDLLHSGKSIR	INEGFDLLHSGKSIR	355	355	15	15	11	11	365	365	5	11.21	FALSE	TRUE	FALSE	FALSE	Self	0	0
Scan: 44298 Run: Y:\proj\prosit\xl\raw_files_all_batches\L1_20210806_MxR_FDR_firstbatch_DSSOplate_D8.raw P1_VPEANILGQIGHGYKYAIGSLNEGR P2_ADKEGDYYVLNGSK 14 2	Y:\proj\prosit\xl\raw_files_all_batches\L1_20210806_MxR_FDR_firstbatch_DSSOplate_D8.raw	44298	P45954	FALSE	P45954	P45954	FALSE	VPEANILGQIGHGYKYAIGSLNEGR	ADKEGDYYVLNGSK	269	191	25	14	14	2	282	192	5	11.21	FALSE	TRUE	FALSE	FALSE	Self	0	0
Scan: 19748 Run: Y:\proj\prosit\xl\raw_files_all_batches\L1_20220110_MxR_FDR_fourthbatch_DSSOplate_B7_B8.raw P1_IDVLDPEELKSESAK P2_ADSGEEENTKNGGEK 9 9	Y:\proj\prosit\xl\raw_files_all_batches\L1_20220110_MxR_FDR_fourthbatch_DSSOplate_B7_B8.raw	19748	Q9BVG4	FALSE	Q9BVG4	Q9BVG4	FALSE	ADSGEEENTKNGGEK	IDVLDPEELKSESAK	178	83	15	15	9	9	186	91	4	11.209	FALSE	TRUE	FALSE	FALSE	Self	0	0
Scan: 33381 Run: Y:\proj\prosit\xl\raw_files_all_batches\L1_20220118_MxR_FDR_fourthbatch_DSSOplate_E1_E2_remeasure3.raw P1_VVRDTIKHIGYDDSAK P2_AVVPAKYLDEDTVYHLQPSGR 6 5	Y:\proj\prosit\xl\raw_files_all_batches\L1_20220118_MxR_FDR_fourthbatch_DSSOplate_E1_E2_remeasure3.raw	33381	Q00266	FALSE	Q00266	Q00266	FALSE	AVVPAKYLDEDTVYHLQPSGR	VVRDTIKHIGYDDSAK	228	81	21	16	5	6	232	86	5	11.207	FALSE	TRUE	FALSE	FALSE	Self	0	0
Scan: 49628 Run: Y:\proj\prosit\xl\raw_files_all_batches\L1_20220110_MxR_FDR_fourthbatch_DSSOplate_C3_C4.raw P1_NFETLRIDVLDPEELKSESAK P2_IDVLDPEELKSESAK 15 9	Y:\proj\prosit\xl\raw_files_all_batches\L1_20220110_MxR_FDR_fourthbatch_DSSOplate_C3_C4.raw	49628	Q9BVG4	FALSE	Q9BVG4	Q9BVG4	FALSE	NFETLRIDVLDPEELKSESAK	IDVLDPEELKSESAK	77	83	21	15	15	9	91	91	5	11.206	FALSE	TRUE	FALSE	FALSE	Self	0	0
Scan: 25238 Run: Y:\proj\prosit\xl\raw_files_all_batches\L1_20220110_MxR_FDR_fourthbatch_DSSOplate_C9_C10.raw P1_SLDSDESEDEEDDYQQKR P2_KVTQLDLDGPKELSR 16 10	Y:\proj\prosit\xl\raw_files_all_batches\L1_20220110_MxR_FDR_fourthbatch_DSSOplate_C9_C10.raw	25238	Q13442	FALSE	Q13442	Q13442	FALSE	SLDSDESEDEEDDYQQKR	KVTQLDLDGPKELSR	56	94	18	15	16	10	71	103	5	11.206	FALSE	TRUE	FALSE	FALSE	Self	0	0
Scan: 31735 Run: Y:\proj\prosit\xl\raw_files_all_batches\L1_20211004_MxR_secondbatch_DSSOplate_C3.raw P1_LC(57.021460)QALAINKSFDQR P2_LC(57.021460)QALAINKSFDQR 8 8	Y:\proj\prosit\xl\raw_files_all_batches\L1_20211004_MxR_secondbatch_DSSOplate_C3.raw	31735	P29372	FALSE	P29372	P29372	FALSE	LC(57.021460)QALAINKSFDQR	LC(57.021460)QALAINKSFDQR	220	220	14	14	8	8	227	227	4	11.206	FALSE	TRUE	FALSE	FALSE	Self	0	0
Scan: 26975 Run: Y:\proj\prosit\xl\raw_files_all_batches\L1_20211118_MxR_thirdbatch_DSSOplate_E1_E2.raw P1_IKGEHPGLSIGDVAKK P2_IKGEHPGLSIGDVAK 1 1	Y:\proj\prosit\xl\raw_files_all_batches\L1_20211118_MxR_thirdbatch_DSSOplate_E1_E2.raw	26975	B2RPK0	FALSE	B2RPK0	B2RPK0	FALSE	IKGEHPGLSIGDVAKK	IKGEHPGLSIGDVAK	112	112	16	15	1	1	112	112	6	11.206	FALSE	TRUE	FALSE	FALSE	Self	0	0
Scan: 38794 Run: Y:\proj\prosit\xl\raw_files_all_batches\L1_20211004_MxR_secondbatch_DSSOplate_B11.raw P1_VGGAGNKIIQLIEGK P2_LVASAYSIAQKAGM(15.994900)IVR 6 10	Y:\proj\prosit\xl\raw_files_all_batches\L1_20211004_MxR_secondbatch_DSSOplate_B11.raw	38794	O95861	FALSE	O95861	O95861	FALSE	LVASAYSIAQKAGM(15.994900)IVR	VGGAGNKIIQLIEGK	10	217	17	15	10	6	19	222	4	11.206	FALSE	TRUE	FALSE	FALSE	Self	0	0
Scan: 10756 Run: Y:\proj\prosit\xl\raw_files_all_batches\L1_20211118_MxR_thirdbatch_DSSOplate_D5_D6.raw P1_KPAEEGNDSKGVPEASGSQNDGK P2_KPAEEGNDSKGVPEASGSQNDGK 9 9	Y:\proj\prosit\xl\raw_files_all_batches\L1_20211118_MxR_thirdbatch_DSSOplate_D5_D6.raw	10756	Q7RTT5	FALSE	Q7RTT5	Q7RTT5	FALSE	KPAEEGNDSKGVPEASGSQNDGK	KPAEEGNDSKGVPEASGSQNDGK	114	114	23	23	9	9	122	122	6	11.205	FALSE	TRUE	FALSE	FALSE	Self	0	0
Scan: 42058 Run: Y:\proj\prosit\xl\raw_files_all_batches\L1_20210811_MxR_FDR_firstbatch_DSSOplate_D10_remeasure.raw P1_GTISFVQYKEALK P2_ELQAAEYLEKHQIK 8 9	Y:\proj\prosit\xl\raw_files_all_batches\L1_20210811_MxR_FDR_firstbatch_DSSOplate_D10_remeasure.raw	42058	A6NFE3	FALSE	A6NFE3	A6NFE3	FALSE	ELQAAEYLEKHQIK	GTISFVQYKEALK	6	80	14	13	9	8	14	87	5	11.205	FALSE	TRUE	FALSE	FALSE	Self	0	0
Scan: 32276 Run: Y:\proj\prosit\xl\raw_files_all_batches\L1_20211118_MxR_thirdbatch_DSSOplate_E11_E12.raw P1_LDLRDDKDTIEKLK P2_LDLRDDKDTIEKLK 11 11	Y:\proj\prosit\xl\raw_files_all_batches\L1_20211118_MxR_thirdbatch_DSSOplate_E11_E12.raw	32276	P15153;P63000	FALSE	P15153;P63000	P15153;P63000	FALSE	LDLRDDKDTIEKLK	LDLRDDKDTIEKLK	116;116	116;116	14	14	11	11	126;126	126;126	5	11.205	FALSE	TRUE	FALSE	FALSE	Self	0	0
Scan: 46509 Run: Y:\proj\prosit\xl\raw_files_all_batches\L1_20211118_MxR_thirdbatch_DSSOplate_D3_D4.raw P1_IPSNFVSPEDLDIPGHASKDR P2_EKC(57.021460)VHYWPTEEETYGPFQIR 18 1	Y:\proj\prosit\xl\raw_files_all_batches\L1_20211118_MxR_thirdbatch_DSSOplate_D3_D4.raw	46509	P35236	FALSE	P35236	P35236	FALSE	IPSNFVSPEDLDIPGHASKDR	EKC(57.021460)VHYWPTEEETYGPFQIR	103	201	21	20	18	1	120	201	5	11.205	FALSE	TRUE	FALSE	FALSE	Self	0	0
Scan: 25956 Run: Y:\proj\prosit\xl\raw_files_all_batches\L1_20211118_MxR_thirdbatch_DSSOplate_D5_D6.raw P1_TVASDLQKC(57.021460)DSVEHLR P2_TVASDLQKC(57.021460)DSVEHLR 7 7	Y:\proj\prosit\xl\raw_files_all_batches\L1_20211118_MxR_thirdbatch_DSSOplate_D5_D6.raw	25956	Q7L8J4	FALSE	Q7L8J4	Q7L8J4	FALSE	TVASDLQKC(57.021460)DSVEHLR	TVASDLQKC(57.021460)DSVEHLR	339	339	16	16	7	7	345	345	6	11.205	FALSE	TRUE	FALSE	FALSE	Self	0	0
Scan: 48127 Run: Y:\proj\prosit\xl\raw_files_all_batches\L1_20211118_MxR_thirdbatch_DSSOplate_E1_E2.raw P1_VTELEQQVAQAKTR P2_SRPYFELKAQFSQILEEHK 11 7	Y:\proj\prosit\xl\raw_files_all_batches\L1_20211118_MxR_thirdbatch_DSSOplate_E1_E2.raw	48127	Q7L8J4	FALSE	Q7L8J4	Q7L8J4	FALSE	SRPYFELKAQFSQILEEHK	VTELEQQVAQAKTR	221	242	19	14	7	11	227	252	5	11.203	FALSE	TRUE	FALSE	FALSE	Self	0	0
Scan: 20509 Run: Y:\proj\prosit\xl\raw_files_all_batches\L1_20210811_MxR_FDR_firstbatch_DSSOplate_D10_remeasure.raw P1_GKNYQNGDVFGDEYR P2_GC(57.021460)ASAKHVATVQNEEEAQK 1 5	Y:\proj\prosit\xl\raw_files_all_batches\L1_20210811_MxR_FDR_firstbatch_DSSOplate_D10_remeasure.raw	20509	Q9H246	FALSE	Q9H246	Q9H246	FALSE	GC(57.021460)ASAKHVATVQNEEEAQK	GKNYQNGDVFGDEYR	1	20	19	15	5	1	5	20	5	11.203	FALSE	TRUE	FALSE	FALSE	Self	0	0
Scan: 37352 Run: Y:\proj\prosit\xl\raw_files_all_batches\L1_20220110_MxR_FDR_fourthbatch_DSSOplate_B5_B6.raw P1_TSDVNSSVGKSTATLPLSFK P2_SFSKLPIQLESAVDTAK 9 3	Y:\proj\prosit\xl\raw_files_all_batches\L1_20220110_MxR_FDR_fourthbatch_DSSOplate_B5_B6.raw	37352	P20309	FALSE	P20309	P20309	FALSE	TSDVNSSVGKSTATLPLSFK	SFSKLPIQLESAVDTAK	439	422	20	17	9	3	447	424	4	11.202	FALSE	TRUE	FALSE	FALSE	Self	0	0
Scan: 28680 Run: Y:\proj\prosit\xl\raw_files_all_batches\L1_20211118_MxR_thirdbatch_DSSOplate_D5_D6.raw P1_LNTQGSHLGSC(57.021460)IEKARPYYEAR P2_AKVTELEQQVAQAK 13 1	Y:\proj\prosit\xl\raw_files_all_batches\L1_20211118_MxR_thirdbatch_DSSOplate_D5_D6.raw	28680	Q7L8J4	FALSE	Q7L8J4	Q7L8J4	FALSE	LNTQGSHLGSC(57.021460)IEKARPYYEAR	AKVTELEQQVAQAK	98	240	22	14	13	1	110	240	5	11.202	FALSE	TRUE	FALSE	FALSE	Self	0	0
Scan: 33134 Run: Y:\proj\prosit\xl\raw_files_all_batches\L1_20210806_MxR_FDR_firstbatch_DSSOplate_D3.raw P1_ASDGFPVYQEKIIR P2_ASDGFPVYQEKIIR 10 10	Y:\proj\prosit\xl\raw_files_all_batches\L1_20210806_MxR_FDR_firstbatch_DSSOplate_D3.raw	33134	Q8IV38	FALSE	Q8IV38	Q8IV38	FALSE	ASDGFPVYQEKIIR	ASDGFPVYQEKIIR	254	254	14	14	10	10	263	263	5	11.202	FALSE	TRUE	FALSE	FALSE	Self	0	0
Scan: 49992 Run: Y:\proj\prosit\xl\raw_files_all_batches\L1_20220110_MxR_FDR_fourthbatch_DSSOplate_D3_D4.raw P1_DM(15.994900)LLANPHELSLLKER P2_DM(15.994900)LLANPHELSLLKER 13 13	Y:\proj\prosit\xl\raw_files_all_batches\L1_20220110_MxR_FDR_fourthbatch_DSSOplate_D3_D4.raw	49992	Q5TDH0	FALSE	Q5TDH0	Q5TDH0	FALSE	DM(15.994900)LLANPHELSLLKER	DM(15.994900)LLANPHELSLLKER	139	139	16	16	13	13	151	151	6	11.202	FALSE	TRUE	FALSE	FALSE	Self	0	0
Scan: 31540 Run: Y:\proj\prosit\xl\raw_files_all_batches\L1_20220110_MxR_FDR_fourthbatch_DSSOplate_D3_D4.raw P1_YEDIC(57.021460)PSTHNMDVPNIKR P2_YEDIC(57.021460)PSTHNMDVPNIKR 16 16	Y:\proj\prosit\xl\raw_files_all_batches\L1_20220110_MxR_FDR_fourthbatch_DSSOplate_D3_D4.raw	31540	Q6IS14;Q9GZV4	FALSE	Q6IS14;Q9GZV4	Q6IS14;Q9GZV4	FALSE	YEDIC(57.021460)PSTHNMDVPNIKR	YEDIC(57.021460)PSTHNMDVPNIKR	68;68	68;68	18	18	16	16	83;83	83;83	5	11.202	FALSE	TRUE	FALSE	FALSE	Self	0	0
Scan: 38247 Run: Y:\proj\prosit\xl\raw_files_all_batches\L1_20211118_MxR_thirdbatch_DSSOplate_E7_E8.raw P1_LDDSDREGSVKSFSLGPLRK P2_LDDSDREGSVKSFSLGPLRK 10 10	Y:\proj\prosit\xl\raw_files_all_batches\L1_20211118_MxR_thirdbatch_DSSOplate_E7_E8.raw	38247	Q13325	FALSE	Q13325	Q13325	FALSE	LDDSDREGSVKSFSLGPLRK	LDDSDREGSVKSFSLGPLRK	186	186	20	20	10	10	195	195	5	11.202	FALSE	TRUE	FALSE	FALSE	Self	0	0
Scan: 38431 Run: Y:\proj\prosit\xl\raw_files_all_batches\L1_20220110_MxR_FDR_fourthbatch_DSSOplate_B7_B8.raw P1_VKLAAVDATVNQVLASR P2_NLEPEWAAAASEVKEQTK 1 13	Y:\proj\prosit\xl\raw_files_all_batches\L1_20220110_MxR_FDR_fourthbatch_DSSOplate_B7_B8.raw	38431	Q15084	FALSE	Q15084	Q15084	FALSE	NLEPEWAAAASEVKEQTK	VKLAAVDATVNQVLASR	194	214	18	17	13	1	206	214	5	11.201	FALSE	TRUE	FALSE	FALSE	Self	0	0
Scan: 32256 Run: Y:\proj\prosit\xl\raw_files_all_batches\L1_20210811_MxR_FDR_firstbatch_DSSOplate_D10_remeasure.raw P1_HGTEEQKATYLPQLTTEK P2_ADKEGDYYVLNGSK 6 2	Y:\proj\prosit\xl\raw_files_all_batches\L1_20210811_MxR_FDR_firstbatch_DSSOplate_D10_remeasure.raw	32256	P45954	FALSE	P45954	P45954	FALSE	HGTEEQKATYLPQLTTEK	ADKEGDYYVLNGSK	152	191	18	14	6	2	157	192	5	11.201	FALSE	TRUE	FALSE	FALSE	Self	0	0
Scan: 18290 Run: Y:\proj\prosit\xl\raw_files_all_batches\L1_20220110_MxR_FDR_fourthbatch_DSSOplate_B9_B10.raw P1_QGQDNLSSVKETQK P2_FDTQYPYGEKQDEFK 9 9	Y:\proj\prosit\xl\raw_files_all_batches\L1_20220110_MxR_FDR_fourthbatch_DSSOplate_B9_B10.raw	18290	P30040	FALSE	P30040	P30040	FALSE	FDTQYPYGEKQDEFK	QGQDNLSSVKETQK	59	182	15	14	9	9	67	190	5	11.2	FALSE	TRUE	FALSE	FALSE	Self	0	0
Scan: 42433 Run: Y:\proj\prosit\xl\raw_files_all_batches\L1_20220110_MxR_FDR_fourthbatch_DSSOplate_C1_C2.raw P1_LSDAQIYVDKVK P2_KFSNPYSIEYSELDC(57.021460)EEGWTQLK 9 0	Y:\proj\prosit\xl\raw_files_all_batches\L1_20220110_MxR_FDR_fourthbatch_DSSOplate_C1_C2.raw	42433	O14879	FALSE	O14879	O14879	FALSE	KFSNPYSIEYSELDC(57.021460)EEGWTQLK	LSDAQIYVDKVK	125	109	23	12	0	9		117	4	11.2	FALSE	TRUE	FALSE	FALSE	Self	0	0
Scan: 25728 Run: Y:\proj\prosit\xl\raw_files_all_batches\L1_20211004_MxR_secondbatch_DSSOplate_D9_D10.raw P1_LPEGELGKEIEGK P2_KYEDIC(57.021460)PSTHNM(15.994900)DVPNIKR 7 17	Y:\proj\prosit\xl\raw_files_all_batches\L1_20211004_MxR_secondbatch_DSSOplate_D9_D10.raw	25728	Q6IS14;Q9GZV4	FALSE	Q9GZV4	Q9GZV4	FALSE	KYEDIC(57.021460)PSTHNM(15.994900)DVPNIKR	LPEGELGKEIEGK	67;67	113	19	13	17	7	83;83	119	5	11.2	FALSE	TRUE	FALSE	FALSE	Self	0	0
Scan: 33484 Run: Y:\proj\prosit\xl\raw_files_all_batches\L1_20210811_MxR_FDR_firstbatch_DSSOplate_E3.raw P1_DTPGLHIGKPENKLGLR P2_ADKEGDYYVLNGSK 12 2	Y:\proj\prosit\xl\raw_files_all_batches\L1_20210811_MxR_FDR_firstbatch_DSSOplate_E3.raw	33484	P45954	FALSE	P45954	P45954	FALSE	DTPGLHIGKPENKLGLR	ADKEGDYYVLNGSK	239	191	17	14	12	2	250	192	5	11.199	FALSE	TRUE	FALSE	FALSE	Self	0	0
Scan: 21193 Run: Y:\proj\prosit\xl\raw_files_all_batches\L1_20210806_MxR_FDR_firstbatch_DSSOplate_D4.raw P1_NLEEEAVETVAKK P2_ALYQDETGTMKTSEEDSR 11 10	Y:\proj\prosit\xl\raw_files_all_batches\L1_20210806_MxR_FDR_firstbatch_DSSOplate_D4.raw	21193	Q96LJ8	FALSE	Q96LJ8	Q96LJ8	FALSE	ALYQDETGTMKTSEEDSR	NLEEEAVETVAKK	146	123	18	13	10	11	155	133	4	11.199	FALSE	TRUE	FALSE	FALSE	Self	0	0
Scan: 26273 Run: Y:\proj\prosit\xl\raw_files_all_batches\L1_20211004_MxR_secondbatch_DSSOplate_B7_B8.raw P1_VSDFGLTKEASSTQDTGK P2_GYKMDAPDGC(57.021460)PPAVYEVMK 7 2	Y:\proj\prosit\xl\raw_files_all_batches\L1_20211004_MxR_secondbatch_DSSOplate_B7_B8.raw	26273	P41240	FALSE	P41240	P41240	FALSE	GYKMDAPDGC(57.021460)PPAVYEVMK	VSDFGLTKEASSTQDTGK	401	329	19	18	2	7	402	335	4	11.199	FALSE	TRUE	FALSE	FALSE	Self	0	0
Scan: 22042 Run: Y:\proj\prosit\xl\raw_files_all_batches\L1_20211004_MxR_secondbatch_DSSOplate_C4_212733.raw P1_VPNDKYYGAQTVR P2_VPNDKYYGAQTVR 4 4	Y:\proj\prosit\xl\raw_files_all_batches\L1_20211004_MxR_secondbatch_DSSOplate_C4_212733.raw	22042	P07954	FALSE	P07954	P07954	FALSE	VPNDKYYGAQTVR	VPNDKYYGAQTVR	61	61	13	13	4	4	64	64	4	11.198	FALSE	TRUE	FALSE	FALSE	Self	0	0
Scan: 40514 Run: Y:\proj\prosit\xl\raw_files_all_batches\L1_20220118_MxR_FDR_fourthbatch_DSSOplate_E3_E4_remeasure2.raw P1_IFQKGESPVDYDGGR P2_HHSLGGQYGVQGFPTIKIFGSNK 3 16	Y:\proj\prosit\xl\raw_files_all_batches\L1_20220118_MxR_FDR_fourthbatch_DSSOplate_E3_E4_remeasure2.raw	40514	Q15084	FALSE	Q15084	Q15084	FALSE	HHSLGGQYGVQGFPTIKIFGSNK	IFQKGESPVDYDGGR	85	241	23	15	16	3	100	243	5	11.198	FALSE	TRUE	FALSE	FALSE	Self	0	0
Scan: 26796 Run: Y:\proj\prosit\xl\raw_files_all_batches\L1_20211118_MxR_thirdbatch_DSSOplate_C7_C8.raw P1_RC(57.021460)AC(57.021460)AASSDESPGSKC(57.021460)SPEDLATAYNNR P2_C(57.021460)AC(57.021460)AASSDESPGSKC(57.021460)SPEDLATAYNNR 14 13	Y:\proj\prosit\xl\raw_files_all_batches\L1_20211118_MxR_thirdbatch_DSSOplate_C7_C8.raw	26796	Q5I0X7	FALSE	Q5I0X7	Q5I0X7	FALSE	RC(57.021460)AC(57.021460)AASSDESPGSKC(57.021460)SPEDLATAYNNR	C(57.021460)AC(57.021460)AASSDESPGSKC(57.021460)SPEDLATAYNNR	36	37	28	27	14	13	49	49	4	11.197	FALSE	TRUE	FALSE	FALSE	Self	0	0
Scan: 30409 Run: Y:\proj\prosit\xl\raw_files_all_batches\L1_20211004_MxR_secondbatch_DSSOplate_E7_E8.raw P1_SIYFSSPKGHLTR P2_SIYFSSPKGHLTR 7 7	Y:\proj\prosit\xl\raw_files_all_batches\L1_20211004_MxR_secondbatch_DSSOplate_E7_E8.raw	30409	P29372	FALSE	P29372	P29372	FALSE	SIYFSSPKGHLTR	SIYFSSPKGHLTR	72	72	13	13	7	7	78	78	4	11.197	FALSE	TRUE	FALSE	FALSE	Self	0	0
Scan: 41996 Run: Y:\proj\prosit\xl\raw_files_all_batches\L1_20211118_MxR_thirdbatch_DSSOplate_C11_C12_212733.raw P1_TATEAADDIINNHLPKLK P2_TATEAADDIINNHLPKLK 15 15	Y:\proj\prosit\xl\raw_files_all_batches\L1_20211118_MxR_thirdbatch_DSSOplate_C11_C12_212733.raw	41996	Q96NU7	FALSE	Q96NU7	Q96NU7	FALSE	TATEAADDIINNHLPKLK	TATEAADDIINNHLPKLK	198	198	18	18	15	15	212	212	6	11.197	FALSE	TRUE	FALSE	FALSE	Self	0	0
Scan: 43787 Run: Y:\proj\prosit\xl\raw_files_all_batches\L1_20210811_MxR_FDR_firstbatch_DSSOplate_E9.raw P1_YYTLEEIQKHNHSK P2_VYDLTKFLEEHPGGEEVLR 8 5	Y:\proj\prosit\xl\raw_files_all_batches\L1_20210811_MxR_FDR_firstbatch_DSSOplate_E9.raw	43787	P00167	FALSE	P00167	P00167	FALSE	VYDLTKFLEEHPGGEEVLR	YYTLEEIQKHNHSK	33	10	19	14	5	8	37	17	5	11.196	FALSE	TRUE	FALSE	FALSE	Self	0	0
Scan: 25148 Run: Y:\proj\prosit\xl\raw_files_all_batches\L1_20220110_MxR_FDR_fourthbatch_DSSOplate_C7_C8.raw P1_VTQLDLDGPKELSR P2_SLDSDESEDEEDDYQQKRK 9 16	Y:\proj\prosit\xl\raw_files_all_batches\L1_20220110_MxR_FDR_fourthbatch_DSSOplate_C7_C8.raw	25148	Q13442	FALSE	Q13442	Q13442	FALSE	SLDSDESEDEEDDYQQKRK	VTQLDLDGPKELSR	56	95	19	14	16	9	71	103	5	11.196	FALSE	TRUE	FALSE	FALSE	Self	0	0
Scan: 38855 Run: Y:\proj\prosit\xl\raw_files_all_batches\L1_20220110_MxR_FDR_fourthbatch_DSSOplate_D7_D8.raw P1_LVEKYGLLVGGAASHR P2_LVEKYGLLVGGAASHR 3 3	Y:\proj\prosit\xl\raw_files_all_batches\L1_20220110_MxR_FDR_fourthbatch_DSSOplate_D7_D8.raw	38855	Q15274	FALSE	Q15274	Q15274	FALSE	LVEKYGLLVGGAASHR	LVEKYGLLVGGAASHR	145	145	16	16	3	3	147	147	6	11.196	FALSE	TRUE	FALSE	FALSE	Self	0	0
Scan: 38429 Run: Y:\proj\prosit\xl\raw_files_all_batches\L1_20211004_MxR_secondbatch_DSSOplate_C6.raw P1_TLVLLMGKEGVHGGLINK P2_TKSTGGAPTFNVTVTK 7 1	Y:\proj\prosit\xl\raw_files_all_batches\L1_20211004_MxR_secondbatch_DSSOplate_C6.raw	38429	P07737	FALSE	P07737	P07737	FALSE	TLVLLMGKEGVHGGLINK	TKSTGGAPTFNVTVTK	108	89	18	16	7	1	114	89	4	11.195	FALSE	TRUE	FALSE	FALSE	Self	0	0
Scan: 36211 Run: Y:\proj\prosit\xl\raw_files_all_batches\L1_20211004_MxR_secondbatch_DSSOplate_B12.raw P1_LKENYVLLSTDGPGR P2_DFVPDIVTM(15.994900)GKSIGNGHPVAC(57.021460)VAATQPVAR 1 10	Y:\proj\prosit\xl\raw_files_all_batches\L1_20211004_MxR_secondbatch_DSSOplate_B12.raw	36211	Q8IUZ5	FALSE	Q8IUZ5	Q8IUZ5	FALSE	DFVPDIVTM(15.994900)GKSIGNGHPVAC(57.021460)VAATQPVAR	LKENYVLLSTDGPGR	267	391	30	15	10	1	276	391	5	11.195	FALSE	TRUE	FALSE	FALSE	Self	0	0
Scan: 33179 Run: Y:\proj\prosit\xl\raw_files_all_batches\L1_20211118_MxR_thirdbatch_DSSOplate_B7_B8.raw P1_VEPADASGTEKAFEPATGR P2_EDEIATMEC(57.021460)INNGKSIFEAR 10 13	Y:\proj\prosit\xl\raw_files_all_batches\L1_20211118_MxR_thirdbatch_DSSOplate_B7_B8.raw	33179	P49189	FALSE	P49189	P49189	FALSE	EDEIATMEC(57.021460)INNGKSIFEAR	VEPADASGTEKAFEPATGR	87	19	20	19	13	10	99	28	4	11.195	FALSE	TRUE	FALSE	FALSE	Self	0	0
Scan: 14498 Run: Y:\proj\prosit\xl\raw_files_all_batches\L1_20211118_MxR_thirdbatch_DSSOplate_B7_B8.raw P1_QPC(57.021460)QPPPVKC(57.021460)QETC(57.021460)APK P2_QPC(57.021460)QPPPVKC(57.021460)QETC(57.021460)APK 8 8	Y:\proj\prosit\xl\raw_files_all_batches\L1_20211118_MxR_thirdbatch_DSSOplate_B7_B8.raw	14498	Q96PI1	FALSE	Q96PI1	Q96PI1	FALSE	QPC(57.021460)QPPPVKC(57.021460)QETC(57.021460)APK	QPC(57.021460)QPPPVKC(57.021460)QETC(57.021460)APK	24	24	17	17	8	8	31	31	4	11.194	FALSE	TRUE	FALSE	FALSE	Self	0	0
Scan: 32699 Run: Y:\proj\prosit\xl\raw_files_all_batches\L1_20211004_MxR_secondbatch_DSSOplate_B9.raw P1_ELC(57.021460)SGPSKLC(57.021460)QALAINK P2_ELC(57.021460)SGPSKLC(57.021460)QALAINK 7 7	Y:\proj\prosit\xl\raw_files_all_batches\L1_20211004_MxR_secondbatch_DSSOplate_B9.raw	32699	P29372	FALSE	P29372	P29372	FALSE	ELC(57.021460)SGPSKLC(57.021460)QALAINK	ELC(57.021460)SGPSKLC(57.021460)QALAINK	212	212	17	17	7	7	218	218	4	11.194	FALSE	TRUE	FALSE	FALSE	Self	0	0
Scan: 35259 Run: Y:\proj\prosit\xl\raw_files_all_batches\L1_20210806_MxR_FDR_firstbatch_DSSOplate_C10.raw P1_FC(57.021460)ETTIGC(57.021460)KDPAQGQLLK P2_DPAQGQLLKELM(15.994900)QTPNFR 8 8	Y:\proj\prosit\xl\raw_files_all_batches\L1_20210806_MxR_FDR_firstbatch_DSSOplate_C10.raw	35259	P21695	FALSE	P21695	P21695	FALSE	DPAQGQLLKELM(15.994900)QTPNFR	FC(57.021460)ETTIGC(57.021460)KDPAQGQLLK	169	160	18	18	8	8	176	167	4	11.194	FALSE	TRUE	FALSE	FALSE	Self	0	0
Scan: 28479 Run: Y:\proj\prosit\xl\raw_files_all_batches\L1_20211004_MxR_secondbatch_DSSOplate_D3_D4.raw P1_QTQKADTLHLESEDLEK P2_QTQKADTLHLESEDLEK 3 3	Y:\proj\prosit\xl\raw_files_all_batches\L1_20211004_MxR_secondbatch_DSSOplate_D3_D4.raw	28479	Q16520	FALSE	Q16520	Q16520	FALSE	QTQKADTLHLESEDLEK	QTQKADTLHLESEDLEK	46	46	17	17	3	3	48	48	5	11.193	FALSE	TRUE	FALSE	FALSE	Self	0	0
Scan: 47407 Run: Y:\proj\prosit\xl\raw_files_all_batches\L1_20210811_MxR_FDR_firstbatch_DSSOplate_E7.raw P1_SIIGM(15.994900)IDM(15.994900)FHKYTGR P2_SIIGM(15.994900)IDM(15.994900)FHKYTGR 10 10	Y:\proj\prosit\xl\raw_files_all_batches\L1_20210811_MxR_FDR_firstbatch_DSSOplate_E7.raw	47407	Q86SG5	FALSE	Q86SG5	Q86SG5	FALSE	SIIGM(15.994900)IDM(15.994900)FHKYTGR	SIIGM(15.994900)IDM(15.994900)FHKYTGR	8	8	15	15	10	10	17	17	4	11.193	FALSE	TRUE	FALSE	FALSE	Self	0	0
Scan: 52460 Run: Y:\proj\prosit\xl\raw_files_all_batches\L1_20210811_MxR_FDR_firstbatch_DSSOplate_D9_remeasure.raw P1_FFADLLDYIKALNR P2_DLNHVC(57.021460)VISETGKAK 9 12	Y:\proj\prosit\xl\raw_files_all_batches\L1_20210811_MxR_FDR_firstbatch_DSSOplate_D9_remeasure.raw	52460	P00492	FALSE	P00492	P00492	FALSE	DLNHVC(57.021460)VISETGKAK	FFADLLDYIKALNR	200	73	15	14	12	9	211	81	4	11.192	FALSE	TRUE	FALSE	FALSE	Self	0	0
Scan: 38513 Run: Y:\proj\prosit\xl\raw_files_all_batches\L1_20210806_MxR_FDR_firstbatch_DSSOplate_C10.raw P1_DPAQGQLLKELM(15.994900)QTPNFR P2_DPAQGQLLKELM(15.994900)QTPNFR 8 8	Y:\proj\prosit\xl\raw_files_all_batches\L1_20210806_MxR_FDR_firstbatch_DSSOplate_C10.raw	38513	P21695	FALSE	P21695	P21695	FALSE	DPAQGQLLKELM(15.994900)QTPNFR	DPAQGQLLKELM(15.994900)QTPNFR	169	169	18	18	8	8	176	176	5	11.191	FALSE	TRUE	FALSE	FALSE	Self	0	0
Scan: 28279 Run: Y:\proj\prosit\xl\raw_files_all_batches\L1_20211118_MxR_thirdbatch_DSSOplate_D9_D10.raw P1_ELIGATAGKLHTGR P2_ELIGATAGKLHTGR 8 8	Y:\proj\prosit\xl\raw_files_all_batches\L1_20211118_MxR_thirdbatch_DSSOplate_D9_D10.raw	28279	P04424	FALSE	P04424	P04424	FALSE	ELIGATAGKLHTGR	ELIGATAGKLHTGR	97	97	14	14	8	8	104	104	4	11.189	FALSE	TRUE	FALSE	FALSE	Self	0	0
Scan: 34229 Run: Y:\proj\prosit\xl\raw_files_all_batches\L1_20211118_MxR_thirdbatch_DSSOplate_B9_B10.raw P1_QNSTGKAC(57.021460)FGTFLPEEK P2_QNSTGKAC(57.021460)FGTFLPEEK 5 5	Y:\proj\prosit\xl\raw_files_all_batches\L1_20211118_MxR_thirdbatch_DSSOplate_B9_B10.raw	34229	Q9NRP4	FALSE	Q9NRP4	Q9NRP4	FALSE	QNSTGKAC(57.021460)FGTFLPEEK	QNSTGKAC(57.021460)FGTFLPEEK	72	72	17	17	5	5	76	76	6	11.189	FALSE	TRUE	FALSE	FALSE	Self	0	0
Scan: 15980 Run: Y:\proj\prosit\xl\raw_files_all_batches\L1_20210806_MxR_FDR_firstbatch_DSSOplate_D3.raw P1_LEKSEAGLAGAPAR P2_LEKSEAGLAGAPAR 2 2	Y:\proj\prosit\xl\raw_files_all_batches\L1_20210806_MxR_FDR_firstbatch_DSSOplate_D3.raw	15980	Q92572	FALSE	Q92572	Q92572	FALSE	LEKSEAGLAGAPAR	LEKSEAGLAGAPAR	146	146	14	14	2	2	147	147	4	11.188	FALSE	TRUE	FALSE	FALSE	Self	0	0
Scan: 34597 Run: Y:\proj\prosit\xl\raw_files_all_batches\L1_20210811_MxR_FDR_firstbatch_DSSOplate_E1_remeasure.raw P1_LETHEEASVKM(15.994900)LPTYVR P2_LETHEEASVKM(15.994900)LPTYVR 9 9	Y:\proj\prosit\xl\raw_files_all_batches\L1_20210811_MxR_FDR_firstbatch_DSSOplate_E1_remeasure.raw	34597	P35557	FALSE	P35557	P35557	FALSE	LETHEEASVKM(15.994900)LPTYVR	LETHEEASVKM(15.994900)LPTYVR	46	46	17	17	9	9	54	54	6	11.188	FALSE	TRUE	FALSE	FALSE	Self	0	0
Scan: 19081 Run: Y:\proj\prosit\xl\raw_files_all_batches\L1_20211118_MxR_thirdbatch_DSSOplate_D3_D4.raw P1_VTELEQQVAQAKTR P2_RLAKEAQQETQK 11 3	Y:\proj\prosit\xl\raw_files_all_batches\L1_20211118_MxR_thirdbatch_DSSOplate_D3_D4.raw	19081	Q7L8J4	FALSE	Q7L8J4	Q7L8J4	FALSE	VTELEQQVAQAKTR	RLAKEAQQETQK	242	120	14	12	11	3	252	122	5	11.188	FALSE	TRUE	FALSE	FALSE	Self	0	0
Scan: 18743 Run: Y:\proj\prosit\xl\raw_files_all_batches\L1_20211118_MxR_thirdbatch_DSSOplate_B7_B8.raw P1_KPGSVVAAAAAEAK P2_AETSEGSGSAPAVPEASASPKQR 0 20	Y:\proj\prosit\xl\raw_files_all_batches\L1_20211118_MxR_thirdbatch_DSSOplate_B7_B8.raw	18743	P51608	FALSE	P51608	P51608	FALSE	AETSEGSGSAPAVPEASASPKQR	KPGSVVAAAAAEAK	61	270	23	14	20	0	80		4	11.188	FALSE	TRUE	FALSE	FALSE	Self	0	0
Scan: 43607 Run: Y:\proj\prosit\xl\raw_files_all_batches\L1_20211004_MxR_secondbatch_DSSOplate_C11_C12.raw P1_AIEMLGGELGSKIPVHPNDHVNK P2_AAAEVNQDYGLDPKIANAIM(15.994900)K 11 13	Y:\proj\prosit\xl\raw_files_all_batches\L1_20211004_MxR_secondbatch_DSSOplate_C11_C12.raw	43607	P07954	FALSE	P07954	P07954	FALSE	AIEMLGGELGSKIPVHPNDHVNK	AAAEVNQDYGLDPKIANAIM(15.994900)K	160	101	23	21	11	13	170	113	6	11.187	FALSE	TRUE	FALSE	FALSE	Self	0	0
Scan: 36162 Run: Y:\proj\prosit\xl\raw_files_all_batches\L1_20211004_MxR_secondbatch_DSSOplate_B7_B8.raw P1_KLSPQDPSEDVSSVDPLK P2_C(57.021460)VSKDAELAGSPELLEFLGTR 0 3	Y:\proj\prosit\xl\raw_files_all_batches\L1_20211004_MxR_secondbatch_DSSOplate_B7_B8.raw	36162	Q53T59	FALSE	Q53T59	Q53T59	FALSE	C(57.021460)VSKDAELAGSPELLEFLGTR	KLSPQDPSEDVSSVDPLK	117	246	21	18	3	0	119		4	11.187	FALSE	TRUE	FALSE	FALSE	Self	0	0
Scan: 34355 Run: Y:\proj\prosit\xl\raw_files_all_batches\L1_20210811_MxR_FDR_firstbatch_DSSOplate_E9.raw P1_FDNTYSFIHAKK P2_FDNTYSFIHAKK 10 10	Y:\proj\prosit\xl\raw_files_all_batches\L1_20210811_MxR_FDR_firstbatch_DSSOplate_E9.raw	34355	O76054	FALSE	O76054	O76054	FALSE	FDNTYSFIHAKK	FDNTYSFIHAKK	364	364	12	12	10	10	373	373	5	11.187	FALSE	TRUE	FALSE	FALSE	Self	0	0
Scan: 39453 Run: Y:\proj\prosit\xl\raw_files_all_batches\L1_20210806_MxR_FDR_firstbatch_DSSOplate_D8.raw P1_ITVGVDGSVYKLHPSFK P2_GFKASGAEGNNVVGLLR 10 2	Y:\proj\prosit\xl\raw_files_all_batches\L1_20210806_MxR_FDR_firstbatch_DSSOplate_D8.raw	39453	P35557	FALSE	P35557	P35557	FALSE	GFKASGAEGNNVVGLLR	ITVGVDGSVYKLHPSFK	169	403	17	17	2	10	170	412	5	11.186	FALSE	TRUE	FALSE	FALSE	Self	0	0
Scan: 26877 Run: Y:\proj\prosit\xl\raw_files_all_batches\L1_20211118_MxR_thirdbatch_DSSOplate_E3_E4_212733.raw P1_TVASDLQKC(57.021460)DSVEHLR P2_LNTQGSHLGSC(57.021460)IEKARPYYEAR 7 13	Y:\proj\prosit\xl\raw_files_all_batches\L1_20211118_MxR_thirdbatch_DSSOplate_E3_E4_212733.raw	26877	Q7L8J4	FALSE	Q7L8J4	Q7L8J4	FALSE	LNTQGSHLGSC(57.021460)IEKARPYYEAR	TVASDLQKC(57.021460)DSVEHLR	98	339	22	16	13	7	110	345	5	11.186	FALSE	TRUE	FALSE	FALSE	Self	0	0
Scan: 35801 Run: Y:\proj\prosit\xl\raw_files_all_batches\L1_20211118_MxR_thirdbatch_DSSOplate_C7_C8.raw P1_LVVPATQC(57.021460)GSLIGKGGC(57.021460)K P2_LLMHGKEVGSIIGK 13 5	Y:\proj\prosit\xl\raw_files_all_batches\L1_20211118_MxR_thirdbatch_DSSOplate_C7_C8.raw	35801	Q15365	FALSE	Q15365	Q15365	FALSE	LVVPATQC(57.021460)GSLIGKGGC(57.021460)K	LLMHGKEVGSIIGK	101	17	18	14	13	5	113	21	4	11.186	FALSE	TRUE	FALSE	FALSE	Self	0	0
Scan: 26114 Run: Y:\proj\prosit\xl\raw_files_all_batches\L1_20211118_MxR_thirdbatch_DSSOplate_C1_C2.raw P1_VSGSQIVDIDKR P2_VSGSQIVDIDKR 10 10	Y:\proj\prosit\xl\raw_files_all_batches\L1_20211118_MxR_thirdbatch_DSSOplate_C1_C2.raw	26114	P60520	FALSE	P60520	P60520	FALSE	VSGSQIVDIDKR	VSGSQIVDIDKR	35	35	12	12	10	10	44	44	4	11.185	FALSE	TRUE	FALSE	FALSE	Self	0	0
Scan: 52192 Run: Y:\proj\prosit\xl\raw_files_all_batches\L1_20211118_MxR_thirdbatch_DSSOplate_E9_E10.raw P1_LALYNLLAYVKHLK P2_KSENTAIHHYLEALK 10 0	Y:\proj\prosit\xl\raw_files_all_batches\L1_20211118_MxR_thirdbatch_DSSOplate_E9_E10.raw	52192	Q13325	FALSE	Q13325	Q13325	FALSE	KSENTAIHHYLEALK	LALYNLLAYVKHLK	390	50	15	14	0	10		59	6	11.185	FALSE	TRUE	FALSE	FALSE	Self	0	0
Scan: 27288 Run: Y:\proj\prosit\xl\raw_files_all_batches\L1_20220110_MxR_FDR_fourthbatch_DSSOplate_D11_D12.raw P1_LTWHAYPEDAENKEK P2_LTWHAYPEDAENKEK 12 12	Y:\proj\prosit\xl\raw_files_all_batches\L1_20220110_MxR_FDR_fourthbatch_DSSOplate_D11_D12.raw	27288	P45973	FALSE	P45973	P45973	FALSE	LTWHAYPEDAENKEK	LTWHAYPEDAENKEK	171	171	15	15	12	12	182	182	6	11.185	FALSE	TRUE	FALSE	FALSE	Self	0	0
Scan: 33330 Run: Y:\proj\prosit\xl\raw_files_all_batches\L1_20220110_MxR_FDR_fourthbatch_DSSOplate_D9_D10.raw P1_NPESNYC(57.021460)LKNDLGNPR P2_KPFSIEEVEVAPPKAHEVR 8 13	Y:\proj\prosit\xl\raw_files_all_batches\L1_20220110_MxR_FDR_fourthbatch_DSSOplate_D9_D10.raw	33330	P00326	FALSE	P00325;P00326	P00325;P00326	FALSE	KPFSIEEVEVAPPKAHEVR	NPESNYC(57.021460)LKNDLGNPR	19	105;105	19	16	13	8	31	112;112	5	11.185	FALSE	TRUE	FALSE	FALSE	Self	0	0
Scan: 41942 Run: Y:\proj\prosit\xl\raw_files_all_batches\L1_20210806_MxR_FDR_firstbatch_DSSOplate_D7.raw P1_YEVLALLYHEPPEDDKASQR P2_GVGFGLVDSEKDAAVAK 15 10	Y:\proj\prosit\xl\raw_files_all_batches\L1_20210806_MxR_FDR_firstbatch_DSSOplate_D7.raw	41942	P31415	FALSE	P31415	P31415	FALSE	YEVLALLYHEPPEDDKASQR	GVGFGLVDSEKDAAVAK	63	102	20	17	15	10	77	111	5	11.185	FALSE	TRUE	FALSE	FALSE	Self	0	0
Scan: 18305 Run: Y:\proj\prosit\xl\raw_files_all_batches\L1_20211118_MxR_thirdbatch_DSSOplate_C7_C8.raw P1_SQKQEEENPAEETGEEK P2_QDTQEKEGILPERAEEAK 2 5	Y:\proj\prosit\xl\raw_files_all_batches\L1_20211118_MxR_thirdbatch_DSSOplate_C7_C8.raw	18305	O43768	FALSE	O43768	O43768	FALSE	QDTQEKEGILPERAEEAK	SQKQEEENPAEETGEEK	18	1	18	17	5	2	22	2	5	11.184	FALSE	TRUE	FALSE	FALSE	Self	0	0
Scan: 34730 Run: Y:\proj\prosit\xl\raw_files_all_batches\L1_20220110_MxR_FDR_fourthbatch_DSSOplate_C9_C10.raw P1_INEGFDLLHSGKSIR P2_AKELGATEC(57.021460)INPQDYK 11 1	Y:\proj\prosit\xl\raw_files_all_batches\L1_20220110_MxR_FDR_fourthbatch_DSSOplate_C9_C10.raw	34730	P00325;P00326	FALSE	P00325	P00325	FALSE	AKELGATEC(57.021460)INPQDYK	INEGFDLLHSGKSIR	232;232	355	16	15	1	11	232;232	365	5	11.184	FALSE	TRUE	FALSE	FALSE	Self	0	0
Scan: 39417 Run: Y:\proj\prosit\xl\raw_files_all_batches\L1_20210806_MxR_FDR_firstbatch_DSSOplate_D4.raw P1_GLLFSASKQDLLR P2_GLLFSASKQDLLR 7 7	Y:\proj\prosit\xl\raw_files_all_batches\L1_20210806_MxR_FDR_firstbatch_DSSOplate_D4.raw	39417	O76054	FALSE	O76054	O76054	FALSE	GLLFSASKQDLLR	GLLFSASKQDLLR	109	109	13	13	7	7	115	115	4	11.184	FALSE	TRUE	FALSE	FALSE	Self	0	0
Scan: 33709 Run: Y:\proj\prosit\xl\raw_files_all_batches\L1_20210727_MxR_FDR_firstbatch_DSSOplate2_E12.raw P1_HGTEEQKATYLPQLTTEK P2_EASMAKYYASEIAGQTTSK 6 5	Y:\proj\prosit\xl\raw_files_all_batches\L1_20210727_MxR_FDR_firstbatch_DSSOplate2_E12.raw	33709	P45954	FALSE	P45954	P45954	FALSE	EASMAKYYASEIAGQTTSK	HGTEEQKATYLPQLTTEK	365	152	19	18	5	6	369	157	5	11.184	FALSE	TRUE	FALSE	FALSE	Self	0	0
Scan: 32264 Run: Y:\proj\prosit\xl\raw_files_all_batches\L1_20211004_MxR_secondbatch_DSSOplate_C4_212733.raw P1_TIKAQIWDTAGQER P2_ENDMSPSNNVVPIHVPPTTENKPK 2 21	Y:\proj\prosit\xl\raw_files_all_batches\L1_20211004_MxR_secondbatch_DSSOplate_C4_212733.raw	32264	P62491	FALSE	P62491	P62491	FALSE	ENDMSPSNNVVPIHVPPTTENKPK	TIKAQIWDTAGQER	185	58	24	14	21	2	205	59	5	11.183	FALSE	TRUE	FALSE	FALSE	Self	0	0
Scan: 23436 Run: Y:\proj\prosit\xl\raw_files_all_batches\L1_20211118_MxR_thirdbatch_DSSOplate_D5_D6.raw P1_AENKYAGGNPVC(57.021460)VRPTPK P2_AENKYAGGNPVC(57.021460)VRPTPK 3 3	Y:\proj\prosit\xl\raw_files_all_batches\L1_20211118_MxR_thirdbatch_DSSOplate_D5_D6.raw	23436	Q15004	FALSE	Q15004	Q15004	FALSE	AENKYAGGNPVC(57.021460)VRPTPK	AENKYAGGNPVC(57.021460)VRPTPK	42	42	18	18	3	3	44	44	5	11.183	FALSE	TRUE	FALSE	FALSE	Self	0	0
Scan: 32284 Run: Y:\proj\prosit\xl\raw_files_all_batches\L1_20220110_MxR_FDR_fourthbatch_DSSOplate_D9_D10.raw P1_EAC(57.021460)DQHGPDLYPKFK P2_EAC(57.021460)DQHGPDLYPKFK 12 12	Y:\proj\prosit\xl\raw_files_all_batches\L1_20220110_MxR_FDR_fourthbatch_DSSOplate_D9_D10.raw	32284	P36551	FALSE	P36551	P36551	FALSE	EAC(57.021460)DQHGPDLYPKFK	EAC(57.021460)DQHGPDLYPKFK	301	301	15	15	12	12	312	312	4	11.183	FALSE	TRUE	FALSE	FALSE	Self	0	0
Scan: 36927 Run: Y:\proj\prosit\xl\raw_files_all_batches\L1_20211118_MxR_thirdbatch_DSSOplate_C11_C12_212733.raw P1_STPTNQKGSIIPNNIR P2_HKFGSNVVDQLVSEEQAQK 6 1	Y:\proj\prosit\xl\raw_files_all_batches\L1_20211118_MxR_thirdbatch_DSSOplate_C11_C12_212733.raw	36927	O43247	FALSE	O43247	O43247	FALSE	HKFGSNVVDQLVSEEQAQK	STPTNQKGSIIPNNIR	147	131	19	16	1	6	147	136	6	11.183	FALSE	TRUE	FALSE	FALSE	Self	0	0
Scan: 34418 Run: Y:\proj\prosit\xl\raw_files_all_batches\L1_20220110_MxR_FDR_fourthbatch_DSSOplate_C9_C10.raw P1_VGGAEGTKLDDDFK P2_KVDVTSKAVTEVLAR 7 6	Y:\proj\prosit\xl\raw_files_all_batches\L1_20220110_MxR_FDR_fourthbatch_DSSOplate_C9_C10.raw	34418	Q99961	FALSE	Q99961	Q99961	FALSE	KVDVTSKAVTEVLAR	VGGAEGTKLDDDFK	38	20	15	14	6	7	43	26	4	11.182	FALSE	TRUE	FALSE	FALSE	Self	0	0
Scan: 29171 Run: Y:\proj\prosit\xl\raw_files_all_batches\L1_20210811_MxR_FDR_firstbatch_DSSOplate_D9_remeasure.raw P1_GSTC(57.021460)VLAGM(15.994900)ATDFGNM(15.994900)PEQKGVIR P2_AEHGPTC(57.021460)M(15.994900)VLHPLAGSPSKTK 19 18	Y:\proj\prosit\xl\raw_files_all_batches\L1_20210811_MxR_FDR_firstbatch_DSSOplate_D9_remeasure.raw	29171	P49675	FALSE	P49675	P49675	FALSE	GSTC(57.021460)VLAGM(15.994900)ATDFGNM(15.994900)PEQKGVIR	AEHGPTC(57.021460)M(15.994900)VLHPLAGSPSKTK	193	217	24	21	19	18	211	234	5	11.182	FALSE	TRUE	FALSE	FALSE	Self	0	0
Scan: 52083 Run: Y:\proj\prosit\xl\raw_files_all_batches\L1_20220110_MxR_FDR_fourthbatch_DSSOplate_C7_C8.raw P1_LSDAQIYVDKVK P2_ATMYNLLAYIKHLDGNNEAALEC(57.021460)LR 9 10	Y:\proj\prosit\xl\raw_files_all_batches\L1_20220110_MxR_FDR_fourthbatch_DSSOplate_C7_C8.raw	52083	O14879	FALSE	O14879	O14879	FALSE	ATMYNLLAYIKHLDGNNEAALEC(57.021460)LR	LSDAQIYVDKVK	50	109	25	12	10	9	59	117	4	11.182	FALSE	TRUE	FALSE	FALSE	Self	0	0
Scan: 47121 Run: Y:\proj\prosit\xl\raw_files_all_batches\L1_20220118_MxR_FDR_fourthbatch_DSSOplate_E3_E4_remeasure2.raw P1_TKDGKLPFC(57.021460)AM(15.994900)GVSSVIHPK P2_RGIGGIFFDDLDSPSKEEVFR 1 15	Y:\proj\prosit\xl\raw_files_all_batches\L1_20220118_MxR_FDR_fourthbatch_DSSOplate_E3_E4_remeasure2.raw	47121	P36551	FALSE	P36551	P36551	FALSE	RGIGGIFFDDLDSPSKEEVFR	TKDGKLPFC(57.021460)AM(15.994900)GVSSVIHPK	331	230	21	20	15	1	345	230	6	11.182	FALSE	TRUE	FALSE	FALSE	Self	0	0
Scan: 41255 Run: Y:\proj\prosit\xl\raw_files_all_batches\L1_20210806_MxR_FDR_firstbatch_DSSOplate_D6.raw P1_VYDLTKFLEEHPGGEEVLR P2_ANATGISLIKGVDEGPNGLK 5 9	Y:\proj\prosit\xl\raw_files_all_batches\L1_20210806_MxR_FDR_firstbatch_DSSOplate_D6.raw	41255	P21695	FALSE	P00167	P00167	FALSE	ANATGISLIKGVDEGPNGLK	VYDLTKFLEEHPGGEEVLR	110	33	20	19	9	5	118	37	5	11.181	FALSE	TRUE	FALSE	FALSE	Between	0	34.286
Scan: 29338 Run: Y:\proj\prosit\xl\raw_files_all_batches\L1_20211118_MxR_thirdbatch_DSSOplate_D7_D8.raw P1_RPTPASLVILNEHNPPEIDDKR P2_GPNTQGELQNASPKQR 20 13	Y:\proj\prosit\xl\raw_files_all_batches\L1_20211118_MxR_thirdbatch_DSSOplate_D7_D8.raw	29338	Q8WVI7	FALSE	Q8WVI7	Q8WVI7	FALSE	RPTPASLVILNEHNPPEIDDKR	GPNTQGELQNASPKQR	31	53	22	16	20	13	50	65	5	11.18	FALSE	TRUE	FALSE	FALSE	Self	0	0
Scan: 39528 Run: Y:\proj\prosit\xl\raw_files_all_batches\L1_20220110_MxR_FDR_fourthbatch_DSSOplate_D1_D2.raw P1_IEDAIKVLQYHKPVQASYFETLR P2_EVC(57.021460)EEAGVKGTLGR 5 8	Y:\proj\prosit\xl\raw_files_all_batches\L1_20220110_MxR_FDR_fourthbatch_DSSOplate_D1_D2.raw	39528	O95989	FALSE	O95989	O95989	FALSE	IEDAIKVLQYHKPVQASYFETLR	EVC(57.021460)EEAGVKGTLGR	121	65	23	14	5	8	125	72	5	11.18	FALSE	TRUE	FALSE	FALSE	Self	0	0
Scan: 48659 Run: Y:\proj\prosit\xl\raw_files_all_batches\L1_20211004_MxR_secondbatch_DSSOplate_C9_C10.raw P1_VVLIGDSGVGKSNLLSR P2_DHADSNIVIMLVGNKSDLR 10 14	Y:\proj\prosit\xl\raw_files_all_batches\L1_20211004_MxR_secondbatch_DSSOplate_C9_C10.raw	48659	P62491	FALSE	P62491	P62491	FALSE	DHADSNIVIMLVGNKSDLR	VVLIGDSGVGKSNLLSR	110	13	19	17	14	10	123	22	5	11.179	FALSE	TRUE	FALSE	FALSE	Self	0	0
Scan: 37744 Run: Y:\proj\prosit\xl\raw_files_all_batches\L1_20211004_MxR_secondbatch_DSSOplate_D5_D6.raw P1_SAKHRPEDVVQFLVSK P2_KLSPQDPSEDVSSVDPLK 2 0	Y:\proj\prosit\xl\raw_files_all_batches\L1_20211004_MxR_secondbatch_DSSOplate_D5_D6.raw	37744	Q53T59	FALSE	Q53T59	Q53T59	FALSE	KLSPQDPSEDVSSVDPLK	SAKHRPEDVVQFLVSK	246	53	18	16	0	2		54	4	11.179	FALSE	TRUE	FALSE	FALSE	Self	0	0
Scan: 32042 Run: Y:\proj\prosit\xl\raw_files_all_batches\L1_20220110_MxR_FDR_fourthbatch_DSSOplate_D1_D2.raw P1_IC(57.021460)DQISDAVLDAHLKQDPNAK P2_DTIKHIGYDDSAK 14 3	Y:\proj\prosit\xl\raw_files_all_batches\L1_20220110_MxR_FDR_fourthbatch_DSSOplate_D1_D2.raw	32042	Q00266	FALSE	Q00266	Q00266	FALSE	IC(57.021460)DQISDAVLDAHLKQDPNAK	DTIKHIGYDDSAK	32	84	21	13	14	3	45	86	5	11.179	FALSE	TRUE	FALSE	FALSE	Self	0	0
Scan: 27570 Run: Y:\proj\prosit\xl\raw_files_all_batches\L1_20220110_MxR_FDR_fourthbatch_DSSOplate_C1_C2.raw P1_DIPSWSSGEKNGGEPDDAELVR P2_AVQQYLEETQNKNKPGEGSSVK 9 11	Y:\proj\prosit\xl\raw_files_all_batches\L1_20220110_MxR_FDR_fourthbatch_DSSOplate_C1_C2.raw	27570	O43687	FALSE	O43687	O43687	FALSE	AVQQYLEETQNKNKPGEGSSVK	DIPSWSSGEKNGGEPDDAELVR	66	32	22	22	11	9	76	40	6	11.178	FALSE	TRUE	FALSE	FALSE	Self	0	0
Scan: 28361 Run: Y:\proj\prosit\xl\raw_files_all_batches\L1_20210811_MxR_FDR_firstbatch_DSSOplate_F3.raw P1_RIEPADAHVLQKNLK P2_RIEPADAHVLQKNLK 11 11	Y:\proj\prosit\xl\raw_files_all_batches\L1_20210811_MxR_FDR_firstbatch_DSSOplate_F3.raw	28361	Q9GZZ1	FALSE	Q9GZZ1	Q9GZZ1	FALSE	RIEPADAHVLQKNLK	RIEPADAHVLQKNLK	140	140	15	15	11	11	150	150	5	11.178	FALSE	TRUE	FALSE	FALSE	Self	0	0
Scan: 35014 Run: Y:\proj\prosit\xl\raw_files_all_batches\L1_20210811_MxR_FDR_firstbatch_DSSOplate_E7.raw P1_GHLKANATGISLIK P2_GHLKANATGISLIK 3 3	Y:\proj\prosit\xl\raw_files_all_batches\L1_20210811_MxR_FDR_firstbatch_DSSOplate_E7.raw	35014	P21695	FALSE	P21695	P21695	FALSE	GHLKANATGISLIK	GHLKANATGISLIK	106	106	14	14	3	3	108	108	5	11.178	FALSE	TRUE	FALSE	FALSE	Self	0	0
Scan: 38609 Run: Y:\proj\prosit\xl\raw_files_all_batches\L1_20220110_MxR_FDR_fourthbatch_DSSOplate_B5_B6.raw P1_QFSTDVLKQAIELSPDNQYVK P2_M(15.994900)NKEAEGEQFVEEALEK 7 2	Y:\proj\prosit\xl\raw_files_all_batches\L1_20220110_MxR_FDR_fourthbatch_DSSOplate_B5_B6.raw	38609	O14879	FALSE	O14879	O14879	FALSE	QFSTDVLKQAIELSPDNQYVK	M(15.994900)NKEAEGEQFVEEALEK	189	219	21	17	7	2	195	220	5	11.177	FALSE	TRUE	FALSE	FALSE	Self	0	0
Scan: 40155 Run: Y:\proj\prosit\xl\raw_files_all_batches\L1_20211118_MxR_thirdbatch_DSSOplate_D7_D8.raw P1_MLDHEYTTKEVFR P2_LQQEFGYC(57.021460)ILDGHQEKIGNFK 8 15	Y:\proj\prosit\xl\raw_files_all_batches\L1_20211118_MxR_thirdbatch_DSSOplate_D7_D8.raw	40155	Q969P6	FALSE	Q969P6	Q969P6	FALSE	LQQEFGYC(57.021460)ILDGHQEKIGNFK	MLDHEYTTKEVFR	169	98	21	13	15	8	183	105	5	11.177	FALSE	TRUE	FALSE	FALSE	Self	0	0
Scan: 46661 Run: Y:\proj\prosit\xl\raw_files_all_batches\L1_20210811_MxR_FDR_firstbatch_DSSOplate_E8.raw P1_NLEEEAVETVAKK P2_HFRPTDDLQTIVAVAEQKNK 11 17	Y:\proj\prosit\xl\raw_files_all_batches\L1_20210811_MxR_FDR_firstbatch_DSSOplate_E8.raw	46661	Q96LJ8	FALSE	Q96LJ8	Q96LJ8	FALSE	HFRPTDDLQTIVAVAEQKNK	NLEEEAVETVAKK	213	123	20	13	17	11	229	133	5	11.177	FALSE	TRUE	FALSE	FALSE	Self	0	0
Scan: 23784 Run: Y:\proj\prosit\xl\raw_files_all_batches\L1_20220110_MxR_FDR_fourthbatch_DSSOplate_C9_C10.raw P1_QGQDNLSSVKETQKK P2_FDTQYPYGEKQDEFK 9 9	Y:\proj\prosit\xl\raw_files_all_batches\L1_20220110_MxR_FDR_fourthbatch_DSSOplate_C9_C10.raw	23784	P30040	FALSE	P30040	P30040	FALSE	FDTQYPYGEKQDEFK	QGQDNLSSVKETQKK	59	182	15	15	9	9	67	190	5	11.176	FALSE	TRUE	FALSE	FALSE	Self	0	0
Scan: 47535 Run: Y:\proj\prosit\xl\raw_files_all_batches\L1_20210811_MxR_FDR_firstbatch_DSSOplate_D9_remeasure.raw P1_HGTEEQKATYLPQLTTEK P2_ASSTC(57.021460)PLTFENVKVPEANILGQIGHGYK 6 12	Y:\proj\prosit\xl\raw_files_all_batches\L1_20210811_MxR_FDR_firstbatch_DSSOplate_D9_remeasure.raw	47535	P45954	FALSE	P45954	P45954	FALSE	ASSTC(57.021460)PLTFENVKVPEANILGQIGHGYK	HGTEEQKATYLPQLTTEK	256	152	28	18	12	6	267	157	5	11.176	FALSE	TRUE	FALSE	FALSE	Self	0	0
Scan: 49831 Run: Y:\proj\prosit\xl\raw_files_all_batches\L1_20220110_MxR_FDR_fourthbatch_DSSOplate_C3_C4.raw P1_SGNIKLC(57.021460)DFGISGQLVDSIAK P2_LKISPEQHWDFTAEDLK 4 1	Y:\proj\prosit\xl\raw_files_all_batches\L1_20220110_MxR_FDR_fourthbatch_DSSOplate_C3_C4.raw	49831	P45985	FALSE	P45985	P45985	FALSE	SGNIKLC(57.021460)DFGISGQLVDSIAK	LKISPEQHWDFTAEDLK	239	86	21	17	4	1	242	86	5	11.176	FALSE	TRUE	FALSE	FALSE	Self	0	0
Scan: 36983 Run: Y:\proj\prosit\xl\raw_files_all_batches\L1_20210806_MxR_FDR_firstbatch_DSSOplate_D8.raw P1_VGSFC(57.021460)LSEAGAGSDSFALKTR P2_HGTEEQKATYLPQLTTEK 18 6	Y:\proj\prosit\xl\raw_files_all_batches\L1_20210806_MxR_FDR_firstbatch_DSSOplate_D8.raw	36983	P45954	FALSE	P45954	P45954	FALSE	VGSFC(57.021460)LSEAGAGSDSFALKTR	HGTEEQKATYLPQLTTEK	170	152	21	18	18	6	187	157	5	11.176	FALSE	TRUE	FALSE	FALSE	Self	0	0
Scan: 50232 Run: Y:\proj\prosit\xl\raw_files_all_batches\L1_20211118_MxR_thirdbatch_DSSOplate_D7_D8.raw P1_NVQATLNVESDQKKPR P2_DTPALHIPPFIPGVFSEHLIKR 12 20	Y:\proj\prosit\xl\raw_files_all_batches\L1_20211118_MxR_thirdbatch_DSSOplate_D7_D8.raw	50232	O96001	FALSE	O96001	O96001	FALSE	DTPALHIPPFIPGVFSEHLIKR	NVQATLNVESDQKKPR	66	48	22	16	20	12	85	59	5	11.176	FALSE	TRUE	FALSE	FALSE	Self	0	0
Scan: 22814 Run: Y:\proj\prosit\xl\raw_files_all_batches\L1_20211118_MxR_thirdbatch_DSSOplate_E3_E4_212733.raw P1_LGEM(15.994900)WNNTAADDKQPGEKK P2_IKGEHPGLSIGDVAKK 17 14	Y:\proj\prosit\xl\raw_files_all_batches\L1_20211118_MxR_thirdbatch_DSSOplate_E3_E4_212733.raw	22814	B2RPK0	FALSE	B2RPK0	B2RPK0	FALSE	LGEM(15.994900)WNNTAADDKQPGEKK	IKGEHPGLSIGDVAKK	128	112	19	16	17	14	144	125	5	11.175	FALSE	TRUE	FALSE	FALSE	Self	0	0
Scan: 44861 Run: Y:\proj\prosit\xl\raw_files_all_batches\L1_20211118_MxR_thirdbatch_DSSOplate_D1_D2.raw P1_WVGGQHPC(57.021460)FIIAEIGQNHQGDLDVAKR P2_ALGSPTKQLLPC(57.021460)EMAC(57.021460)NEK 25 6	Y:\proj\prosit\xl\raw_files_all_batches\L1_20211118_MxR_thirdbatch_DSSOplate_D1_D2.raw	44861	Q9NR45	FALSE	Q9NR45	Q9NR45	FALSE	WVGGQHPC(57.021460)FIIAEIGQNHQGDLDVAKR	ALGSPTKQLLPC(57.021460)EMAC(57.021460)NEK	11	271	27	19	25	6	35	276	6	11.175	FALSE	TRUE	FALSE	FALSE	Self	0	0
Scan: 32368 Run: Y:\proj\prosit\xl\raw_files_all_batches\L1_20210727_MxR_FDR_firstbatch_DSSOplate2_E12.raw P1_VLEAC(57.021460)SIAC(57.021460)NKNTC(57.021460)PGDR P2_LFHPKLIIAGTSC(57.021460)YSR 10 4	Y:\proj\prosit\xl\raw_files_all_batches\L1_20210727_MxR_FDR_firstbatch_DSSOplate2_E12.raw	32368	P34896	FALSE	P34896	P34896	FALSE	VLEAC(57.021460)SIAC(57.021460)NKNTC(57.021460)PGDR	LFHPKLIIAGTSC(57.021460)YSR	375	191	18	16	10	4	384	194	4	11.175	FALSE	TRUE	FALSE	FALSE	Self	0	0
Scan: 40768 Run: Y:\proj\prosit\xl\raw_files_all_batches\L1_20210811_MxR_FDR_firstbatch_DSSOplate_D9_remeasure.raw P1_SIEQLEKELLNGQK P2_KLTEIINTQHENVK 6 0	Y:\proj\prosit\xl\raw_files_all_batches\L1_20210811_MxR_FDR_firstbatch_DSSOplate_D9_remeasure.raw	40768	P21695	FALSE	P21695	P21695	FALSE	KLTEIINTQHENVK	SIEQLEKELLNGQK	48	282	14	14	0	6		287	5	11.175	FALSE	TRUE	FALSE	FALSE	Self	0	0
Scan: 42780 Run: Y:\proj\prosit\xl\raw_files_all_batches\L1_20220110_MxR_FDR_fourthbatch_DSSOplate_C9_C10.raw P1_AVVPAKYLDEDTVYHLQPSGR P2_AVVPAKYLDEDTVYHLQPSGR 5 5	Y:\proj\prosit\xl\raw_files_all_batches\L1_20220110_MxR_FDR_fourthbatch_DSSOplate_C9_C10.raw	42780	Q00266	FALSE	Q00266	Q00266	FALSE	AVVPAKYLDEDTVYHLQPSGR	AVVPAKYLDEDTVYHLQPSGR	228	228	21	21	5	5	232	232	6	11.175	FALSE	TRUE	FALSE	FALSE	Self	0	0
Scan: 17280 Run: Y:\proj\prosit\xl\raw_files_all_batches\L1_20220110_MxR_FDR_fourthbatch_DSSOplate_B9_B10.raw P1_QYTSPEEIDAQLQAEKQK P2_EGGDGAAGDPKK 15 10	Y:\proj\prosit\xl\raw_files_all_batches\L1_20220110_MxR_FDR_fourthbatch_DSSOplate_B9_B10.raw	17280	Q13442	FALSE	Q13442	Q13442	FALSE	QYTSPEEIDAQLQAEKQK	EGGDGAAGDPKK	15	41	18	12	15	10	29	50	4	11.174	FALSE	TRUE	FALSE	FALSE	Self	0	0
Scan: 49538 Run: Y:\proj\prosit\xl\raw_files_all_batches\L1_20220110_MxR_FDR_fourthbatch_DSSOplate_C3_C4.raw P1_GFSEEHNTWEPEKNLDC(57.021460)PELISEFMK P2_DTDEADLVLAKEANVK 12 10	Y:\proj\prosit\xl\raw_files_all_batches\L1_20220110_MxR_FDR_fourthbatch_DSSOplate_C3_C4.raw	49538	P45973	FALSE	P45973	P45973	FALSE	GFSEEHNTWEPEKNLDC(57.021460)PELISEFMK	DTDEADLVLAKEANVK	42	143	26	16	12	10	53	152	5	11.173	FALSE	TRUE	FALSE	FALSE	Self	0	0
Scan: 33943 Run: Y:\proj\prosit\xl\raw_files_all_batches\L1_20220110_MxR_FDR_fourthbatch_DSSOplate_D9_D10.raw P1_VGKEDSSSTEFVEKR P2_FSDFLGLHSKLASK 13 9	Y:\proj\prosit\xl\raw_files_all_batches\L1_20220110_MxR_FDR_fourthbatch_DSSOplate_D9_D10.raw	33943	O60749	FALSE	O60749	O60749	FALSE	VGKEDSSSTEFVEKR	FSDFLGLHSKLASK	220	183	15	14	13	9	232	191	5	11.173	FALSE	TRUE	FALSE	FALSE	Self	0	0
Scan: 30250 Run: Y:\proj\prosit\xl\raw_files_all_batches\L1_20220118_MxR_FDR_fourthbatch_DSSOplate_E5_E6_remeasure.raw P1_KPIYQKTAC(57.021460)YGHFGR P2_IC(57.021460)DQISDAVLDAHLKQDPNAK 5 14	Y:\proj\prosit\xl\raw_files_all_batches\L1_20220118_MxR_FDR_fourthbatch_DSSOplate_E5_E6_remeasure.raw	30250	Q00266	FALSE	Q00266	Q00266	FALSE	IC(57.021460)DQISDAVLDAHLKQDPNAK	KPIYQKTAC(57.021460)YGHFGR	32	367	21	15	14	5	45	371	6	11.172	FALSE	TRUE	FALSE	FALSE	Self	0	0
Scan: 6008 Run: Y:\proj\prosit\xl\raw_files_all_batches\L1_20211004_MxR_secondbatch_DSSOplate_F3_F4.raw P1_LNQQQHPDC(57.021460)KTYHGK P2_LNQQQHPDC(57.021460)KTYHGK 9 9	Y:\proj\prosit\xl\raw_files_all_batches\L1_20211004_MxR_secondbatch_DSSOplate_F3_F4.raw	6008	Q5T280	FALSE	Q5T280	Q5T280	FALSE	LNQQQHPDC(57.021460)KTYHGK	LNQQQHPDC(57.021460)KTYHGK	230	230	15	15	9	9	238	238	5	11.172	FALSE	TRUE	FALSE	FALSE	Self	0	0
Scan: 53931 Run: Y:\proj\prosit\xl\raw_files_all_batches\L1_20220110_MxR_FDR_fourthbatch_DSSOplate_C9_C10.raw P1_EMIEALKQYAMDYSNK P2_ATMYNLLAYIKHLDGNNEAALEC(57.021460)LR 6 10	Y:\proj\prosit\xl\raw_files_all_batches\L1_20220110_MxR_FDR_fourthbatch_DSSOplate_C9_C10.raw	53931	O14879	FALSE	O14879	O14879	FALSE	ATMYNLLAYIKHLDGNNEAALEC(57.021460)LR	EMIEALKQYAMDYSNK	50	304	25	16	10	6	59	309	5	11.172	FALSE	TRUE	FALSE	FALSE	Self	0	0
Scan: 13605 Run: Y:\proj\prosit\xl\raw_files_all_batches\L1_20211004_MxR_secondbatch_DSSOplate_E3_E4.raw P1_REAGNLTKATAPDQK P2_REAGNLTKATAPDQK 7 7	Y:\proj\prosit\xl\raw_files_all_batches\L1_20211004_MxR_secondbatch_DSSOplate_E3_E4.raw	13605	O43805	FALSE	O43805	O43805	FALSE	REAGNLTKATAPDQK	REAGNLTKATAPDQK	97	97	15	15	7	7	103	103	5	11.172	FALSE	TRUE	FALSE	FALSE	Self	0	0
Scan: 13475 Run: Y:\proj\prosit\xl\raw_files_all_batches\L1_20210811_MxR_FDR_firstbatch_DSSOplate_E2.raw P1_NQENLEKSASSNVR P2_HVATVQNEEEAQKGK 6 12	Y:\proj\prosit\xl\raw_files_all_batches\L1_20210811_MxR_FDR_firstbatch_DSSOplate_E2.raw	13475	Q9H246	FALSE	Q9H246	Q9H246	FALSE	HVATVQNEEEAQKGK	NQENLEKSASSNVR	7	58	15	14	12	6	18	63	4	11.172	FALSE	TRUE	FALSE	FALSE	Self	0	0
Scan: 31617 Run: Y:\proj\prosit\xl\raw_files_all_batches\L1_20211118_MxR_thirdbatch_DSSOplate_C1_C2.raw P1_VEPADASGTEKAFEPATGR P2_IM(15.994900)EMSAKGIKPVTLELGGK 10 6	Y:\proj\prosit\xl\raw_files_all_batches\L1_20211118_MxR_thirdbatch_DSSOplate_C1_C2.raw	31617	P49189	FALSE	P49189	P49189	FALSE	IM(15.994900)EMSAKGIKPVTLELGGK	VEPADASGTEKAFEPATGR	239	19	19	19	6	10	244	28	5	11.172	FALSE	TRUE	FALSE	FALSE	Self	0	0
Scan: 36767 Run: Y:\proj\prosit\xl\raw_files_all_batches\L1_20220110_MxR_FDR_fourthbatch_DSSOplate_D9_D10.raw P1_VGAVDADKHHSLGGQYGVQGFPTIK P2_SDSSSKKDVIELTDDSFDK 7 6	Y:\proj\prosit\xl\raw_files_all_batches\L1_20220110_MxR_FDR_fourthbatch_DSSOplate_D9_D10.raw	36767	Q15084	FALSE	Q15084	Q15084	FALSE	VGAVDADKHHSLGGQYGVQGFPTIK	SDSSSKKDVIELTDDSFDK	77	153	25	19	7	6	83	158	5	11.171	FALSE	TRUE	FALSE	FALSE	Self	0	0
Scan: 44144 Run: Y:\proj\prosit\xl\raw_files_all_batches\L1_20220110_MxR_FDR_fourthbatch_DSSOplate_B7_B8.raw P1_TITKQVPNESFFNFFNPLK P2_TITKQVPNESFFNFFNPLK 3 3	Y:\proj\prosit\xl\raw_files_all_batches\L1_20220110_MxR_FDR_fourthbatch_DSSOplate_B7_B8.raw	44144	Q99733	FALSE	Q99733	Q99733	FALSE	TITKQVPNESFFNFFNPLK	TITKQVPNESFFNFFNPLK	278	278	19	19	3	3	280	280	4	11.171	FALSE	TRUE	FALSE	FALSE	Self	0	0
Scan: 20449 Run: Y:\proj\prosit\xl\raw_files_all_batches\L1_20220110_MxR_FDR_fourthbatch_DSSOplate_B9_B10.raw P1_QALLKQGQDNLSSVK P2_QALLKQGQDNLSSVK 4 4	Y:\proj\prosit\xl\raw_files_all_batches\L1_20220110_MxR_FDR_fourthbatch_DSSOplate_B9_B10.raw	20449	P30040	FALSE	P30040	P30040	FALSE	QALLKQGQDNLSSVK	QALLKQGQDNLSSVK	177	177	15	15	4	4	180	180	4	11.171	FALSE	TRUE	FALSE	FALSE	Self	0	0
Scan: 22276 Run: Y:\proj\prosit\xl\raw_files_all_batches\L1_20211118_MxR_thirdbatch_DSSOplate_D5_D6.raw P1_TVASDLQKC(57.021460)DSVEHLR P2_KLNTQGSHLGSC(57.021460)IEK 7 0	Y:\proj\prosit\xl\raw_files_all_batches\L1_20211118_MxR_thirdbatch_DSSOplate_D5_D6.raw	22276	Q7L8J4	FALSE	Q7L8J4	Q7L8J4	FALSE	TVASDLQKC(57.021460)DSVEHLR	KLNTQGSHLGSC(57.021460)IEK	339	97	16	15	7	0	345		5	11.171	FALSE	TRUE	FALSE	FALSE	Self	0	0
Scan: 26573 Run: Y:\proj\prosit\xl\raw_files_all_batches\L1_20220110_MxR_FDR_fourthbatch_DSSOplate_D7_D8.raw P1_VAASNIVQMKDDHDK P2_VAASNIVQMKDDHDK 9 9	Y:\proj\prosit\xl\raw_files_all_batches\L1_20220110_MxR_FDR_fourthbatch_DSSOplate_D7_D8.raw	26573	P49721	FALSE	P49721	P49721	FALSE	VAASNIVQMKDDHDK	VAASNIVQMKDDHDK	19	19	15	15	9	9	27	27	6	11.17	FALSE	TRUE	FALSE	FALSE	Self	0	0
Scan: 41417 Run: Y:\proj\prosit\xl\raw_files_all_batches\L1_20211004_MxR_secondbatch_DSSOplate_D7_D8.raw P1_DRELC(57.021460)SGPSKLC(57.021460)QALAINK P2_DRELC(57.021460)SGPSKLC(57.021460)QALAINK 9 9	Y:\proj\prosit\xl\raw_files_all_batches\L1_20211004_MxR_secondbatch_DSSOplate_D7_D8.raw	41417	P29372	FALSE	P29372	P29372	FALSE	DRELC(57.021460)SGPSKLC(57.021460)QALAINK	DRELC(57.021460)SGPSKLC(57.021460)QALAINK	210	210	19	19	9	9	218	218	6	11.17	FALSE	TRUE	FALSE	FALSE	Self	0	0
Scan: 52028 Run: Y:\proj\prosit\xl\raw_files_all_batches\L1_20220110_MxR_FDR_fourthbatch_DSSOplate_D1_D2.raw P1_SEDTAVQHGLEGLSISKK P2_ATMYNLLAYIKHLDGNNEAALEC(57.021460)LR 16 10	Y:\proj\prosit\xl\raw_files_all_batches\L1_20220110_MxR_FDR_fourthbatch_DSSOplate_D1_D2.raw	52028	O14879	FALSE	O14879	O14879	FALSE	ATMYNLLAYIKHLDGNNEAALEC(57.021460)LR	SEDTAVQHGLEGLSISKK	50	373	25	18	10	16	59	388	6	11.17	FALSE	TRUE	FALSE	FALSE	Self	0	0
Scan: 28172 Run: Y:\proj\prosit\xl\raw_files_all_batches\L1_20211004_MxR_secondbatch_DSSOplate_B7_B8.raw P1_ILVTGGSGLVGKAIQK P2_ILVTGGSGLVGKAIQK 11 11	Y:\proj\prosit\xl\raw_files_all_batches\L1_20211004_MxR_secondbatch_DSSOplate_B7_B8.raw	28172	Q13630	FALSE	Q13630	Q13630	FALSE	ILVTGGSGLVGKAIQK	ILVTGGSGLVGKAIQK	9	9	16	16	11	11	19	19	5	11.17	FALSE	TRUE	FALSE	FALSE	Self	0	0
Scan: 33974 Run: Y:\proj\prosit\xl\raw_files_all_batches\L1_20211004_MxR_secondbatch_DSSOplate_B9.raw P1_VSDFGLTKEASSTQDTGK P2_LLQTIGKGEFGDVMLGDYR 7 6	Y:\proj\prosit\xl\raw_files_all_batches\L1_20211004_MxR_secondbatch_DSSOplate_B9.raw	33974	P41240	FALSE	P41240	P41240	FALSE	LLQTIGKGEFGDVMLGDYR	VSDFGLTKEASSTQDTGK	196	329	19	18	6	7	201	335	4	11.17	FALSE	TRUE	FALSE	FALSE	Self	0	0
Scan: 33061 Run: Y:\proj\prosit\xl\raw_files_all_batches\L1_20211118_MxR_thirdbatch_DSSOplate_C9_C10.raw P1_GKNVQATLNVESDQK P2_C(57.021460)SHLDDLSDQFIKDC(57.021460)DLK 1 12	Y:\proj\prosit\xl\raw_files_all_batches\L1_20211118_MxR_thirdbatch_DSSOplate_C9_C10.raw	33061	O96001	FALSE	O96001	O96001	FALSE	C(57.021460)SHLDDLSDQFIKDC(57.021460)DLK	GKNVQATLNVESDQK	23	46	18	15	12	1	34	46	5	11.17	FALSE	TRUE	FALSE	FALSE	Self	0	0
Scan: 47213 Run: Y:\proj\prosit\xl\raw_files_all_batches\L1_20220110_MxR_FDR_fourthbatch_DSSOplate_C9_C10.raw P1_SSYYMIGEQKFSSLPLGR P2_MESGFTSKDTYLSHFNPR 9 7	Y:\proj\prosit\xl\raw_files_all_batches\L1_20220110_MxR_FDR_fourthbatch_DSSOplate_C9_C10.raw	47213	P40261	FALSE	P40261	P40261	FALSE	MESGFTSKDTYLSHFNPR	SSYYMIGEQKFSSLPLGR	0	200	18	18	7	9	6	208	5	11.169	FALSE	TRUE	FALSE	FALSE	Self	0	0
Scan: 37978 Run: Y:\proj\prosit\xl\raw_files_all_batches\L1_20210806_MxR_FDR_firstbatch_DSSOplate_D2.raw P1_YYGGTEFIDELETLC(57.021460)QKR P2_VLEAC(57.021460)SIAC(57.021460)NKNTC(57.021460)PGDR 16 10	Y:\proj\prosit\xl\raw_files_all_batches\L1_20210806_MxR_FDR_firstbatch_DSSOplate_D2.raw	37978	P34896	FALSE	P34896	P34896	FALSE	VLEAC(57.021460)SIAC(57.021460)NKNTC(57.021460)PGDR	YYGGTEFIDELETLC(57.021460)QKR	375	81	18	18	10	16	384	96	4	11.169	FALSE	TRUE	FALSE	FALSE	Self	0	0
Scan: 46680 Run: Y:\proj\prosit\xl\raw_files_all_batches\L1_20211004_MxR_secondbatch_DSSOplate_D11_D12.raw P1_MQGAGKALHELLLSAQR P2_M(15.994900)QGAGKALHELLLSAQR 5 5	Y:\proj\prosit\xl\raw_files_all_batches\L1_20211004_MxR_secondbatch_DSSOplate_D11_D12.raw	46680	O95257	FALSE	O95257	O95257	FALSE	M(15.994900)QGAGKALHELLLSAQR	MQGAGKALHELLLSAQR	18	18	17	17	5	5	22	22	4	11.169	FALSE	TRUE	FALSE	FALSE	Self	0	0
Scan: 40287 Run: Y:\proj\prosit\xl\raw_files_all_batches\L1_20210806_MxR_FDR_firstbatch_DSSOplate_D2.raw P1_VIC(57.021460)C(57.021460)TEDM(15.994900)LEKDLR P2_GSLQILDQLLLPKQSR 10 12	Y:\proj\prosit\xl\raw_files_all_batches\L1_20210806_MxR_FDR_firstbatch_DSSOplate_D2.raw	40287	Q9BV20	FALSE	Q9BV20	Q9BV20	FALSE	GSLQILDQLLLPKQSR	VIC(57.021460)C(57.021460)TEDM(15.994900)LEKDLR	10	124	16	14	12	10	21	133	5	11.169	FALSE	TRUE	FALSE	FALSE	Self	0	0
Scan: 47142 Run: Y:\proj\prosit\xl\raw_files_all_batches\L1_20220110_MxR_FDR_fourthbatch_DSSOplate_C1_C2.raw P1_TSDVNSSVGKSTATLPLSFK P2_AIYSIVLKLPGHSTILNSTK 9 7	Y:\proj\prosit\xl\raw_files_all_batches\L1_20220110_MxR_FDR_fourthbatch_DSSOplate_C1_C2.raw	47142	P20309	FALSE	P20309	P20309	FALSE	AIYSIVLKLPGHSTILNSTK	TSDVNSSVGKSTATLPLSFK	362	439	20	20	7	9	368	447	5	11.169	FALSE	TRUE	FALSE	FALSE	Self	0	0
Scan: 43473 Run: Y:\proj\prosit\xl\raw_files_all_batches\L1_20220110_MxR_FDR_fourthbatch_DSSOplate_C7_C8.raw P1_LNIEGWYDADDTKPGKSWAGR P2_LNIEGWYDADDTKPGK 15 12	Y:\proj\prosit\xl\raw_files_all_batches\L1_20220110_MxR_FDR_fourthbatch_DSSOplate_C7_C8.raw	43473	P0C842	FALSE	P0C842	P0C842	FALSE	LNIEGWYDADDTKPGKSWAGR	LNIEGWYDADDTKPGK	14	14	21	16	15	12	28	25	4	11.169	FALSE	TRUE	FALSE	FALSE	Self	0	0
Scan: 20511 Run: Y:\proj\prosit\xl\raw_files_all_batches\L1_20210811_MxR_FDR_firstbatch_DSSOplate_D10_remeasure.raw P1_GKNYQNGDVFGDEYR P2_GC(57.021460)ASAKHVATVQNEEEAQK 1 5	Y:\proj\prosit\xl\raw_files_all_batches\L1_20210811_MxR_FDR_firstbatch_DSSOplate_D10_remeasure.raw	20511	Q9H246	FALSE	Q9H246	Q9H246	FALSE	GC(57.021460)ASAKHVATVQNEEEAQK	GKNYQNGDVFGDEYR	1	20	19	15	5	1	5	20	4	11.168	FALSE	TRUE	FALSE	FALSE	Self	0	0
Scan: 23225 Run: Y:\proj\prosit\xl\raw_files_all_batches\L1_20211118_MxR_thirdbatch_DSSOplate_D7_D8.raw P1_TVASDLQKC(57.021460)DSVEHLR P2_KLNTQGSHLGSC(57.021460)IEK 7 0	Y:\proj\prosit\xl\raw_files_all_batches\L1_20211118_MxR_thirdbatch_DSSOplate_D7_D8.raw	23225	Q7L8J4	FALSE	Q7L8J4	Q7L8J4	FALSE	TVASDLQKC(57.021460)DSVEHLR	KLNTQGSHLGSC(57.021460)IEK	339	97	16	15	7	0	345		4	11.168	FALSE	TRUE	FALSE	FALSE	Self	0	0
Scan: 44328 Run: Y:\proj\prosit\xl\raw_files_all_batches\L1_20211118_MxR_thirdbatch_DSSOplate_B7_B8.raw P1_TGVKGLTAVSNNAGVDNFGLGLLLR P2_MVKGMGGAMDLVSSAK 3 2	Y:\proj\prosit\xl\raw_files_all_batches\L1_20211118_MxR_thirdbatch_DSSOplate_B7_B8.raw	44328	P55809	FALSE	P55809	P55809	FALSE	TGVKGLTAVSNNAGVDNFGLGLLLR	MVKGMGGAMDLVSSAK	79	418	25	16	3	2	81	419	4	11.168	FALSE	TRUE	FALSE	FALSE	Self	0	0
Scan: 39824 Run: Y:\proj\prosit\xl\raw_files_all_batches\L1_20211118_MxR_thirdbatch_DSSOplate_E11_E12.raw P1_SENTAIHHYLEALKVK P2_LDDSDREGSVKSFSLGPLRK 13 10	Y:\proj\prosit\xl\raw_files_all_batches\L1_20211118_MxR_thirdbatch_DSSOplate_E11_E12.raw	39824	Q13325	FALSE	Q13325	Q13325	FALSE	LDDSDREGSVKSFSLGPLRK	SENTAIHHYLEALKVK	186	391	20	16	10	13	195	403	6	11.168	FALSE	TRUE	FALSE	FALSE	Self	0	0
Scan: 48016 Run: Y:\proj\prosit\xl\raw_files_all_batches\L1_20210811_MxR_FDR_firstbatch_DSSOplate_E2.raw P1_VPEANILGQIGHGYKYAIGSLNEGR P2_TRADKEGDYYVLNGSK 14 4	Y:\proj\prosit\xl\raw_files_all_batches\L1_20210811_MxR_FDR_firstbatch_DSSOplate_E2.raw	48016	P45954	FALSE	P45954	P45954	FALSE	VPEANILGQIGHGYKYAIGSLNEGR	TRADKEGDYYVLNGSK	269	189	25	16	14	4	282	192	6	11.167	FALSE	TRUE	FALSE	FALSE	Self	0	0
Scan: 48152 Run: Y:\proj\prosit\xl\raw_files_all_batches\L1_20210811_MxR_FDR_firstbatch_DSSOplate_D12.raw P1_YGEGHQAWIIGIVEKGNR P2_ESFNPESYELDKSFR 14 11	Y:\proj\prosit\xl\raw_files_all_batches\L1_20210811_MxR_FDR_firstbatch_DSSOplate_D12.raw	48152	P49903	FALSE	P49903	P49903	FALSE	YGEGHQAWIIGIVEKGNR	ESFNPESYELDKSFR	344	4	18	15	14	11	357	14	5	11.167	FALSE	TRUE	FALSE	FALSE	Self	0	0
Scan: 49343 Run: Y:\proj\prosit\xl\raw_files_all_batches\L1_20220110_MxR_FDR_fourthbatch_DSSOplate_C5_C6.raw P1_VSGGLEVLAEKC(57.021460)PNLTHLYLSGNK P2_INGGLTSISDLPKLK 10 12	Y:\proj\prosit\xl\raw_files_all_batches\L1_20220110_MxR_FDR_fourthbatch_DSSOplate_C5_C6.raw	49343	O43423	FALSE	O43423	O43423	FALSE	VSGGLEVLAEKC(57.021460)PNLTHLYLSGNK	INGGLTSISDLPKLK	71	49	24	15	10	12	80	60	5	11.166	FALSE	TRUE	FALSE	FALSE	Self	0	0
Scan: 48419 Run: Y:\proj\prosit\xl\raw_files_all_batches\L1_20210811_MxR_FDR_firstbatch_DSSOplate_E4.raw P1_VPEANILGQIGHGYKYAIGSLNEGR P2_DTPGLHIGKPENKLGLR 14 12	Y:\proj\prosit\xl\raw_files_all_batches\L1_20210811_MxR_FDR_firstbatch_DSSOplate_E4.raw	48419	P45954	FALSE	P45954	P45954	FALSE	VPEANILGQIGHGYKYAIGSLNEGR	DTPGLHIGKPENKLGLR	269	239	25	17	14	12	282	250	5	11.166	FALSE	TRUE	FALSE	FALSE	Self	0	0
Scan: 49124 Run: Y:\proj\prosit\xl\raw_files_all_batches\L1_20211004_MxR_secondbatch_DSSOplate_C7.raw P1_GALEM(15.994900)VQMAVEAKFVQDTLKGDGVTEIR P2_DYENDEDVNKQLDK 12 9	Y:\proj\prosit\xl\raw_files_all_batches\L1_20211004_MxR_secondbatch_DSSOplate_C7.raw	49124	O43617	FALSE	O43617	O43617	FALSE	GALEM(15.994900)VQMAVEAKFVQDTLKGDGVTEIR	DYENDEDVNKQLDK	136	32	28	14	12	9	147	40	5	11.166	FALSE	TRUE	FALSE	FALSE	Self	0	0
Scan: 32685 Run: Y:\proj\prosit\xl\raw_files_all_batches\L1_20220110_MxR_FDR_fourthbatch_DSSOplate_D7_D8.raw P1_TVKHPTLLQDPDLR P2_TVKHPTLLQDPDLR 2 2	Y:\proj\prosit\xl\raw_files_all_batches\L1_20220110_MxR_FDR_fourthbatch_DSSOplate_D7_D8.raw	32685	O60749	FALSE	O60749	O60749	FALSE	TVKHPTLLQDPDLR	TVKHPTLLQDPDLR	245	245	14	14	2	2	246	246	5	11.165	FALSE	TRUE	FALSE	FALSE	Self	0	0
Scan: 20423 Run: Y:\proj\prosit\xl\raw_files_all_batches\L1_20211118_MxR_thirdbatch_DSSOplate_D3_D4.raw P1_KAENKYAGGNPVC(57.021460)VRPTPK P2_DSEKENQIPEEAGSSGLGK 4 3	Y:\proj\prosit\xl\raw_files_all_batches\L1_20211118_MxR_thirdbatch_DSSOplate_D3_D4.raw	20423	Q15004	FALSE	Q15004	Q15004	FALSE	DSEKENQIPEEAGSSGLGK	KAENKYAGGNPVC(57.021460)VRPTPK	74	41	19	19	3	4	76	44	5	11.165	FALSE	TRUE	FALSE	FALSE	Self	0	0
Scan: 23433 Run: Y:\proj\prosit\xl\raw_files_all_batches\L1_20211118_MxR_thirdbatch_DSSOplate_D5_D6.raw P1_AENKYAGGNPVC(57.021460)VRPTPK P2_AENKYAGGNPVC(57.021460)VRPTPK 3 3	Y:\proj\prosit\xl\raw_files_all_batches\L1_20211118_MxR_thirdbatch_DSSOplate_D5_D6.raw	23433	Q15004	FALSE	Q15004	Q15004	FALSE	AENKYAGGNPVC(57.021460)VRPTPK	AENKYAGGNPVC(57.021460)VRPTPK	42	42	18	18	3	3	44	44	6	11.165	FALSE	TRUE	FALSE	FALSE	Self	0	0
Scan: 21932 Run: Y:\proj\prosit\xl\raw_files_all_batches\L1_20211118_MxR_thirdbatch_DSSOplate_D11_D12.raw P1_SAGKYDVYLINPQGK P2_EGKHEPVQPSAHHSAEPAEAGK 3 2	Y:\proj\prosit\xl\raw_files_all_batches\L1_20211118_MxR_thirdbatch_DSSOplate_D11_D12.raw	21932	P51608	FALSE	P51608	P51608	FALSE	EGKHEPVQPSAHHSAEPAEAGK	SAGKYDVYLINPQGK	39	115	22	15	2	3	40	117	5	11.165	FALSE	TRUE	FALSE	FALSE	Self	0	0
Scan: 26888 Run: Y:\proj\prosit\xl\raw_files_all_batches\L1_20211118_MxR_thirdbatch_DSSOplate_C3_C4.raw P1_KAAAQLLQSQAQQSGAQQTK P2_DTDPDSKPFSLQETYEAKR 0 17	Y:\proj\prosit\xl\raw_files_all_batches\L1_20211118_MxR_thirdbatch_DSSOplate_C3_C4.raw	26888	Q9NVA2	FALSE	Q9NVA2	Q9NVA2	FALSE	KAAAQLLQSQAQQSGAQQTK	DTDPDSKPFSLQETYEAKR	398	308	20	19	0	17		324	5	11.165	FALSE	TRUE	FALSE	FALSE	Self	0	0
Scan: 20276 Run: Y:\proj\prosit\xl\raw_files_all_batches\L1_20220110_MxR_FDR_fourthbatch_DSSOplate_C3_C4.raw P1_SC(57.021460)SSYELQQQSMKR P2_SC(57.021460)SSYELQQQSMKR 12 12	Y:\proj\prosit\xl\raw_files_all_batches\L1_20220110_MxR_FDR_fourthbatch_DSSOplate_C3_C4.raw	20276	P20309	FALSE	P20309	P20309	FALSE	SC(57.021460)SSYELQQQSMKR	SC(57.021460)SSYELQQQSMKR	288	288	14	14	12	12	299	299	5	11.165	FALSE	TRUE	FALSE	FALSE	Self	0	0
Scan: 49743 Run: Y:\proj\prosit\xl\raw_files_all_batches\L1_20220110_MxR_FDR_fourthbatch_DSSOplate_D9_D10.raw P1_VGAVDADKHHSLGGQYGVQGFPTIK P2_FALLKGSFSEQGINEFLR 7 4	Y:\proj\prosit\xl\raw_files_all_batches\L1_20220110_MxR_FDR_fourthbatch_DSSOplate_D9_D10.raw	49743	Q15084	FALSE	Q15084	Q15084	FALSE	VGAVDADKHHSLGGQYGVQGFPTIK	FALLKGSFSEQGINEFLR	77	368	25	18	7	4	83	371	5	11.164	FALSE	TRUE	FALSE	FALSE	Self	0	0
Scan: 34775 Run: Y:\proj\prosit\xl\raw_files_all_batches\L1_20220110_MxR_FDR_fourthbatch_DSSOplate_C7_C8.raw P1_TLKEAC(57.021460)DQHGPDLYPK P2_KEGGGGISC(57.021460)VLQDGC(57.021460)VFEK 2 0	Y:\proj\prosit\xl\raw_files_all_batches\L1_20220110_MxR_FDR_fourthbatch_DSSOplate_C7_C8.raw	34775	P36551	FALSE	P36551	P36551	FALSE	KEGGGGISC(57.021460)VLQDGC(57.021460)VFEK	TLKEAC(57.021460)DQHGPDLYPK	183	298	19	16	0	2		299	4	11.164	FALSE	TRUE	FALSE	FALSE	Self	0	0
Scan: 43310 Run: Y:\proj\prosit\xl\raw_files_all_batches\L1_20211118_MxR_thirdbatch_DSSOplate_B7_B8.raw P1_LKGDSVTEIGITFLK P2_DEDVNQYLDKMGYGIGTR 1 9	Y:\proj\prosit\xl\raw_files_all_batches\L1_20211118_MxR_thirdbatch_DSSOplate_B7_B8.raw	43310	Q5T215	FALSE	Q5T215	Q5T215	FALSE	DEDVNQYLDKMGYGIGTR	LKGDSVTEIGITFLK	36	155	18	15	9	1	44	155	4	11.164	FALSE	TRUE	FALSE	FALSE	Self	0	0
Scan: 25691 Run: Y:\proj\prosit\xl\raw_files_all_batches\L1_20210806_MxR_FDR_firstbatch_DSSOplate_D4.raw P1_GETKFMGVC(57.021460)QLPSK P2_GAESSGDM(15.994900)DVLLTHPSFTSESTKQPK 3 22	Y:\proj\prosit\xl\raw_files_all_batches\L1_20210806_MxR_FDR_firstbatch_DSSOplate_D4.raw	25691	P06746	FALSE	P06746	P06746	FALSE	GAESSGDM(15.994900)DVLLTHPSFTSESTKQPK	GETKFMGVC(57.021460)QLPSK	183	230	26	14	22	3	204	232	5	11.163	FALSE	TRUE	FALSE	FALSE	Self	0	0
Scan: 29939 Run: Y:\proj\prosit\xl\raw_files_all_batches\L1_20211118_MxR_thirdbatch_DSSOplate_B11_B12.raw P1_C(57.021460)PGESLINPGFKSK P2_C(57.021460)PGESLINPGFKSK 11 11	Y:\proj\prosit\xl\raw_files_all_batches\L1_20211118_MxR_thirdbatch_DSSOplate_B11_B12.raw	29939	Q9BUH6	FALSE	Q9BUH6	Q9BUH6	FALSE	C(57.021460)PGESLINPGFKSK	C(57.021460)PGESLINPGFKSK	179	179	14	14	11	11	189	189	4	11.163	FALSE	TRUE	FALSE	FALSE	Self	0	0
Scan: 18066 Run: Y:\proj\prosit\xl\raw_files_all_batches\L1_20211004_MxR_secondbatch_DSSOplate_B11.raw P1_VPEPC(57.021460)HPKVPEPC(57.021460)PSIVTPAPAQQK P2_SSQQQKQPC(57.021460)TPPPQLQQQQVK 7 5	Y:\proj\prosit\xl\raw_files_all_batches\L1_20211004_MxR_secondbatch_DSSOplate_B11.raw	18066	P22528	FALSE	P22528	P22528	FALSE	VPEPC(57.021460)HPKVPEPC(57.021460)PSIVTPAPAQQK	SSQQQKQPC(57.021460)TPPPQLQQQQVK	60	1	25	21	7	5	66	5	5	11.162	FALSE	TRUE	FALSE	FALSE	Self	0	0
Scan: 30203 Run: Y:\proj\prosit\xl\raw_files_all_batches\L1_20211118_MxR_thirdbatch_DSSOplate_C7_C8.raw P1_VGSGDTNNFPYLEKTAK P2_KGRPMVISSGM(15.994900)QSMDTMK 13 0	Y:\proj\prosit\xl\raw_files_all_batches\L1_20211118_MxR_thirdbatch_DSSOplate_C7_C8.raw	30203	Q9NR45	FALSE	Q9NR45	Q9NR45	FALSE	KGRPMVISSGM(15.994900)QSMDTMK	VGSGDTNNFPYLEKTAK	148	131	18	17	0	13		143	5	11.162	FALSE	TRUE	FALSE	FALSE	Self	0	0
Scan: 40906 Run: Y:\proj\prosit\xl\raw_files_all_batches\L1_20210811_MxR_FDR_firstbatch_DSSOplate_E3.raw P1_DVAKHLGFQSAEEALR P2_DVAKHLGFQSAEEALR 3 3	Y:\proj\prosit\xl\raw_files_all_batches\L1_20210811_MxR_FDR_firstbatch_DSSOplate_E3.raw	40906	P50053	FALSE	P50053	P50053	FALSE	DVAKHLGFQSAEEALR	DVAKHLGFQSAEEALR	193	193	16	16	3	3	195	195	4	11.161	FALSE	TRUE	FALSE	FALSE	Self	0	0
Scan: 32079 Run: Y:\proj\prosit\xl\raw_files_all_batches\L1_20211118_MxR_thirdbatch_DSSOplate_B7_B8.raw P1_VGSGDTNNFPYLEKTAK P2_ALGSPTKQLLPC(57.021460)EMAC(57.021460)NEK 13 6	Y:\proj\prosit\xl\raw_files_all_batches\L1_20211118_MxR_thirdbatch_DSSOplate_B7_B8.raw	32079	Q9NR45	FALSE	Q9NR45	Q9NR45	FALSE	ALGSPTKQLLPC(57.021460)EMAC(57.021460)NEK	VGSGDTNNFPYLEKTAK	271	131	19	17	6	13	276	143	4	11.161	FALSE	TRUE	FALSE	FALSE	Self	0	0
Scan: 38997 Run: Y:\proj\prosit\xl\raw_files_all_batches\L1_20220110_MxR_FDR_fourthbatch_DSSOplate_B7_B8.raw P1_LISSVDPQFLKLTK P2_LISSVDPQFLKLTK 10 10	Y:\proj\prosit\xl\raw_files_all_batches\L1_20220110_MxR_FDR_fourthbatch_DSSOplate_B7_B8.raw	38997	Q9BVG4	FALSE	Q9BVG4	Q9BVG4	FALSE	LISSVDPQFLKLTK	LISSVDPQFLKLTK	52	52	14	14	10	10	61	61	5	11.161	FALSE	TRUE	FALSE	FALSE	Self	0	0
Scan: 48857 Run: Y:\proj\prosit\xl\raw_files_all_batches\L1_20220110_MxR_FDR_fourthbatch_DSSOplate_D5_D6.raw P1_RLVENAVLKAVQQYLEETQNK P2_AVQQYLEETQNKNKPGEGSSVK 8 11	Y:\proj\prosit\xl\raw_files_all_batches\L1_20220110_MxR_FDR_fourthbatch_DSSOplate_D5_D6.raw	48857	O43687	FALSE	O43687	O43687	FALSE	AVQQYLEETQNKNKPGEGSSVK	RLVENAVLKAVQQYLEETQNK	66	57	22	21	11	8	76	64	6	11.16	FALSE	TRUE	FALSE	FALSE	Self	0	0
Scan: 45605 Run: Y:\proj\prosit\xl\raw_files_all_batches\L1_20211118_MxR_thirdbatch_DSSOplate_C9_C10.raw P1_STLMDTLFNTKFESDPATHNEPGVR P2_DTDPDSKPFSLQETYEAKR 10 17	Y:\proj\prosit\xl\raw_files_all_batches\L1_20211118_MxR_thirdbatch_DSSOplate_C9_C10.raw	45605	Q9NVA2	FALSE	Q9NVA2	Q9NVA2	FALSE	STLMDTLFNTKFESDPATHNEPGVR	DTDPDSKPFSLQETYEAKR	54	308	25	19	10	17	63	324	5	11.16	FALSE	TRUE	FALSE	FALSE	Self	0	0
Scan: 30321 Run: Y:\proj\prosit\xl\raw_files_all_batches\L1_20211004_MxR_secondbatch_DSSOplate_B9.raw P1_STGGAPTFNVTVTKTDK P2_SSFYVNGLTLGGQKC(57.021460)SVIR 13 13	Y:\proj\prosit\xl\raw_files_all_batches\L1_20211004_MxR_secondbatch_DSSOplate_B9.raw	30321	P07737	FALSE	P07737	P07737	FALSE	SSFYVNGLTLGGQKC(57.021460)SVIR	STGGAPTFNVTVTKTDK	56	91	19	17	13	13	68	103	4	11.16	FALSE	TRUE	FALSE	FALSE	Self	0	0
Scan: 26665 Run: Y:\proj\prosit\xl\raw_files_all_batches\L1_20211118_MxR_thirdbatch_DSSOplate_C9_C10.raw P1_VTELEQQVAQAKTR P2_TVASDLQKC(57.021460)DSVEHLR 11 7	Y:\proj\prosit\xl\raw_files_all_batches\L1_20211118_MxR_thirdbatch_DSSOplate_C9_C10.raw	26665	Q7L8J4	FALSE	Q7L8J4	Q7L8J4	FALSE	TVASDLQKC(57.021460)DSVEHLR	VTELEQQVAQAKTR	339	242	16	14	7	11	345	252	4	11.16	FALSE	TRUE	FALSE	FALSE	Self	0	0
Scan: 29397 Run: Y:\proj\prosit\xl\raw_files_all_batches\L1_20210806_MxR_FDR_firstbatch_DSSOplate_D7.raw P1_FADETAM(15.994900)LEKLK P2_FADETAM(15.994900)LEKLK 9 9	Y:\proj\prosit\xl\raw_files_all_batches\L1_20210806_MxR_FDR_firstbatch_DSSOplate_D7.raw	29397	A6NEY8	FALSE	A6NEY8	A6NEY8	FALSE	FADETAM(15.994900)LEKLK	FADETAM(15.994900)LEKLK	88	88	12	12	9	9	96	96	4	11.16	FALSE	TRUE	FALSE	FALSE	Self	0	0
Scan: 48805 Run: Y:\proj\prosit\xl\raw_files_all_batches\L1_20220110_MxR_FDR_fourthbatch_DSSOplate_C3_C4.raw P1_GQLC(57.021460)C(57.021460)FPFSRDEGKISELESSSSAVLQR P2_DEGKISELESSSSAVLQR 13 3	Y:\proj\prosit\xl\raw_files_all_batches\L1_20220110_MxR_FDR_fourthbatch_DSSOplate_C3_C4.raw	48805	O43687	FALSE	O43687	O43687	FALSE	GQLC(57.021460)C(57.021460)FPFSRDEGKISELESSSSAVLQR	DEGKISELESSSSAVLQR	1	11	28	18	13	3	13	13	5	11.16	FALSE	TRUE	FALSE	FALSE	Self	0	0
Scan: 19150 Run: Y:\proj\prosit\xl\raw_files_all_batches\L1_20210811_MxR_FDR_firstbatch_DSSOplate_F1.raw P1_HNLC(57.021460)GETEEEKIR P2_HNLC(57.021460)GETEEEKIR 10 10	Y:\proj\prosit\xl\raw_files_all_batches\L1_20210811_MxR_FDR_firstbatch_DSSOplate_F1.raw	19150	Q03013	FALSE	Q03013	Q03013	FALSE	HNLC(57.021460)GETEEEKIR	HNLC(57.021460)GETEEEKIR	83	83	13	13	10	10	92	92	5	11.159	FALSE	TRUE	FALSE	FALSE	Self	0	0
Scan: 35833 Run: Y:\proj\prosit\xl\raw_files_all_batches\L1_20211118_MxR_thirdbatch_DSSOplate_B9_B10.raw P1_YFDAATTEYVQKK P2_TLVYGGIFLYPANQKSPK 11 14	Y:\proj\prosit\xl\raw_files_all_batches\L1_20211118_MxR_thirdbatch_DSSOplate_B9_B10.raw	35833	O00757	FALSE	O00757	O00757	FALSE	TLVYGGIFLYPANQKSPK	YFDAATTEYVQKK	255	218	18	13	14	11	268	228	4	11.159	FALSE	TRUE	FALSE	FALSE	Self	0	0
Scan: 49313 Run: Y:\proj\prosit\xl\raw_files_all_batches\L1_20211118_MxR_thirdbatch_DSSOplate_D3_D4.raw P1_SSEDLAEIPQLQKLSIPHGFQNK P2_AKDHGLEVLGLVR 12 1	Y:\proj\prosit\xl\raw_files_all_batches\L1_20211118_MxR_thirdbatch_DSSOplate_D3_D4.raw	49313	A8MWE9	FALSE	Q96DE0	Q96DE0	FALSE	SSEDLAEIPQLQKLSIPHGFQNK	AKDHGLEVLGLVR	1	129	23	13	12	1	12	129	5	11.159	FALSE	TRUE	FALSE	FALSE	Between	0	34.294
Scan: 36741 Run: Y:\proj\prosit\xl\raw_files_all_batches\L1_20220110_MxR_FDR_fourthbatch_DSSOplate_C1_C2.raw P1_ELGATEC(57.021460)INPQDYKKPIQEVLK P2_AKELGATEC(57.021460)INPQDYK 13 1	Y:\proj\prosit\xl\raw_files_all_batches\L1_20220110_MxR_FDR_fourthbatch_DSSOplate_C1_C2.raw	36741	P00325;P00326	FALSE	P00325;P00326	P00325;P00326	FALSE	ELGATEC(57.021460)INPQDYKKPIQEVLK	AKELGATEC(57.021460)INPQDYK	234;234	232;232	22	16	13	1	246;246	232;232	4	11.159	FALSE	TRUE	FALSE	FALSE	Self	0	0
Scan: 37997 Run: Y:\proj\prosit\xl\raw_files_all_batches\L1_20211118_MxR_thirdbatch_DSSOplate_C11_C12_212733.raw P1_VEPADASGTEKAFEPATGR P2_EREDEIATMEC(57.021460)INNGKSIFEAR 10 15	Y:\proj\prosit\xl\raw_files_all_batches\L1_20211118_MxR_thirdbatch_DSSOplate_C11_C12_212733.raw	37997	P49189	FALSE	P49189	P49189	FALSE	EREDEIATMEC(57.021460)INNGKSIFEAR	VEPADASGTEKAFEPATGR	85	19	22	19	15	10	99	28	5	11.159	FALSE	TRUE	FALSE	FALSE	Self	0	0
Scan: 22162 Run: Y:\proj\prosit\xl\raw_files_all_batches\L1_20220110_MxR_FDR_fourthbatch_DSSOplate_D7_D8.raw P1_DNHVVAAGGVEKAVR P2_DNHVVAAGGVEKAVR 11 11	Y:\proj\prosit\xl\raw_files_all_batches\L1_20220110_MxR_FDR_fourthbatch_DSSOplate_D7_D8.raw	22162	Q15274	FALSE	Q15274	Q15274	FALSE	DNHVVAAGGVEKAVR	DNHVVAAGGVEKAVR	171	171	15	15	11	11	181	181	5	11.159	FALSE	TRUE	FALSE	FALSE	Self	0	0
Scan: 29426 Run: Y:\proj\prosit\xl\raw_files_all_batches\L1_20211118_MxR_thirdbatch_DSSOplate_D7_D8.raw P1_TVASDLQKC(57.021460)DSVEHLR P2_AQFSQILEEHKAK 7 10	Y:\proj\prosit\xl\raw_files_all_batches\L1_20211118_MxR_thirdbatch_DSSOplate_D7_D8.raw	29426	Q7L8J4	FALSE	Q7L8J4	Q7L8J4	FALSE	TVASDLQKC(57.021460)DSVEHLR	AQFSQILEEHKAK	339	229	16	13	7	10	345	238	4	11.158	FALSE	TRUE	FALSE	FALSE	Self	0	0
Scan: 39908 Run: Y:\proj\prosit\xl\raw_files_all_batches\L1_20211118_MxR_thirdbatch_DSSOplate_E5_E6.raw P1_RPGVGVGVVVTSC(57.021460)KHPR P2_EQGYDPFKEDLNHLVGYK 13 7	Y:\proj\prosit\xl\raw_files_all_batches\L1_20211118_MxR_thirdbatch_DSSOplate_E5_E6.raw	39908	Q9NV35	FALSE	Q9NV35	Q9NV35	FALSE	EQGYDPFKEDLNHLVGYK	RPGVGVGVVVTSC(57.021460)KHPR	142	10	18	17	7	13	148	22	6	11.157	FALSE	TRUE	FALSE	FALSE	Self	0	0
Scan: 44423 Run: Y:\proj\prosit\xl\raw_files_all_batches\L1_20211118_MxR_thirdbatch_DSSOplate_D3_D4.raw P1_TVASDLQKC(57.021460)DSVEHLR P2_LDPTWQEMLNHATC(57.021460)KVNEAEEER 7 14	Y:\proj\prosit\xl\raw_files_all_batches\L1_20211118_MxR_thirdbatch_DSSOplate_D3_D4.raw	44423	Q7L8J4	FALSE	Q7L8J4	Q7L8J4	FALSE	LDPTWQEMLNHATC(57.021460)KVNEAEEER	TVASDLQKC(57.021460)DSVEHLR	164	339	23	16	14	7	177	345	5	11.157	FALSE	TRUE	FALSE	FALSE	Self	0	0
Scan: 27799 Run: Y:\proj\prosit\xl\raw_files_all_batches\L1_20220118_MxR_FDR_fourthbatch_DSSOplate_F5_F6_remeasure.raw P1_ALVETSYVKVLHHM(15.994900)VK P2_ALVETSYVKVLHHM(15.994900)VK 8 8	Y:\proj\prosit\xl\raw_files_all_batches\L1_20220118_MxR_FDR_fourthbatch_DSSOplate_F5_F6_remeasure.raw	27799	P43357	FALSE	P43357	P43357	FALSE	ALVETSYVKVLHHM(15.994900)VK	ALVETSYVKVLHHM(15.994900)VK	276	276	16	16	8	8	283	283	6	11.157	FALSE	TRUE	FALSE	FALSE	Self	0	0
Scan: 14026 Run: Y:\proj\prosit\xl\raw_files_all_batches\L1_20211118_MxR_thirdbatch_DSSOplate_B9_B10.raw P1_VC(57.021460)DATYDKAPVEK P2_VC(57.021460)DATYDKAPVEK 7 7	Y:\proj\prosit\xl\raw_files_all_batches\L1_20211118_MxR_thirdbatch_DSSOplate_B9_B10.raw	14026	Q12974	FALSE	Q12974	Q12974	FALSE	VC(57.021460)DATYDKAPVEK	VC(57.021460)DATYDKAPVEK	44	44	13	13	7	7	50	50	4	11.157	FALSE	TRUE	FALSE	FALSE	Self	0	0
Scan: 26734 Run: Y:\proj\prosit\xl\raw_files_all_batches\L1_20211118_MxR_thirdbatch_DSSOplate_E11_E12.raw P1_ESYEVSLTQKTDPSVRPM(15.994900)HER P2_ESYEVSLTQKTDPSVRPM(15.994900)HER 9 9	Y:\proj\prosit\xl\raw_files_all_batches\L1_20211118_MxR_thirdbatch_DSSOplate_E11_E12.raw	26734	Q9NX40	FALSE	Q9NX40	Q9NX40	FALSE	ESYEVSLTQKTDPSVRPM(15.994900)HER	ESYEVSLTQKTDPSVRPM(15.994900)HER	207	207	21	21	9	9	215	215	6	11.157	FALSE	TRUE	FALSE	FALSE	Self	0	0
Scan: 39797 Run: Y:\proj\prosit\xl\raw_files_all_batches\L1_20220110_MxR_FDR_fourthbatch_DSSOplate_B7_B8.raw P1_QFSTDVLKQAIELSPDNQYVK P2_MNKEAEGEQFVEEALEK 7 2	Y:\proj\prosit\xl\raw_files_all_batches\L1_20220110_MxR_FDR_fourthbatch_DSSOplate_B7_B8.raw	39797	O14879	FALSE	O14879	O14879	FALSE	QFSTDVLKQAIELSPDNQYVK	MNKEAEGEQFVEEALEK	189	219	21	17	7	2	195	220	5	11.157	FALSE	TRUE	FALSE	FALSE	Self	0	0
Scan: 54166 Run: Y:\proj\prosit\xl\raw_files_all_batches\L1_20220118_MxR_FDR_fourthbatch_DSSOplate_F11_F12_remeasure.raw P1_LVENAVLKAVQQYLEETQNK P2_LVENAVLKAVQQYLEETQNK 7 7	Y:\proj\prosit\xl\raw_files_all_batches\L1_20220118_MxR_FDR_fourthbatch_DSSOplate_F11_F12_remeasure.raw	54166	O43687	FALSE	O43687	O43687	FALSE	LVENAVLKAVQQYLEETQNK	LVENAVLKAVQQYLEETQNK	58	58	20	20	7	7	64	64	5	11.157	FALSE	TRUE	FALSE	FALSE	Self	0	0
Scan: 28412 Run: Y:\proj\prosit\xl\raw_files_all_batches\L1_20220110_MxR_FDR_fourthbatch_DSSOplate_B9_B10.raw P1_NPESNYC(57.021460)LKNDLGNPR P2_KPFSIEDVEVAPPK 8 0	Y:\proj\prosit\xl\raw_files_all_batches\L1_20220110_MxR_FDR_fourthbatch_DSSOplate_B9_B10.raw	28412	P00325;P00326	FALSE	P00325	P00325	FALSE	NPESNYC(57.021460)LKNDLGNPR	KPFSIEDVEVAPPK	105;105	19	16	14	8	0	112;112		4	11.156	FALSE	TRUE	FALSE	FALSE	Self	0	0
Scan: 43761 Run: Y:\proj\prosit\xl\raw_files_all_batches\L1_20211004_MxR_secondbatch_DSSOplate_D1_D2.raw P1_LNAIYQNNLTKSHIEIIR P2_LGIQTDDKGHIIVDEFQNTNVK 10 7	Y:\proj\prosit\xl\raw_files_all_batches\L1_20211004_MxR_secondbatch_DSSOplate_D1_D2.raw	43761	P00390	FALSE	P00390	P00390	FALSE	LGIQTDDKGHIIVDEFQNTNVK	LNAIYQNNLTKSHIEIIR	346	153	22	18	7	10	352	162	5	11.156	FALSE	TRUE	FALSE	FALSE	Self	0	0
Scan: 30447 Run: Y:\proj\prosit\xl\raw_files_all_batches\L1_20210806_MxR_FDR_firstbatch_DSSOplate_D5.raw P1_GETKFMGVC(57.021460)QLPSK P2_GAESSGDMDVLLTHPSFTSESTKQPK 3 22	Y:\proj\prosit\xl\raw_files_all_batches\L1_20210806_MxR_FDR_firstbatch_DSSOplate_D5.raw	30447	P06746	FALSE	P06746	P06746	FALSE	GAESSGDMDVLLTHPSFTSESTKQPK	GETKFMGVC(57.021460)QLPSK	183	230	26	14	22	3	204	232	5	11.156	FALSE	TRUE	FALSE	FALSE	Self	0	0
Scan: 39106 Run: Y:\proj\prosit\xl\raw_files_all_batches\L1_20210806_MxR_FDR_firstbatch_DSSOplate_C10.raw P1_SIASADMDFNQLEAFLTAQTKK P2_KQGGITSDQAAVISK 20 0	Y:\proj\prosit\xl\raw_files_all_batches\L1_20210806_MxR_FDR_firstbatch_DSSOplate_C10.raw	39106	Q8N668	FALSE	Q8N668	Q8N668	FALSE	SIASADMDFNQLEAFLTAQTKK	KQGGITSDQAAVISK	60	81	22	15	20	0	79		4	11.155	FALSE	TRUE	FALSE	FALSE	Self	0	0
Scan: 42371 Run: Y:\proj\prosit\xl\raw_files_all_batches\L1_20211118_MxR_thirdbatch_DSSOplate_D11_D12.raw P1_RAYDLFC(57.021460)GLEQHGAPKMTEEEEK P2_AYDLFC(57.021460)GLEQHGAPKM(15.994900)TEEEEK 15 14	Y:\proj\prosit\xl\raw_files_all_batches\L1_20211118_MxR_thirdbatch_DSSOplate_D11_D12.raw	42371	P13866	FALSE	P13866	P13866	FALSE	RAYDLFC(57.021460)GLEQHGAPKMTEEEEK	AYDLFC(57.021460)GLEQHGAPKM(15.994900)TEEEEK	603	604	23	22	15	14	617	617	6	11.154	FALSE	TRUE	FALSE	FALSE	Self	0	0
Scan: 30190 Run: Y:\proj\prosit\xl\raw_files_all_batches\L1_20220110_MxR_FDR_fourthbatch_DSSOplate_B3_B4.raw P1_DIPSWSSGEKNGGEPDDAELVR P2_DIPSWSSGEKNGGEPDDAELVR 9 9	Y:\proj\prosit\xl\raw_files_all_batches\L1_20220110_MxR_FDR_fourthbatch_DSSOplate_B3_B4.raw	30190	O43687	FALSE	O43687	O43687	FALSE	DIPSWSSGEKNGGEPDDAELVR	DIPSWSSGEKNGGEPDDAELVR	32	32	22	22	9	9	40	40	4	11.154	FALSE	TRUE	FALSE	FALSE	Self	0	0
Scan: 41775 Run: Y:\proj\prosit\xl\raw_files_all_batches\L1_20211118_MxR_thirdbatch_DSSOplate_E5_E6.raw P1_RPPSAFFLFC(57.021460)SEYHPKIK P2_IKGEHPGLSIGDVAK 15 1	Y:\proj\prosit\xl\raw_files_all_batches\L1_20211118_MxR_thirdbatch_DSSOplate_E5_E6.raw	41775	B2RPK0	FALSE	B2RPK0	B2RPK0	FALSE	RPPSAFFLFC(57.021460)SEYHPKIK	IKGEHPGLSIGDVAK	96	112	18	15	15	1	110	112	6	11.154	FALSE	TRUE	FALSE	FALSE	Self	0	0
Scan: 36731 Run: Y:\proj\prosit\xl\raw_files_all_batches\L1_20220110_MxR_FDR_fourthbatch_DSSOplate_C1_C2.raw P1_ELGATEC(57.021460)INPQDYKKPIQEVLK P2_AKELGATEC(57.021460)INPQDYK 13 1	Y:\proj\prosit\xl\raw_files_all_batches\L1_20220110_MxR_FDR_fourthbatch_DSSOplate_C1_C2.raw	36731	P00325;P00326	FALSE	P00325;P00326	P00325;P00326	FALSE	ELGATEC(57.021460)INPQDYKKPIQEVLK	AKELGATEC(57.021460)INPQDYK	234;234	232;232	22	16	13	1	246;246	232;232	5	11.154	FALSE	TRUE	FALSE	FALSE	Self	0	0
Scan: 35274 Run: Y:\proj\prosit\xl\raw_files_all_batches\L1_20210811_MxR_FDR_firstbatch_DSSOplate_D12.raw P1_MEAMGEWNPNVKEIK P2_AEHGPTC(57.021460)MVLHPLAGSPSKTK 11 18	Y:\proj\prosit\xl\raw_files_all_batches\L1_20210811_MxR_FDR_firstbatch_DSSOplate_D12.raw	35274	P49675	FALSE	P49675	P49675	FALSE	AEHGPTC(57.021460)MVLHPLAGSPSKTK	MEAMGEWNPNVKEIK	217	140	21	15	18	11	234	150	6	11.154	FALSE	TRUE	FALSE	FALSE	Self	0	0
Scan: 48619 Run: Y:\proj\prosit\xl\raw_files_all_batches\L1_20210727_MxR_FDR_firstbatch_DSSOplate2_E12.raw P1_DGENKLDTLIKSLLK P2_ASDGFPVYQEKIIR 10 10	Y:\proj\prosit\xl\raw_files_all_batches\L1_20210727_MxR_FDR_firstbatch_DSSOplate2_E12.raw	48619	Q8IV38	FALSE	Q8IV38	Q8IV38	FALSE	DGENKLDTLIKSLLK	ASDGFPVYQEKIIR	237	254	15	14	10	10	246	263	5	11.154	FALSE	TRUE	FALSE	FALSE	Self	0	0
Scan: 38658 Run: Y:\proj\prosit\xl\raw_files_all_batches\L1_20210806_MxR_FDR_firstbatch_DSSOplate_D1.raw P1_LEINC(57.021460)QDPSIKTIC(57.021460)LR P2_LDSIEAKLQALEATC(57.021460)K 10 6	Y:\proj\prosit\xl\raw_files_all_batches\L1_20210806_MxR_FDR_firstbatch_DSSOplate_D1.raw	38658	Q8N9N5	FALSE	Q8N9N5	Q8N9N5	FALSE	LDSIEAKLQALEATC(57.021460)K	LEINC(57.021460)QDPSIKTIC(57.021460)LR	59	43	16	16	6	10	64	52	4	11.154	FALSE	TRUE	FALSE	FALSE	Self	0	0
Scan: 24312 Run: Y:\proj\prosit\xl\raw_files_all_batches\L1_20211118_MxR_thirdbatch_DSSOplate_B7_B8.raw P1_YPSLGQKPGGSDFLMK P2_QEEENPAEETGEEKQDTQEK 6 13	Y:\proj\prosit\xl\raw_files_all_batches\L1_20211118_MxR_thirdbatch_DSSOplate_B7_B8.raw	24312	O43768	FALSE	O43768	O43768	FALSE	QEEENPAEETGEEKQDTQEK	YPSLGQKPGGSDFLMK	4	40	20	16	13	6	16	45	4	11.154	FALSE	TRUE	FALSE	FALSE	Self	0	0
Scan: 43361 Run: Y:\proj\prosit\xl\raw_files_all_batches\L1_20211004_MxR_secondbatch_DSSOplate_D3_D4.raw P1_VDKATFM(15.994900)VGSYGPRPEEYEFLTPVEEAPK P2_GTYHNKSFFTDDDK 2 5	Y:\proj\prosit\xl\raw_files_all_batches\L1_20211004_MxR_secondbatch_DSSOplate_D3_D4.raw	43361	P52566	FALSE	P52566	P52566	FALSE	VDKATFM(15.994900)VGSYGPRPEEYEFLTPVEEAPK	GTYHNKSFFTDDDK	135	169	29	14	2	5	136	173	5	11.154	FALSE	TRUE	FALSE	FALSE	Self	0	0
Scan: 42350 Run: Y:\proj\prosit\xl\raw_files_all_batches\L1_20220110_MxR_FDR_fourthbatch_DSSOplate_D9_D10.raw P1_KPFSIEEVEVAPPKAHEVR P2_ELGATEC(57.021460)INPQDYKKPIQEVLK 13 13	Y:\proj\prosit\xl\raw_files_all_batches\L1_20220110_MxR_FDR_fourthbatch_DSSOplate_D9_D10.raw	42350	P00325;P00326	FALSE	P00326	P00326	FALSE	ELGATEC(57.021460)INPQDYKKPIQEVLK	KPFSIEEVEVAPPKAHEVR	234;234	19	22	19	13	13	246;246	31	6	11.154	FALSE	TRUE	FALSE	FALSE	Self	0	0
Scan: 25630 Run: Y:\proj\prosit\xl\raw_files_all_batches\L1_20211118_MxR_thirdbatch_DSSOplate_D5_D6.raw P1_LGEMWNNTAADDKQPGEKK P2_GEHPGLSIGDVAKK 17 12	Y:\proj\prosit\xl\raw_files_all_batches\L1_20211118_MxR_thirdbatch_DSSOplate_D5_D6.raw	25630	B2RPK0	FALSE	B2RPK0	B2RPK0	FALSE	LGEMWNNTAADDKQPGEKK	GEHPGLSIGDVAKK	128	114	19	14	17	12	144	125	5	11.154	FALSE	TRUE	FALSE	FALSE	Self	0	0
Scan: 25937 Run: Y:\proj\prosit\xl\raw_files_all_batches\L1_20210811_MxR_FDR_firstbatch_DSSOplate_D12.raw P1_VSGDM(15.994900)QKQGC(57.021460)DC(57.021460)EC(57.021460)LGGGR P2_IHVYGYSM(15.994900)AYGPAQHAISTEKIK 6 20	Y:\proj\prosit\xl\raw_files_all_batches\L1_20210811_MxR_FDR_firstbatch_DSSOplate_D12.raw	25937	Q9NRX4	FALSE	Q9NRX4	Q9NRX4	FALSE	IHVYGYSM(15.994900)AYGPAQHAISTEKIK	VSGDM(15.994900)QKQGC(57.021460)DC(57.021460)EC(57.021460)LGGGR	87	59	23	19	20	6	106	64	5	11.153	FALSE	TRUE	FALSE	FALSE	Self	0	0
Scan: 49519 Run: Y:\proj\prosit\xl\raw_files_all_batches\L1_20211118_MxR_thirdbatch_DSSOplate_C3_C4.raw P1_QAKGTGELTQLLNSM(15.994900)LTAIK P2_QAKGTGELTQLLNSM(15.994900)LTAIK 2 2	Y:\proj\prosit\xl\raw_files_all_batches\L1_20211118_MxR_thirdbatch_DSSOplate_C3_C4.raw	49519	O00757	FALSE	O00757	O00757	FALSE	QAKGTGELTQLLNSM(15.994900)LTAIK	QAKGTGELTQLLNSM(15.994900)LTAIK	23	23	20	20	2	2	24	24	4	11.153	FALSE	TRUE	FALSE	FALSE	Self	0	0
Scan: 34204 Run: Y:\proj\prosit\xl\raw_files_all_batches\L1_20210811_MxR_FDR_firstbatch_DSSOplate_E5.raw P1_FDNTYSFIHAKK P2_EC(57.021460)ELLLQEC(57.021460)AHQTTKLGR 10 14	Y:\proj\prosit\xl\raw_files_all_batches\L1_20210811_MxR_FDR_firstbatch_DSSOplate_E5.raw	34204	O76054	FALSE	O76054	O76054	FALSE	EC(57.021460)ELLLQEC(57.021460)AHQTTKLGR	FDNTYSFIHAKK	126	364	18	12	14	10	139	373	5	11.152	FALSE	TRUE	FALSE	FALSE	Self	0	0
Scan: 41572 Run: Y:\proj\prosit\xl\raw_files_all_batches\L1_20211118_MxR_thirdbatch_DSSOplate_D9_D10.raw P1_IKGEHPGLSIGDVAK P2_DPNAPKRPPSAFFLFC(57.021460)SEYHPK 1 5	Y:\proj\prosit\xl\raw_files_all_batches\L1_20211118_MxR_thirdbatch_DSSOplate_D9_D10.raw	41572	B2RPK0	FALSE	B2RPK0	B2RPK0	FALSE	DPNAPKRPPSAFFLFC(57.021460)SEYHPK	IKGEHPGLSIGDVAK	90	112	22	15	5	1	94	112	5	11.152	FALSE	TRUE	FALSE	FALSE	Self	0	0
Scan: 50939 Run: Y:\proj\prosit\xl\raw_files_all_batches\L1_20211004_MxR_secondbatch_DSSOplate_D1_D2.raw P1_QIGENLIVPGGVKTIEAHSR P2_GSPLVVISQGKIVLEDGTLHVTEGSGR 12 10	Y:\proj\prosit\xl\raw_files_all_batches\L1_20211004_MxR_secondbatch_DSSOplate_D1_D2.raw	50939	Q16555	FALSE	Q16555	Q16555	FALSE	GSPLVVISQGKIVLEDGTLHVTEGSGR	QIGENLIVPGGVKTIEAHSR	440	43	27	20	10	12	449	54	5	11.152	FALSE	TRUE	FALSE	FALSE	Self	0	0
Scan: 35322 Run: Y:\proj\prosit\xl\raw_files_all_batches\L1_20220110_MxR_FDR_fourthbatch_DSSOplate_B3_B4.raw P1_TSDVNSSVGKSTATLPLSFK P2_TSDVNSSVGKSTATLPLSFK 9 9	Y:\proj\prosit\xl\raw_files_all_batches\L1_20220110_MxR_FDR_fourthbatch_DSSOplate_B3_B4.raw	35322	P20309	FALSE	P20309	P20309	FALSE	TSDVNSSVGKSTATLPLSFK	TSDVNSSVGKSTATLPLSFK	439	439	20	20	9	9	447	447	4	11.152	FALSE	TRUE	FALSE	FALSE	Self	0	0
Scan: 27642 Run: Y:\proj\prosit\xl\raw_files_all_batches\L1_20211118_MxR_thirdbatch_DSSOplate_C7_C8.raw P1_VTELEQQVAQAKTR P2_TVASDLQKC(57.021460)DSVEHLR 11 7	Y:\proj\prosit\xl\raw_files_all_batches\L1_20211118_MxR_thirdbatch_DSSOplate_C7_C8.raw	27642	Q7L8J4	FALSE	Q7L8J4	Q7L8J4	FALSE	TVASDLQKC(57.021460)DSVEHLR	VTELEQQVAQAKTR	339	242	16	14	7	11	345	252	5	11.152	FALSE	TRUE	FALSE	FALSE	Self	0	0
Scan: 52119 Run: Y:\proj\prosit\xl\raw_files_all_batches\L1_20220110_MxR_FDR_fourthbatch_DSSOplate_C7_C8.raw P1_TADSSSSEDEEEYVVEKVLDRR P2_GLEPEKIIGATDSC(57.021460)GDLMFLMK 16 5	Y:\proj\prosit\xl\raw_files_all_batches\L1_20220110_MxR_FDR_fourthbatch_DSSOplate_C7_C8.raw	52119	P45973	FALSE	P45973	P45973	FALSE	GLEPEKIIGATDSC(57.021460)GDLMFLMK	TADSSSSEDEEEYVVEKVLDRR	119	7	22	22	5	16	123	22	5	11.152	FALSE	TRUE	FALSE	FALSE	Self	0	0
Scan: 42275 Run: Y:\proj\prosit\xl\raw_files_all_batches\L1_20220110_MxR_FDR_fourthbatch_DSSOplate_D1_D2.raw P1_VSGQESVATLKR P2_MALKEAHQPQTQPLWHQLGLVLAK 10 3	Y:\proj\prosit\xl\raw_files_all_batches\L1_20220110_MxR_FDR_fourthbatch_DSSOplate_D1_D2.raw	42275	Q8N7F7	FALSE	Q8N7F7	Q8N7F7	FALSE	MALKEAHQPQTQPLWHQLGLVLAK	VSGQESVATLKR	76	16	24	12	3	10	78	25	5	11.152	FALSE	TRUE	FALSE	FALSE	Self	0	0
Scan: 19415 Run: Y:\proj\prosit\xl\raw_files_all_batches\L1_20210806_MxR_FDR_firstbatch_DSSOplate_D4.raw P1_NLEEEAVETVAKK P2_ALYQDETGTM(15.994900)KTSEEDSR 11 10	Y:\proj\prosit\xl\raw_files_all_batches\L1_20210806_MxR_FDR_firstbatch_DSSOplate_D4.raw	19415	Q96LJ8	FALSE	Q96LJ8	Q96LJ8	FALSE	ALYQDETGTM(15.994900)KTSEEDSR	NLEEEAVETVAKK	146	123	18	13	10	11	155	133	4	11.152	FALSE	TRUE	FALSE	FALSE	Self	0	0
Scan: 34780 Run: Y:\proj\prosit\xl\raw_files_all_batches\L1_20220110_MxR_FDR_fourthbatch_DSSOplate_D5_D6.raw P1_VGGAEGTKLDDDFKEMEK P2_KVDVTSKAVTEVLAR 13 6	Y:\proj\prosit\xl\raw_files_all_batches\L1_20220110_MxR_FDR_fourthbatch_DSSOplate_D5_D6.raw	34780	Q99961	FALSE	Q99961	Q99961	FALSE	VGGAEGTKLDDDFKEMEK	KVDVTSKAVTEVLAR	20	38	18	15	13	6	32	43	4	11.151	FALSE	TRUE	FALSE	FALSE	Self	0	0
Scan: 20640 Run: Y:\proj\prosit\xl\raw_files_all_batches\L1_20220118_MxR_FDR_fourthbatch_DSSOplate_E9_E10_remeasure.raw P1_KPIYQKTAC(57.021460)YGHFGR P2_DTIKHIGYDDSAK 5 3	Y:\proj\prosit\xl\raw_files_all_batches\L1_20220118_MxR_FDR_fourthbatch_DSSOplate_E9_E10_remeasure.raw	20640	Q00266	FALSE	Q00266	Q00266	FALSE	KPIYQKTAC(57.021460)YGHFGR	DTIKHIGYDDSAK	367	84	15	13	5	3	371	86	4	11.151	FALSE	TRUE	FALSE	FALSE	Self	0	0
Scan: 19957 Run: Y:\proj\prosit\xl\raw_files_all_batches\L1_20211118_MxR_thirdbatch_DSSOplate_C3_C4.raw P1_DSEKENQIPEEAGSSGLGK P2_AENKYAGGNPVC(57.021460)VRPTPK 3 3	Y:\proj\prosit\xl\raw_files_all_batches\L1_20211118_MxR_thirdbatch_DSSOplate_C3_C4.raw	19957	Q15004	FALSE	Q15004	Q15004	FALSE	DSEKENQIPEEAGSSGLGK	AENKYAGGNPVC(57.021460)VRPTPK	74	42	19	18	3	3	76	44	5	11.151	FALSE	TRUE	FALSE	FALSE	Self	0	0
Scan: 32575 Run: Y:\proj\prosit\xl\raw_files_all_batches\L1_20211118_MxR_thirdbatch_DSSOplate_C7_C8.raw P1_LVVPATQC(57.021460)GSLIGKGGC(57.021460)K P2_LLM(15.994900)HGKEVGSIIGK 13 5	Y:\proj\prosit\xl\raw_files_all_batches\L1_20211118_MxR_thirdbatch_DSSOplate_C7_C8.raw	32575	Q15365	FALSE	Q15365	Q15365	FALSE	LVVPATQC(57.021460)GSLIGKGGC(57.021460)K	LLM(15.994900)HGKEVGSIIGK	101	17	18	14	13	5	113	21	4	11.151	FALSE	TRUE	FALSE	FALSE	Self	0	0
Scan: 37087 Run: Y:\proj\prosit\xl\raw_files_all_batches\L1_20220110_MxR_FDR_fourthbatch_DSSOplate_D11_D12.raw P1_C(57.021460)PNLTHLYLSGNKIK P2_C(57.021460)PNLTHLYLSGNKIK 12 12	Y:\proj\prosit\xl\raw_files_all_batches\L1_20220110_MxR_FDR_fourthbatch_DSSOplate_D11_D12.raw	37087	O43423	FALSE	O43423	O43423	FALSE	C(57.021460)PNLTHLYLSGNKIK	C(57.021460)PNLTHLYLSGNKIK	82	82	15	15	12	12	93	93	6	11.151	FALSE	TRUE	FALSE	FALSE	Self	0	0
Scan: 39302 Run: Y:\proj\prosit\xl\raw_files_all_batches\L1_20211004_MxR_secondbatch_DSSOplate_F1_F2.raw P1_FTEIYEFHKTLK P2_AIANYEKTSGSEM(15.994900)ALSTGDVVEVVEK 8 6	Y:\proj\prosit\xl\raw_files_all_batches\L1_20211004_MxR_secondbatch_DSSOplate_F1_F2.raw	39302	A6NI72;P14598	FALSE	A6NI72;P14598	A6NI72;P14598	FALSE	AIANYEKTSGSEM(15.994900)ALSTGDVVEVVEK	FTEIYEFHKTLK	163;162	44;43	26	12	6	8	168;167	51;50	4	11.15	FALSE	TRUE	FALSE	FALSE	Self	0	0
Scan: 17278 Run: Y:\proj\prosit\xl\raw_files_all_batches\L1_20211118_MxR_thirdbatch_DSSOplate_E5_E6.raw P1_HLC(57.021460)PPGKPSTSEK P2_HLC(57.021460)PPGKPSTSEK 6 6	Y:\proj\prosit\xl\raw_files_all_batches\L1_20211118_MxR_thirdbatch_DSSOplate_E5_E6.raw	17278	Q7RTT5	FALSE	Q7RTT5	Q7RTT5	FALSE	HLC(57.021460)PPGKPSTSEK	HLC(57.021460)PPGKPSTSEK	137	137	13	13	6	6	142	142	5	11.15	FALSE	TRUE	FALSE	FALSE	Self	0	0
Scan: 48980 Run: Y:\proj\prosit\xl\raw_files_all_batches\L1_20220110_MxR_FDR_fourthbatch_DSSOplate_B11_B12.raw P1_LSGTDAEETILNAFKMLDPDGK P2_DTYASLGKTNVKDDELDAMLK 14 7	Y:\proj\prosit\xl\raw_files_all_batches\L1_20220110_MxR_FDR_fourthbatch_DSSOplate_B11_B12.raw	48980	Q02045	FALSE	Q02045	Q02045	FALSE	LSGTDAEETILNAFKMLDPDGK	DTYASLGKTNVKDDELDAMLK	95	56	22	21	14	7	108	62	6	11.149	FALSE	TRUE	FALSE	FALSE	Self	0	0
Scan: 37561 Run: Y:\proj\prosit\xl\raw_files_all_batches\L1_20211118_MxR_thirdbatch_DSSOplate_D1_D2.raw P1_ETIEIETQVPEKKK P2_AYDLFC(57.021460)GLEQHGAPKMTEEEEK 11 14	Y:\proj\prosit\xl\raw_files_all_batches\L1_20211118_MxR_thirdbatch_DSSOplate_D1_D2.raw	37561	P13866	FALSE	P13866	P13866	FALSE	AYDLFC(57.021460)GLEQHGAPKMTEEEEK	ETIEIETQVPEKKK	604	585	22	14	14	11	617	595	5	11.149	FALSE	TRUE	FALSE	FALSE	Self	0	0
Scan: 19115 Run: Y:\proj\prosit\xl\raw_files_all_batches\L1_20220110_MxR_FDR_fourthbatch_DSSOplate_B7_B8.raw P1_VTQLDLDGPKELSR P2_SLDSDESEDEEDDYQQKR 9 16	Y:\proj\prosit\xl\raw_files_all_batches\L1_20220110_MxR_FDR_fourthbatch_DSSOplate_B7_B8.raw	19115	Q13442	FALSE	Q13442	Q13442	FALSE	SLDSDESEDEEDDYQQKR	VTQLDLDGPKELSR	56	95	18	14	16	9	71	103	5	11.149	FALSE	TRUE	FALSE	FALSE	Self	0	0
Scan: 22847 Run: Y:\proj\prosit\xl\raw_files_all_batches\L1_20211004_MxR_secondbatch_DSSOplate_C2.raw P1_YVEC(57.021460)SALTQKGLK P2_YVEC(57.021460)SALTQKGLK 9 9	Y:\proj\prosit\xl\raw_files_all_batches\L1_20211004_MxR_secondbatch_DSSOplate_C2.raw	22847	P60953	FALSE	P60953	P60953	FALSE	YVEC(57.021460)SALTQKGLK	YVEC(57.021460)SALTQKGLK	153	153	13	13	9	9	161	161	4	11.149	FALSE	TRUE	FALSE	FALSE	Self	0	0
Scan: 9332 Run: Y:\proj\prosit\xl\raw_files_all_batches\L1_20220110_MxR_FDR_fourthbatch_DSSOplate_B11_B12.raw P1_GSC(57.021460)STEVEKETQEK P2_GSC(57.021460)STEVEKETQEK 8 8	Y:\proj\prosit\xl\raw_files_all_batches\L1_20220110_MxR_FDR_fourthbatch_DSSOplate_B11_B12.raw	9332	O75348	FALSE	O75348	O75348	FALSE	GSC(57.021460)STEVEKETQEK	GSC(57.021460)STEVEKETQEK	66	66	14	14	8	8	73	73	5	11.149	FALSE	TRUE	FALSE	FALSE	Self	0	0
Scan: 39463 Run: Y:\proj\prosit\xl\raw_files_all_batches\L1_20211118_MxR_thirdbatch_DSSOplate_B7_B8.raw P1_LKGDSVTEIGITFLK P2_DYEKDEDVNQYLDK 1 3	Y:\proj\prosit\xl\raw_files_all_batches\L1_20211118_MxR_thirdbatch_DSSOplate_B7_B8.raw	39463	Q5T215	FALSE	Q5T215	Q5T215	FALSE	LKGDSVTEIGITFLK	DYEKDEDVNQYLDK	155	32	15	14	1	3	155	34	4	11.148	FALSE	TRUE	FALSE	FALSE	Self	0	0
Scan: 37443 Run: Y:\proj\prosit\xl\raw_files_all_batches\L1_20211004_MxR_secondbatch_DSSOplate_B5_B6.raw P1_DGKSTATDITGPIILQTYR P2_DDVTGYFPSMYLQKSGQDVSQAQR 2 13	Y:\proj\prosit\xl\raw_files_all_batches\L1_20211004_MxR_secondbatch_DSSOplate_B5_B6.raw	37443	A6NI72;P14598	FALSE	A6NI72;P14598	A6NI72;P14598	FALSE	DDVTGYFPSMYLQKSGQDVSQAQR	DGKSTATDITGPIILQTYR	269;268	144;143	24	19	13	2	281;280	145;144	4	11.148	FALSE	TRUE	FALSE	FALSE	Self	0	0
Scan: 35014 Run: Y:\proj\prosit\xl\raw_files_all_batches\L1_20210811_MxR_FDR_firstbatch_DSSOplate_D9_remeasure.raw P1_LGLELGKVVTK P2_IFSGSSHQDLSQKIADR 6 12	Y:\proj\prosit\xl\raw_files_all_batches\L1_20210811_MxR_FDR_firstbatch_DSSOplate_D9_remeasure.raw	35014	P60891	FALSE	P60891	P60891	FALSE	IFSGSSHQDLSQKIADR	LGLELGKVVTK	5	22	17	11	12	6	16	27	4	11.147	FALSE	TRUE	FALSE	FALSE	Self	0	0
Scan: 30232 Run: Y:\proj\prosit\xl\raw_files_all_batches\L1_20211118_MxR_thirdbatch_DSSOplate_C11_C12_212733.raw P1_STPTNQKGSIIPNNIR P2_AHLNDKEGQQDLDPWK 6 5	Y:\proj\prosit\xl\raw_files_all_batches\L1_20211118_MxR_thirdbatch_DSSOplate_C11_C12_212733.raw	30232	O43247	FALSE	O43247	O43247	FALSE	AHLNDKEGQQDLDPWK	STPTNQKGSIIPNNIR	14	131	16	16	5	6	18	136	5	11.147	FALSE	TRUE	FALSE	FALSE	Self	0	0
Scan: 40754 Run: Y:\proj\prosit\xl\raw_files_all_batches\L1_20211004_MxR_secondbatch_DSSOplate_C3.raw P1_GTVVYGEPITASLGTDGSHYWSKNWAK P2_AVGKDNFTLIPEGTNGTEER 22 3	Y:\proj\prosit\xl\raw_files_all_batches\L1_20211004_MxR_secondbatch_DSSOplate_C3.raw	40754	Q16555	FALSE	Q16555	Q16555	FALSE	GTVVYGEPITASLGTDGSHYWSKNWAK	AVGKDNFTLIPEGTNGTEER	270	341	27	20	22	3	291	343	5	11.147	FALSE	TRUE	FALSE	FALSE	Self	0	0
Scan: 39761 Run: Y:\proj\prosit\xl\raw_files_all_batches\L1_20210806_MxR_FDR_firstbatch_DSSOplate_C10.raw P1_VVANGDTANKVGTYQLAIVAK P2_GSLQILDQLLLPKQSR 9 12	Y:\proj\prosit\xl\raw_files_all_batches\L1_20210806_MxR_FDR_firstbatch_DSSOplate_C10.raw	39761	Q9BV20	FALSE	Q9BV20	Q9BV20	FALSE	VVANGDTANKVGTYQLAIVAK	GSLQILDQLLLPKQSR	249	10	21	16	9	12	257	21	5	11.146	FALSE	TRUE	FALSE	FALSE	Self	0	0
Scan: 49921 Run: Y:\proj\prosit\xl\raw_files_all_batches\L1_20220110_MxR_FDR_fourthbatch_DSSOplate_D7_D8.raw P1_GGNPELVALVKHLSK P2_GGNPELVALVKHLSK 10 10	Y:\proj\prosit\xl\raw_files_all_batches\L1_20220110_MxR_FDR_fourthbatch_DSSOplate_D7_D8.raw	49921	O95749	FALSE	O95749	O95749	FALSE	GGNPELVALVKHLSK	GGNPELVALVKHLSK	278	278	15	15	10	10	287	287	5	11.146	FALSE	TRUE	FALSE	FALSE	Self	0	0
Scan: 40540 Run: Y:\proj\prosit\xl\raw_files_all_batches\L1_20210727_MxR_FDR_firstbatch_DSSOplate2_H12.raw P1_HFRPTDDLQTIVAVAEQKNK P2_ALYQDETGTMKTSEEDSR 17 10	Y:\proj\prosit\xl\raw_files_all_batches\L1_20210727_MxR_FDR_firstbatch_DSSOplate2_H12.raw	40540	Q96LJ8	FALSE	Q96LJ8	Q96LJ8	FALSE	HFRPTDDLQTIVAVAEQKNK	ALYQDETGTMKTSEEDSR	213	146	20	18	17	10	229	155	5	11.146	FALSE	TRUE	FALSE	FALSE	Self	0	0
Scan: 31992 Run: Y:\proj\prosit\xl\raw_files_all_batches\L1_20211004_MxR_secondbatch_DSSOplate_B5_B6.raw P1_GLYDGPVC(57.021460)EVSVTPKTVTPASSAK P2_AVGKDNFTLIPEGTNGTEER 14 3	Y:\proj\prosit\xl\raw_files_all_batches\L1_20211004_MxR_secondbatch_DSSOplate_B5_B6.raw	31992	Q16555	FALSE	Q16555	Q16555	FALSE	GLYDGPVC(57.021460)EVSVTPKTVTPASSAK	AVGKDNFTLIPEGTNGTEER	496	341	24	20	14	3	509	343	4	11.146	FALSE	TRUE	FALSE	FALSE	Self	0	0
Scan: 40531 Run: Y:\proj\prosit\xl\raw_files_all_batches\L1_20210806_MxR_FDR_firstbatch_DSSOplate_D6.raw P1_YDYVFPENGLVAYKDGK P2_TIYFFGDKTM(15.994900)PGGNDHEIFTDPR 13 7	Y:\proj\prosit\xl\raw_files_all_batches\L1_20210806_MxR_FDR_firstbatch_DSSOplate_D6.raw	40531	O15305	FALSE	O15305	O15305	FALSE	TIYFFGDKTM(15.994900)PGGNDHEIFTDPR	YDYVFPENGLVAYKDGK	202	63	23	17	7	13	208	75	5	11.146	FALSE	TRUE	FALSE	FALSE	Self	0	0
Scan: 21600 Run: Y:\proj\prosit\xl\raw_files_all_batches\L1_20211118_MxR_thirdbatch_DSSOplate_C5_C6.raw P1_QEEENPAEETGEEKQDTQEK P2_EGILPERAEEAKLK 13 11	Y:\proj\prosit\xl\raw_files_all_batches\L1_20211118_MxR_thirdbatch_DSSOplate_C5_C6.raw	21600	O43768	FALSE	O43768	O43768	FALSE	QEEENPAEETGEEKQDTQEK	EGILPERAEEAKLK	4	24	20	14	13	11	16	34	4	11.146	FALSE	TRUE	FALSE	FALSE	Self	0	0
Scan: 18814 Run: Y:\proj\prosit\xl\raw_files_all_batches\L1_20211118_MxR_thirdbatch_DSSOplate_B7_B8.raw P1_GTIIPAQQKC(57.021460)PSAQQASK P2_GTIIPAQQKC(57.021460)PSAQQASK 8 8	Y:\proj\prosit\xl\raw_files_all_batches\L1_20211118_MxR_thirdbatch_DSSOplate_B7_B8.raw	18814	Q96PI1	FALSE	Q96PI1	Q96PI1	FALSE	GTIIPAQQKC(57.021460)PSAQQASK	GTIIPAQQKC(57.021460)PSAQQASK	57	57	18	18	8	8	64	64	4	11.145	FALSE	TRUE	FALSE	FALSE	Self	0	0
Scan: 40521 Run: Y:\proj\prosit\xl\raw_files_all_batches\L1_20220118_MxR_FDR_fourthbatch_DSSOplate_E1_E2_remeasure3.raw P1_HGLLKLNPVGAK P2_FDPYEHEALFHTPVEGKEPGTVALVSK 4 16	Y:\proj\prosit\xl\raw_files_all_batches\L1_20220118_MxR_FDR_fourthbatch_DSSOplate_E1_E2_remeasure3.raw	40521	Q9HAV7	FALSE	Q9HAV7	Q9HAV7	FALSE	FDPYEHEALFHTPVEGKEPGTVALVSK	HGLLKLNPVGAK	169	157	27	12	16	4	184	160	6	11.145	FALSE	TRUE	FALSE	FALSE	Self	0	0
Scan: 30591 Run: Y:\proj\prosit\xl\raw_files_all_batches\L1_20210811_MxR_FDR_firstbatch_DSSOplate_E6.raw P1_TRADKEGDYYVLNGSK P2_HGTEEQKATYLPQLTTEK 4 6	Y:\proj\prosit\xl\raw_files_all_batches\L1_20210811_MxR_FDR_firstbatch_DSSOplate_E6.raw	30591	P45954	FALSE	P45954	P45954	FALSE	HGTEEQKATYLPQLTTEK	TRADKEGDYYVLNGSK	152	189	18	16	6	4	157	192	6	11.145	FALSE	TRUE	FALSE	FALSE	Self	0	0
Scan: 43439 Run: Y:\proj\prosit\xl\raw_files_all_batches\L1_20220110_MxR_FDR_fourthbatch_DSSOplate_D7_D8.raw P1_IRGQVKNPGYPQSEGLLGEC(57.021460)MIR P2_HGKELGGESNFGDALLDAGESMK 5 2	Y:\proj\prosit\xl\raw_files_all_batches\L1_20220110_MxR_FDR_fourthbatch_DSSOplate_D7_D8.raw	43439	Q99961	FALSE	Q99961	Q99961	FALSE	HGKELGGESNFGDALLDAGESMK	IRGQVKNPGYPQSEGLLGEC(57.021460)MIR	99	76	23	23	2	5	100	80	6	11.145	FALSE	TRUE	FALSE	FALSE	Self	0	0
Scan: 21737 Run: Y:\proj\prosit\xl\raw_files_all_batches\L1_20220110_MxR_FDR_fourthbatch_DSSOplate_E7_E8.raw P1_ATQC(57.021460)VPKEEIKDDNPHLK P2_ATQC(57.021460)VPKEEIKDDNPHLK 6 6	Y:\proj\prosit\xl\raw_files_all_batches\L1_20220110_MxR_FDR_fourthbatch_DSSOplate_E7_E8.raw	21737	Q9HAV7	FALSE	Q9HAV7	Q9HAV7	FALSE	ATQC(57.021460)VPKEEIKDDNPHLK	ATQC(57.021460)VPKEEIKDDNPHLK	120	120	18	18	6	6	125	125	5	11.145	FALSE	TRUE	FALSE	FALSE	Self	0	0
Scan: 38347 Run: Y:\proj\prosit\xl\raw_files_all_batches\L1_20210811_MxR_FDR_firstbatch_DSSOplate_D12.raw P1_LETHEEASVKM(15.994900)LPTYVR P2_ITVGVDGSVYKLHPSFK 9 10	Y:\proj\prosit\xl\raw_files_all_batches\L1_20210811_MxR_FDR_firstbatch_DSSOplate_D12.raw	38347	P35557	FALSE	P35557	P35557	FALSE	ITVGVDGSVYKLHPSFK	LETHEEASVKM(15.994900)LPTYVR	403	46	17	17	10	9	412	54	6	11.145	FALSE	TRUE	FALSE	FALSE	Self	0	0
Scan: 34991 Run: Y:\proj\prosit\xl\raw_files_all_batches\L1_20211004_MxR_secondbatch_DSSOplate_C6.raw P1_MAGAIPLVTAGSQKK P2_LGAAAGFNYKKEDFSEATLK 13 10	Y:\proj\prosit\xl\raw_files_all_batches\L1_20211004_MxR_secondbatch_DSSOplate_C6.raw	34991	Q53FA7	FALSE	Q53FA7	Q53FA7	FALSE	LGAAAGFNYKKEDFSEATLK	MAGAIPLVTAGSQKK	183	162	20	15	10	13	192	174	5	11.144	FALSE	TRUE	FALSE	FALSE	Self	0	0
Scan: 36178 Run: Y:\proj\prosit\xl\raw_files_all_batches\L1_20211118_MxR_thirdbatch_DSSOplate_C5_C6.raw P1_KSPRPAGPQLFLPDPDPQR P2_DYEKDEDVNQYLDK 0 3	Y:\proj\prosit\xl\raw_files_all_batches\L1_20211118_MxR_thirdbatch_DSSOplate_C5_C6.raw	36178	Q9BUH6	FALSE	Q5T215	Q5T215	FALSE	KSPRPAGPQLFLPDPDPQR	DYEKDEDVNQYLDK	150	32	19	14	0	3		34	5	11.144	FALSE	TRUE	FALSE	FALSE	Between	0	34.294
Scan: 53816 Run: Y:\proj\prosit\xl\raw_files_all_batches\L1_20211118_MxR_thirdbatch_DSSOplate_D5_D6.raw P1_ELIGATAGKLHTGR P2_AEMDQILHGLDKVAEEWAQGTFK 8 11	Y:\proj\prosit\xl\raw_files_all_batches\L1_20211118_MxR_thirdbatch_DSSOplate_D5_D6.raw	53816	P04424	FALSE	P04424	P04424	FALSE	AEMDQILHGLDKVAEEWAQGTFK	ELIGATAGKLHTGR	57	97	23	14	11	8	67	104	5	11.144	FALSE	TRUE	FALSE	FALSE	Self	0	0
Scan: 13477 Run: Y:\proj\prosit\xl\raw_files_all_batches\L1_20210727_MxR_FDR_firstbatch_DSSOplate2_E12.raw P1_NQENLEKSASSNVR P2_NQENLEKSASSNVR 6 6	Y:\proj\prosit\xl\raw_files_all_batches\L1_20210727_MxR_FDR_firstbatch_DSSOplate2_E12.raw	13477	Q9H246	FALSE	Q9H246	Q9H246	FALSE	NQENLEKSASSNVR	NQENLEKSASSNVR	58	58	14	14	6	6	63	63	4	11.144	FALSE	TRUE	FALSE	FALSE	Self	0	0
Scan: 31046 Run: Y:\proj\prosit\xl\raw_files_all_batches\L1_20220110_MxR_FDR_fourthbatch_DSSOplate_D3_D4.raw P1_VANVIVDHSLQDC(57.021460)VFSKEAGR P2_ARELAALQGSETPGKGGGSSSSSER 16 14	Y:\proj\prosit\xl\raw_files_all_batches\L1_20220110_MxR_FDR_fourthbatch_DSSOplate_D3_D4.raw	31046	P11229	FALSE	A9UHW6	A9UHW6	FALSE	ARELAALQGSETPGKGGGSSSSSER	VANVIVDHSLQDC(57.021460)VFSKEAGR	218	36	25	21	14	16	231	51	6	11.144	FALSE	TRUE	FALSE	FALSE	Between	0	34.294
Scan: 29672 Run: Y:\proj\prosit\xl\raw_files_all_batches\L1_20211118_MxR_thirdbatch_DSSOplate_E9_E10.raw P1_ESYEVSLTQKTDPSVRPMHER P2_ESYEVSLTQKTDPSVRPMHER 9 9	Y:\proj\prosit\xl\raw_files_all_batches\L1_20211118_MxR_thirdbatch_DSSOplate_E9_E10.raw	29672	Q9NX40	FALSE	Q9NX40	Q9NX40	FALSE	ESYEVSLTQKTDPSVRPMHER	ESYEVSLTQKTDPSVRPMHER	207	207	21	21	9	9	215	215	6	11.143	FALSE	TRUE	FALSE	FALSE	Self	0	0
Scan: 42012 Run: Y:\proj\prosit\xl\raw_files_all_batches\L1_20220110_MxR_FDR_fourthbatch_DSSOplate_C11_C12.raw P1_NLDC(57.021460)PELISEFMKK P2_LTWHAYPEDAENKEK 12 12	Y:\proj\prosit\xl\raw_files_all_batches\L1_20220110_MxR_FDR_fourthbatch_DSSOplate_C11_C12.raw	42012	P45973	FALSE	P45973	P45973	FALSE	LTWHAYPEDAENKEK	NLDC(57.021460)PELISEFMKK	171	55	15	14	12	12	182	66	5	11.143	FALSE	TRUE	FALSE	FALSE	Self	0	0
Scan: 48100 Run: Y:\proj\prosit\xl\raw_files_all_batches\L1_20220118_MxR_FDR_fourthbatch_DSSOplate_E9_E10_remeasure.raw P1_SSYYM(15.994900)IGEQKFSSLPLGR P2_SSYYM(15.994900)IGEQKFSSLPLGR 9 9	Y:\proj\prosit\xl\raw_files_all_batches\L1_20220118_MxR_FDR_fourthbatch_DSSOplate_E9_E10_remeasure.raw	48100	P40261	FALSE	P40261	P40261	FALSE	SSYYM(15.994900)IGEQKFSSLPLGR	SSYYM(15.994900)IGEQKFSSLPLGR	200	200	18	18	9	9	208	208	4	11.142	FALSE	TRUE	FALSE	FALSE	Self	0	0
Scan: 39958 Run: Y:\proj\prosit\xl\raw_files_all_batches\L1_20210727_MxR_FDR_firstbatch_DSSOplate2_E12.raw P1_GLLFSASKQDLLR P2_EC(57.021460)ELLLQEC(57.021460)AHQTTKLGR 7 14	Y:\proj\prosit\xl\raw_files_all_batches\L1_20210727_MxR_FDR_firstbatch_DSSOplate2_E12.raw	39958	O76054	FALSE	O76054	O76054	FALSE	EC(57.021460)ELLLQEC(57.021460)AHQTTKLGR	GLLFSASKQDLLR	126	109	18	13	14	7	139	115	5	11.142	FALSE	TRUE	FALSE	FALSE	Self	0	0
Scan: 35653 Run: Y:\proj\prosit\xl\raw_files_all_batches\L1_20211118_MxR_thirdbatch_DSSOplate_D3_D4.raw P1_TVASDLQKC(57.021460)DSVEHLR P2_LDPTWQEM(15.994900)LNHATC(57.021460)KVNEAEEER 7 14	Y:\proj\prosit\xl\raw_files_all_batches\L1_20211118_MxR_thirdbatch_DSSOplate_D3_D4.raw	35653	Q7L8J4	FALSE	Q7L8J4	Q7L8J4	FALSE	LDPTWQEM(15.994900)LNHATC(57.021460)KVNEAEEER	TVASDLQKC(57.021460)DSVEHLR	164	339	23	16	14	7	177	345	6	11.142	FALSE	TRUE	FALSE	FALSE	Self	0	0
Scan: 24828 Run: Y:\proj\prosit\xl\raw_files_all_batches\L1_20211118_MxR_thirdbatch_DSSOplate_D5_D6.raw P1_VC(57.021460)DATYDKAPVEK P2_TKFREEPGC(57.021460)C(57.021460)VAVHC(57.021460)VAGLGR 7 1	Y:\proj\prosit\xl\raw_files_all_batches\L1_20211118_MxR_thirdbatch_DSSOplate_D5_D6.raw	24828	Q12974	FALSE	Q12974	Q12974	FALSE	TKFREEPGC(57.021460)C(57.021460)VAVHC(57.021460)VAGLGR	VC(57.021460)DATYDKAPVEK	86	44	21	13	1	7	86	50	5	11.142	FALSE	TRUE	FALSE	FALSE	Self	0	0
Scan: 37834 Run: Y:\proj\prosit\xl\raw_files_all_batches\L1_20210727_MxR_FDR_firstbatch_DSSOplate2_E12.raw P1_LETHEEASVKMLPTYVR P2_GFKASGAEGNNVVGLLR 9 2	Y:\proj\prosit\xl\raw_files_all_batches\L1_20210727_MxR_FDR_firstbatch_DSSOplate2_E12.raw	37834	P35557	FALSE	P35557	P35557	FALSE	GFKASGAEGNNVVGLLR	LETHEEASVKMLPTYVR	169	46	17	17	2	9	170	54	5	11.142	FALSE	TRUE	FALSE	FALSE	Self	0	0
Scan: 38626 Run: Y:\proj\prosit\xl\raw_files_all_batches\L1_20210806_MxR_FDR_firstbatch_DSSOplate_C12.raw P1_VEQILAEFQLQEEDLKK P2_GFKASGAEGNNVVGLLR 15 2	Y:\proj\prosit\xl\raw_files_all_batches\L1_20210806_MxR_FDR_firstbatch_DSSOplate_C12.raw	38626	P35557	FALSE	P35557	P35557	FALSE	GFKASGAEGNNVVGLLR	VEQILAEFQLQEEDLKK	169	15	17	17	2	15	170	29	4	11.142	FALSE	TRUE	FALSE	FALSE	Self	0	0
Scan: 43729 Run: Y:\proj\prosit\xl\raw_files_all_batches\L1_20211118_MxR_thirdbatch_DSSOplate_C5_C6.raw P1_TEISVESKHQTLQGLAFPLQPEAQR P2_DDLSFAGYQKHLSSC(57.021460)AAPAPLTSAER 7 9	Y:\proj\prosit\xl\raw_files_all_batches\L1_20211118_MxR_thirdbatch_DSSOplate_C5_C6.raw	43729	Q6IBS0	FALSE	Q6IBS0	Q6IBS0	FALSE	DDLSFAGYQKHLSSC(57.021460)AAPAPLTSAER	TEISVESKHQTLQGLAFPLQPEAQR	126	163	26	25	9	7	134	169	6	11.141	FALSE	TRUE	FALSE	FALSE	Self	0	0
Scan: 26958 Run: Y:\proj\prosit\xl\raw_files_all_batches\L1_20211004_MxR_secondbatch_DSSOplate_D1_D2.raw P1_LPEGELGKEIEGK P2_GRPC(57.021460)KIVEMSTSK 7 4	Y:\proj\prosit\xl\raw_files_all_batches\L1_20211004_MxR_secondbatch_DSSOplate_D1_D2.raw	26958	Q9GZV4	FALSE	Q9GZV4	Q9GZV4	FALSE	GRPC(57.021460)KIVEMSTSK	LPEGELGKEIEGK	34	113	13	13	4	7	37	119	4	11.141	FALSE	TRUE	FALSE	FALSE	Self	0	0
Scan: 36592 Run: Y:\proj\prosit\xl\raw_files_all_batches\L1_20211118_MxR_thirdbatch_DSSOplate_E3_E4_212733.raw P1_RPPSAFFLFC(57.021460)SEYHPKIK P2_DIAAYQAKGKPEAAK 15 7	Y:\proj\prosit\xl\raw_files_all_batches\L1_20211118_MxR_thirdbatch_DSSOplate_E3_E4_212733.raw	36592	B2RPK0	FALSE	B2RPK0	B2RPK0	FALSE	RPPSAFFLFC(57.021460)SEYHPKIK	DIAAYQAKGKPEAAK	96	157	18	15	15	7	110	163	4	11.141	FALSE	TRUE	FALSE	FALSE	Self	0	0
Scan: 34989 Run: Y:\proj\prosit\xl\raw_files_all_batches\L1_20211118_MxR_thirdbatch_DSSOplate_B7_B8.raw P1_DYEKDEDVNQYLDK P2_DEDVNQYLDKMGYGIGTR 3 9	Y:\proj\prosit\xl\raw_files_all_batches\L1_20211118_MxR_thirdbatch_DSSOplate_B7_B8.raw	34989	Q5T215	FALSE	Q5T215	Q5T215	FALSE	DEDVNQYLDKMGYGIGTR	DYEKDEDVNQYLDK	36	32	18	14	9	3	44	34	4	11.141	FALSE	TRUE	FALSE	FALSE	Self	0	0
Scan: 35201 Run: Y:\proj\prosit\xl\raw_files_all_batches\L1_20211118_MxR_thirdbatch_DSSOplate_B7_B8.raw P1_VSFTGSVPTGMKIMEMSAK P2_VEPADASGTEKAFEPATGR 11 10	Y:\proj\prosit\xl\raw_files_all_batches\L1_20211118_MxR_thirdbatch_DSSOplate_B7_B8.raw	35201	P49189	FALSE	P49189	P49189	FALSE	VEPADASGTEKAFEPATGR	VSFTGSVPTGMKIMEMSAK	19	227	19	19	10	11	28	237	4	11.141	FALSE	TRUE	FALSE	FALSE	Self	0	0
Scan: 26827 Run: Y:\proj\prosit\xl\raw_files_all_batches\L1_20211118_MxR_thirdbatch_DSSOplate_C7_C8.raw P1_RC(57.021460)AC(57.021460)AASSDESPGSKC(57.021460)SPEDLATAYNNR P2_C(57.021460)AC(57.021460)AASSDESPGSKC(57.021460)SPEDLATAYNNR 14 13	Y:\proj\prosit\xl\raw_files_all_batches\L1_20211118_MxR_thirdbatch_DSSOplate_C7_C8.raw	26827	Q5I0X7	FALSE	Q5I0X7	Q5I0X7	FALSE	RC(57.021460)AC(57.021460)AASSDESPGSKC(57.021460)SPEDLATAYNNR	C(57.021460)AC(57.021460)AASSDESPGSKC(57.021460)SPEDLATAYNNR	36	37	28	27	14	13	49	49	6	11.141	FALSE	TRUE	FALSE	FALSE	Self	0	0
Scan: 44042 Run: Y:\proj\prosit\xl\raw_files_all_batches\L1_20220110_MxR_FDR_fourthbatch_DSSOplate_D1_D2.raw P1_MFILQSKEAIHSQLLEK P2_AFTELQAKVIDTQQK 6 7	Y:\proj\prosit\xl\raw_files_all_batches\L1_20220110_MxR_FDR_fourthbatch_DSSOplate_D1_D2.raw	44042	O60925	FALSE	O60925	O60925	FALSE	MFILQSKEAIHSQLLEK	AFTELQAKVIDTQQK	66	11	17	15	6	7	71	17	5	11.141	FALSE	TRUE	FALSE	FALSE	Self	0	0
Scan: 29853 Run: Y:\proj\prosit\xl\raw_files_all_batches\L1_20210811_MxR_FDR_firstbatch_DSSOplate_E2.raw P1_SGAPAAESKEIVR P2_IHVYGYSM(15.994900)AYGPAQHAISTEKIK 8 20	Y:\proj\prosit\xl\raw_files_all_batches\L1_20210811_MxR_FDR_firstbatch_DSSOplate_E2.raw	29853	Q9NRX4	FALSE	Q9NRX4	Q9NRX4	FALSE	IHVYGYSM(15.994900)AYGPAQHAISTEKIK	SGAPAAESKEIVR	87	32	23	13	20	8	106	39	5	11.14	FALSE	TRUE	FALSE	FALSE	Self	0	0
Scan: 27277 Run: Y:\proj\prosit\xl\raw_files_all_batches\L1_20210811_MxR_FDR_firstbatch_DSSOplate_E11.raw P1_HYGKLFTASQDTQK P2_HYGKLFTASQDTQK 3 3	Y:\proj\prosit\xl\raw_files_all_batches\L1_20210811_MxR_FDR_firstbatch_DSSOplate_E11.raw	27277	Q8NCU1	FALSE	Q8NCU1	Q8NCU1	FALSE	HYGKLFTASQDTQK	HYGKLFTASQDTQK	80	80	14	14	3	3	82	82	4	11.14	FALSE	TRUE	FALSE	FALSE	Self	0	0
Scan: 32271 Run: Y:\proj\prosit\xl\raw_files_all_batches\L1_20210811_MxR_FDR_firstbatch_DSSOplate_E1_remeasure.raw P1_SGAPAAESKEIVR P2_IHVYGYSMAYGPAQHAISTEKIK 8 20	Y:\proj\prosit\xl\raw_files_all_batches\L1_20210811_MxR_FDR_firstbatch_DSSOplate_E1_remeasure.raw	32271	Q9NRX4	FALSE	Q9NRX4	Q9NRX4	FALSE	IHVYGYSMAYGPAQHAISTEKIK	SGAPAAESKEIVR	87	32	23	13	20	8	106	39	5	11.14	FALSE	TRUE	FALSE	FALSE	Self	0	0
Scan: 47269 Run: Y:\proj\prosit\xl\raw_files_all_batches\L1_20211004_MxR_secondbatch_DSSOplate_D9_D10.raw P1_MQGAGKALHELLLSAQR P2_MQGAGKALHELLLSAQR 5 5	Y:\proj\prosit\xl\raw_files_all_batches\L1_20211004_MxR_secondbatch_DSSOplate_D9_D10.raw	47269	O95257	FALSE	O95257	O95257	FALSE	MQGAGKALHELLLSAQR	MQGAGKALHELLLSAQR	18	18	17	17	5	5	22	22	6	11.14	FALSE	TRUE	FALSE	FALSE	Self	0	0
Scan: 41949 Run: Y:\proj\prosit\xl\raw_files_all_batches\L1_20210806_MxR_FDR_firstbatch_DSSOplate_D7.raw P1_VLEKIPEGC(57.021460)TGWEEPEEVLVEATVK P2_HYGKLFTASQDTQK 3 3	Y:\proj\prosit\xl\raw_files_all_batches\L1_20210806_MxR_FDR_firstbatch_DSSOplate_D7.raw	41949	Q8NCU1	FALSE	Q8NCU1	Q8NCU1	FALSE	VLEKIPEGC(57.021460)TGWEEPEEVLVEATVK	HYGKLFTASQDTQK	55	80	25	14	3	3	57	82	4	11.14	FALSE	TRUE	FALSE	FALSE	Self	0	0
Scan: 49199 Run: Y:\proj\prosit\xl\raw_files_all_batches\L1_20220110_MxR_FDR_fourthbatch_DSSOplate_C7_C8.raw P1_GIGGIFFDDLDSPSKEEVFR P2_EAC(57.021460)DQHGPDLYPKFK 14 12	Y:\proj\prosit\xl\raw_files_all_batches\L1_20220110_MxR_FDR_fourthbatch_DSSOplate_C7_C8.raw	49199	P36551	FALSE	P36551	P36551	FALSE	GIGGIFFDDLDSPSKEEVFR	EAC(57.021460)DQHGPDLYPKFK	332	301	20	15	14	12	345	312	5	11.139	FALSE	TRUE	FALSE	FALSE	Self	0	0
Scan: 29966 Run: Y:\proj\prosit\xl\raw_files_all_batches\L1_20211118_MxR_thirdbatch_DSSOplate_E1_E2.raw P1_HSDASVNFSEFSNKC(57.021460)SER P2_GEHPGLSIGDVAKK 13 12	Y:\proj\prosit\xl\raw_files_all_batches\L1_20211118_MxR_thirdbatch_DSSOplate_E1_E2.raw	29966	B2RPK0	FALSE	B2RPK0	B2RPK0	FALSE	HSDASVNFSEFSNKC(57.021460)SER	GEHPGLSIGDVAKK	30	114	18	14	13	12	42	125	5	11.139	FALSE	TRUE	FALSE	FALSE	Self	0	0
Scan: 38447 Run: Y:\proj\prosit\xl\raw_files_all_batches\L1_20210806_MxR_FDR_firstbatch_DSSOplate_C11.raw P1_LKVGQGC(57.021460)ATPLALFC(57.021460)DGGDVK P2_FADETAMLEKLK 1 9	Y:\proj\prosit\xl\raw_files_all_batches\L1_20210806_MxR_FDR_firstbatch_DSSOplate_C11.raw	38447	A6NEY8	FALSE	A6NEY8	A6NEY8	FALSE	LKVGQGC(57.021460)ATPLALFC(57.021460)DGGDVK	FADETAMLEKLK	98	88	21	12	1	9	98	96	4	11.139	FALSE	TRUE	FALSE	FALSE	Self	0	0
Scan: 40657 Run: Y:\proj\prosit\xl\raw_files_all_batches\L1_20211004_MxR_secondbatch_DSSOplate_C11_C12.raw P1_AIEM(15.994900)LGGELGSKIPVHPNDHVNK P2_AAAEVNQDYGLDPKIANAIM(15.994900)K 11 13	Y:\proj\prosit\xl\raw_files_all_batches\L1_20211004_MxR_secondbatch_DSSOplate_C11_C12.raw	40657	P07954	FALSE	P07954	P07954	FALSE	AIEM(15.994900)LGGELGSKIPVHPNDHVNK	AAAEVNQDYGLDPKIANAIM(15.994900)K	160	101	23	21	11	13	170	113	6	11.139	FALSE	TRUE	FALSE	FALSE	Self	0	0
Scan: 43505 Run: Y:\proj\prosit\xl\raw_files_all_batches\L1_20211004_MxR_secondbatch_DSSOplate_D3_D4.raw P1_YGIENVKTYSTSFTPMYHAVTK P2_LNAIYQNNLTKSHIEIIR 6 10	Y:\proj\prosit\xl\raw_files_all_batches\L1_20211004_MxR_secondbatch_DSSOplate_D3_D4.raw	43505	P00390	FALSE	P00390	P00390	FALSE	YGIENVKTYSTSFTPMYHAVTK	LNAIYQNNLTKSHIEIIR	434	153	22	18	6	10	439	162	6	11.138	FALSE	TRUE	FALSE	FALSE	Self	0	0
Scan: 33951 Run: Y:\proj\prosit\xl\raw_files_all_batches\L1_20220110_MxR_FDR_fourthbatch_DSSOplate_B7_B8.raw P1_GVTSEEFDKFLEER P2_EVKYEAPQATDGLAGALDAR 8 2	Y:\proj\prosit\xl\raw_files_all_batches\L1_20220110_MxR_FDR_fourthbatch_DSSOplate_B7_B8.raw	33951	O60784	FALSE	O60784	O60784	FALSE	EVKYEAPQATDGLAGALDAR	GVTSEEFDKFLEER	382	436	20	14	2	8	383	443	4	11.138	FALSE	TRUE	FALSE	FALSE	Self	0	0
Scan: 35322 Run: Y:\proj\prosit\xl\raw_files_all_batches\L1_20210811_MxR_FDR_firstbatch_DSSOplate_E3.raw P1_VSDNLPVAIKHVEK P2_ELQAAEYLEKHQIK 9 9	Y:\proj\prosit\xl\raw_files_all_batches\L1_20210811_MxR_FDR_firstbatch_DSSOplate_E3.raw	35322	A6NFE3	FALSE	P11309	P11309	FALSE	ELQAAEYLEKHQIK	VSDNLPVAIKHVEK	6	57	14	14	9	9	14	65	6	11.137	FALSE	TRUE	FALSE	FALSE	Between	0	34.294
Scan: 21548 Run: Y:\proj\prosit\xl\raw_files_all_batches\L1_20211004_MxR_secondbatch_DSSOplate_B9.raw P1_TKSTGGAPTFNVTVTK P2_TKSTGGAPTFNVTVTK 1 1	Y:\proj\prosit\xl\raw_files_all_batches\L1_20211004_MxR_secondbatch_DSSOplate_B9.raw	21548	P07737	FALSE	P07737	P07737	FALSE	TKSTGGAPTFNVTVTK	TKSTGGAPTFNVTVTK	89	89	16	16	1	1	89	89	4	11.137	FALSE	TRUE	FALSE	FALSE	Self	0	0
Scan: 37755 Run: Y:\proj\prosit\xl\raw_files_all_batches\L1_20220110_MxR_FDR_fourthbatch_DSSOplate_B5_B6.raw P1_STATLPLSFKEATLAK P2_STATLPLSFKEATLAK 9 9	Y:\proj\prosit\xl\raw_files_all_batches\L1_20220110_MxR_FDR_fourthbatch_DSSOplate_B5_B6.raw	37755	P20309	FALSE	P20309	P20309	FALSE	STATLPLSFKEATLAK	STATLPLSFKEATLAK	449	449	16	16	9	9	457	457	4	11.137	FALSE	TRUE	FALSE	FALSE	Self	0	0
Scan: 41456 Run: Y:\proj\prosit\xl\raw_files_all_batches\L1_20210806_MxR_FDR_firstbatch_DSSOplate_C7.raw P1_AEEYEFLTPVEEAPKGMLAR P2_AEEYEFLTPVEEAPKGM(15.994900)LAR 14 14	Y:\proj\prosit\xl\raw_files_all_batches\L1_20210806_MxR_FDR_firstbatch_DSSOplate_C7.raw	41456	P52565	FALSE	P52565	P52565	FALSE	AEEYEFLTPVEEAPKGM(15.994900)LAR	AEEYEFLTPVEEAPKGMLAR	152	152	20	20	14	14	165	165	4	11.137	FALSE	TRUE	FALSE	FALSE	Self	0	0
Scan: 37871 Run: Y:\proj\prosit\xl\raw_files_all_batches\L1_20210811_MxR_FDR_firstbatch_DSSOplate_E3.raw P1_KLTEIINTQHENVK P2_ELYSILQHKGLVDK 0 8	Y:\proj\prosit\xl\raw_files_all_batches\L1_20210811_MxR_FDR_firstbatch_DSSOplate_E3.raw	37871	P21695	FALSE	P21695	P21695	FALSE	ELYSILQHKGLVDK	KLTEIINTQHENVK	304	48	14	14	8	0	311		5	11.137	FALSE	TRUE	FALSE	FALSE	Self	0	0
Scan: 21736 Run: Y:\proj\prosit\xl\raw_files_all_batches\L1_20211004_MxR_secondbatch_DSSOplate_B11.raw P1_GTVQGQLQGPISKVR P2_GTVQGQLQGPISKVR 12 12	Y:\proj\prosit\xl\raw_files_all_batches\L1_20211004_MxR_secondbatch_DSSOplate_B11.raw	21736	P07311	FALSE	P07311	P07311	FALSE	GTVQGQLQGPISKVR	GTVQGQLQGPISKVR	45	45	15	15	12	12	56	56	5	11.136	FALSE	TRUE	FALSE	FALSE	Self	0	0
Scan: 44926 Run: Y:\proj\prosit\xl\raw_files_all_batches\L1_20211004_MxR_secondbatch_DSSOplate_C5_212733.raw P1_YVEC(57.021460)SALTQKGLK P2_TPFLLVGTQIDLRDDPSTIEKLAK 9 20	Y:\proj\prosit\xl\raw_files_all_batches\L1_20211004_MxR_secondbatch_DSSOplate_C5_212733.raw	44926	P60953	FALSE	P60953	P60953	FALSE	TPFLLVGTQIDLRDDPSTIEKLAK	YVEC(57.021460)SALTQKGLK	107	153	24	13	20	9	126	161	5	11.136	FALSE	TRUE	FALSE	FALSE	Self	0	0
Scan: 45228 Run: Y:\proj\prosit\xl\raw_files_all_batches\L1_20220110_MxR_FDR_fourthbatch_DSSOplate_D1_D2.raw P1_EAFTLMDQNRDGFIDKEDLK P2_DTYASLGKTNVKDDELDAMLK 15 7	Y:\proj\prosit\xl\raw_files_all_batches\L1_20220110_MxR_FDR_fourthbatch_DSSOplate_D1_D2.raw	45228	Q02045	FALSE	Q02045	Q02045	FALSE	DTYASLGKTNVKDDELDAMLK	EAFTLMDQNRDGFIDKEDLK	56	36	21	20	7	15	62	50	5	11.136	FALSE	TRUE	FALSE	FALSE	Self	0	0
Scan: 48087 Run: Y:\proj\prosit\xl\raw_files_all_batches\L1_20211118_MxR_thirdbatch_DSSOplate_D5_D6.raw P1_MLDHEYTTKEVFR P2_LTTTSLNKHLQELMDGLTAK 8 7	Y:\proj\prosit\xl\raw_files_all_batches\L1_20211118_MxR_thirdbatch_DSSOplate_D5_D6.raw	48087	Q969P6	FALSE	Q969P6	Q969P6	FALSE	LTTTSLNKHLQELMDGLTAK	MLDHEYTTKEVFR	403	98	20	13	7	8	409	105	5	11.136	FALSE	TRUE	FALSE	FALSE	Self	0	0
Scan: 49651 Run: Y:\proj\prosit\xl\raw_files_all_batches\L1_20220110_MxR_FDR_fourthbatch_DSSOplate_C7_C8.raw P1_SLASYGLKDGDVVILR P2_DMLLANPHELSLLKER 7 13	Y:\proj\prosit\xl\raw_files_all_batches\L1_20220110_MxR_FDR_fourthbatch_DSSOplate_C7_C8.raw	49651	Q5TDH0	FALSE	Q5TDH0	Q5TDH0	FALSE	DMLLANPHELSLLKER	SLASYGLKDGDVVILR	139	59	16	16	13	7	151	65	5	11.135	FALSE	TRUE	FALSE	FALSE	Self	0	0
Scan: 49840 Run: Y:\proj\prosit\xl\raw_files_all_batches\L1_20220110_MxR_FDR_fourthbatch_DSSOplate_C9_C10.raw P1_TADSSSSEDEEEYVVEKVLDRR P2_EANVKC(57.021460)PQIVIAFYEER 16 4	Y:\proj\prosit\xl\raw_files_all_batches\L1_20220110_MxR_FDR_fourthbatch_DSSOplate_C9_C10.raw	49840	P45973	FALSE	P45973	P45973	FALSE	TADSSSSEDEEEYVVEKVLDRR	EANVKC(57.021460)PQIVIAFYEER	7	154	22	17	16	4	22	157	5	11.135	FALSE	TRUE	FALSE	FALSE	Self	0	0
Scan: 52049 Run: Y:\proj\prosit\xl\raw_files_all_batches\L1_20211004_MxR_secondbatch_DSSOplate_D3_D4.raw P1_VGKHFWAFQLQGK P2_QVVAKLDAILTDMEEK 2 4	Y:\proj\prosit\xl\raw_files_all_batches\L1_20211004_MxR_secondbatch_DSSOplate_D3_D4.raw	52049	Q8IUZ5	FALSE	Q8IUZ5	Q8IUZ5	FALSE	QVVAKLDAILTDMEEK	VGKHFWAFQLQGK	423	254	16	13	4	2	426	255	4	11.134	FALSE	TRUE	FALSE	FALSE	Self	0	0
Scan: 19795 Run: Y:\proj\prosit\xl\raw_files_all_batches\L1_20211004_MxR_secondbatch_DSSOplate_C4_212733.raw P1_QPLGPDGSQGFKQR P2_QPLGPDGSQGFKQR 11 11	Y:\proj\prosit\xl\raw_files_all_batches\L1_20211004_MxR_secondbatch_DSSOplate_C4_212733.raw	19795	Q7Z422	FALSE	Q7Z422	Q7Z422	FALSE	QPLGPDGSQGFKQR	QPLGPDGSQGFKQR	137	137	14	14	11	11	147	147	4	11.134	FALSE	TRUE	FALSE	FALSE	Self	0	0
Scan: 23383 Run: Y:\proj\prosit\xl\raw_files_all_batches\L1_20210811_MxR_FDR_firstbatch_DSSOplate_E3.raw P1_HNVGVKC(57.021460)ATITPDEK P2_DATNDQVTKDAAEAIKK 5 8	Y:\proj\prosit\xl\raw_files_all_batches\L1_20210811_MxR_FDR_firstbatch_DSSOplate_E3.raw	23383	O75874	FALSE	O75874	O75874	FALSE	DATNDQVTKDAAEAIKK	HNVGVKC(57.021460)ATITPDEK	49	66	17	15	8	5	56	70	6	11.134	FALSE	TRUE	FALSE	FALSE	Self	0	0
Scan: 51545 Run: Y:\proj\prosit\xl\raw_files_all_batches\L1_20210811_MxR_FDR_firstbatch_DSSOplate_E3.raw P1_TAEKM(15.994900)ALTLLDYLFHR P2_EVQAVSNLSGQGKHGK 3 12	Y:\proj\prosit\xl\raw_files_all_batches\L1_20210811_MxR_FDR_firstbatch_DSSOplate_E3.raw	51545	Q8N9N5	FALSE	Q8N9N5	Q8N9N5	FALSE	EVQAVSNLSGQGKHGK	TAEKM(15.994900)ALTLLDYLFHR	262	246	16	16	12	3	273	248	6	11.134	FALSE	TRUE	FALSE	FALSE	Self	0	0
Scan: 22477 Run: Y:\proj\prosit\xl\raw_files_all_batches\L1_20220110_MxR_FDR_fourthbatch_DSSOplate_B11_B12.raw P1_GSC(57.021460)STEVEKETQEK P2_ASQSQGIQQLLQAEKR 8 14	Y:\proj\prosit\xl\raw_files_all_batches\L1_20220110_MxR_FDR_fourthbatch_DSSOplate_B11_B12.raw	22477	O75348	FALSE	O75348	O75348	FALSE	ASQSQGIQQLLQAEKR	GSC(57.021460)STEVEKETQEK	1	66	16	14	14	8	14	73	5	11.134	FALSE	TRUE	FALSE	FALSE	Self	0	0
Scan: 39195 Run: Y:\proj\prosit\xl\raw_files_all_batches\L1_20220110_MxR_FDR_fourthbatch_DSSOplate_B3_B4.raw P1_VVVTEKAAATAEEPDPK P2_TITKQVPNESFFNFFNPLK 5 3	Y:\proj\prosit\xl\raw_files_all_batches\L1_20220110_MxR_FDR_fourthbatch_DSSOplate_B3_B4.raw	39195	Q99733	FALSE	Q99733	Q99733	FALSE	TITKQVPNESFFNFFNPLK	VVVTEKAAATAEEPDPK	278	140	19	17	3	5	280	144	4	11.133	FALSE	TRUE	FALSE	FALSE	Self	0	0
Scan: 26729 Run: Y:\proj\prosit\xl\raw_files_all_batches\L1_20210806_MxR_FDR_firstbatch_DSSOplate_D7.raw P1_LSKFYQPYSEDTQQQIIR P2_LEKSEAGLAGAPAR 2 2	Y:\proj\prosit\xl\raw_files_all_batches\L1_20210806_MxR_FDR_firstbatch_DSSOplate_D7.raw	26729	Q92572	FALSE	Q92572	Q92572	FALSE	LSKFYQPYSEDTQQQIIR	LEKSEAGLAGAPAR	15	146	18	14	2	2	16	147	4	11.133	FALSE	TRUE	FALSE	FALSE	Self	0	0
Scan: 44655 Run: Y:\proj\prosit\xl\raw_files_all_batches\L1_20210811_MxR_FDR_firstbatch_DSSOplate_E4.raw P1_STWLILHHKVYDLTK P2_AEQSDEAVKYYTLEEIQK 8 8	Y:\proj\prosit\xl\raw_files_all_batches\L1_20210811_MxR_FDR_firstbatch_DSSOplate_E4.raw	44655	P00167	FALSE	P00167	P00167	FALSE	AEQSDEAVKYYTLEEIQK	STWLILHHKVYDLTK	1	24	18	15	8	8	8	31	5	11.133	FALSE	TRUE	FALSE	FALSE	Self	0	0
Scan: 39044 Run: Y:\proj\prosit\xl\raw_files_all_batches\L1_20220110_MxR_FDR_fourthbatch_DSSOplate_B7_B8.raw P1_TITKQVPNESFFNFFNPLK P2_NASNTEKLTDQVM(15.994900)QNPR 3 6	Y:\proj\prosit\xl\raw_files_all_batches\L1_20220110_MxR_FDR_fourthbatch_DSSOplate_B7_B8.raw	39044	Q99733	FALSE	Q99733	Q99733	FALSE	TITKQVPNESFFNFFNPLK	NASNTEKLTDQVM(15.994900)QNPR	278	19	19	17	3	6	280	24	4	11.133	FALSE	TRUE	FALSE	FALSE	Self	0	0
Scan: 34137 Run: Y:\proj\prosit\xl\raw_files_all_batches\L1_20211004_MxR_secondbatch_DSSOplate_B7_B8.raw P1_TKSTGGAPTFNVTVTK P2_TFVNITPAEVGVLVGKDR 1 15	Y:\proj\prosit\xl\raw_files_all_batches\L1_20211004_MxR_secondbatch_DSSOplate_B7_B8.raw	34137	P07737	FALSE	P07737	P07737	FALSE	TFVNITPAEVGVLVGKDR	TKSTGGAPTFNVTVTK	38	89	18	16	15	1	52	89	4	11.132	FALSE	TRUE	FALSE	FALSE	Self	0	0
Scan: 33666 Run: Y:\proj\prosit\xl\raw_files_all_batches\L1_20220110_MxR_FDR_fourthbatch_DSSOplate_B9_B10.raw P1_IEGFTNVKELYGK P2_IEGFTNVKELYGK 7 7	Y:\proj\prosit\xl\raw_files_all_batches\L1_20220110_MxR_FDR_fourthbatch_DSSOplate_B9_B10.raw	33666	O14908	FALSE	O14908	O14908	FALSE	IEGFTNVKELYGK	IEGFTNVKELYGK	72	72	13	13	7	7	78	78	4	11.132	FALSE	TRUE	FALSE	FALSE	Self	0	0
Scan: 41714 Run: Y:\proj\prosit\xl\raw_files_all_batches\L1_20220110_MxR_FDR_fourthbatch_DSSOplate_E7_E8.raw P1_KHAHLTDTEIMTLVDETNMYEGVGR P2_EAIHSQLLEKQK 0 9	Y:\proj\prosit\xl\raw_files_all_batches\L1_20220110_MxR_FDR_fourthbatch_DSSOplate_E7_E8.raw	41714	O60925	FALSE	O60925	O60925	FALSE	KHAHLTDTEIMTLVDETNMYEGVGR	EAIHSQLLEKQK	41	73	25	12	0	9		81	4	11.132	FALSE	TRUE	FALSE	FALSE	Self	0	0
Scan: 34933 Run: Y:\proj\prosit\xl\raw_files_all_batches\L1_20220110_MxR_FDR_fourthbatch_DSSOplate_C3_C4.raw P1_NASNTEKLTDQVMQNPR P2_LDNVPHTPSSYIETLPKAVK 6 16	Y:\proj\prosit\xl\raw_files_all_batches\L1_20220110_MxR_FDR_fourthbatch_DSSOplate_C3_C4.raw	34933	Q99733	FALSE	Q99733	Q99733	FALSE	LDNVPHTPSSYIETLPKAVK	NASNTEKLTDQVMQNPR	44	19	20	17	16	6	59	24	4	11.132	FALSE	TRUE	FALSE	FALSE	Self	0	0
Scan: 27694 Run: Y:\proj\prosit\xl\raw_files_all_batches\L1_20211118_MxR_thirdbatch_DSSOplate_C11_C12_212733.raw P1_YPSLGQKPGGSDFLM(15.994900)KR P2_YFDSGDYNM(15.994900)AKAK 15 10	Y:\proj\prosit\xl\raw_files_all_batches\L1_20211118_MxR_thirdbatch_DSSOplate_C11_C12_212733.raw	27694	O43768	FALSE	O43768	O43768	FALSE	YPSLGQKPGGSDFLM(15.994900)KR	YFDSGDYNM(15.994900)AKAK	40	63	17	13	15	10	54	72	5	11.132	FALSE	TRUE	FALSE	FALSE	Self	0	0
Scan: 31582 Run: Y:\proj\prosit\xl\raw_files_all_batches\L1_20211118_MxR_thirdbatch_DSSOplate_C3_C4.raw P1_YFDSGDYNM(15.994900)AKAK P2_QLPSAGPDKNLVTGDHIPTPQDLPQR 10 8	Y:\proj\prosit\xl\raw_files_all_batches\L1_20211118_MxR_thirdbatch_DSSOplate_C3_C4.raw	31582	O43768	FALSE	O43768	O43768	FALSE	QLPSAGPDKNLVTGDHIPTPQDLPQR	YFDSGDYNM(15.994900)AKAK	80	63	26	13	8	10	87	72	5	11.131	FALSE	TRUE	FALSE	FALSE	Self	0	0
Scan: 34287 Run: Y:\proj\prosit\xl\raw_files_all_batches\L1_20211118_MxR_thirdbatch_DSSOplate_D1_D2.raw P1_YFDSGDYNMAKAK P2_QLPSAGPDKNLVTGDHIPTPQDLPQRK 10 8	Y:\proj\prosit\xl\raw_files_all_batches\L1_20211118_MxR_thirdbatch_DSSOplate_D1_D2.raw	34287	O43768	FALSE	O43768	O43768	FALSE	QLPSAGPDKNLVTGDHIPTPQDLPQRK	YFDSGDYNMAKAK	80	63	27	13	8	10	87	72	4	11.131	FALSE	TRUE	FALSE	FALSE	Self	0	0
Scan: 47084 Run: Y:\proj\prosit\xl\raw_files_all_batches\L1_20220118_MxR_FDR_fourthbatch_DSSOplate_F7_F8_remeasure.raw P1_NLYEGLVM(15.994900)TEVQIQKVFTK P2_HGLLKLNPVGAK 14 4	Y:\proj\prosit\xl\raw_files_all_batches\L1_20220118_MxR_FDR_fourthbatch_DSSOplate_F7_F8_remeasure.raw	47084	Q9HAV7	FALSE	Q9HAV7	Q9HAV7	FALSE	NLYEGLVM(15.994900)TEVQIQKVFTK	HGLLKLNPVGAK	138	157	19	12	14	4	151	160	5	11.131	FALSE	TRUE	FALSE	FALSE	Self	0	0
Scan: 38627 Run: Y:\proj\prosit\xl\raw_files_all_batches\L1_20211118_MxR_thirdbatch_DSSOplate_D9_D10.raw P1_GKTATEAADDIINNHLPK P2_GKDIGLQINFHGDELHPM(15.994900)K 1 1	Y:\proj\prosit\xl\raw_files_all_batches\L1_20211118_MxR_thirdbatch_DSSOplate_D9_D10.raw	38627	Q96NU7	FALSE	Q96NU7	Q96NU7	FALSE	GKDIGLQINFHGDELHPM(15.994900)K	GKTATEAADDIINNHLPK	249	196	19	18	1	1	249	196	6	11.13	FALSE	TRUE	FALSE	FALSE	Self	0	0
Scan: 46182 Run: Y:\proj\prosit\xl\raw_files_all_batches\L1_20220110_MxR_FDR_fourthbatch_DSSOplate_D9_D10.raw P1_KYC(57.021460)VHYLEDVGSFEYTR P2_GGNPELVALVKHLSK 0 10	Y:\proj\prosit\xl\raw_files_all_batches\L1_20220110_MxR_FDR_fourthbatch_DSSOplate_D9_D10.raw	46182	O95749	FALSE	O95749	O95749	FALSE	KYC(57.021460)VHYLEDVGSFEYTR	GGNPELVALVKHLSK	244	278	17	15	0	10		287	4	11.13	FALSE	TRUE	FALSE	FALSE	Self	0	0
Scan: 43642 Run: Y:\proj\prosit\xl\raw_files_all_batches\L1_20211004_MxR_secondbatch_DSSOplate_C6.raw P1_TYSTSFTPM(15.994900)YHAVTKR P2_GIYAVGDVC(57.021460)GKALLTPVAIAAGR 14 10	Y:\proj\prosit\xl\raw_files_all_batches\L1_20211004_MxR_secondbatch_DSSOplate_C6.raw	43642	P00390	FALSE	P00390	P00390	FALSE	GIYAVGDVC(57.021460)GKALLTPVAIAAGR	TYSTSFTPM(15.994900)YHAVTKR	368	441	23	16	10	14	377	454	4	11.13	FALSE	TRUE	FALSE	FALSE	Self	0	0
Scan: 43878 Run: Y:\proj\prosit\xl\raw_files_all_batches\L1_20220110_MxR_FDR_fourthbatch_DSSOplate_B3_B4.raw P1_NEDLEEIASTDLKYLLVPAFQGALTMK P2_LSAMKSAVESGQADDER 12 4	Y:\proj\prosit\xl\raw_files_all_batches\L1_20220110_MxR_FDR_fourthbatch_DSSOplate_B3_B4.raw	43878	P78318	FALSE	P78318	P78318	FALSE	NEDLEEIASTDLKYLLVPAFQGALTMK	LSAMKSAVESGQADDER	64	171	27	17	12	4	75	174	4	11.13	FALSE	TRUE	FALSE	FALSE	Self	0	0
Scan: 34201 Run: Y:\proj\prosit\xl\raw_files_all_batches\L1_20211118_MxR_thirdbatch_DSSOplate_B9_B10.raw P1_QNSTGKAC(57.021460)FGTFLPEEK P2_QNSTGKAC(57.021460)FGTFLPEEK 5 5	Y:\proj\prosit\xl\raw_files_all_batches\L1_20211118_MxR_thirdbatch_DSSOplate_B9_B10.raw	34201	Q9NRP4	FALSE	Q9NRP4	Q9NRP4	FALSE	QNSTGKAC(57.021460)FGTFLPEEK	QNSTGKAC(57.021460)FGTFLPEEK	72	72	17	17	5	5	76	76	5	11.13	FALSE	TRUE	FALSE	FALSE	Self	0	0
Scan: 37243 Run: Y:\proj\prosit\xl\raw_files_all_batches\L1_20210811_MxR_FDR_firstbatch_DSSOplate_E1_remeasure.raw P1_LETHEEASVKMLPTYVR P2_LETHEEASVKM(15.994900)LPTYVR 9 9	Y:\proj\prosit\xl\raw_files_all_batches\L1_20210811_MxR_FDR_firstbatch_DSSOplate_E1_remeasure.raw	37243	P35557	FALSE	P35557	P35557	FALSE	LETHEEASVKM(15.994900)LPTYVR	LETHEEASVKMLPTYVR	46	46	17	17	9	9	54	54	5	11.129	FALSE	TRUE	FALSE	FALSE	Self	0	0
Scan: 31970 Run: Y:\proj\prosit\xl\raw_files_all_batches\L1_20210806_MxR_FDR_firstbatch_DSSOplate_C10.raw P1_FC(57.021460)ETTIGC(57.021460)KDPAQGQLLK P2_ANATGISLIKGVDEGPNGLK 8 9	Y:\proj\prosit\xl\raw_files_all_batches\L1_20210806_MxR_FDR_firstbatch_DSSOplate_C10.raw	31970	P21695	FALSE	P21695	P21695	FALSE	ANATGISLIKGVDEGPNGLK	FC(57.021460)ETTIGC(57.021460)KDPAQGQLLK	110	160	20	18	9	8	118	167	5	11.129	FALSE	TRUE	FALSE	FALSE	Self	0	0
Scan: 31551 Run: Y:\proj\prosit\xl\raw_files_all_batches\L1_20220110_MxR_FDR_fourthbatch_DSSOplate_C9_C10.raw P1_KVDVTSKAVTEVLAR P2_ASQLVSEKVGGAEGTK 6 7	Y:\proj\prosit\xl\raw_files_all_batches\L1_20220110_MxR_FDR_fourthbatch_DSSOplate_C9_C10.raw	31551	Q99961	FALSE	Q99961	Q99961	FALSE	ASQLVSEKVGGAEGTK	KVDVTSKAVTEVLAR	12	38	16	15	7	6	18	43	4	11.128	FALSE	TRUE	FALSE	FALSE	Self	0	0
Scan: 24295 Run: Y:\proj\prosit\xl\raw_files_all_batches\L1_20211118_MxR_thirdbatch_DSSOplate_B7_B8.raw P1_SAGKYDVYLINPQGK P2_AETSEGSGSAPAVPEASASPKQR 3 20	Y:\proj\prosit\xl\raw_files_all_batches\L1_20211118_MxR_thirdbatch_DSSOplate_B7_B8.raw	24295	P51608	FALSE	P51608	P51608	FALSE	AETSEGSGSAPAVPEASASPKQR	SAGKYDVYLINPQGK	61	115	23	15	20	3	80	117	4	11.128	FALSE	TRUE	FALSE	FALSE	Self	0	0
Scan: 20692 Run: Y:\proj\prosit\xl\raw_files_all_batches\L1_20211118_MxR_thirdbatch_DSSOplate_C9_C10.raw P1_SQKQEEENPAEETGEEK P2_EGILPERAEEAKLK 2 11	Y:\proj\prosit\xl\raw_files_all_batches\L1_20211118_MxR_thirdbatch_DSSOplate_C9_C10.raw	20692	O43768	FALSE	O43768	O43768	FALSE	SQKQEEENPAEETGEEK	EGILPERAEEAKLK	1	24	17	14	2	11	2	34	4	11.128	FALSE	TRUE	FALSE	FALSE	Self	0	0
Scan: 22539 Run: Y:\proj\prosit\xl\raw_files_all_batches\L1_20220110_MxR_FDR_fourthbatch_DSSOplate_C1_C2.raw P1_SVDDGGSFPKSFSK P2_SC(57.021460)SSYELQQQSMKR 9 12	Y:\proj\prosit\xl\raw_files_all_batches\L1_20220110_MxR_FDR_fourthbatch_DSSOplate_C1_C2.raw	22539	P20309	FALSE	P20309	P20309	FALSE	SC(57.021460)SSYELQQQSMKR	SVDDGGSFPKSFSK	288	412	14	14	12	9	299	420	4	11.128	FALSE	TRUE	FALSE	FALSE	Self	0	0
Scan: 27432 Run: Y:\proj\prosit\xl\raw_files_all_batches\L1_20211004_MxR_secondbatch_DSSOplate_E5_E6.raw P1_GTYHNKSFFTDDDK P2_GTYHNKSFFTDDDK 5 5	Y:\proj\prosit\xl\raw_files_all_batches\L1_20211004_MxR_secondbatch_DSSOplate_E5_E6.raw	27432	P52566	FALSE	P52566	P52566	FALSE	GTYHNKSFFTDDDK	GTYHNKSFFTDDDK	169	169	14	14	5	5	173	173	5	11.128	FALSE	TRUE	FALSE	FALSE	Self	0	0
Scan: 44782 Run: Y:\proj\prosit\xl\raw_files_all_batches\L1_20210806_MxR_FDR_firstbatch_DSSOplate_C9.raw P1_KQGGITSDQAAVISK P2_GILKSIASADM(15.994900)DFNQLEAFLTAQTK 0 3	Y:\proj\prosit\xl\raw_files_all_batches\L1_20210806_MxR_FDR_firstbatch_DSSOplate_C9.raw	44782	Q8N668	FALSE	Q8N668	Q8N668	FALSE	GILKSIASADM(15.994900)DFNQLEAFLTAQTK	KQGGITSDQAAVISK	56	81	25	15	3	0	58		4	11.127	FALSE	TRUE	FALSE	FALSE	Self	0	0
Scan: 30747 Run: Y:\proj\prosit\xl\raw_files_all_batches\L1_20220118_MxR_FDR_fourthbatch_DSSOplate_E5_E6_remeasure.raw P1_KYC(57.021460)VHYLEDVGSFEYTR P2_DDYANLHSKEYSENK 0 8	Y:\proj\prosit\xl\raw_files_all_batches\L1_20220118_MxR_FDR_fourthbatch_DSSOplate_E5_E6_remeasure.raw	30747	O95749	FALSE	O95749	O95749	FALSE	KYC(57.021460)VHYLEDVGSFEYTR	DDYANLHSKEYSENK	244	187	17	15	0	8		194	5	11.127	FALSE	TRUE	FALSE	FALSE	Self	0	0
Scan: 29073 Run: Y:\proj\prosit\xl\raw_files_all_batches\L1_20211118_MxR_thirdbatch_DSSOplate_B7_B8.raw P1_VLC(57.021460)GGDIYVPEDPKLK P2_VEPADASGTEKAFEPATGR 13 10	Y:\proj\prosit\xl\raw_files_all_batches\L1_20211118_MxR_thirdbatch_DSSOplate_B7_B8.raw	29073	P49189	FALSE	P49189	P49189	FALSE	VEPADASGTEKAFEPATGR	VLC(57.021460)GGDIYVPEDPKLK	19	352	19	16	10	13	28	364	4	11.127	FALSE	TRUE	FALSE	FALSE	Self	0	0
Scan: 39556 Run: Y:\proj\prosit\xl\raw_files_all_batches\L1_20210811_MxR_FDR_firstbatch_DSSOplate_D12.raw P1_LAGPLHKIITTTNLHPVK P2_GTVQEAGTLLSSKNVR 6 12	Y:\proj\prosit\xl\raw_files_all_batches\L1_20210811_MxR_FDR_firstbatch_DSSOplate_D12.raw	39556	Q8IV38	FALSE	Q8IV38	Q8IV38	FALSE	LAGPLHKIITTTNLHPVK	GTVQEAGTLLSSKNVR	159	22	18	16	6	12	164	33	6	11.126	FALSE	TRUE	FALSE	FALSE	Self	0	0
Scan: 28292 Run: Y:\proj\prosit\xl\raw_files_all_batches\L1_20211118_MxR_thirdbatch_DSSOplate_D11_D12.raw P1_KHSDASVNFSEFSNK P2_GEHPGLSIGDVAKK 0 12	Y:\proj\prosit\xl\raw_files_all_batches\L1_20211118_MxR_thirdbatch_DSSOplate_D11_D12.raw	28292	B2RPK0	FALSE	B2RPK0	B2RPK0	FALSE	KHSDASVNFSEFSNK	GEHPGLSIGDVAKK	29	114	15	14	0	12		125	5	11.126	FALSE	TRUE	FALSE	FALSE	Self	0	0
Scan: 24385 Run: Y:\proj\prosit\xl\raw_files_all_batches\L1_20211004_MxR_secondbatch_DSSOplate_D5_D6.raw P1_SLKEAENLMQEEHDNQANVR P2_SLKEAENLM(15.994900)QEEHDNQANVR 2 2	Y:\proj\prosit\xl\raw_files_all_batches\L1_20211004_MxR_secondbatch_DSSOplate_D5_D6.raw	24385	P09914	FALSE	P09914	P09914	FALSE	SLKEAENLM(15.994900)QEEHDNQANVR	SLKEAENLMQEEHDNQANVR	73	73	20	20	2	2	74	74	6	11.126	FALSE	TRUE	FALSE	FALSE	Self	0	0
Scan: 28967 Run: Y:\proj\prosit\xl\raw_files_all_batches\L1_20211118_MxR_thirdbatch_DSSOplate_C7_C8.raw P1_TVASDLQKC(57.021460)DSVEHLR P2_AKVTELEQQVAQAK 7 1	Y:\proj\prosit\xl\raw_files_all_batches\L1_20211118_MxR_thirdbatch_DSSOplate_C7_C8.raw	28967	Q7L8J4	FALSE	Q7L8J4	Q7L8J4	FALSE	TVASDLQKC(57.021460)DSVEHLR	AKVTELEQQVAQAK	339	240	16	14	7	1	345	240	4	11.125	FALSE	TRUE	FALSE	FALSE	Self	0	0
Scan: 33871 Run: Y:\proj\prosit\xl\raw_files_all_batches\L1_20211118_MxR_thirdbatch_DSSOplate_C1_C2.raw P1_VLADLKVQLYAK P2_KAAAEDVNVTFEDQQK 5 0	Y:\proj\prosit\xl\raw_files_all_batches\L1_20211118_MxR_thirdbatch_DSSOplate_C1_C2.raw	33871	Q9NQP4	FALSE	Q9NQP4	Q9NQP4	FALSE	KAAAEDVNVTFEDQQK	VLADLKVQLYAK	6	110	16	12	0	5		114	4	11.125	FALSE	TRUE	FALSE	FALSE	Self	0	0
Scan: 27528 Run: Y:\proj\prosit\xl\raw_files_all_batches\L1_20211118_MxR_thirdbatch_DSSOplate_D9_D10.raw P1_VGSGDTNNFPYLEKTAK P2_ALERPYTSKHSWGK 13 8	Y:\proj\prosit\xl\raw_files_all_batches\L1_20211118_MxR_thirdbatch_DSSOplate_D9_D10.raw	27528	Q9NR45	FALSE	Q9NR45	Q9NR45	FALSE	VGSGDTNNFPYLEKTAK	ALERPYTSKHSWGK	131	65	17	14	13	8	143	72	5	11.125	FALSE	TRUE	FALSE	FALSE	Self	0	0
Scan: 33380 Run: Y:\proj\prosit\xl\raw_files_all_batches\L1_20220118_MxR_FDR_fourthbatch_DSSOplate_F1_F2_remeasure.raw P1_YEDIC(57.021460)PSTHNM(15.994900)DVPNIKR P2_HGHAKVHLVGIDIFTGK 16 4	Y:\proj\prosit\xl\raw_files_all_batches\L1_20220118_MxR_FDR_fourthbatch_DSSOplate_F1_F2_remeasure.raw	33380	Q6IS14;Q9GZV4	FALSE	Q6IS14;Q9GZV4	Q6IS14;Q9GZV4	FALSE	YEDIC(57.021460)PSTHNM(15.994900)DVPNIKR	HGHAKVHLVGIDIFTGK	68;68	50;50	18	17	16	4	83;83	53;53	4	11.124	FALSE	TRUE	FALSE	FALSE	Self	0	0
Scan: 26057 Run: Y:\proj\prosit\xl\raw_files_all_batches\L1_20211004_MxR_secondbatch_DSSOplate_D7_D8.raw P1_TYSTSFTPM(15.994900)YHAVTKR P2_TYSTSFTPM(15.994900)YHAVTKR 14 14	Y:\proj\prosit\xl\raw_files_all_batches\L1_20211004_MxR_secondbatch_DSSOplate_D7_D8.raw	26057	P00390	FALSE	P00390	P00390	FALSE	TYSTSFTPM(15.994900)YHAVTKR	TYSTSFTPM(15.994900)YHAVTKR	441	441	16	16	14	14	454	454	5	11.124	FALSE	TRUE	FALSE	FALSE	Self	0	0
Scan: 49288 Run: Y:\proj\prosit\xl\raw_files_all_batches\L1_20220110_MxR_FDR_fourthbatch_DSSOplate_C5_C6.raw P1_SGNIKLC(57.021460)DFGISGQLVDSIAK P2_ITLATVKALNHLK 4 6	Y:\proj\prosit\xl\raw_files_all_batches\L1_20220110_MxR_FDR_fourthbatch_DSSOplate_C5_C6.raw	49288	P45985	FALSE	P45985	P45985	FALSE	SGNIKLC(57.021460)DFGISGQLVDSIAK	ITLATVKALNHLK	239	207	21	13	4	6	242	212	4	11.123	FALSE	TRUE	FALSE	FALSE	Self	0	0
Scan: 41017 Run: Y:\proj\prosit\xl\raw_files_all_batches\L1_20220110_MxR_FDR_fourthbatch_DSSOplate_C9_C10.raw P1_KVDVTSKAVTEVLAR P2_GQVKNPGYPQSEGLLGEC(57.021460)MIR 6 3	Y:\proj\prosit\xl\raw_files_all_batches\L1_20220110_MxR_FDR_fourthbatch_DSSOplate_C9_C10.raw	41017	Q99961	FALSE	Q99961	Q99961	FALSE	GQVKNPGYPQSEGLLGEC(57.021460)MIR	KVDVTSKAVTEVLAR	78	38	21	15	3	6	80	43	4	11.123	FALSE	TRUE	FALSE	FALSE	Self	0	0
Scan: 52464 Run: Y:\proj\prosit\xl\raw_files_all_batches\L1_20210811_MxR_FDR_firstbatch_DSSOplate_D9_remeasure.raw P1_FFADLLDYIKALNR P2_DLNHVC(57.021460)VISETGKAK 9 12	Y:\proj\prosit\xl\raw_files_all_batches\L1_20210811_MxR_FDR_firstbatch_DSSOplate_D9_remeasure.raw	52464	P00492	FALSE	P00492	P00492	FALSE	DLNHVC(57.021460)VISETGKAK	FFADLLDYIKALNR	200	73	15	14	12	9	211	81	5	11.123	FALSE	TRUE	FALSE	FALSE	Self	0	0
Scan: 34601 Run: Y:\proj\prosit\xl\raw_files_all_batches\L1_20220110_MxR_FDR_fourthbatch_DSSOplate_D1_D2.raw P1_DTIKHIGYDDSAK P2_AVVPAKYLDEDTVYHLQPSGR 3 5	Y:\proj\prosit\xl\raw_files_all_batches\L1_20220110_MxR_FDR_fourthbatch_DSSOplate_D1_D2.raw	34601	Q00266	FALSE	Q00266	Q00266	FALSE	AVVPAKYLDEDTVYHLQPSGR	DTIKHIGYDDSAK	228	84	21	13	5	3	232	86	5	11.122	FALSE	TRUE	FALSE	FALSE	Self	0	0
Scan: 28889 Run: Y:\proj\prosit\xl\raw_files_all_batches\L1_20220110_MxR_FDR_fourthbatch_DSSOplate_B7_B8.raw P1_QYTSPEEIDAQLQAEKQK P2_KGVEGLIDIENPNR 15 0	Y:\proj\prosit\xl\raw_files_all_batches\L1_20220110_MxR_FDR_fourthbatch_DSSOplate_B7_B8.raw	28889	Q13442	FALSE	Q13442	Q13442	FALSE	QYTSPEEIDAQLQAEKQK	KGVEGLIDIENPNR	15	74	18	14	15	0	29		4	11.122	FALSE	TRUE	FALSE	FALSE	Self	0	0
Scan: 45804 Run: Y:\proj\prosit\xl\raw_files_all_batches\L1_20220110_MxR_FDR_fourthbatch_DSSOplate_D9_D10.raw P1_HDAATC(57.021460)FVDAGNAFKK P2_AALC(57.021460)HFC(57.021460)IDMLNAKLAVQK 14 13	Y:\proj\prosit\xl\raw_files_all_batches\L1_20220110_MxR_FDR_fourthbatch_DSSOplate_D9_D10.raw	45804	P54920	FALSE	P54920	P54920	FALSE	AALC(57.021460)HFC(57.021460)IDMLNAKLAVQK	HDAATC(57.021460)FVDAGNAFKK	208	78	19	16	13	14	220	91	6	11.122	FALSE	TRUE	FALSE	FALSE	Self	0	0
Scan: 29748 Run: Y:\proj\prosit\xl\raw_files_all_batches\L1_20210811_MxR_FDR_firstbatch_DSSOplate_E2.raw P1_DLNHVC(57.021460)VISETGKAK P2_DLNHVC(57.021460)VISETGKAK 12 12	Y:\proj\prosit\xl\raw_files_all_batches\L1_20210811_MxR_FDR_firstbatch_DSSOplate_E2.raw	29748	P00492	FALSE	P00492	P00492	FALSE	DLNHVC(57.021460)VISETGKAK	DLNHVC(57.021460)VISETGKAK	200	200	15	15	12	12	211	211	6	11.122	FALSE	TRUE	FALSE	FALSE	Self	0	0
Scan: 34228 Run: Y:\proj\prosit\xl\raw_files_all_batches\L1_20210811_MxR_FDR_firstbatch_DSSOplate_E4.raw P1_FDNTYSFIHAKK P2_EC(57.021460)ELLLQEC(57.021460)AHQTTKLGR 10 14	Y:\proj\prosit\xl\raw_files_all_batches\L1_20210811_MxR_FDR_firstbatch_DSSOplate_E4.raw	34228	O76054	FALSE	O76054	O76054	FALSE	EC(57.021460)ELLLQEC(57.021460)AHQTTKLGR	FDNTYSFIHAKK	126	364	18	12	14	10	139	373	6	11.122	FALSE	TRUE	FALSE	FALSE	Self	0	0
Scan: 23361 Run: Y:\proj\prosit\xl\raw_files_all_batches\L1_20210811_MxR_FDR_firstbatch_DSSOplate_E3.raw P1_HNVGVKC(57.021460)ATITPDEK P2_DATNDQVTKDAAEAIKK 5 8	Y:\proj\prosit\xl\raw_files_all_batches\L1_20210811_MxR_FDR_firstbatch_DSSOplate_E3.raw	23361	O75874	FALSE	O75874	O75874	FALSE	DATNDQVTKDAAEAIKK	HNVGVKC(57.021460)ATITPDEK	49	66	17	15	8	5	56	70	4	11.121	FALSE	TRUE	FALSE	FALSE	Self	0	0
Scan: 48079 Run: Y:\proj\prosit\xl\raw_files_all_batches\L1_20210811_MxR_FDR_firstbatch_DSSOplate_D11.raw P1_ESFNPESYELDKSFR P2_ERDKVMPLIIQGFK 11 3	Y:\proj\prosit\xl\raw_files_all_batches\L1_20210811_MxR_FDR_firstbatch_DSSOplate_D11.raw	48079	P49903	FALSE	P49903	P49903	FALSE	ESFNPESYELDKSFR	ERDKVMPLIIQGFK	4	135	15	14	11	3	14	137	4	11.121	FALSE	TRUE	FALSE	FALSE	Self	0	0
Scan: 27188 Run: Y:\proj\prosit\xl\raw_files_all_batches\L1_20220110_MxR_FDR_fourthbatch_DSSOplate_B9_B10.raw P1_KLDPGSEETQTLVR P2_AFKALIAAQYSGAQVR 0 2	Y:\proj\prosit\xl\raw_files_all_batches\L1_20220110_MxR_FDR_fourthbatch_DSSOplate_B9_B10.raw	27188	P26641	FALSE	P26641	P26641	FALSE	AFKALIAAQYSGAQVR	KLDPGSEETQTLVR	14	400	16	14	2	0	15		5	11.121	FALSE	TRUE	FALSE	FALSE	Self	0	0
Scan: 28946 Run: Y:\proj\prosit\xl\raw_files_all_batches\L1_20211118_MxR_thirdbatch_DSSOplate_D9_D10.raw P1_KHSDASVNFSEFSNK P2_IKGEHPGLSIGDVAK 0 1	Y:\proj\prosit\xl\raw_files_all_batches\L1_20211118_MxR_thirdbatch_DSSOplate_D9_D10.raw	28946	B2RPK0	FALSE	B2RPK0	B2RPK0	FALSE	IKGEHPGLSIGDVAK	KHSDASVNFSEFSNK	112	29	15	15	1	0	112		5	11.121	FALSE	TRUE	FALSE	FALSE	Self	0	0
Scan: 39516 Run: Y:\proj\prosit\xl\raw_files_all_batches\L1_20211004_MxR_secondbatch_DSSOplate_B10.raw P1_GALEMVQMAVEAKFVQDTLK P2_DYENDEDVNKQLDK 12 9	Y:\proj\prosit\xl\raw_files_all_batches\L1_20211004_MxR_secondbatch_DSSOplate_B10.raw	39516	O43617	FALSE	O43617	O43617	FALSE	GALEMVQMAVEAKFVQDTLK	DYENDEDVNKQLDK	136	32	20	14	12	9	147	40	5	11.121	FALSE	TRUE	FALSE	FALSE	Self	0	0
Scan: 45745 Run: Y:\proj\prosit\xl\raw_files_all_batches\L1_20211004_MxR_secondbatch_DSSOplate_C5_212733.raw P1_GALEM(15.994900)VQM(15.994900)AVEAKFVQDTLKGDGVTEIR P2_DYENDEDVNKQLDK 12 9	Y:\proj\prosit\xl\raw_files_all_batches\L1_20211004_MxR_secondbatch_DSSOplate_C5_212733.raw	45745	O43617	FALSE	O43617	O43617	FALSE	GALEM(15.994900)VQM(15.994900)AVEAKFVQDTLKGDGVTEIR	DYENDEDVNKQLDK	136	32	28	14	12	9	147	40	5	11.121	FALSE	TRUE	FALSE	FALSE	Self	0	0
Scan: 42706 Run: Y:\proj\prosit\xl\raw_files_all_batches\L1_20220110_MxR_FDR_fourthbatch_DSSOplate_C7_C8.raw P1_SC(57.021460)SSYELQQQSMKR P2_AIYSIVLKLPGHSTILNSTK 12 7	Y:\proj\prosit\xl\raw_files_all_batches\L1_20220110_MxR_FDR_fourthbatch_DSSOplate_C7_C8.raw	42706	P20309	FALSE	P20309	P20309	FALSE	AIYSIVLKLPGHSTILNSTK	SC(57.021460)SSYELQQQSMKR	362	288	20	14	7	12	368	299	5	11.121	FALSE	TRUE	FALSE	FALSE	Self	0	0
Scan: 30665 Run: Y:\proj\prosit\xl\raw_files_all_batches\L1_20211004_MxR_secondbatch_DSSOplate_B5_B6.raw P1_AVVTGKMDENQFVAVTSTNAAK P2_AVGKDNFTLIPEGTNGTEER 5 3	Y:\proj\prosit\xl\raw_files_all_batches\L1_20211004_MxR_secondbatch_DSSOplate_B5_B6.raw	30665	Q16555	FALSE	Q16555	Q16555	FALSE	AVVTGKMDENQFVAVTSTNAAK	AVGKDNFTLIPEGTNGTEER	368	341	22	20	5	3	372	343	4	11.12	FALSE	TRUE	FALSE	FALSE	Self	0	0
Scan: 31093 Run: Y:\proj\prosit\xl\raw_files_all_batches\L1_20211118_MxR_thirdbatch_DSSOplate_E3_E4_212733.raw P1_QAHEASGKAVFMAETK P2_HLWEVDVQGSKAYSR 7 10	Y:\proj\prosit\xl\raw_files_all_batches\L1_20211118_MxR_thirdbatch_DSSOplate_E3_E4_212733.raw	31093	P04424	FALSE	P04424	P04424	FALSE	QAHEASGKAVFMAETK	HLWEVDVQGSKAYSR	385	32	16	15	7	10	391	41	4	11.12	FALSE	TRUE	FALSE	FALSE	Self	0	0
Scan: 40305 Run: Y:\proj\prosit\xl\raw_files_all_batches\L1_20220110_MxR_FDR_fourthbatch_DSSOplate_B9_B10.raw P1_IFQKGESPVDYDGGR P2_FALLKGSFSEQGINEFLR 3 4	Y:\proj\prosit\xl\raw_files_all_batches\L1_20220110_MxR_FDR_fourthbatch_DSSOplate_B9_B10.raw	40305	Q15084	FALSE	Q15084	Q15084	FALSE	FALLKGSFSEQGINEFLR	IFQKGESPVDYDGGR	368	241	18	15	4	3	371	243	4	11.119	FALSE	TRUE	FALSE	FALSE	Self	0	0
Scan: 44275 Run: Y:\proj\prosit\xl\raw_files_all_batches\L1_20210811_MxR_FDR_firstbatch_DSSOplate_D12.raw P1_GLLFSASKQDLLR P2_FDNTYSFIHAKK 7 10	Y:\proj\prosit\xl\raw_files_all_batches\L1_20210811_MxR_FDR_firstbatch_DSSOplate_D12.raw	44275	O76054	FALSE	O76054	O76054	FALSE	GLLFSASKQDLLR	FDNTYSFIHAKK	109	364	13	12	7	10	115	373	4	11.119	FALSE	TRUE	FALSE	FALSE	Self	0	0
Scan: 30568 Run: Y:\proj\prosit\xl\raw_files_all_batches\L1_20220110_MxR_FDR_fourthbatch_DSSOplate_D7_D8.raw P1_LVEKYGLLVGGAASHR P2_DNHVVAAGGVEKAVR 3 11	Y:\proj\prosit\xl\raw_files_all_batches\L1_20220110_MxR_FDR_fourthbatch_DSSOplate_D7_D8.raw	30568	Q15274	FALSE	Q15274	Q15274	FALSE	LVEKYGLLVGGAASHR	DNHVVAAGGVEKAVR	145	171	16	15	3	11	147	181	5	11.119	FALSE	TRUE	FALSE	FALSE	Self	0	0
Scan: 50732 Run: Y:\proj\prosit\xl\raw_files_all_batches\L1_20211004_MxR_secondbatch_DSSOplate_C8.raw P1_VKDSDDVPMVLVGNK P2_TGEGFLC(57.021460)VFAINNTKSFEDIHQYR 1 14	Y:\proj\prosit\xl\raw_files_all_batches\L1_20211004_MxR_secondbatch_DSSOplate_C8.raw	50732	P01112	FALSE	P01112	P01112	FALSE	TGEGFLC(57.021460)VFAINNTKSFEDIHQYR	VKDSDDVPMVLVGNK	73	102	24	15	14	1	86	102	5	11.118	FALSE	TRUE	FALSE	FALSE	Self	0	0
Scan: 19084 Run: Y:\proj\prosit\xl\raw_files_all_batches\L1_20211118_MxR_thirdbatch_DSSOplate_E1_E2.raw P1_TVASDLQKC(57.021460)DSVEHLR P2_RLAKEAQQETQK 7 3	Y:\proj\prosit\xl\raw_files_all_batches\L1_20211118_MxR_thirdbatch_DSSOplate_E1_E2.raw	19084	Q7L8J4	FALSE	Q7L8J4	Q7L8J4	FALSE	TVASDLQKC(57.021460)DSVEHLR	RLAKEAQQETQK	339	120	16	12	7	3	345	122	5	11.118	FALSE	TRUE	FALSE	FALSE	Self	0	0
Scan: 26781 Run: Y:\proj\prosit\xl\raw_files_all_batches\L1_20211004_MxR_secondbatch_DSSOplate_B9.raw P1_AEKENPGLTQDIIMK P2_AEKENPGLTQDIIMK 2 2	Y:\proj\prosit\xl\raw_files_all_batches\L1_20211004_MxR_secondbatch_DSSOplate_B9.raw	26781	Q9BUL8	FALSE	Q9BUL8	Q9BUL8	FALSE	AEKENPGLTQDIIMK	AEKENPGLTQDIIMK	50	50	15	15	2	2	51	51	4	11.117	FALSE	TRUE	FALSE	FALSE	Self	0	0
Scan: 38056 Run: Y:\proj\prosit\xl\raw_files_all_batches\L1_20220110_MxR_FDR_fourthbatch_DSSOplate_B7_B8.raw P1_DLSTIEPLKQLENLK P2_APSDVKELALDNSR 8 5	Y:\proj\prosit\xl\raw_files_all_batches\L1_20220110_MxR_FDR_fourthbatch_DSSOplate_B7_B8.raw	38056	O43423	FALSE	O43423	O43423	FALSE	DLSTIEPLKQLENLK	APSDVKELALDNSR	97	14	15	14	8	5	104	18	4	11.117	FALSE	TRUE	FALSE	FALSE	Self	0	0
Scan: 34655 Run: Y:\proj\prosit\xl\raw_files_all_batches\L1_20220110_MxR_FDR_fourthbatch_DSSOplate_C11_C12.raw P1_C(57.021460)PNLTHLYLSGNKIK P2_APSDVKELALDNSR 12 5	Y:\proj\prosit\xl\raw_files_all_batches\L1_20220110_MxR_FDR_fourthbatch_DSSOplate_C11_C12.raw	34655	O43423	FALSE	O43423	O43423	FALSE	C(57.021460)PNLTHLYLSGNKIK	APSDVKELALDNSR	82	14	15	14	12	5	93	18	5	11.117	FALSE	TRUE	FALSE	FALSE	Self	0	0
Scan: 38259 Run: Y:\proj\prosit\xl\raw_files_all_batches\L1_20211004_MxR_secondbatch_DSSOplate_D9_D10.raw P1_GHIIVDEFQNTNVKGIYAVGDVC(57.021460)GK P2_GHAAFTSDPKPTIEVSGK 13 9	Y:\proj\prosit\xl\raw_files_all_batches\L1_20211004_MxR_secondbatch_DSSOplate_D9_D10.raw	38259	P00390	FALSE	P00390	P00390	FALSE	GHIIVDEFQNTNVKGIYAVGDVC(57.021460)GK	GHAAFTSDPKPTIEVSGK	354	171	25	18	13	9	366	179	5	11.117	FALSE	TRUE	FALSE	FALSE	Self	0	0
Scan: 24875 Run: Y:\proj\prosit\xl\raw_files_all_batches\L1_20211118_MxR_thirdbatch_DSSOplate_E1_E2.raw P1_KHSDASVNFSEFSNK P2_EKYEKDIAAYQAK 0 4	Y:\proj\prosit\xl\raw_files_all_batches\L1_20211118_MxR_thirdbatch_DSSOplate_E1_E2.raw	24875	B2RPK0	FALSE	B2RPK0	B2RPK0	FALSE	KHSDASVNFSEFSNK	EKYEKDIAAYQAK	29	152	15	13	0	4		155	4	11.116	FALSE	TRUE	FALSE	FALSE	Self	0	0
Scan: 26057 Run: Y:\proj\prosit\xl\raw_files_all_batches\L1_20220110_MxR_FDR_fourthbatch_DSSOplate_C9_C10.raw P1_VKLEEQLKETVEK P2_QKNSGQNLEEDMGQSEQK 7 1	Y:\proj\prosit\xl\raw_files_all_batches\L1_20220110_MxR_FDR_fourthbatch_DSSOplate_C9_C10.raw	26057	Q9HAV7	FALSE	Q9HAV7	Q9HAV7	FALSE	QKNSGQNLEEDMGQSEQK	VKLEEQLKETVEK	32	64	18	13	1	7	32	70	4	11.116	FALSE	TRUE	FALSE	FALSE	Self	0	0
Scan: 36523 Run: Y:\proj\prosit\xl\raw_files_all_batches\L1_20211118_MxR_thirdbatch_DSSOplate_C5_C6.raw P1_TTAGAASLTKWIQK P2_ASNGLC(57.021460)PEILGKPHDPDSQK 9 11	Y:\proj\prosit\xl\raw_files_all_batches\L1_20211118_MxR_thirdbatch_DSSOplate_C5_C6.raw	36523	Q5VTH2	FALSE	Q5VTH2	Q5VTH2	FALSE	ASNGLC(57.021460)PEILGKPHDPDSQK	TTAGAASLTKWIQK	104	84	20	14	11	9	114	92	5	11.116	FALSE	TRUE	FALSE	FALSE	Self	0	0
Scan: 30986 Run: Y:\proj\prosit\xl\raw_files_all_batches\L1_20211118_MxR_thirdbatch_DSSOplate_B9_B10.raw P1_GAAEETKSLMK P2_EGQQDLDPWKAAYSSLDTSK 6 9	Y:\proj\prosit\xl\raw_files_all_batches\L1_20211118_MxR_thirdbatch_DSSOplate_B9_B10.raw	30986	O43247	FALSE	O43247	O43247	FALSE	EGQQDLDPWKAAYSSLDTSK	GAAEETKSLMK	20	211	20	11	9	6	28	216	4	11.116	FALSE	TRUE	FALSE	FALSE	Self	0	0
Scan: 28398 Run: Y:\proj\prosit\xl\raw_files_all_batches\L1_20220110_MxR_FDR_fourthbatch_DSSOplate_B7_B8.raw P1_TSDVNSSVGKSTATLPLSFK P2_SVDDGGSFPKSFSK 9 9	Y:\proj\prosit\xl\raw_files_all_batches\L1_20220110_MxR_FDR_fourthbatch_DSSOplate_B7_B8.raw	28398	P20309	FALSE	P20309	P20309	FALSE	TSDVNSSVGKSTATLPLSFK	SVDDGGSFPKSFSK	439	412	20	14	9	9	447	420	4	11.116	FALSE	TRUE	FALSE	FALSE	Self	0	0
Scan: 34932 Run: Y:\proj\prosit\xl\raw_files_all_batches\L1_20211004_MxR_secondbatch_DSSOplate_C8.raw P1_LNAIYQNNLTKSHIEIIR P2_LGGTC(57.021460)VNVGC(57.021460)VPKK 10 12	Y:\proj\prosit\xl\raw_files_all_batches\L1_20211004_MxR_secondbatch_DSSOplate_C8.raw	34932	P00390	FALSE	P00390	P00390	FALSE	LNAIYQNNLTKSHIEIIR	LGGTC(57.021460)VNVGC(57.021460)VPKK	153	97	18	14	10	12	162	108	4	11.115	FALSE	TRUE	FALSE	FALSE	Self	0	0
Scan: 34331 Run: Y:\proj\prosit\xl\raw_files_all_batches\L1_20220110_MxR_FDR_fourthbatch_DSSOplate_D3_D4.raw P1_YGALPDQGIAKAAPEEFRK P2_YGALPDQGIAKAAPEEFRK 10 10	Y:\proj\prosit\xl\raw_files_all_batches\L1_20220110_MxR_FDR_fourthbatch_DSSOplate_D3_D4.raw	34331	P78318	FALSE	P78318	P78318	FALSE	YGALPDQGIAKAAPEEFRK	YGALPDQGIAKAAPEEFRK	276	276	19	19	10	10	285	285	5	11.115	FALSE	TRUE	FALSE	FALSE	Self	0	0
Scan: 39966 Run: Y:\proj\prosit\xl\raw_files_all_batches\L1_20210806_MxR_FDR_firstbatch_DSSOplate_D6.raw P1_FADETAMLEKLK P2_FADETAMLEKLK 9 9	Y:\proj\prosit\xl\raw_files_all_batches\L1_20210806_MxR_FDR_firstbatch_DSSOplate_D6.raw	39966	A6NEY8	FALSE	A6NEY8	A6NEY8	FALSE	FADETAMLEKLK	FADETAMLEKLK	88	88	12	12	9	9	96	96	4	11.115	FALSE	TRUE	FALSE	FALSE	Self	0	0
Scan: 33694 Run: Y:\proj\prosit\xl\raw_files_all_batches\L1_20211118_MxR_thirdbatch_DSSOplate_C5_C6.raw P1_QLEHKGPYFAPPYEPLPDGVR P2_AGNEKEDGEAADTVGC(57.021460)C(57.021460)SLR 4 4	Y:\proj\prosit\xl\raw_files_all_batches\L1_20211118_MxR_thirdbatch_DSSOplate_C5_C6.raw	33694	Q969P6	FALSE	Q969P6	Q969P6	FALSE	QLEHKGPYFAPPYEPLPDGVR	AGNEKEDGEAADTVGC(57.021460)C(57.021460)SLR	54	324	21	20	4	4	57	327	5	11.114	FALSE	TRUE	FALSE	FALSE	Self	0	0
Scan: 51365 Run: Y:\proj\prosit\xl\raw_files_all_batches\L1_20220110_MxR_FDR_fourthbatch_DSSOplate_C3_C4.raw P1_VSGGLEVLAEKC(57.021460)PNLTHLYLSGNK P2_DLSTIEPLKQLENLK 10 8	Y:\proj\prosit\xl\raw_files_all_batches\L1_20220110_MxR_FDR_fourthbatch_DSSOplate_C3_C4.raw	51365	O43423	FALSE	O43423	O43423	FALSE	VSGGLEVLAEKC(57.021460)PNLTHLYLSGNK	DLSTIEPLKQLENLK	71	97	24	15	10	8	80	104	5	11.114	FALSE	TRUE	FALSE	FALSE	Self	0	0
Scan: 32472 Run: Y:\proj\prosit\xl\raw_files_all_batches\L1_20220110_MxR_FDR_fourthbatch_DSSOplate_D3_D4.raw P1_VGAVDADKHHSLGGQYGVQGFPTIK P2_IFQKGESPVDYDGGR 7 3	Y:\proj\prosit\xl\raw_files_all_batches\L1_20220110_MxR_FDR_fourthbatch_DSSOplate_D3_D4.raw	32472	Q15084	FALSE	Q15084	Q15084	FALSE	VGAVDADKHHSLGGQYGVQGFPTIK	IFQKGESPVDYDGGR	77	241	25	15	7	3	83	243	5	11.114	FALSE	TRUE	FALSE	FALSE	Self	0	0
Scan: 32065 Run: Y:\proj\prosit\xl\raw_files_all_batches\L1_20211118_MxR_thirdbatch_DSSOplate_D1_D2.raw P1_YFDSGDYNM(15.994900)AKAK P2_QLPSAGPDKNLVTGDHIPTPQDLPQRK 10 8	Y:\proj\prosit\xl\raw_files_all_batches\L1_20211118_MxR_thirdbatch_DSSOplate_D1_D2.raw	32065	O43768	FALSE	O43768	O43768	FALSE	QLPSAGPDKNLVTGDHIPTPQDLPQRK	YFDSGDYNM(15.994900)AKAK	80	63	27	13	8	10	87	72	5	11.114	FALSE	TRUE	FALSE	FALSE	Self	0	0
Scan: 38267 Run: Y:\proj\prosit\xl\raw_files_all_batches\L1_20220110_MxR_FDR_fourthbatch_DSSOplate_D1_D2.raw P1_KEEAAGIARPLEK P2_EC(57.021460)NLVYLIPHAVGSSEDLKK 0 18	Y:\proj\prosit\xl\raw_files_all_batches\L1_20220110_MxR_FDR_fourthbatch_DSSOplate_D1_D2.raw	38267	P21728	FALSE	P21728	P21728	FALSE	EC(57.021460)NLVYLIPHAVGSSEDLKK	KEEAAGIARPLEK	383	402	20	13	18	0	400		5	11.113	FALSE	TRUE	FALSE	FALSE	Self	0	0
Scan: 22780 Run: Y:\proj\prosit\xl\raw_files_all_batches\L1_20211118_MxR_thirdbatch_DSSOplate_C9_C10.raw P1_VTELEQQVAQAKTR P2_KLNTQGSHLGSC(57.021460)IEK 11 0	Y:\proj\prosit\xl\raw_files_all_batches\L1_20211118_MxR_thirdbatch_DSSOplate_C9_C10.raw	22780	Q7L8J4	FALSE	Q7L8J4	Q7L8J4	FALSE	KLNTQGSHLGSC(57.021460)IEK	VTELEQQVAQAKTR	97	242	15	14	0	11		252	5	11.112	FALSE	TRUE	FALSE	FALSE	Self	0	0
Scan: 39259 Run: Y:\proj\prosit\xl\raw_files_all_batches\L1_20211118_MxR_thirdbatch_DSSOplate_C11_C12_212733.raw P1_YPSLGQKPGGSDFLMK P2_QLPSAGPDKNLVTGDHIPTPQDLPQRK 6 8	Y:\proj\prosit\xl\raw_files_all_batches\L1_20211118_MxR_thirdbatch_DSSOplate_C11_C12_212733.raw	39259	O43768	FALSE	O43768	O43768	FALSE	QLPSAGPDKNLVTGDHIPTPQDLPQRK	YPSLGQKPGGSDFLMK	80	40	27	16	8	6	87	45	5	11.111	FALSE	TRUE	FALSE	FALSE	Self	0	0
Scan: 30546 Run: Y:\proj\prosit\xl\raw_files_all_batches\L1_20211118_MxR_thirdbatch_DSSOplate_D3_D4.raw P1_VSGSQIVDIDKR P2_AKYPDRVPVIVEK 10 1	Y:\proj\prosit\xl\raw_files_all_batches\L1_20211118_MxR_thirdbatch_DSSOplate_D3_D4.raw	30546	P60520	FALSE	P60520	P60520	FALSE	AKYPDRVPVIVEK	VSGSQIVDIDKR	22	35	13	12	1	10	22	44	4	11.111	FALSE	TRUE	FALSE	FALSE	Self	0	0
Scan: 35746 Run: Y:\proj\prosit\xl\raw_files_all_batches\L1_20211118_MxR_thirdbatch_DSSOplate_E11_E12.raw P1_RPGVGVGVVVTSC(57.021460)KHPR P2_ENYHYVTILMKGEVDVTHDSEPK 13 10	Y:\proj\prosit\xl\raw_files_all_batches\L1_20211118_MxR_thirdbatch_DSSOplate_E11_E12.raw	35746	Q9NV35	FALSE	Q9NV35	Q9NV35	FALSE	ENYHYVTILMKGEVDVTHDSEPK	RPGVGVGVVVTSC(57.021460)KHPR	87	10	23	17	10	13	96	22	6	11.111	FALSE	TRUE	FALSE	FALSE	Self	0	0
Scan: 27534 Run: Y:\proj\prosit\xl\raw_files_all_batches\L1_20211004_MxR_secondbatch_DSSOplate_D9_D10.raw P1_GHAAFTSDPKPTIEVSGK P2_GHAAFTSDPKPTIEVSGK 9 9	Y:\proj\prosit\xl\raw_files_all_batches\L1_20211004_MxR_secondbatch_DSSOplate_D9_D10.raw	27534	P00390	FALSE	P00390	P00390	FALSE	GHAAFTSDPKPTIEVSGK	GHAAFTSDPKPTIEVSGK	171	171	18	18	9	9	179	179	6	11.11	FALSE	TRUE	FALSE	FALSE	Self	0	0
Scan: 34191 Run: Y:\proj\prosit\xl\raw_files_all_batches\L1_20210806_MxR_FDR_firstbatch_DSSOplate_D8.raw P1_LETHEEASVKM(15.994900)LPTYVR P2_GFKASGAEGNNVVGLLR 9 2	Y:\proj\prosit\xl\raw_files_all_batches\L1_20210806_MxR_FDR_firstbatch_DSSOplate_D8.raw	34191	P35557	FALSE	P35557	P35557	FALSE	GFKASGAEGNNVVGLLR	LETHEEASVKM(15.994900)LPTYVR	169	46	17	17	2	9	170	54	5	11.11	FALSE	TRUE	FALSE	FALSE	Self	0	0
Scan: 19050 Run: Y:\proj\prosit\xl\raw_files_all_batches\L1_20220110_MxR_FDR_fourthbatch_DSSOplate_B7_B8.raw P1_VTQLDLDGPKELSR P2_KSLDSDESEDEEDDYQQK 9 0	Y:\proj\prosit\xl\raw_files_all_batches\L1_20220110_MxR_FDR_fourthbatch_DSSOplate_B7_B8.raw	19050	Q13442	FALSE	Q13442	Q13442	FALSE	KSLDSDESEDEEDDYQQK	VTQLDLDGPKELSR	55	95	18	14	0	9		103	4	11.109	FALSE	TRUE	FALSE	FALSE	Self	0	0
Scan: 49346 Run: Y:\proj\prosit\xl\raw_files_all_batches\L1_20220110_MxR_FDR_fourthbatch_DSSOplate_C5_C6.raw P1_LKISPEQHWDFTAEDLK P2_LC(57.021460)DFGISGQLVDSIAKTR 1 15	Y:\proj\prosit\xl\raw_files_all_batches\L1_20220110_MxR_FDR_fourthbatch_DSSOplate_C5_C6.raw	49346	P45985	FALSE	P45985	P45985	FALSE	LC(57.021460)DFGISGQLVDSIAKTR	LKISPEQHWDFTAEDLK	244	86	18	17	15	1	258	86	4	11.109	FALSE	TRUE	FALSE	FALSE	Self	0	0
Scan: 26692 Run: Y:\proj\prosit\xl\raw_files_all_batches\L1_20211118_MxR_thirdbatch_DSSOplate_D5_D6.raw P1_VVVTMEHSAKGNAHK P2_MVKGMGGAMDLVSSAK 9 2	Y:\proj\prosit\xl\raw_files_all_batches\L1_20211118_MxR_thirdbatch_DSSOplate_D5_D6.raw	26692	P55809	FALSE	P55809	P55809	FALSE	MVKGMGGAMDLVSSAK	VVVTMEHSAKGNAHK	418	436	16	15	2	9	419	444	4	11.109	FALSE	TRUE	FALSE	FALSE	Self	0	0
Scan: 41020 Run: Y:\proj\prosit\xl\raw_files_all_batches\L1_20210811_MxR_FDR_firstbatch_DSSOplate_E8.raw P1_SIEQLEKELLNGQK P2_KLTEIINTQHENVKYLPGHK 6 13	Y:\proj\prosit\xl\raw_files_all_batches\L1_20210811_MxR_FDR_firstbatch_DSSOplate_E8.raw	41020	P21695	FALSE	P21695	P21695	FALSE	KLTEIINTQHENVKYLPGHK	SIEQLEKELLNGQK	48	282	20	14	13	6	60	287	5	11.109	FALSE	TRUE	FALSE	FALSE	Self	0	0
Scan: 35079 Run: Y:\proj\prosit\xl\raw_files_all_batches\L1_20210806_MxR_FDR_firstbatch_DSSOplate_D1.raw P1_DSDVEVYNIIKK P2_AVLEALGSC(57.021460)LNNKYSEGYPGQR 10 12	Y:\proj\prosit\xl\raw_files_all_batches\L1_20210806_MxR_FDR_firstbatch_DSSOplate_D1.raw	35079	P34896	FALSE	P34896	P34896	FALSE	AVLEALGSC(57.021460)LNNKYSEGYPGQR	DSDVEVYNIIKK	59	27	22	12	12	10	70	36	4	11.108	FALSE	TRUE	FALSE	FALSE	Self	0	0
Scan: 22798 Run: Y:\proj\prosit\xl\raw_files_all_batches\L1_20211118_MxR_thirdbatch_DSSOplate_C9_C10.raw P1_VTELEQQVAQAKTR P2_KLNTQGSHLGSC(57.021460)IEK 11 0	Y:\proj\prosit\xl\raw_files_all_batches\L1_20211118_MxR_thirdbatch_DSSOplate_C9_C10.raw	22798	Q7L8J4	FALSE	Q7L8J4	Q7L8J4	FALSE	KLNTQGSHLGSC(57.021460)IEK	VTELEQQVAQAKTR	97	242	15	14	0	11		252	4	11.108	FALSE	TRUE	FALSE	FALSE	Self	0	0
Scan: 21500 Run: Y:\proj\prosit\xl\raw_files_all_batches\L1_20220118_MxR_FDR_fourthbatch_DSSOplate_E11_E12_remeasure.raw P1_KPIYQKTAC(57.021460)YGHFGR P2_DTIKHIGYDDSAK 5 3	Y:\proj\prosit\xl\raw_files_all_batches\L1_20220118_MxR_FDR_fourthbatch_DSSOplate_E11_E12_remeasure.raw	21500	Q00266	FALSE	Q00266	Q00266	FALSE	KPIYQKTAC(57.021460)YGHFGR	DTIKHIGYDDSAK	367	84	15	13	5	3	371	86	5	11.108	FALSE	TRUE	FALSE	FALSE	Self	0	0
Scan: 31380 Run: Y:\proj\prosit\xl\raw_files_all_batches\L1_20211118_MxR_thirdbatch_DSSOplate_D5_D6.raw P1_AKYPDRVPVIVEK P2_AKYPDRVPVIVEK 1 1	Y:\proj\prosit\xl\raw_files_all_batches\L1_20211118_MxR_thirdbatch_DSSOplate_D5_D6.raw	31380	P60520	FALSE	P60520	P60520	FALSE	AKYPDRVPVIVEK	AKYPDRVPVIVEK	22	22	13	13	1	1	22	22	4	11.108	FALSE	TRUE	FALSE	FALSE	Self	0	0
Scan: 35001 Run: Y:\proj\prosit\xl\raw_files_all_batches\L1_20220110_MxR_FDR_fourthbatch_DSSOplate_B3_B4.raw P1_TSDVNSSVGKSTATLPLSFK P2_LPIQLESAVDTAKTSDVNSSVGK 9 12	Y:\proj\prosit\xl\raw_files_all_batches\L1_20220110_MxR_FDR_fourthbatch_DSSOplate_B3_B4.raw	35001	P20309	FALSE	P20309	P20309	FALSE	LPIQLESAVDTAKTSDVNSSVGK	TSDVNSSVGKSTATLPLSFK	426	439	23	20	12	9	437	447	4	11.107	FALSE	TRUE	FALSE	FALSE	Self	0	0
Scan: 33933 Run: Y:\proj\prosit\xl\raw_files_all_batches\L1_20220110_MxR_FDR_fourthbatch_DSSOplate_C1_C2.raw P1_VGKEDSSSTEFVEK P2_ELSANTAAFAKSAAMLGNSEDHTALSR 2 10	Y:\proj\prosit\xl\raw_files_all_batches\L1_20220110_MxR_FDR_fourthbatch_DSSOplate_C1_C2.raw	33933	O60749	FALSE	O60749	O60749	FALSE	ELSANTAAFAKSAAMLGNSEDHTALSR	VGKEDSSSTEFVEK	335	220	27	14	10	2	344	221	5	11.107	FALSE	TRUE	FALSE	FALSE	Self	0	0
Scan: 48500 Run: Y:\proj\prosit\xl\raw_files_all_batches\L1_20210811_MxR_FDR_firstbatch_DSSOplate_D12.raw P1_VPEANILGQIGHGYKYAIGSLNEGR P2_HGTEEQKATYLPQLTTEK 14 6	Y:\proj\prosit\xl\raw_files_all_batches\L1_20210811_MxR_FDR_firstbatch_DSSOplate_D12.raw	48500	P45954	FALSE	P45954	P45954	FALSE	VPEANILGQIGHGYKYAIGSLNEGR	HGTEEQKATYLPQLTTEK	269	152	25	18	14	6	282	157	5	11.107	FALSE	TRUE	FALSE	FALSE	Self	0	0
Scan: 34431 Run: Y:\proj\prosit\xl\raw_files_all_batches\L1_20220110_MxR_FDR_fourthbatch_DSSOplate_C9_C10.raw P1_VGKEDSSSTEFVEK P2_FSDFLGLHSKLASK 2 9	Y:\proj\prosit\xl\raw_files_all_batches\L1_20220110_MxR_FDR_fourthbatch_DSSOplate_C9_C10.raw	34431	O60749	FALSE	O60749	O60749	FALSE	FSDFLGLHSKLASK	VGKEDSSSTEFVEK	183	220	14	14	9	2	191	221	4	11.107	FALSE	TRUE	FALSE	FALSE	Self	0	0
Scan: 28196 Run: Y:\proj\prosit\xl\raw_files_all_batches\L1_20210806_MxR_FDR_firstbatch_DSSOplate_C11.raw P1_VLEAC(57.021460)SIAC(57.021460)NKNTC(57.021460)PGDR P2_AVLEALGSC(57.021460)LNNKYSEGYPGQR 10 12	Y:\proj\prosit\xl\raw_files_all_batches\L1_20210806_MxR_FDR_firstbatch_DSSOplate_C11.raw	28196	P34896	FALSE	P34896	P34896	FALSE	AVLEALGSC(57.021460)LNNKYSEGYPGQR	VLEAC(57.021460)SIAC(57.021460)NKNTC(57.021460)PGDR	59	375	22	18	12	10	70	384	4	11.107	FALSE	TRUE	FALSE	FALSE	Self	0	0
Scan: 36128 Run: Y:\proj\prosit\xl\raw_files_all_batches\L1_20211118_MxR_thirdbatch_DSSOplate_B9_B10.raw P1_LVKEGGDIAFIPSPQR P2_LVKEGGDIAFIPSPQR 2 2	Y:\proj\prosit\xl\raw_files_all_batches\L1_20211118_MxR_thirdbatch_DSSOplate_B9_B10.raw	36128	P54284	FALSE	P54284	P54284	FALSE	LVKEGGDIAFIPSPQR	LVKEGGDIAFIPSPQR	107	107	16	16	2	2	108	108	5	11.106	FALSE	TRUE	FALSE	FALSE	Self	0	0
Scan: 20188 Run: Y:\proj\prosit\xl\raw_files_all_batches\L1_20211118_MxR_thirdbatch_DSSOplate_D7_D8.raw P1_EKYEKDIAAYQAK P2_DIAAYQAKGKPEAAK 4 7	Y:\proj\prosit\xl\raw_files_all_batches\L1_20211118_MxR_thirdbatch_DSSOplate_D7_D8.raw	20188	B2RPK0	FALSE	B2RPK0	B2RPK0	FALSE	DIAAYQAKGKPEAAK	EKYEKDIAAYQAK	157	152	15	13	7	4	163	155	4	11.106	FALSE	TRUE	FALSE	FALSE	Self	0	0
Scan: 42177 Run: Y:\proj\prosit\xl\raw_files_all_batches\L1_20210727_MxR_FDR_firstbatch_DSSOplate2_E12.raw P1_ELYSILQHKGLVDK P2_ANATGISLIKGVDEGPNGLK 8 9	Y:\proj\prosit\xl\raw_files_all_batches\L1_20210727_MxR_FDR_firstbatch_DSSOplate2_E12.raw	42177	P21695	FALSE	P21695	P21695	FALSE	ANATGISLIKGVDEGPNGLK	ELYSILQHKGLVDK	110	304	20	14	9	8	118	311	5	11.106	FALSE	TRUE	FALSE	FALSE	Self	0	0
Scan: 41326 Run: Y:\proj\prosit\xl\raw_files_all_batches\L1_20211118_MxR_thirdbatch_DSSOplate_C7_C8.raw P1_APANKAFTGFIVEADTPGIQIGR P2_AEKKGDEYIINGQK 4 2	Y:\proj\prosit\xl\raw_files_all_batches\L1_20211118_MxR_thirdbatch_DSSOplate_C7_C8.raw	41326	P11310	FALSE	P11310	P11310	FALSE	APANKAFTGFIVEADTPGIQIGR	AEKKGDEYIINGQK	212	175	23	14	4	2	215	176	5	11.106	FALSE	TRUE	FALSE	FALSE	Self	0	0
Scan: 30178 Run: Y:\proj\prosit\xl\raw_files_all_batches\L1_20210811_MxR_FDR_firstbatch_DSSOplate_E2.raw P1_EC(57.021460)ELLLQEC(57.021460)AHQTTKLGR P2_DQVKQQYEHSVQISR 14 3	Y:\proj\prosit\xl\raw_files_all_batches\L1_20210811_MxR_FDR_firstbatch_DSSOplate_E2.raw	30178	O76054	FALSE	O76054	O76054	FALSE	EC(57.021460)ELLLQEC(57.021460)AHQTTKLGR	DQVKQQYEHSVQISR	126	271	18	15	14	3	139	273	5	11.106	FALSE	TRUE	FALSE	FALSE	Self	0	0
Scan: 5036 Run: Y:\proj\prosit\xl\raw_files_all_batches\L1_20220110_MxR_FDR_fourthbatch_DSSOplate_B9_B10.raw P1_TDQAQKAEGAGDAK P2_ADAGKEGNNPAENGDAK 5 4	Y:\proj\prosit\xl\raw_files_all_batches\L1_20220110_MxR_FDR_fourthbatch_DSSOplate_B9_B10.raw	5036	P05204	FALSE	P05204	P05204	FALSE	ADAGKEGNNPAENGDAK	TDQAQKAEGAGDAK	59	76	17	14	4	5	62	80	4	11.105	FALSE	TRUE	FALSE	FALSE	Self	0	0
Scan: 35302 Run: Y:\proj\prosit\xl\raw_files_all_batches\L1_20210811_MxR_FDR_firstbatch_DSSOplate_E5.raw P1_LDYYTKPQGLDKEPK P2_LAGPLHKIITTTNLHPVK 11 6	Y:\proj\prosit\xl\raw_files_all_batches\L1_20210811_MxR_FDR_firstbatch_DSSOplate_E5.raw	35302	Q8IV38	FALSE	Q8IV38	Q8IV38	FALSE	LAGPLHKIITTTNLHPVK	LDYYTKPQGLDKEPK	159	140	18	15	6	11	164	150	5	11.105	FALSE	TRUE	FALSE	FALSE	Self	0	0
Scan: 46959 Run: Y:\proj\prosit\xl\raw_files_all_batches\L1_20211118_MxR_thirdbatch_DSSOplate_E5_E6.raw P1_VDELISSAIFHFKAAM(15.994900)ER P2_KALRLENITDDHK 12 0	Y:\proj\prosit\xl\raw_files_all_batches\L1_20211118_MxR_thirdbatch_DSSOplate_E5_E6.raw	46959	Q13325	FALSE	Q13325	Q13325	FALSE	VDELISSAIFHFKAAM(15.994900)ER	KALRLENITDDHK	315	362	18	13	12	0	326		6	11.105	FALSE	TRUE	FALSE	FALSE	Self	0	0
Scan: 44784 Run: Y:\proj\prosit\xl\raw_files_all_batches\L1_20211004_MxR_secondbatch_DSSOplate_C11_C12.raw P1_TIKAQIWDTAGQER P2_NEFNLESKSTIGVEFATR 2 7	Y:\proj\prosit\xl\raw_files_all_batches\L1_20211004_MxR_secondbatch_DSSOplate_C11_C12.raw	44784	P62491	FALSE	P62491	P62491	FALSE	NEFNLESKSTIGVEFATR	TIKAQIWDTAGQER	33	58	18	14	7	2	39	59	4	11.104	FALSE	TRUE	FALSE	FALSE	Self	0	0
[truncated: 34,351 more rows]

## Sheet: PeptidePair_rescoring_1%
PeptidePairID	PSMIDs	Protein1	Name1	Description1	Decoy1	Protein2	Name2	Description2	Decoy2	Peptide1	Peptide2	Start1	Start2	FromSite	ToSite	Score	isDecoy	isTT	isTD	isDD	fdrGroup	fdr	PEP
[truncated: 25,921 more rows]

## Sheet: PPI_rescoring_1%
ProteinGroupPairID	LinkIDs	PeptidePairIDs	PSMIDs	Protein1	isDecoy1	Protein2	isDecoy2	Score	isDecoy	isTT	isTD	isDD	count PSMs	count peptide pairs	count links	fdrGroup	fdr	PEP
[truncated: 586 more rows]

[truncated: 3 more sheets: CSM_scout_1%, PeptidePair_scout_1%, PPI_scout_1%]
