# Supplementary material for: Prosit-XL: enhanced cross-linked peptide identification by fragment intensity prediction to study protein interactions and structures
Source: Nat Commun. 2025 Jul 1;16:5429. doi: 10.1038/s41467-025-61203-4 (PMC12214610; doi:10.1038/s41467-025-61203-4)
Supplement: Supplementary file 6 — Supplementary Data 4 [file 41467_2025_61203_MOESM6_ESM.xlsx]

## Sheet: Legend
Supplementary Table 4 | Figure 4b : xiFDR’outputs (identified CSMs, Peptide Pair, and PPIs) of E. coli and M. pneumoniae
"Identied CSMs"
	Column	Description
	PSMID	a unique ID for the PSM - if not given will be defined based on run and scan
	run	raw file name that the spectrum derived from
	scan	scan number within that run
	Protein1	a name for the first protein
	Protein2	a name for the second protein
	Decoy1	is the first peptide from the decoy database
	Decoy2	is the second peptide from the decoy database
	PepSeq1	sequence of the first peptide
	PepSeq2	sequence of the second peptide
	PepPos1	position(s) of the first peptide in the protein(s)
	PepPos2	position(s) of the second peptide in the protein(s)
	PeptideLength1	length (in amino acids) of the first peptide - if not given, then it will be guessed from the sequence
	PeptideLength2	length (in amino acids) of the second peptide - if not given, then it will be guessed from the sequence
	LinkPos1	position of crosslinker in the first peptide
	LinkPos2	position of crosslinker in the second peptide
	ProteinLinkPos1	protein accession number(s) for the source of the first peptide
	ProteinLinkPos2	protein accession number(s) for the source of the second peptide
	Charge	charge state of the precursor ion
	fdrGroup	self or between links
	fdr	FDR
	PEP	poterior error probability
"Identied Peptide Pairs"
	Column	Description
	PeptidePairID	a unique ID for the PeptidePairID
	start 1	position of first AA of the first peptide in the protein sequence
	start2	position of first AA of the second peptide in the protein sequence
	FromSite	position of crosslinker in the first peptide
	ToSite	position of crosslinker in the second peptide
"Identied PPIs"
	Column	Description
	ProteinGroupPairID	a unique ID for the ProteinGroupPairID
	count PSMs	Number of Identified PSMs for PPI
	count peptide pairs	Number of Identified peptide pair for PPI
	count links	Number of Identified UXLs for PPI

## Sheet: CSM_rescoring_1%
PSMID	run	scan	Protein1	Decoy1	Protein2	Name2	Decoy2	PepSeq1	PepSeq2	PepPos1	PepPos2	PeptideLength1	PeptideLength2	LinkPos1	LinkPos2	ProteinLinkPos1	ProteinLinkPos2	Charge	Score	isDecoy	isTT	isTD	isDD	fdrGroup	fdr	PEP
Scan: 18934 Run: B180630_12_Lumos_FO_IN_130_MycoDSSO_SCX13_hSAX_f24rep1 P1_NQAELIEYoxMIDKQNNPLLNEWR P2_FYKQTR 12 3	B180630_12_Lumos_FO_IN_130_MycoDSSO_SCX13_hSAX_f24rep1	18934	P75033	FALSE	P75033	P75033	FALSE	NQAELIEYoxMIDKQNNPLLNEWR	FYKQTR	861	97	22	6	12	3	872	99	4	18.229	FALSE	TRUE	FALSE	FALSE	Self	-0.002	-0.001
Scan: 17180 Run: B180703_03_Lumos_FO_IN_130_MycoDSSO_SCX14_hSAX_f19_rep1 P1_LVEIDKLR P2_DLEKFVYKPK 6 4	B180703_03_Lumos_FO_IN_130_MycoDSSO_SCX14_hSAX_f19_rep1	17180	P75483	FALSE	P75483	P75483	FALSE	DLEKFVYKPK	LVEIDKLR	103	94	10	8	4	6	106	99	3	16.606	FALSE	TRUE	FALSE	FALSE	Self	-0.002	-0.001
Scan: 9332 Run: B190513_18_HF_LS_IN_130_ECLP_DSSO_01_SCX18_hSAX01_rep2 P1_PVIKVR P2_NPQTGKEITIAAAK 4 6	B190513_18_HF_LS_IN_130_ECLP_DSSO_01_SCX18_hSAX01_rep2	9332	P0ACF4	FALSE	P68679	P68679	FALSE	NPQTGKEITIAAAK	PVIKVR	62	2	14	6	6	4	67	5	3	15.45	FALSE	TRUE	FALSE	FALSE	Between	0	0.001
Scan: 13725 Run: B190704_12_HF_LS_IN_130_ECLP_DSSO_01_SCX20_hSAX05_rep2 P1_ELNIcmCTGcmCGPGAMEAPoxMKGAAVGHAQQR P2_ELNIcmCTGcmCGPGAMEAPMKGAAVGHAQQR 18 18	B190704_12_HF_LS_IN_130_ECLP_DSSO_01_SCX20_hSAX05_rep2	13725	P0ADR8	FALSE	P0ADR8	P0ADR8	FALSE	ELNIcmCTGcmCGPGAMEAPoxMKGAAVGHAQQR	ELNIcmCTGcmCGPGAMEAPMKGAAVGHAQQR	178	178	28	28	18	18	195	195	6	14.765	FALSE	TRUE	FALSE	FALSE	Self	-0.002	-0.001
Scan: 12487 Run: B180703_21_Lumos_FO_IN_130_MycoDSSO_SCX14_hSAX_f22_rep1 P1_INALAEQINTQKAEHADSEK P2_INALAEQINTQKAEHADSEK 12 12	B180703_21_Lumos_FO_IN_130_MycoDSSO_SCX14_hSAX_f22_rep1	12487	P75471	FALSE	P75471	P75471	FALSE	INALAEQINTQKAEHADSEK	INALAEQINTQKAEHADSEK	1716	1716	20	20	12	12	1727	1727	5	14.737	FALSE	TRUE	FALSE	FALSE	Self	-0.002	-0.001
Scan: 14278 Run: B190704_16_HF_LS_IN_130_ECLP_DSSO_01_SCX20_hSAX03_rep1 P1_ELNIcmCTGcmCGPGAoxMEAPMKGAAVGHAQQR P2_ELNIcmCTGcmCGPGAoxMEAPMKGAAVGHAQQR 18 18	B190704_16_HF_LS_IN_130_ECLP_DSSO_01_SCX20_hSAX03_rep1	14278	P0ADR8	FALSE	P0ADR8	P0ADR8	FALSE	ELNIcmCTGcmCGPGAoxMEAPMKGAAVGHAQQR	ELNIcmCTGcmCGPGAoxMEAPMKGAAVGHAQQR	178	178	28	28	18	18	195	195	6	14.73	FALSE	TRUE	FALSE	FALSE	Self	-0.002	-0.001
Scan: 13928 Run: B190704_11_HF_LS_IN_130_ECLP_DSSO_01_SCX20_hSAX05_rep1 P1_ELNIcmCTGcmCGPGAoxMEAPMKGAAVGHAQQR P2_ELNIcmCTGcmCGPGAMEAPMKGAAVGHAQQR 18 18	B190704_11_HF_LS_IN_130_ECLP_DSSO_01_SCX20_hSAX05_rep1	13928	P0ADR8	FALSE	P0ADR8	P0ADR8	FALSE	ELNIcmCTGcmCGPGAoxMEAPMKGAAVGHAQQR	ELNIcmCTGcmCGPGAMEAPMKGAAVGHAQQR	178	178	28	28	18	18	195	195	6	14.728	FALSE	TRUE	FALSE	FALSE	Self	-0.002	-0.001
Scan: 14632 Run: B190704_12_HF_LS_IN_130_ECLP_DSSO_01_SCX20_hSAX05_rep2 P1_ELNIcmCTGcmCGPGAMEAPMKGAAVGHAQQR P2_ELNIcmCTGcmCGPGAMEAPMKGAAVGHAQQR 18 18	B190704_12_HF_LS_IN_130_ECLP_DSSO_01_SCX20_hSAX05_rep2	14632	P0ADR8	FALSE	P0ADR8	P0ADR8	FALSE	ELNIcmCTGcmCGPGAMEAPMKGAAVGHAQQR	ELNIcmCTGcmCGPGAMEAPMKGAAVGHAQQR	178	178	28	28	18	18	195	195	6	14.713	FALSE	TRUE	FALSE	FALSE	Self	-0.002	-0.001
Scan: 12519 Run: B190704_11_HF_LS_IN_130_ECLP_DSSO_01_SCX20_hSAX05_rep1 P1_ELNIcmCTGcmCGPGAMEAPoxMKGAAVGHAQQR P2_ELNIcmCTGcmCGPGAMEAPoxMKGAAVGHAQQR 18 18	B190704_11_HF_LS_IN_130_ECLP_DSSO_01_SCX20_hSAX05_rep1	12519	P0ADR8	FALSE	P0ADR8	P0ADR8	FALSE	ELNIcmCTGcmCGPGAMEAPoxMKGAAVGHAQQR	ELNIcmCTGcmCGPGAMEAPoxMKGAAVGHAQQR	178	178	28	28	18	18	195	195	6	14.709	FALSE	TRUE	FALSE	FALSE	Self	-0.002	-0.001
Scan: 15935 Run: B190704_08_HF_LS_IN_130_ECLP_DSSO_01_SCX20_hSAX09_rep1 P1_LGADAVIVHHGYFWKGESPVIR P2_LGADAVIVHHGYFWKGESPVIR 15 15	B190704_08_HF_LS_IN_130_ECLP_DSSO_01_SCX20_hSAX09_rep1	15935	P0AFP6	FALSE	P0AFP6	P0AFP6	FALSE	LGADAVIVHHGYFWKGESPVIR	LGADAVIVHHGYFWKGESPVIR	55	55	22	22	15	15	69	69	5	14.568	FALSE	TRUE	FALSE	FALSE	Self	-0.002	-0.001
Scan: 22806 Run: B180726_12_Lumos_FO_IN_130_MycoDSSO_SCX11_hSAX_f20_rep2 P1_IINEPTAAALAYGIDKSNR P2_IINEPTAAALAYGIDKSNR 16 16	B180726_12_Lumos_FO_IN_130_MycoDSSO_SCX11_hSAX_f20_rep2	22806	P75344	FALSE	P75344	P75344	FALSE	IINEPTAAALAYGIDKSNR	IINEPTAAALAYGIDKSNR	151	151	19	19	16	16	166	166	4	14.546	FALSE	TRUE	FALSE	FALSE	Self	-0.002	-0.001
Scan: 10998 Run: B180705_38_Lumos_FO_IN_130_MycoDSSO_SCX14_hSAX_f26t27_rep1 P1_IGLVENDEYHIDKR P2_IGLVENDEYHIDKR 13 13	B180705_38_Lumos_FO_IN_130_MycoDSSO_SCX14_hSAX_f26t27_rep1	10998	P75405	FALSE	P75405	P75405	FALSE	IGLVENDEYHIDKR	IGLVENDEYHIDKR	194	194	14	14	13	13	206	206	4	14.54	FALSE	TRUE	FALSE	FALSE	Self	-0.002	-0.001
Scan: 11450 Run: B190704_11_HF_LS_IN_130_ECLP_DSSO_01_SCX20_hSAX05_rep1 P1_ELNIcmCTGcmCGPGAoxMEAPoxMKGAAVGHAQQR P2_ELNIcmCTGcmCGPGAoxMEAPMKGAAVGHAQQR 18 18	B190704_11_HF_LS_IN_130_ECLP_DSSO_01_SCX20_hSAX05_rep1	11450	P0ADR8	FALSE	P0ADR8	P0ADR8	FALSE	ELNIcmCTGcmCGPGAoxMEAPoxMKGAAVGHAQQR	ELNIcmCTGcmCGPGAoxMEAPMKGAAVGHAQQR	178	178	28	28	18	18	195	195	6	14.534	FALSE	TRUE	FALSE	FALSE	Self	-0.002	-0.001
Scan: 10185 Run: B190715_06_HF_LS_IN_130_ECLP_DSSO_01_SCX22_hSAX06_rep1 P1_AGAAGLHIEDQVGAKR P2_AGAAGLHIEDQVGAKR 15 15	B190715_06_HF_LS_IN_130_ECLP_DSSO_01_SCX22_hSAX06_rep1	10185	P77541	FALSE	P77541	P77541	FALSE	AGAAGLHIEDQVGAKR	AGAAGLHIEDQVGAKR	107	107	16	16	15	15	121	121	4	14.527	FALSE	TRUE	FALSE	FALSE	Self	-0.002	-0.001
Scan: 17099 Run: B190715_13_HF_LS_IN_130_ECLP_DSSO_01_SCX22_hSAX09_rep1 P1_LGADAVIVHHGYFWKGESPVIR P2_LGADAVIVHHGYFWKGESPVIR 15 15	B190715_13_HF_LS_IN_130_ECLP_DSSO_01_SCX22_hSAX09_rep1	17099	P0AFP6	FALSE	P0AFP6	P0AFP6	FALSE	LGADAVIVHHGYFWKGESPVIR	LGADAVIVHHGYFWKGESPVIR	55	55	22	22	15	15	69	69	6	14.511	FALSE	TRUE	FALSE	FALSE	Self	-0.002	-0.001
Scan: 11986 Run: B190704_16_HF_LS_IN_130_ECLP_DSSO_01_SCX20_hSAX03_rep1 P1_ELNIcmCTGcmCGPGAoxMEAPoxMKGAAVGHAQQR P2_ELNIcmCTGcmCGPGAoxMEAPoxMKGAAVGHAQQR 18 18	B190704_16_HF_LS_IN_130_ECLP_DSSO_01_SCX20_hSAX03_rep1	11986	P0ADR8	FALSE	P0ADR8	P0ADR8	FALSE	ELNIcmCTGcmCGPGAoxMEAPoxMKGAAVGHAQQR	ELNIcmCTGcmCGPGAoxMEAPoxMKGAAVGHAQQR	178	178	28	28	18	18	195	195	6	14.477	FALSE	TRUE	FALSE	FALSE	Self	-0.002	-0.001
Scan: 15802 Run: B180723_13_Lumos_FO_IN_130_MycoDSSO_SCX14_hSAX_f18_rep1 P1_GIITALANPDKNESAHK P2_GIITALANPDKNESAHK 11 11	B180723_13_Lumos_FO_IN_130_MycoDSSO_SCX14_hSAX_f18_rep1	15802	P75205	FALSE	P75205	P75205	FALSE	GIITALANPDKNESAHK	GIITALANPDKNESAHK	26	26	17	17	11	11	36	36	4	14.454	FALSE	TRUE	FALSE	FALSE	Self	-0.002	-0.001
Scan: 17849 Run: B180723_05_Lumos_FO_IN_130_MycoDSSO_SCX14_hSAX_f9t11_rep2 P1_VTNYNHPIEVPVGKNVLGR P2_VTNYNHPIEVPVGKNVLGR 14 14	B180723_05_Lumos_FO_IN_130_MycoDSSO_SCX14_hSAX_f9t11_rep2	17849	Q50331	FALSE	Q50331	Q50331	FALSE	VTNYNHPIEVPVGKNVLGR	VTNYNHPIEVPVGKNVLGR	75	75	19	19	14	14	88	88	6	14.443	FALSE	TRUE	FALSE	FALSE	Self	-0.002	-0.001
Scan: 14058 Run: B190704_14_HF_LS_IN_130_ECLP_DSSO_01_SCX20_hSAX04_rep2 P1_ELNIcmCTGcmCGPGAoxMEAPMKGAAVGHAQQR P2_ELNIcmCTGcmCGPGAMEAPoxMKGAAVGHAQQR 18 18	B190704_14_HF_LS_IN_130_ECLP_DSSO_01_SCX20_hSAX04_rep2	14058	P0ADR8	FALSE	P0ADR8	P0ADR8	FALSE	ELNIcmCTGcmCGPGAoxMEAPMKGAAVGHAQQR	ELNIcmCTGcmCGPGAMEAPoxMKGAAVGHAQQR	178	178	28	28	18	18	195	195	6	14.443	FALSE	TRUE	FALSE	FALSE	Self	-0.002	-0.001
Scan: 20452 Run: B180703_15_Lumos_FO_IN_130_MycoDSSO_SCX14_hSAX_f20_rep1 P1_ITPIHDNILVSLVESNKEEVSQK P2_GIITALANPDKNESAHK 17 11	B180703_15_Lumos_FO_IN_130_MycoDSSO_SCX14_hSAX_f20_rep1	20452	P75205	FALSE	P75205	P75205	FALSE	ITPIHDNILVSLVESNKEEVSQK	GIITALANPDKNESAHK	3	26	23	17	17	11	19	36	5	14.438	FALSE	TRUE	FALSE	FALSE	Self	-0.002	-0.001
Scan: 23707 Run: B180723_12_Lumos_FO_IN_130_MycoDSSO_SCX14_hSAX_f17_rep2 P1_oxMASETFHALQKLLK P2_AYFGKGVSQAVQNVNQTIAPK 11 5	B180723_12_Lumos_FO_IN_130_MycoDSSO_SCX14_hSAX_f17_rep2	23707	P75189	FALSE	P75189	P75189	FALSE	oxMASETFHALQKLLK	AYFGKGVSQAVQNVNQTIAPK	195	66	14	21	11	5	205	70	3	14.435	FALSE	TRUE	FALSE	FALSE	Self	-0.002	-0.001
Scan: 14486 Run: B180723_20_Lumos_FO_IN_130_MycoDSSO_SCX14_hSAX_f3t6_rep2 P1_GTVVALGAGPAYGKSEKPK P2_GTVVALGAGPAYGKSEKPK 17 14	B180723_20_Lumos_FO_IN_130_MycoDSSO_SCX14_hSAX_f3t6_rep2	14486	P75205	FALSE	P75205	P75205	FALSE	GTVVALGAGPAYGKSEKPK	GTVVALGAGPAYGKSEKPK	43	43	19	19	14	17	56	59	4	14.375	FALSE	TRUE	FALSE	FALSE	Self	-0.002	-0.001
Scan: 22321 Run: B180803_25_Lumos_FO_IN_130_MycoDSSO_SCX12_hSAX_f26t27_rep1 P1_TEVYLNNVNNYISESLYAQEALKQIER P2_IGLVENDEYHIDKR 23 13	B180803_25_Lumos_FO_IN_130_MycoDSSO_SCX12_hSAX_f26t27_rep1	22321	P75405	FALSE	P75405	P75405	FALSE	TEVYLNNVNNYISESLYAQEALKQIER	IGLVENDEYHIDKR	80	194	27	14	23	13	102	206	5	14.364	FALSE	TRUE	FALSE	FALSE	Self	-0.002	-0.001
Scan: 17948 Run: B190704_07_HF_LS_IN_130_ECLP_DSSO_01_SCX20_hSAX08_rep2 P1_ADGLGTADHSALAcmCYYEKLAK P2_ADGLGTADHSALAcmCYYEKLAK 18 18	B190704_07_HF_LS_IN_130_ECLP_DSSO_01_SCX20_hSAX08_rep2	17948	P0ABQ2	FALSE	P0ABQ2	P0ABQ2	FALSE	ADGLGTADHSALAcmCYYEKLAK	ADGLGTADHSALAcmCYYEKLAK	269	269	21	21	18	18	286	286	5	14.345	FALSE	TRUE	FALSE	FALSE	Self	-0.002	-0.001
Scan: 14927 Run: B180703_02_Lumos_FO_IN_130_MycoDSSO_SCX14_hSAX_f19_rep1 P1_GIITALANPDKNESAHK P2_GIITALANPDKNESAHK 11 11	B180703_02_Lumos_FO_IN_130_MycoDSSO_SCX14_hSAX_f19_rep1	14927	P75205	FALSE	P75205	P75205	FALSE	GIITALANPDKNESAHK	GIITALANPDKNESAHK	26	26	17	17	11	11	36	36	5	14.334	FALSE	TRUE	FALSE	FALSE	Self	-0.002	-0.001
Scan: 17634 Run: B180726_04_Lumos_FO_IN_130_MycoDSSO_SCX11_hSAX_f9t11_rep1 P1_GQAGGYTLSTPKSGDLNLK P2_GQAGGYTLSTPKSGDLNLK 12 12	B180726_04_Lumos_FO_IN_130_MycoDSSO_SCX11_hSAX_f9t11_rep1	17634	P75120	FALSE	P75120	P75120	FALSE	GQAGGYTLSTPKSGDLNLK	GQAGGYTLSTPKSGDLNLK	516	516	19	19	12	12	527	527	4	14.322	FALSE	TRUE	FALSE	FALSE	Self	-0.002	-0.001
Scan: 18369 Run: B190715_11_HF_LS_IN_130_ECLP_DSSO_01_SCX22_hSAX08_rep1 P1_IDAQGGSGIQTVTDLHQLLKMHAPQAK P2_IDAQGGSGIQTVTDLHQLLKMHAPQAK 20 20	B190715_11_HF_LS_IN_130_ECLP_DSSO_01_SCX22_hSAX08_rep1	18369	P78055	FALSE	P78055	P78055	FALSE	IDAQGGSGIQTVTDLHQLLKMHAPQAK	IDAQGGSGIQTVTDLHQLLKMHAPQAK	135	135	27	27	20	20	154	154	6	14.314	FALSE	TRUE	FALSE	FALSE	Self	-0.002	-0.001
Scan: 23182 Run: B180726_24_Lumos_FO_IN_130_MycoDSSO_SCX11_hSAX_f24_rep2 P1_KAAPcmCIIFIDEIDSVGSKR P2_GQAGGYTLSTPKSGDLNLK 18 12	B180726_24_Lumos_FO_IN_130_MycoDSSO_SCX11_hSAX_f24_rep2	23182	P75120	FALSE	P75120	P75120	FALSE	GQAGGYTLSTPKSGDLNLK	KAAPcmCIIFIDEIDSVGSKR	516	318	19	19	12	18	527	335	4	14.284	FALSE	TRUE	FALSE	FALSE	Self	-0.002	-0.001
Scan: 10999 Run: B190704_11_HF_LS_IN_130_ECLP_DSSO_01_SCX20_hSAX05_rep1 P1_SFSHQAGASSKQPALGYLN P2_LANELSDAAENKGTAVKK 11 17	B190704_11_HF_LS_IN_130_ECLP_DSSO_01_SCX20_hSAX05_rep1	10999	P02359	FALSE	P02359	P02359	FALSE	LANELSDAAENKGTAVKK	SFSHQAGASSKQPALGYLN	120	161	18	19	17	11	136	171	4	14.274	FALSE	TRUE	FALSE	FALSE	Self	-0.002	-0.001
Scan: 23136 Run: B180723_03_Lumos_FO_IN_130_MycoDSSO_SCX14_hSAX_f7t8_rep2 P1_MASETFHALQKLLK P2_AYFGKGVSQAVQNVNQTIAPK 11 5	B180723_03_Lumos_FO_IN_130_MycoDSSO_SCX14_hSAX_f7t8_rep2	23136	P75189	FALSE	P75189	P75189	FALSE	MASETFHALQKLLK	AYFGKGVSQAVQNVNQTIAPK	195	66	14	21	11	5	205	70	3	14.261	FALSE	TRUE	FALSE	FALSE	Self	-0.002	-0.001
Scan: 30411 Run: B180711_08_Lumos_FO_IN_130_MycoDSSO_SCX11_hSAX_f22_rep1 P1_LVQSTPMFNISLKTQDFINK P2_DLDDNFLQKLQQcmCHFQR 13 9	B180711_08_Lumos_FO_IN_130_MycoDSSO_SCX11_hSAX_f22_rep1	30411	P75508	FALSE	P75508	P75508	FALSE	DLDDNFLQKLQQcmCHFQR	LVQSTPMFNISLKTQDFINK	78	231	17	20	9	13	86	243	5	14.249	FALSE	TRUE	FALSE	FALSE	Self	-0.002	-0.001
Scan: 9823 Run: B180726_13_Lumos_FO_IN_130_MycoDSSO_SCX11_hSAX_f21_rep1 P1_QFVENQLGFKDDSNSDSK P2_ENAQSTSDDNSNTKVK 10 14	B180726_13_Lumos_FO_IN_130_MycoDSSO_SCX11_hSAX_f21_rep1	9823	P75372;Q50341;P75319	FALSE	P75599;P75414;Q50341;P75319	P75599;P75414;Q50341;P75319	FALSE	ENAQSTSDDNSNTKVK	QFVENQLGFKDDSNSDSK	445;731;367	40;235;529;165	16	18	14	10	458;744;380	49;244;538;174	4	14.24	FALSE	TRUE	FALSE	FALSE	Self	-0.002	-0.001
Scan: 15304 Run: B190704_12_HF_LS_IN_130_ECLP_DSSO_01_SCX20_hSAX05_rep2 P1_ELNIcmCTGcmCGPGAoxMEAPMKGAAVGHAQQR P2_ELNIcmCTGcmCGPGAMEAPMKGAAVGHAQQR 18 18	B190704_12_HF_LS_IN_130_ECLP_DSSO_01_SCX20_hSAX05_rep2	15304	P0ADR8	FALSE	P0ADR8	P0ADR8	FALSE	ELNIcmCTGcmCGPGAMEAPMKGAAVGHAQQR	ELNIcmCTGcmCGPGAoxMEAPMKGAAVGHAQQR	178	178	28	28	18	18	195	195	5	14.23	FALSE	TRUE	FALSE	FALSE	Self	-0.002	-0.001
Scan: 10884 Run: B180803_37_Lumos_FO_IN_130_MycoDSSO_SCX13_hSAX_f9t10_rep2 P1_LADLQNSTSVKGAGSSR P2_LADLQNSTSVKGAGSSR 11 11	B180803_37_Lumos_FO_IN_130_MycoDSSO_SCX13_hSAX_f9t10_rep2	10884	P75206	FALSE	P75206	P75206	FALSE	LADLQNSTSVKGAGSSR	LADLQNSTSVKGAGSSR	382	382	17	17	11	11	392	392	3	14.227	FALSE	TRUE	FALSE	FALSE	Self	-0.002	-0.001
Scan: 16115 Run: B190704_11_HF_LS_IN_130_ECLP_DSSO_01_SCX20_hSAX05_rep1 P1_SFSHQAGASSKQPALGYLN P2_LADTIAAHMPLKLADK 11 12	B190704_11_HF_LS_IN_130_ECLP_DSSO_01_SCX20_hSAX05_rep1	16115	P0A9M0	FALSE	P02359	P02359	FALSE	LADTIAAHMPLKLADK	SFSHQAGASSKQPALGYLN	165	161	16	19	12	11	176	171	4	14.217	FALSE	TRUE	FALSE	FALSE	Between	0	0.001
Scan: 16925 Run: B190712_03_HF_LS_IN_130_ECLP_DSSO_01_SCX24_hSAX06_rep2 P1_VVFMASTEGGVEIEKVAEETPHLIHK P2_EHVTKPVVGYIAGVTAPKGK 15 18	B190712_03_HF_LS_IN_130_ECLP_DSSO_01_SCX24_hSAX06_rep2	16925	P0A836	FALSE	P0AGE9	P0AGE9	FALSE	VVFMASTEGGVEIEKVAEETPHLIHK	EHVTKPVVGYIAGVTAPKGK	121	224	26	20	15	18	135	241	6	14.186	FALSE	TRUE	FALSE	FALSE	Between	0	0.001
Scan: 22331 Run: B180630_23_Lumos_FO_IN_130_MycoDSSO_SCX13_hSAX_f15t16rep1 P1_oxMASETFHALQKLLK P2_AYFGKGVSQAVQNVNQTIAPK 11 5	B180630_23_Lumos_FO_IN_130_MycoDSSO_SCX13_hSAX_f15t16rep1	22331	P75189	FALSE	P75189	P75189	FALSE	AYFGKGVSQAVQNVNQTIAPK	oxMASETFHALQKLLK	66	195	21	14	5	11	70	205	4	14.184	FALSE	TRUE	FALSE	FALSE	Self	-0.002	-0.001
Scan: 16396 Run: B180625_19_Lumos_LS_IN_130_MycoDSSO_SCX13_hSAX_f21_rep2 P1_YAGLTTYIATGSNKDDGVNVATQTQEK P2_NSEYDTHITPNLPKTR 14 14	B180625_19_Lumos_LS_IN_130_MycoDSSO_SCX13_hSAX_f21_rep2	16396	P75327	FALSE	P75327	P75327	FALSE	YAGLTTYIATGSNKDDGVNVATQTQEK	NSEYDTHITPNLPKTR	65	382	27	16	14	14	78	395	4	14.18	FALSE	TRUE	FALSE	FALSE	Self	-0.002	-0.001
Scan: 18229 Run: B180723_06_Lumos_FO_IN_130_MycoDSSO_SCX14_hSAX_f12t14_rep1 P1_VTNYNHPIEVPVGKNVLGR P2_VTNYNHPIEVPVGKNVLGR 14 14	B180723_06_Lumos_FO_IN_130_MycoDSSO_SCX14_hSAX_f12t14_rep1	18229	Q50331	FALSE	Q50331	Q50331	FALSE	VTNYNHPIEVPVGKNVLGR	VTNYNHPIEVPVGKNVLGR	75	75	19	19	14	14	88	88	5	14.178	FALSE	TRUE	FALSE	FALSE	Self	-0.002	-0.001
Scan: 10181 Run: B190712_17_HF_LS_IN_130_ECLP_DSSO_01_SCX24_hSAX02_rep1 P1_MGHAGAIIAGGKGTADEK P2_EHVTKPVVGYIAGVTAPKGK 12 18	B190712_17_HF_LS_IN_130_ECLP_DSSO_01_SCX24_hSAX02_rep1	10181	P0AGE9	FALSE	P0AGE9	P0AGE9	FALSE	EHVTKPVVGYIAGVTAPKGK	MGHAGAIIAGGKGTADEK	224	245	20	18	18	12	241	256	5	14.176	FALSE	TRUE	FALSE	FALSE	Self	-0.002	-0.001
Scan: 17857 Run: B180630_05_Lumos_FO_IN_130_MycoDSSO_SCX13_hSAX_f28t29rep1 P1_NPNFVFGSSVYDWTNSKTPEVNR P2_LPYEQDAKTGHYNDLGNYYK 17 8	B180630_05_Lumos_FO_IN_130_MycoDSSO_SCX13_hSAX_f28t29rep1	17857	P75334	FALSE	P75334	P75334	FALSE	NPNFVFGSSVYDWTNSKTPEVNR	LPYEQDAKTGHYNDLGNYYK	966	646	23	20	17	8	982	653	5	14.175	FALSE	TRUE	FALSE	FALSE	Self	-0.002	-0.001
Scan: 12849 Run: B190712_13_HF_LS_IN_130_ECLP_DSSO_01_SCX24_hSAX05_rep2 P1_LHGGEPANFLDVGGGATKER P2_EHVTKPVVGYIAGVTAPKGK 18 18	B190712_13_HF_LS_IN_130_ECLP_DSSO_01_SCX24_hSAX05_rep2	12849	P0A836	FALSE	P0AGE9	P0AGE9	FALSE	LHGGEPANFLDVGGGATKER	EHVTKPVVGYIAGVTAPKGK	278	224	20	20	18	18	295	241	6	14.174	FALSE	TRUE	FALSE	FALSE	Between	0	0.001
Scan: 12023 Run: B190712_17_HF_LS_IN_130_ECLP_DSSO_01_SCX24_hSAX02_rep1 P1_LDAPLIVVATQGGKSAR P2_EHLKAHGGENIHIISK 14 4	B190712_17_HF_LS_IN_130_ECLP_DSSO_01_SCX24_hSAX02_rep1	12023	P0AD61	FALSE	P0AD61	P0AD61	FALSE	LDAPLIVVATQGGKSAR	EHLKAHGGENIHIISK	369	205	17	16	14	4	382	208	4	14.166	FALSE	TRUE	FALSE	FALSE	Self	-0.002	-0.001
Scan: 17395 Run: B180703_19_Lumos_FO_IN_130_MycoDSSO_SCX14_hSAX_f21_rep1 P1_VTITQGPNIIGIHANEKENAETQK P2_KPGDYHIEITQIAGGYDGGR 17 1	B180703_19_Lumos_FO_IN_130_MycoDSSO_SCX14_hSAX_f21_rep1	17395	P75489	FALSE	P75493;P75489;P75280	P75493;P75489;P75280	FALSE	KPGDYHIEITQIAGGYDGGR	VTITQGPNIIGIHANEKENAETQK	64	632;632;639	20	24	1	17	64	648;648;655	4	14.163	FALSE	TRUE	FALSE	FALSE	Self	-0.002	-0.001
Scan: 16848 Run: B180703_21_Lumos_FO_IN_130_MycoDSSO_SCX14_hSAX_f22_rep1 P1_VTITQGPNIIGIHANEKENAETQK P2_KPGDYHIEITQIAGGYDGGR 17 1	B180703_21_Lumos_FO_IN_130_MycoDSSO_SCX14_hSAX_f22_rep1	16848	P75489	FALSE	P75493;P75489;P75280	P75493;P75489;P75280	FALSE	KPGDYHIEITQIAGGYDGGR	VTITQGPNIIGIHANEKENAETQK	64	632;632;639	20	24	1	17	64	648;648;655	5	14.154	FALSE	TRUE	FALSE	FALSE	Self	-0.002	-0.001
Scan: 14039 Run: B180723_19_Lumos_FO_IN_130_MycoDSSO_SCX14_hSAX_f3t6_rep1 P1_GTVVALGAGPAYGKSEKPK P2_GTVVALGAGPAYGKSEKPK 17 14	B180723_19_Lumos_FO_IN_130_MycoDSSO_SCX14_hSAX_f3t6_rep1	14039	P75205	FALSE	P75205	P75205	FALSE	GTVVALGAGPAYGKSEKPK	GTVVALGAGPAYGKSEKPK	43	43	19	19	14	17	56	59	5	14.153	FALSE	TRUE	FALSE	FALSE	Self	-0.002	-0.001
Scan: 10229 Run: B190715_07_HF_LS_IN_130_ECLP_DSSO_01_SCX22_hSAX06_rep2 P1_AGAAGLHIEDQVGAKR P2_AGAAGLHIEDQVGAKR 15 15	B190715_07_HF_LS_IN_130_ECLP_DSSO_01_SCX22_hSAX06_rep2	10229	P77541	FALSE	P77541	P77541	FALSE	AGAAGLHIEDQVGAKR	AGAAGLHIEDQVGAKR	107	107	16	16	15	15	121	121	5	14.14	FALSE	TRUE	FALSE	FALSE	Self	-0.002	-0.001
Scan: 20762 Run: B190715_08_HF_LS_IN_130_ECLP_DSSO_01_SCX22_hSAX07_rep1 P1_FAAQAVMGSAKMVLETGEHPGALK P2_FAAQAVMGSAKMVLETGEHPGALK 11 11	B190715_08_HF_LS_IN_130_ECLP_DSSO_01_SCX22_hSAX07_rep1	20762	P0A9L8	FALSE	P0A9L8	P0A9L8	FALSE	FAAQAVMGSAKMVLETGEHPGALK	FAAQAVMGSAKMVLETGEHPGALK	203	203	24	24	11	11	213	213	6	14.133	FALSE	TRUE	FALSE	FALSE	Self	-0.002	-0.001
Scan: 21162 Run: B190704_03_HF_LS_IN_130_ECLP_DSSO_01_SCX20_hSAX06_rep2 P1_SGKSELEAFEVALENVRPTVEVK P2_SFSHQAGASSKQPALGYLN 3 11	B190704_03_HF_LS_IN_130_ECLP_DSSO_01_SCX20_hSAX06_rep2	21162	P02359	FALSE	P02359	P02359	FALSE	SFSHQAGASSKQPALGYLN	SGKSELEAFEVALENVRPTVEVK	161	54	19	23	11	3	171	56	4	14.128	FALSE	TRUE	FALSE	FALSE	Self	-0.002	-0.001
Scan: 12035 Run: B190712_02_HF_LS_IN_130_ECLP_DSSO_01_SCX24_hSAX06_rep1 P1_SPNAAEEHLKALAR P2_SPNAAEEHLKALAR 10 10	B190712_02_HF_LS_IN_130_ECLP_DSSO_01_SCX24_hSAX06_rep1	12035	P0A7C2	FALSE	P0A7C2	P0A7C2	FALSE	SPNAAEEHLKALAR	SPNAAEEHLKALAR	39	39	14	14	10	10	48	48	4	14.124	FALSE	TRUE	FALSE	FALSE	Self	-0.002	-0.001
Scan: 15393 Run: B190715_09_HF_LS_IN_130_ECLP_DSSO_01_SCX22_hSAX07_rep2 P1_LAIALAQEGGIGFIHKNMSIER P2_ISGAGIQESHVHDVTITKESPNYR 16 18	B190715_09_HF_LS_IN_130_ECLP_DSSO_01_SCX22_hSAX07_rep2	15393	P0ADG7	FALSE	P0ADG7	P0ADG7	FALSE	LAIALAQEGGIGFIHKNMSIER	ISGAGIQESHVHDVTITKESPNYR	57	462	22	24	16	18	72	479	6	14.12	FALSE	TRUE	FALSE	FALSE	Self	-0.002	-0.001
Scan: 13120 Run: B190704_13_HF_LS_IN_130_ECLP_DSSO_01_SCX20_hSAX04_rep1 P1_ELNIcmCTGcmCGPGAoxMEAPoxMKGAAVGHAQQR P2_ELNIcmCTGcmCGPGAMEAPoxMKGAAVGHAQQR 18 18	B190704_13_HF_LS_IN_130_ECLP_DSSO_01_SCX20_hSAX04_rep1	13120	P0ADR8	FALSE	P0ADR8	P0ADR8	FALSE	ELNIcmCTGcmCGPGAoxMEAPoxMKGAAVGHAQQR	ELNIcmCTGcmCGPGAMEAPoxMKGAAVGHAQQR	178	178	28	28	18	18	195	195	6	14.112	FALSE	TRUE	FALSE	FALSE	Self	-0.002	-0.001
Scan: 17563 Run: B180705_35_Lumos_FO_IN_130_MycoDSSO_SCX14_hSAX_f31t35_rep2 P1_TTPSIVSYKNNEIIVGDAAK P2_IIEFILAHIAQEHNGLNLSNDKoxMAoxMQR 9 22	B180705_35_Lumos_FO_IN_130_MycoDSSO_SCX14_hSAX_f31t35_rep2	17563	P75344	FALSE	P75344	P75344	FALSE	TTPSIVSYKNNEIIVGDAAK	IIEFILAHIAQEHNGLNLSNDKoxMAoxMQR	39	215	20	27	9	22	47	236	5	14.105	FALSE	TRUE	FALSE	FALSE	Self	-0.002	-0.001
Scan: 14150 Run: B190715_11_HF_LS_IN_130_ECLP_DSSO_01_SCX22_hSAX08_rep1 P1_ALAEHGIVFGEPKTDIDK P2_ALAEHGIVFGEPKTDIDK 13 13	B190715_11_HF_LS_IN_130_ECLP_DSSO_01_SCX22_hSAX08_rep1	14150	P0A9P0	FALSE	P0A9P0	P0A9P0	FALSE	ALAEHGIVFGEPKTDIDK	ALAEHGIVFGEPKTDIDK	68	68	18	18	13	13	80	80	5	14.075	FALSE	TRUE	FALSE	FALSE	Self	-0.002	-0.001
Scan: 16822 Run: B190513_06_HF_LS_IN_130_ECLP_DSSO_01_SCX18_hSAX08_rep1 P1_EDGVNIWGDGSTYKGNDIER P2_AYSTDSNMLGATHEAKDLEYLNSSVK 14 16	B190513_06_HF_LS_IN_130_ECLP_DSSO_01_SCX18_hSAX08_rep1	16822	P0A6E4	FALSE	P0A6E4	P0A6E4	FALSE	EDGVNIWGDGSTYKGNDIER	AYSTDSNMLGATHEAKDLEYLNSSVK	120	190	20	26	14	16	133	205	5	14.075	FALSE	TRUE	FALSE	FALSE	Self	-0.002	-0.001
Scan: 16130 Run: B190715_11_HF_LS_IN_130_ECLP_DSSO_01_SCX22_hSAX08_rep1 P1_FLLVEGVHQKALESLR P2_AAGYTNIEFHKGALDDEQLK 10 11	B190715_11_HF_LS_IN_130_ECLP_DSSO_01_SCX22_hSAX08_rep1	16130	P0A9T0	FALSE	P0A9T0	P0A9T0	FALSE	FLLVEGVHQKALESLR	AAGYTNIEFHKGALDDEQLK	13	29	16	20	10	11	22	39	4	14.071	FALSE	TRUE	FALSE	FALSE	Self	-0.002	-0.001
Scan: 13441 Run: B180816_03_Lumos_LS_IN_130_MycoDSSO_SCX11_hSAX_f7t8_rep2 P1_LADLQNSTSVKGAGSSR P2_LADLQNSTSVKGAGSSR 11 11	B180816_03_Lumos_LS_IN_130_MycoDSSO_SCX11_hSAX_f7t8_rep2	13441	P75206	FALSE	P75206	P75206	FALSE	LADLQNSTSVKGAGSSR	LADLQNSTSVKGAGSSR	382	382	17	17	11	11	392	392	4	14.04	FALSE	TRUE	FALSE	FALSE	Self	-0.002	-0.001
Scan: 28079 Run: B180703_19_Lumos_FO_IN_130_MycoDSSO_SCX14_hSAX_f21_rep1 P1_NEGESIVSTIKEILQSPEAK P2_ITGGIDAAIKANDYTK 11 10	B180703_19_Lumos_FO_IN_130_MycoDSSO_SCX14_hSAX_f21_rep1	28079	P75344	FALSE	P75344	P75344	FALSE	NEGESIVSTIKEILQSPEAK	ITGGIDAAIKANDYTK	518	550	20	16	11	10	528	559	4	14.028	FALSE	TRUE	FALSE	FALSE	Self	-0.002	-0.001
Scan: 19015 Run: B180705_37_Lumos_FO_IN_130_MycoDSSO_SCX14_hSAX_f28t30_rep2 P1_TTPSIVSYKNNEIIVGDAAK P2_IIEFILAHIAQEHNGLNLSNDKMAoxMQR 9 22	B180705_37_Lumos_FO_IN_130_MycoDSSO_SCX14_hSAX_f28t30_rep2	19015	P75344	FALSE	P75344	P75344	FALSE	IIEFILAHIAQEHNGLNLSNDKMAoxMQR	TTPSIVSYKNNEIIVGDAAK	215	39	27	20	22	9	236	47	5	14.026	FALSE	TRUE	FALSE	FALSE	Self	-0.002	-0.001
Scan: 15425 Run: B190513_03_HF_LS_IN_130_ECLP_DSSO_01_SCX18_hSAX06_rep2 P1_LIDQATAEIVETAKR P2_GEILGGMAAVEQPEKPAAQPKK 14 21	B190513_03_HF_LS_IN_130_ECLP_DSSO_01_SCX18_hSAX06_rep2	15425	P0A7R5	FALSE	P0A7V3	P0A7V3	FALSE	LIDQATAEIVETAKR	GEILGGMAAVEQPEKPAAQPKK	17	205	15	22	14	21	30	225	4	14.02	FALSE	TRUE	FALSE	FALSE	Between	0	0.001
Scan: 8809 Run: B190513_13_HF_LS_IN_130_ECLP_DSSO_01_SCX18_hSAX04_rep1 P1_SSEVYGQTNIGGKGGTR P2_SSEVYGQTNIGGKGGTR 13 13	B190513_13_HF_LS_IN_130_ECLP_DSSO_01_SCX18_hSAX04_rep1	8809	P0A6F3	FALSE	P0A6F3	P0A6F3	FALSE	SSEVYGQTNIGGKGGTR	SSEVYGQTNIGGKGGTR	221	221	17	17	13	13	233	233	4	14.018	FALSE	TRUE	FALSE	FALSE	Self	-0.002	-0.001
Scan: 13529 Run: B190513_02_HF_LS_IN_130_ECLP_DSSO_01_SCX18_hSAX06_rep1 P1_SFSHQAGASSKQPALGYLN P2_LANELSDAAENKGTAVK 11 12	B190513_02_HF_LS_IN_130_ECLP_DSSO_01_SCX18_hSAX06_rep1	13529	P02359	FALSE	P02359	P02359	FALSE	LANELSDAAENKGTAVK	SFSHQAGASSKQPALGYLN	120	161	17	19	12	11	131	171	3	14.011	FALSE	TRUE	FALSE	FALSE	Self	-0.002	-0.001
Scan: 20812 Run: B190715_16_HF_LS_IN_130_ECLP_DSSO_01_SCX22_hSAX05_rep1 P1_GALIDSQAAIEALKNQK P2_GALIDSQAAIEALKNQK 14 14	B190715_16_HF_LS_IN_130_ECLP_DSSO_01_SCX22_hSAX05_rep1	20812	P52643	FALSE	P52643	P52643	FALSE	GALIDSQAAIEALKNQK	GALIDSQAAIEALKNQK	235	235	17	17	14	14	248	248	4	14.011	FALSE	TRUE	FALSE	FALSE	Self	-0.002	-0.001
Scan: 16786 Run: B190715_12_HF_LS_IN_130_ECLP_DSSO_01_SCX22_hSAX08_rep2 P1_NMINVALNNGTLQHPVKGVHTGSR P2_AVLEVAGVHNVLAKAYGSTNPINVVR 17 14	B190715_12_HF_LS_IN_130_ECLP_DSSO_01_SCX22_hSAX08_rep2	16786	P0A7W1	FALSE	P0A7W1	P0A7W1	FALSE	NMINVALNNGTLQHPVKGVHTGSR	AVLEVAGVHNVLAKAYGSTNPINVVR	70	113	24	26	17	14	86	126	6	14.005	FALSE	TRUE	FALSE	FALSE	Self	-0.002	-0.001
Scan: 18784 Run: B190704_05_HF_LS_IN_130_ECLP_DSSO_01_SCX20_hSAX07_rep2 P1_SHDALTAVTSLSVDKTSGEK P2_AGDNAPMAYIELVDRSEKAEAAAE 15 18	B190704_05_HF_LS_IN_130_ECLP_DSSO_01_SCX20_hSAX07_rep2	18784	P0A7N4	FALSE	P0AG44	P0AG44	FALSE	SHDALTAVTSLSVDKTSGEK	AGDNAPMAYIELVDRSEKAEAAAE	18	104	20	24	15	18	32	121	5	13.98	FALSE	TRUE	FALSE	FALSE	Between	0	0.001
Scan: 4227 Run: B180726_11_Lumos_FO_IN_130_MycoDSSO_SCX11_hSAX_f20_rep1 P1_QESQGSGDQGSNGKGSLYK P2_ENAQSTSDDNSNTKVK 14 14	B180726_11_Lumos_FO_IN_130_MycoDSSO_SCX11_hSAX_f20_rep1	4227	P75372;Q50341;P75319	FALSE	Q50341	Q50341	FALSE	ENAQSTSDDNSNTKVK	QESQGSGDQGSNGKGSLYK	445;731;367	163	16	19	14	14	458;744;380	176	4	13.971	FALSE	TRUE	FALSE	FALSE	Self	-0.002	-0.001
Scan: 18126 Run: B180705_35_Lumos_FO_IN_130_MycoDSSO_SCX14_hSAX_f31t35_rep2 P1_TTPSIVSYKNNEIIVGDAAK P2_IIEFILAHIAQEHNGLNLSNDKoxMAMQR 9 22	B180705_35_Lumos_FO_IN_130_MycoDSSO_SCX14_hSAX_f31t35_rep2	18126	P75344	FALSE	P75344	P75344	FALSE	IIEFILAHIAQEHNGLNLSNDKoxMAMQR	TTPSIVSYKNNEIIVGDAAK	215	39	27	20	22	9	236	47	5	13.97	FALSE	TRUE	FALSE	FALSE	Self	-0.002	-0.001
Scan: 11012 Run: B180703_19_Lumos_FO_IN_130_MycoDSSO_SCX14_hSAX_f21_rep1 P1_TGFDVDNSENTKQGFQK P2_KKSDSEDNGQLQLEK 12 2	B180703_19_Lumos_FO_IN_130_MycoDSSO_SCX14_hSAX_f21_rep1	11012	P75571;P11311	FALSE	Q9EXD5;P75285;P11311	Q9EXD5;P75285;P11311	FALSE	KKSDSEDNGQLQLEK	TGFDVDNSENTKQGFQK	202;293	223;367;454	15	17	2	12	203;294	234;378;465	3	13.968	FALSE	TRUE	FALSE	FALSE	Self	-0.002	-0.001
Scan: 12142 Run: B180711_03_Lumos_FO_IN_130_MycoDSSO_SCX11_hSAX_f17_rep1 P1_YGDScmCVVSTPQSKYK P2_YGDScmCVVSTPQSKYK 13 13	B180711_03_Lumos_FO_IN_130_MycoDSSO_SCX11_hSAX_f17_rep1	12142	P75245	FALSE	P75245	P75245	FALSE	YGDScmCVVSTPQSKYK	YGDScmCVVSTPQSKYK	354	354	15	15	13	13	366	366	4	13.962	FALSE	TRUE	FALSE	FALSE	Self	-0.002	-0.001
Scan: 22783 Run: B180630_22_Lumos_FO_IN_130_MycoDSSO_SCX13_hSAX_f17rep2 P1_MASETFHALQKLLK P2_AYFGKGVSQAVQNVNQTIAPK 11 5	B180630_22_Lumos_FO_IN_130_MycoDSSO_SCX13_hSAX_f17rep2	22783	P75189	FALSE	P75189	P75189	FALSE	AYFGKGVSQAVQNVNQTIAPK	MASETFHALQKLLK	66	195	21	14	5	11	70	205	4	13.962	FALSE	TRUE	FALSE	FALSE	Self	-0.002	-0.001
Scan: 16397 Run: B190513_02_HF_LS_IN_130_ECLP_DSSO_01_SCX18_hSAX06_rep1 P1_SFSHQAGASSKQPALGYLN P2_AYEDAETVTGVINGKVK 11 15	B190513_02_HF_LS_IN_130_ECLP_DSSO_01_SCX18_hSAX06_rep1	16397	P0AG67	FALSE	P02359	P02359	FALSE	AYEDAETVTGVINGKVK	SFSHQAGASSKQPALGYLN	101	161	17	19	15	11	115	171	3	13.961	FALSE	TRUE	FALSE	FALSE	Between	0	0.001
Scan: 20878 Run: B180723_14_Lumos_FO_IN_130_MycoDSSO_SCX14_hSAX_f18_rep2 P1_LLAYLTGQKPHDLVK P2_IKSDVIIVAHDLTPSQTATLNK 9 2	B180723_14_Lumos_FO_IN_130_MycoDSSO_SCX14_hSAX_f18_rep2	20878	P75168	FALSE	P75168	P75168	FALSE	IKSDVIIVAHDLTPSQTATLNK	LLAYLTGQKPHDLVK	153	138	22	15	2	9	154	146	5	13.957	FALSE	TRUE	FALSE	FALSE	Self	-0.002	-0.001
Scan: 14885 Run: B190712_04_HF_LS_IN_130_ECLP_DSSO_01_SCX24_hSAX07_rep1 P1_ALAEHGIVFGEPKTDIDKIR P2_ALAEHGIVFGEPKTDIDKIR 18 13	B190712_04_HF_LS_IN_130_ECLP_DSSO_01_SCX24_hSAX07_rep1	14885	P0A9P0	FALSE	P0A9P0	P0A9P0	FALSE	ALAEHGIVFGEPKTDIDKIR	ALAEHGIVFGEPKTDIDKIR	68	68	20	20	13	18	80	85	6	13.956	FALSE	TRUE	FALSE	FALSE	Self	-0.002	-0.001
Scan: 22408 Run: B180803_25_Lumos_FO_IN_130_MycoDSSO_SCX12_hSAX_f26t27_rep1 P1_LVQSTPoxMFNISLKTQDFINK P2_DLDDNFLQKLQQcmCHFQR 13 9	B180803_25_Lumos_FO_IN_130_MycoDSSO_SCX12_hSAX_f26t27_rep1	22408	P75508	FALSE	P75508	P75508	FALSE	LVQSTPoxMFNISLKTQDFINK	DLDDNFLQKLQQcmCHFQR	231	78	20	17	13	9	243	86	5	13.955	FALSE	TRUE	FALSE	FALSE	Self	-0.002	-0.001
Scan: 20741 Run: B180703_19_Lumos_FO_IN_130_MycoDSSO_SCX14_hSAX_f21_rep1 P1_ITPIHDNILVSLVESNKEEVSQK P2_GIITALANPDKNESAHK 17 11	B180703_19_Lumos_FO_IN_130_MycoDSSO_SCX14_hSAX_f21_rep1	20741	P75205	FALSE	P75205	P75205	FALSE	ITPIHDNILVSLVESNKEEVSQK	GIITALANPDKNESAHK	3	26	23	17	17	11	19	36	6	13.942	FALSE	TRUE	FALSE	FALSE	Self	-0.002	-0.001
Scan: 6467 Run: B190513_14_HF_LS_IN_130_ECLP_DSSO_01_SCX18_hSAX03_rep1 P1_LASQGSGKWQSSGGEK P2_LASQGSGKWQSSGGEK 8 8	B190513_14_HF_LS_IN_130_ECLP_DSSO_01_SCX18_hSAX03_rep1	6467	P21170	FALSE	P21170	P21170	FALSE	LASQGSGKWQSSGGEK	LASQGSGKWQSSGGEK	225	225	16	16	8	8	232	232	4	13.939	FALSE	TRUE	FALSE	FALSE	Self	-0.002	-0.001
Scan: 20166 Run: B180726_13_Lumos_FO_IN_130_MycoDSSO_SCX11_hSAX_f21_rep1 P1_SEEDNIFSIGKTQAK P2_SEEDNIFSIGKTQAK 11 11	B180726_13_Lumos_FO_IN_130_MycoDSSO_SCX11_hSAX_f21_rep1	20166	P75120	FALSE	P75120	P75120	FALSE	SEEDNIFSIGKTQAK	SEEDNIFSIGKTQAK	205	205	15	15	11	11	215	215	4	13.939	FALSE	TRUE	FALSE	FALSE	Self	-0.002	-0.001
Scan: 20513 Run: B180703_14_Lumos_FO_IN_130_MycoDSSO_SCX14_hSAX_f20_rep1 P1_ITPIHDNILVSLVESNKEEVSQK P2_GIITALANPDKNESAHK 17 11	B180703_14_Lumos_FO_IN_130_MycoDSSO_SCX14_hSAX_f20_rep1	20513	P75205	FALSE	P75205	P75205	FALSE	GIITALANPDKNESAHK	ITPIHDNILVSLVESNKEEVSQK	26	3	17	23	11	17	36	19	4	13.933	FALSE	TRUE	FALSE	FALSE	Self	-0.002	-0.001
Scan: 17741 Run: B190715_19_HF_LS_IN_130_ECLP_DSSO_01_SCX22_hSAX03_rep1 P1_KVVITATQMLDSMIKNPRPTR P2_IVcmCTIGPKTESEEMLAK 15 8	B190715_19_HF_LS_IN_130_ECLP_DSSO_01_SCX22_hSAX03_rep1	17741	P0AD61	FALSE	P0AD61	P0AD61	FALSE	KVVITATQMLDSMIKNPRPTR	IVcmCTIGPKTESEEMLAK	272	6	21	17	15	8	286	13	5	13.931	FALSE	TRUE	FALSE	FALSE	Self	-0.002	-0.001
Scan: 13025 Run: B180803_19_Lumos_FO_IN_130_MycoDSSO_SCX12_hSAX_f23_rep2 P1_GIITALANPDKNESAHK P2_EYSGISFEEEGTKYK 11 13	B180803_19_Lumos_FO_IN_130_MycoDSSO_SCX12_hSAX_f23_rep2	13025	P75205	FALSE	P75205	P75205	FALSE	GIITALANPDKNESAHK	EYSGISFEEEGTKYK	26	74	17	15	11	13	36	86	4	13.923	FALSE	TRUE	FALSE	FALSE	Self	-0.002	-0.001
Scan: 10727 Run: B190513_06_HF_LS_IN_130_ECLP_DSSO_01_SCX18_hSAX08_rep1 P1_LTAADYEDNVAQDKR P2_LTAADYEDNVAQDKR 14 14	B190513_06_HF_LS_IN_130_ECLP_DSSO_01_SCX18_hSAX08_rep1	10727	P77243	FALSE	P77243	P77243	FALSE	LTAADYEDNVAQDKR	LTAADYEDNVAQDKR	361	361	15	15	14	14	374	374	4	13.918	FALSE	TRUE	FALSE	FALSE	Self	-0.002	-0.001
Scan: 23451 Run: B190704_04_HF_LS_IN_130_ECLP_DSSO_01_SCX20_hSAX07_rep1 P1_TAIESALTALETALKGEDKAAIEAK P2_DAEANAEADRKFEELVQTR 19 11	B190704_04_HF_LS_IN_130_ECLP_DSSO_01_SCX20_hSAX07_rep1	23451	P0A6Y8	FALSE	P0A6Y8	P0A6Y8	FALSE	TAIESALTALETALKGEDKAAIEAK	DAEANAEADRKFEELVQTR	563	518	25	19	19	11	581	528	6	13.915	FALSE	TRUE	FALSE	FALSE	Self	-0.002	-0.001
Scan: 16544 Run: B190715_21_HF_LS_IN_130_ECLP_DSSO_01_SCX22_hSAX02_rep1 P1_LGASVVGFSDSANTSLGKK P2_LGASVVGFSDSANTSLGKK 18 18	B190715_21_HF_LS_IN_130_ECLP_DSSO_01_SCX22_hSAX02_rep1	16544	P0A786	FALSE	P0A786	P0A786	FALSE	LGASVVGFSDSANTSLGKK	LGASVVGFSDSANTSLGKK	67	67	19	19	18	18	84	84	4	13.911	FALSE	TRUE	FALSE	FALSE	Self	-0.002	-0.001
Scan: 21368 Run: B190712_04_HF_LS_IN_130_ECLP_DSSO_01_SCX24_hSAX07_rep1 P1_VSVSGSGNVAQYAIEKAMEFGAR P2_VITASDSSGTVVDESGFTKEK 16 19	B190712_04_HF_LS_IN_130_ECLP_DSSO_01_SCX24_hSAX07_rep1	21368	P00370	FALSE	P00370	P00370	FALSE	VITASDSSGTVVDESGFTKEK	VSVSGSGNVAQYAIEKAMEFGAR	258	235	21	23	19	16	276	250	4	13.909	FALSE	TRUE	FALSE	FALSE	Self	-0.002	-0.001
Scan: 14489 Run: B190715_12_HF_LS_IN_130_ECLP_DSSO_01_SCX22_hSAX08_rep2 P1_FNQGDYFAAVEDKNHSENVSR P2_FNQGDYFAAVEDKNHSENVSR 13 13	B190715_12_HF_LS_IN_130_ECLP_DSSO_01_SCX22_hSAX08_rep2	14489	P0AC86	FALSE	P0AC86	P0AC86	FALSE	FNQGDYFAAVEDKNHSENVSR	FNQGDYFAAVEDKNHSENVSR	247	247	21	21	13	13	259	259	5	13.908	FALSE	TRUE	FALSE	FALSE	Self	-0.002	-0.001
Scan: 18761 Run: B180705_35_Lumos_FO_IN_130_MycoDSSO_SCX14_hSAX_f31t35_rep2 P1_TTPSIVSYKNNEIIVGDAAK P2_IIEFILAHIAQEHNGLNLSNDKMAMQR 9 22	B180705_35_Lumos_FO_IN_130_MycoDSSO_SCX14_hSAX_f31t35_rep2	18761	P75344	FALSE	P75344	P75344	FALSE	TTPSIVSYKNNEIIVGDAAK	IIEFILAHIAQEHNGLNLSNDKMAMQR	39	215	20	27	9	22	47	236	5	13.906	FALSE	TRUE	FALSE	FALSE	Self	-0.002	-0.001
Scan: 21512 Run: B190715_16_HF_LS_IN_130_ECLP_DSSO_01_SCX22_hSAX05_rep1 P1_LLDNAAADLAAISGQKPLITK P2_ITLNMGVGEAIADKK 16 14	B190715_16_HF_LS_IN_130_ECLP_DSSO_01_SCX22_hSAX05_rep1	21512	P62399	FALSE	P62399	P62399	FALSE	LLDNAAADLAAISGQKPLITK	ITLNMGVGEAIADKK	49	34	21	15	16	14	64	47	4	13.904	FALSE	TRUE	FALSE	FALSE	Self	-0.002	-0.001
Scan: 14101 Run: B190715_16_HF_LS_IN_130_ECLP_DSSO_01_SCX22_hSAX05_rep1 P1_YLSDHPKLQGIAQQNSFK P2_YLSDHPKLQGIAQQNSFK 7 7	B190715_16_HF_LS_IN_130_ECLP_DSSO_01_SCX22_hSAX05_rep1	14101	P69910;P69908	FALSE	P69910;P69908	P69910;P69908	FALSE	YLSDHPKLQGIAQQNSFK	YLSDHPKLQGIAQQNSFK	447;447	447;447	18	18	7	7	453;453	453;453	4	13.904	FALSE	TRUE	FALSE	FALSE	Self	-0.002	-0.001
Scan: 17852 Run: B190712_05_HF_LS_IN_130_ECLP_DSSO_01_SCX24_hSAX07_rep2 P1_RSHDALTAVTSLSVDKTSGEK P2_AGDNAPMAYIELVDRSEKAEAAAE 16 18	B190712_05_HF_LS_IN_130_ECLP_DSSO_01_SCX24_hSAX07_rep2	17852	P0A7N4	FALSE	P0AG44	P0AG44	FALSE	RSHDALTAVTSLSVDKTSGEK	AGDNAPMAYIELVDRSEKAEAAAE	17	104	21	24	16	18	32	121	5	13.903	FALSE	TRUE	FALSE	FALSE	Between	0	0.001
Scan: 17614 Run: B180711_05_Lumos_FO_IN_130_MycoDSSO_SCX11_hSAX_f19_rep1 P1_LADLQNSTSVKGAGSSR P2_GITYDSGGMNIKTGDYMR 11 12	B180711_05_Lumos_FO_IN_130_MycoDSSO_SCX11_hSAX_f19_rep1	17614	P75206	FALSE	P75206	P75206	FALSE	LADLQNSTSVKGAGSSR	GITYDSGGMNIKTGDYMR	382	218	17	18	11	12	392	229	4	13.903	FALSE	TRUE	FALSE	FALSE	Self	-0.002	-0.001
Scan: 20846 Run: B180711_12_Lumos_FO_IN_130_MycoDSSO_SCX11_hSAX_f25_rep1_ P1_KLDSGVFPGcmCQGGPLQHVIAAK P2_FNFSGKQYQPYSYTINPETEMLDYDEVLR 1 6	B180711_12_Lumos_FO_IN_130_MycoDSSO_SCX11_hSAX_f25_rep1_	20846	P78011	FALSE	P78011	P78011	FALSE	KLDSGVFPGcmCQGGPLQHVIAAK	FNFSGKQYQPYSYTINPETEMLDYDEVLR	240	123	22	29	1	6	240	128	5	13.896	FALSE	TRUE	FALSE	FALSE	Self	-0.002	-0.001
Scan: 18629 Run: B190513_07_HF_LS_IN_130_ECLP_DSSO_01_SCX18_hSAX08_rep2 P1_VQQPEFAAAKDGYTFVSHQQEVGTGYFDK P2_LLAYNcmCSPSFNWQKNLDDK 10 14	B190513_07_HF_LS_IN_130_ECLP_DSSO_01_SCX18_hSAX08_rep2	18629	P0A9G6	FALSE	P0A9G6	P0A9G6	FALSE	VQQPEFAAAKDGYTFVSHQQEVGTGYFDK	LLAYNcmCSPSFNWQKNLDDK	382	313	29	19	10	14	391	326	5	13.896	FALSE	TRUE	FALSE	FALSE	Self	-0.002	-0.001
Scan: 13252 Run: B190513_06_HF_LS_IN_130_ECLP_DSSO_01_SCX18_hSAX08_rep1 P1_LTAADYEDNVAQDKR P2_EKINcmCFEDPAFTADYHDPEK 14 2	B190513_06_HF_LS_IN_130_ECLP_DSSO_01_SCX18_hSAX08_rep1	13252	P77243	FALSE	P77243	P77243	FALSE	LTAADYEDNVAQDKR	EKINcmCFEDPAFTADYHDPEK	361	381	15	20	14	2	374	382	5	13.895	FALSE	TRUE	FALSE	FALSE	Self	-0.002	-0.001
Scan: 14922 Run: B190712_05_HF_LS_IN_130_ECLP_DSSO_01_SCX24_hSAX07_rep2 P1_ALAEHGIVFGEPKTDIDKIR P2_ALAEHGIVFGEPKTDIDK 13 13	B190712_05_HF_LS_IN_130_ECLP_DSSO_01_SCX24_hSAX07_rep2	14922	P0A9P0	FALSE	P0A9P0	P0A9P0	FALSE	ALAEHGIVFGEPKTDIDKIR	ALAEHGIVFGEPKTDIDK	68	68	20	18	13	13	80	80	6	13.894	FALSE	TRUE	FALSE	FALSE	Self	-0.002	-0.001
Scan: 9045 Run: B190712_17_HF_LS_IN_130_ECLP_DSSO_01_SCX24_hSAX02_rep1 P1_GRPGQAEPVAQKGAQALER P2_GRPGQAEPVAQKGAQALER 12 12	B190712_17_HF_LS_IN_130_ECLP_DSSO_01_SCX24_hSAX02_rep1	9045	P0ACN4	FALSE	P0ACN4	P0ACN4	FALSE	GRPGQAEPVAQKGAQALER	GRPGQAEPVAQKGAQALER	8	8	19	19	12	12	19	19	6	13.892	FALSE	TRUE	FALSE	FALSE	Self	-0.002	-0.001
Scan: 10167 Run: B190715_17_HF_LS_IN_130_ECLP_DSSO_01_SCX22_hSAX05_rep2 P1_AGAAGLHIEDQVGAKR P2_AGAAGLHIEDQVGAKR 15 15	B190715_17_HF_LS_IN_130_ECLP_DSSO_01_SCX22_hSAX05_rep2	10167	P77541	FALSE	P77541	P77541	FALSE	AGAAGLHIEDQVGAKR	AGAAGLHIEDQVGAKR	107	107	16	16	15	15	121	121	6	13.891	FALSE	TRUE	FALSE	FALSE	Self	-0.002	-0.001
Scan: 22294 Run: B180803_25_Lumos_FO_IN_130_MycoDSSO_SCX12_hSAX_f26t27_rep1 P1_TEVYLNNVNNYISESLYAQEALKQIER P2_IGLVENDEYHIDKR 23 13	B180803_25_Lumos_FO_IN_130_MycoDSSO_SCX12_hSAX_f26t27_rep1	22294	P75405	FALSE	P75405	P75405	FALSE	TEVYLNNVNNYISESLYAQEALKQIER	IGLVENDEYHIDKR	80	194	27	14	23	13	102	206	4	13.885	FALSE	TRUE	FALSE	FALSE	Self	-0.002	-0.001
Scan: 15350 Run: B180703_21_Lumos_FO_IN_130_MycoDSSO_SCX14_hSAX_f22_rep1 P1_TLGQHIQIVGDDLYcmCTNPAIAEKGVAHK P2_LASGHTGEAoxMVPSGASTGEKEAIELR 23 20	B180703_21_Lumos_FO_IN_130_MycoDSSO_SCX14_hSAX_f22_rep1	15350	P75189	FALSE	P75189	P75189	FALSE	TLGQHIQIVGDDLYcmCTNPAIAEKGVAHK	LASGHTGEAoxMVPSGASTGEKEAIELR	327	35	28	26	23	20	349	54	5	13.872	FALSE	TRUE	FALSE	FALSE	Self	-0.002	-0.001
Scan: 14218 Run: B190715_12_HF_LS_IN_130_ECLP_DSSO_01_SCX22_hSAX08_rep2 P1_ALAEHGIVFGEPKTDIDK P2_ALAEHGIVFGEPKTDIDK 13 13	B190715_12_HF_LS_IN_130_ECLP_DSSO_01_SCX22_hSAX08_rep2	14218	P0A9P0	FALSE	P0A9P0	P0A9P0	FALSE	ALAEHGIVFGEPKTDIDK	ALAEHGIVFGEPKTDIDK	68	68	18	18	13	13	80	80	6	13.871	FALSE	TRUE	FALSE	FALSE	Self	-0.002	-0.001
Scan: 25863 Run: B180711_05_Lumos_FO_IN_130_MycoDSSO_SCX11_hSAX_f19_rep1 P1_ASDEAALQKALLIK P2_ASDEAALQKALLIK 9 9	B180711_05_Lumos_FO_IN_130_MycoDSSO_SCX11_hSAX_f19_rep1	25863	P75471	FALSE	P75471	P75471	FALSE	ASDEAALQKALLIK	ASDEAALQKALLIK	1138	1138	14	14	9	9	1146	1146	4	13.87	FALSE	TRUE	FALSE	FALSE	Self	-0.002	-0.001
Scan: 13903 Run: B180703_28_Lumos_FO_IN_130_MycoDSSO_SCX14_hSAX_f24_rep1 P1_IGTDSLKQEDSSKDK P2_FDGYIGDNKVEEKNYTSYQFLSDGGK 13 13	B180703_28_Lumos_FO_IN_130_MycoDSSO_SCX14_hSAX_f24_rep1	13903	P75334	FALSE	P75334	P75334	FALSE	FDGYIGDNKVEEKNYTSYQFLSDGGK	IGTDSLKQEDSSKDK	1211	1253	26	15	13	13	1223	1265	5	13.867	FALSE	TRUE	FALSE	FALSE	Self	-0.002	-0.001
Scan: 21233 Run: B190704_11_HF_LS_IN_130_ECLP_DSSO_01_SCX20_hSAX05_rep1 P1_SDIALIQIQNPKNLTAIK P2_RGELGIMGTELNSELAKAMK 12 17	B190704_11_HF_LS_IN_130_ECLP_DSSO_01_SCX20_hSAX05_rep1	21233	P0C0V0	FALSE	P0C0V0	P0C0V0	FALSE	RGELGIMGTELNSELAKAMK	SDIALIQIQNPKNLTAIK	288	160	20	18	17	12	304	171	5	13.864	FALSE	TRUE	FALSE	FALSE	Self	-0.002	-0.001
Scan: 16357 Run: B190513_02_HF_LS_IN_130_ECLP_DSSO_01_SCX18_hSAX06_rep1 P1_SFSHQAGASSKQPALGYLN P2_AYEDAETVTGVINGKVK 11 15	B190513_02_HF_LS_IN_130_ECLP_DSSO_01_SCX18_hSAX06_rep1	16357	P0AG67	FALSE	P02359	P02359	FALSE	AYEDAETVTGVINGKVK	SFSHQAGASSKQPALGYLN	101	161	17	19	15	11	115	171	4	13.864	FALSE	TRUE	FALSE	FALSE	Between	0	0.001
Scan: 13507 Run: B190513_02_HF_LS_IN_130_ECLP_DSSO_01_SCX18_hSAX06_rep1 P1_SFSHQAGASSKQPALGYLN P2_LANELSDAAENKGTAVK 11 12	B190513_02_HF_LS_IN_130_ECLP_DSSO_01_SCX18_hSAX06_rep1	13507	P02359	FALSE	P02359	P02359	FALSE	LANELSDAAENKGTAVK	SFSHQAGASSKQPALGYLN	120	161	17	19	12	11	131	171	4	13.86	FALSE	TRUE	FALSE	FALSE	Self	-0.002	-0.001
Scan: 17481 Run: B190704_11_HF_LS_IN_130_ECLP_DSSO_01_SCX20_hSAX05_rep1 P1_LGHTDTLVVcmCDAGLPIPKSTTR P2_LGHTDTLVVcmCDAGLPIPKSTTR 18 18	B190704_11_HF_LS_IN_130_ECLP_DSSO_01_SCX20_hSAX05_rep1	17481	P04982	FALSE	P04982	P04982	FALSE	LGHTDTLVVcmCDAGLPIPKSTTR	LGHTDTLVVcmCDAGLPIPKSTTR	18	18	22	22	18	18	35	35	5	13.857	FALSE	TRUE	FALSE	FALSE	Self	-0.002	-0.001
Scan: 14720 Run: B190513_02_HF_LS_IN_130_ECLP_DSSO_01_SCX18_hSAX06_rep1 P1_GEILGGMAAVEQPEKPAAQPKK P2_DLETQSQDGTFDKLTK 21 13	B190513_02_HF_LS_IN_130_ECLP_DSSO_01_SCX18_hSAX06_rep1	14720	P0A7V3	FALSE	P0A7V0	P0A7V0	FALSE	GEILGGMAAVEQPEKPAAQPKK	DLETQSQDGTFDKLTK	205	116	22	16	21	13	225	128	4	13.857	FALSE	TRUE	FALSE	FALSE	Between	0	0.001
Scan: 19845 Run: B190704_12_HF_LS_IN_130_ECLP_DSSO_01_SCX20_hSAX05_rep2 P1_SDIALIQIQNPKNLTAIK P2_RGELGIMGTELNSELAKAoxMK 12 17	B190704_12_HF_LS_IN_130_ECLP_DSSO_01_SCX20_hSAX05_rep2	19845	P0C0V0	FALSE	P0C0V0	P0C0V0	FALSE	SDIALIQIQNPKNLTAIK	RGELGIMGTELNSELAKAoxMK	160	288	18	20	12	17	171	304	5	13.854	FALSE	TRUE	FALSE	FALSE	Self	-0.002	-0.001
Scan: 20568 Run: B180726_24_Lumos_FO_IN_130_MycoDSSO_SCX11_hSAX_f24_rep2 P1_LLAYLTGQKPHDLVK P2_IKSDVIIVAHDLTPSQTATLNK 9 2	B180726_24_Lumos_FO_IN_130_MycoDSSO_SCX11_hSAX_f24_rep2	20568	P75168	FALSE	P75168	P75168	FALSE	LLAYLTGQKPHDLVK	IKSDVIIVAHDLTPSQTATLNK	138	153	15	22	9	2	146	154	4	13.851	FALSE	TRUE	FALSE	FALSE	Self	-0.002	-0.001
Scan: 21644 Run: B180803_28_Lumos_FO_IN_130_MycoDSSO_SCX12_hSAX_f28t29_rep2 P1_LDPDKGIFIWFNQTGFNTK P2_IGLVENDEYHIDKR 5 13	B180803_28_Lumos_FO_IN_130_MycoDSSO_SCX12_hSAX_f28t29_rep2	21644	P75405	FALSE	P75405	P75405	FALSE	IGLVENDEYHIDKR	LDPDKGIFIWFNQTGFNTK	194	237	14	19	13	5	206	241	4	13.847	FALSE	TRUE	FALSE	FALSE	Self	-0.002	-0.001
Scan: 26149 Run: B180711_08_Lumos_FO_IN_130_MycoDSSO_SCX11_hSAX_f22_rep1 P1_VVGINTGHLGFYTSFNEKDLDDNFLQK P2_IFASTTPQTEPVLQKLK 18 15	B180711_08_Lumos_FO_IN_130_MycoDSSO_SCX11_hSAX_f22_rep1	26149	P75508	FALSE	P75508	P75508	FALSE	IFASTTPQTEPVLQKLK	VVGINTGHLGFYTSFNEKDLDDNFLQK	5	60	17	27	15	18	19	77	5	13.842	FALSE	TRUE	FALSE	FALSE	Self	-0.002	-0.001
Scan: 14061 Run: B190712_04_HF_LS_IN_130_ECLP_DSSO_01_SCX24_hSAX07_rep1 P1_RQDIESNLQYDAGDKGIYR P2_LGKVQMLAQAAEEHPLHGGTGIAHTR 15 3	B190712_04_HF_LS_IN_130_ECLP_DSSO_01_SCX24_hSAX07_rep1	14061	P17169	FALSE	P17169	P17169	FALSE	LGKVQMLAQAAEEHPLHGGTGIAHTR	RQDIESNLQYDAGDKGIYR	49	232	26	19	3	15	51	246	6	13.842	FALSE	TRUE	FALSE	FALSE	Self	-0.002	-0.001
Scan: 18714 Run: B190513_13_HF_LS_IN_130_ECLP_DSSO_01_SCX18_hSAX04_rep1 P1_LLDNAAADLAAISGQKPLITKAR P2_ITLNoxMGVGEAIADKK 21 14	B190513_13_HF_LS_IN_130_ECLP_DSSO_01_SCX18_hSAX04_rep1	18714	P62399	FALSE	P62399	P62399	FALSE	LLDNAAADLAAISGQKPLITKAR	ITLNoxMGVGEAIADKK	49	34	23	15	21	14	69	47	6	13.838	FALSE	TRUE	FALSE	FALSE	Self	-0.002	-0.001
Scan: 14745 Run: B190715_08_HF_LS_IN_130_ECLP_DSSO_01_SCX22_hSAX07_rep1 P1_ALAEHGIVFGEPKTDIDKIR P2_ALAEHGIVFGEPKTDIDK 13 13	B190715_08_HF_LS_IN_130_ECLP_DSSO_01_SCX22_hSAX07_rep1	14745	P0A9P0	FALSE	P0A9P0	P0A9P0	FALSE	ALAEHGIVFGEPKTDIDKIR	ALAEHGIVFGEPKTDIDK	68	68	20	18	13	13	80	80	5	13.837	FALSE	TRUE	FALSE	FALSE	Self	-0.002	-0.001
Scan: 16808 Run: B190715_12_HF_LS_IN_130_ECLP_DSSO_01_SCX22_hSAX08_rep2 P1_NMINVALNNGTLQHPVKGVHTGSR P2_AVLEVAGVHNVLAKAYGSTNPINVVR 17 14	B190715_12_HF_LS_IN_130_ECLP_DSSO_01_SCX22_hSAX08_rep2	16808	P0A7W1	FALSE	P0A7W1	P0A7W1	FALSE	NMINVALNNGTLQHPVKGVHTGSR	AVLEVAGVHNVLAKAYGSTNPINVVR	70	113	24	26	17	14	86	126	5	13.832	FALSE	TRUE	FALSE	FALSE	Self	-0.002	-0.001
Scan: 14924 Run: B190712_05_HF_LS_IN_130_ECLP_DSSO_01_SCX24_hSAX07_rep2 P1_ALAEHGIVFGEPKTDIDKIR P2_ALAEHGIVFGEPKTDIDKIR 18 13	B190712_05_HF_LS_IN_130_ECLP_DSSO_01_SCX24_hSAX07_rep2	14924	P0A9P0	FALSE	P0A9P0	P0A9P0	FALSE	ALAEHGIVFGEPKTDIDKIR	ALAEHGIVFGEPKTDIDKIR	68	68	20	20	13	18	80	85	5	13.826	FALSE	TRUE	FALSE	FALSE	Self	-0.002	-0.001
Scan: 14448 Run: B190715_11_HF_LS_IN_130_ECLP_DSSO_01_SCX22_hSAX08_rep1 P1_FNQGDYFAAVEDKNHSENVSR P2_FNQGDYFAAVEDKNHSENVSR 13 13	B190715_11_HF_LS_IN_130_ECLP_DSSO_01_SCX22_hSAX08_rep1	14448	P0AC86	FALSE	P0AC86	P0AC86	FALSE	FNQGDYFAAVEDKNHSENVSR	FNQGDYFAAVEDKNHSENVSR	247	247	21	21	13	13	259	259	6	13.825	FALSE	TRUE	FALSE	FALSE	Self	-0.002	-0.001
Scan: 31219 Run: B180726_23_Lumos_FO_IN_130_MycoDSSO_SCX11_hSAX_f24_rep1 P1_LSAFDQKINALAEQINTQK P2_LSAFDQKINALAEQINTQK 7 7	B180726_23_Lumos_FO_IN_130_MycoDSSO_SCX11_hSAX_f24_rep1	31219	P75471	FALSE	P75471	P75471	FALSE	LSAFDQKINALAEQINTQK	LSAFDQKINALAEQINTQK	1709	1709	19	19	7	7	1715	1715	4	13.824	FALSE	TRUE	FALSE	FALSE	Self	-0.002	-0.001
Scan: 6563 Run: B190712_17_HF_LS_IN_130_ECLP_DSSO_01_SCX24_hSAX02_rep1 P1_RSSEVYGQTNIGGKGGTR P2_RSSEVYGQTNIGGKGGTR 14 14	B190712_17_HF_LS_IN_130_ECLP_DSSO_01_SCX24_hSAX02_rep1	6563	P0A6F3	FALSE	P0A6F3	P0A6F3	FALSE	RSSEVYGQTNIGGKGGTR	RSSEVYGQTNIGGKGGTR	220	220	18	18	14	14	233	233	5	13.822	FALSE	TRUE	FALSE	FALSE	Self	-0.002	-0.001
Scan: 20749 Run: B180625_12_Lumos_LS_IN_130_MycoDSSO_SCX13_hSAX_f20_rep1 P1_SEADGVGFDAETKKK P2_QIIENSGVNPVKVFAELR 13 12	B180625_12_Lumos_LS_IN_130_MycoDSSO_SCX13_hSAX_f20_rep1	20749	P78012	FALSE	P78012	P78012	FALSE	QIIENSGVNPVKVFAELR	SEADGVGFDAETKKK	462	480	18	15	12	13	473	492	4	13.82	FALSE	TRUE	FALSE	FALSE	Self	-0.002	-0.001
Scan: 23060 Run: B180711_06_Lumos_FO_IN_130_MycoDSSO_SCX11_hSAX_f19_rep2 P1_VTGYTDNAKLAVLK P2_EIAGVGLMEAKTAVEK 9 11	B180711_06_Lumos_FO_IN_130_MycoDSSO_SCX11_hSAX_f19_rep2	23060	P75239	FALSE	P75239	P75239	FALSE	EIAGVGLMEAKTAVEK	VTGYTDNAKLAVLK	76	59	16	14	11	9	86	67	4	13.819	FALSE	TRUE	FALSE	FALSE	Self	-0.002	-0.001
Scan: 20732 Run: B190715_12_HF_LS_IN_130_ECLP_DSSO_01_SCX22_hSAX08_rep2 P1_KHFESTPDTPEIIATIHGEGYR P2_DNEVDKILGLEIGADDYITKPFNPR 1 6	B190715_12_HF_LS_IN_130_ECLP_DSSO_01_SCX22_hSAX08_rep2	20732	P0A9Q1	FALSE	P0A9Q1	P0A9Q1	FALSE	KHFESTPDTPEIIATIHGEGYR	DNEVDKILGLEIGADDYITKPFNPR	210	84	22	25	1	6	210	89	6	13.817	FALSE	TRUE	FALSE	FALSE	Self	-0.002	-0.001
Scan: 19590 Run: B180630_10_Lumos_FO_IN_130_MycoDSSO_SCX13_hSAX_f25rep1 P1_ITPIHDNILVSLVESNKEEVSQK P2_EYSGISFEEEGTKYK 17 13	B180630_10_Lumos_FO_IN_130_MycoDSSO_SCX13_hSAX_f25rep1	19590	P75205	FALSE	P75205	P75205	FALSE	ITPIHDNILVSLVESNKEEVSQK	EYSGISFEEEGTKYK	3	74	23	15	17	13	19	86	4	13.816	FALSE	TRUE	FALSE	FALSE	Self	-0.002	-0.001
Scan: 19731 Run: B180703_24_Lumos_FO_IN_130_MycoDSSO_SCX14_hSAX_f23_rep1 P1_VGMELLFDKVNTDKLSDR P2_KPGDYHIEITQIAGGYDGGR 9 1	B180703_24_Lumos_FO_IN_130_MycoDSSO_SCX14_hSAX_f23_rep1	19731	P75489	FALSE	P75489	P75489	FALSE	KPGDYHIEITQIAGGYDGGR	VGMELLFDKVNTDKLSDR	64	115	20	18	1	9	64	123	5	13.814	FALSE	TRUE	FALSE	FALSE	Self	-0.002	-0.001
Scan: 15142 Run: B190513_03_HF_LS_IN_130_ECLP_DSSO_01_SCX18_hSAX06_rep2 P1_GEILGGMAAVEQPEKPAAQPK P2_DLETQSQDGTFDKLTKK 15 13	B190513_03_HF_LS_IN_130_ECLP_DSSO_01_SCX18_hSAX06_rep2	15142	P0A7V3	FALSE	P0A7V0	P0A7V0	FALSE	GEILGGMAAVEQPEKPAAQPK	DLETQSQDGTFDKLTKK	205	116	21	17	15	13	219	128	4	13.814	FALSE	TRUE	FALSE	FALSE	Between	0	0.001
Scan: 12791 Run: B190704_11_HF_LS_IN_130_ECLP_DSSO_01_SCX20_hSAX05_rep1 P1_LKDLETQSQDGTFDKLTK P2_GEILGGMAAVEQPEKPAAQPKK 15 21	B190704_11_HF_LS_IN_130_ECLP_DSSO_01_SCX20_hSAX05_rep1	12791	P0A7V3	FALSE	P0A7V0	P0A7V0	FALSE	GEILGGMAAVEQPEKPAAQPKK	LKDLETQSQDGTFDKLTK	205	114	22	18	21	15	225	128	6	13.807	FALSE	TRUE	FALSE	FALSE	Between	0	0.001
Scan: 15251 Run: B190715_19_HF_LS_IN_130_ECLP_DSSO_01_SCX22_hSAX03_rep1 P1_KVVITATQoxMLDSMIKNPRPTR P2_IVcmCTIGPKTESEEMLAK 15 8	B190715_19_HF_LS_IN_130_ECLP_DSSO_01_SCX22_hSAX03_rep1	15251	P0AD61	FALSE	P0AD61	P0AD61	FALSE	IVcmCTIGPKTESEEMLAK	KVVITATQoxMLDSMIKNPRPTR	6	272	17	21	8	15	13	286	5	13.806	FALSE	TRUE	FALSE	FALSE	Self	-0.002	-0.001
Scan: 9168 Run: B180726_09_Lumos_FO_IN_130_MycoDSSO_SCX11_hSAX_f18_rep1 P1_YGDScmCVVSTPQSKYK P2_YGDScmCVVSTPQSKYK 13 13	B180726_09_Lumos_FO_IN_130_MycoDSSO_SCX11_hSAX_f18_rep1	9168	P75245	FALSE	P75245	P75245	FALSE	YGDScmCVVSTPQSKYK	YGDScmCVVSTPQSKYK	354	354	15	15	13	13	366	366	3	13.805	FALSE	TRUE	FALSE	FALSE	Self	-0.002	-0.001
Scan: 23069 Run: B190704_06_HF_LS_IN_130_ECLP_DSSO_01_SCX20_hSAX08_rep1 P1_WVEAGEAPADINLLGEMVKNIcmCFNNAR P2_GIMQQMNVKMVGTTDDPIDSLEHHAEIAK 19 9	B190704_06_HF_LS_IN_130_ECLP_DSSO_01_SCX20_hSAX08_rep1	23069	P0A8G3	FALSE	P0A8G3	P0A8G3	FALSE	WVEAGEAPADINLLGEMVKNIcmCFNNAR	GIMQQMNVKMVGTTDDPIDSLEHHAEIAK	436	144	27	29	19	9	454	152	6	13.805	FALSE	TRUE	FALSE	FALSE	Self	-0.002	-0.001
Scan: 9567 Run: B190712_15_HF_LS_IN_130_ECLP_DSSO_01_SCX24_hSAX03_rep1 P1_oxMGHAGAIIAGGKGTADEK P2_EHVTKPVVGYIAGVTAPKGK 12 18	B190712_15_HF_LS_IN_130_ECLP_DSSO_01_SCX24_hSAX03_rep1	9567	P0AGE9	FALSE	P0AGE9	P0AGE9	FALSE	EHVTKPVVGYIAGVTAPKGK	oxMGHAGAIIAGGKGTADEK	224	245	20	18	18	12	241	256	5	13.801	FALSE	TRUE	FALSE	FALSE	Self	-0.002	-0.001
Scan: 16840 Run: B190513_02_HF_LS_IN_130_ECLP_DSSO_01_SCX18_hSAX06_rep1 P1_SFSHQAGASSKQPALGYLN P2_ATIDGLENMNSPEMVAAKR 11 18	B190513_02_HF_LS_IN_130_ECLP_DSSO_01_SCX18_hSAX06_rep1	16840	P0A7W1	FALSE	P02359	P02359	FALSE	ATIDGLENMNSPEMVAAKR	SFSHQAGASSKQPALGYLN	139	161	19	19	18	11	156	171	4	13.801	FALSE	TRUE	FALSE	FALSE	Between	0	0.001
Scan: 15352 Run: B190704_04_HF_LS_IN_130_ECLP_DSSO_01_SCX20_hSAX07_rep1 P1_SFSHQAGASSKQPALGYLN P2_DTLHLEGKELEFK 11 8	B190704_04_HF_LS_IN_130_ECLP_DSSO_01_SCX20_hSAX07_rep1	15352	P0AG67	FALSE	P02359	P02359	FALSE	DTLHLEGKELEFK	SFSHQAGASSKQPALGYLN	143	161	13	19	8	11	150	171	3	13.798	FALSE	TRUE	FALSE	FALSE	Between	0	0.001
Scan: 29487 Run: B180625_14_Lumos_LS_IN_130_MycoDSSO_SCX13_hSAX_f20_rep2 P1_LDQIIKVDQSNILNTLEQAQR P2_LDQIIKVDQSNILNTLEQAQR 6 6	B180625_14_Lumos_LS_IN_130_MycoDSSO_SCX13_hSAX_f20_rep2	29487	P75584	FALSE	P75584	P75584	FALSE	LDQIIKVDQSNILNTLEQAQR	LDQIIKVDQSNILNTLEQAQR	31	31	21	21	6	6	36	36	4	13.796	FALSE	TRUE	FALSE	FALSE	Self	-0.002	-0.001
Scan: 19071 Run: B180630_22_Lumos_FO_IN_130_MycoDSSO_SCX13_hSAX_f17rep2 P1_WPLLTVTAEKAGPVYAK P2_SNQNTcmCYNHVPLVEKGQR 10 15	B180630_22_Lumos_FO_IN_130_MycoDSSO_SCX13_hSAX_f17rep2	19071	P78013	FALSE	Q50295	Q50295	FALSE	SNQNTcmCYNHVPLVEKGQR	WPLLTVTAEKAGPVYAK	852	109	18	17	15	10	866	118	5	13.795	FALSE	TRUE	FALSE	FALSE	Between	0	0.001
Scan: 16569 Run: B190715_19_HF_LS_IN_130_ECLP_DSSO_01_SCX22_hSAX03_rep1 P1_KVVITATQMLDSMIKNPRPTR P2_IVcmCTIGPKTESEEoxMLAK 15 8	B190715_19_HF_LS_IN_130_ECLP_DSSO_01_SCX22_hSAX03_rep1	16569	P0AD61	FALSE	P0AD61	P0AD61	FALSE	KVVITATQMLDSMIKNPRPTR	IVcmCTIGPKTESEEoxMLAK	272	6	21	17	15	8	286	13	5	13.787	FALSE	TRUE	FALSE	FALSE	Self	-0.002	-0.001
Scan: 21697 Run: B180630_14_Lumos_FO_IN_130_MycoDSSO_SCX13_hSAX_f23rep1 P1_VGMELLFDKVNTDK P2_KPGDYHIEITQIAGGYDGGR 9 1	B180630_14_Lumos_FO_IN_130_MycoDSSO_SCX13_hSAX_f23rep1	21697	P75489	FALSE	P75489	P75489	FALSE	KPGDYHIEITQIAGGYDGGR	VGMELLFDKVNTDK	64	115	20	14	1	9	64	123	4	13.786	FALSE	TRUE	FALSE	FALSE	Self	-0.002	-0.001
Scan: 12046 Run: B190712_02_HF_LS_IN_130_ECLP_DSSO_01_SCX24_hSAX06_rep1 P1_SPNAAEEHLKALAR P2_SPNAAEEHLKALAR 10 10	B190712_02_HF_LS_IN_130_ECLP_DSSO_01_SCX24_hSAX06_rep1	12046	P0A7C2	FALSE	P0A7C2	P0A7C2	FALSE	SPNAAEEHLKALAR	SPNAAEEHLKALAR	39	39	14	14	10	10	48	48	6	13.785	FALSE	TRUE	FALSE	FALSE	Self	-0.002	-0.001
Scan: 9573 Run: B190715_06_HF_LS_IN_130_ECLP_DSSO_01_SCX22_hSAX06_rep1 P1_ISGAGIQESHVHDVTITKESPNYR P2_GMGSLGAoxMSKGSSDR 18 10	B190715_06_HF_LS_IN_130_ECLP_DSSO_01_SCX22_hSAX06_rep1	9573	P0ADG7	FALSE	P0ADG7	P0ADG7	FALSE	ISGAGIQESHVHDVTITKESPNYR	GMGSLGAoxMSKGSSDR	462	387	24	15	18	10	479	396	6	13.783	FALSE	TRUE	FALSE	FALSE	Self	-0.002	-0.001
Scan: 15147 Run: B180703_29_Lumos_FO_IN_130_MycoDSSO_SCX14_hSAX_f24_rep2 P1_NVISLYYEKTNQSVR P2_EYLDDKQKFEGVR 9 8	B180703_29_Lumos_FO_IN_130_MycoDSSO_SCX14_hSAX_f24_rep2	15147	P75223	FALSE	P75223	P75223	FALSE	NVISLYYEKTNQSVR	EYLDDKQKFEGVR	138	153	15	13	9	8	146	160	4	13.78	FALSE	TRUE	FALSE	FALSE	Self	-0.002	-0.001
Scan: 13554 Run: B180630_12_Lumos_FO_IN_130_MycoDSSO_SCX13_hSAX_f24rep1 P1_GIITALANPDKNESAHK P2_EYSGISFEEEGTKYK 11 13	B180630_12_Lumos_FO_IN_130_MycoDSSO_SCX13_hSAX_f24rep1	13554	P75205	FALSE	P75205	P75205	FALSE	GIITALANPDKNESAHK	EYSGISFEEEGTKYK	26	74	17	15	11	13	36	86	3	13.779	FALSE	TRUE	FALSE	FALSE	Self	-0.002	-0.001
Scan: 10986 Run: B190715_18_HF_LS_IN_130_ECLP_DSSO_01_SCX22_hSAX04_rep1 P1_SPGVFFDSDKGKTHSSGK P2_IPQESGGTKDITGGLPR 12 9	B190715_18_HF_LS_IN_130_ECLP_DSSO_01_SCX22_hSAX04_rep1	10986	P0A8T7	FALSE	P0A8V2	P0A8V2	FALSE	IPQESGGTKDITGGLPR	SPGVFFDSDKGKTHSSGK	1124	152	17	18	9	12	1132	163	4	13.779	FALSE	TRUE	FALSE	FALSE	Between	0	0.001
Scan: 15320 Run: B190715_17_HF_LS_IN_130_ECLP_DSSO_01_SCX22_hSAX05_rep2 P1_LIDQATAEIVETAKR P2_GEILGGMAAVEQPEKPAAQPKK 14 21	B190715_17_HF_LS_IN_130_ECLP_DSSO_01_SCX22_hSAX05_rep2	15320	P0A7V3	FALSE	P0A7R5	P0A7R5	FALSE	GEILGGMAAVEQPEKPAAQPKK	LIDQATAEIVETAKR	205	17	22	15	21	14	225	30	5	13.778	FALSE	TRUE	FALSE	FALSE	Between	0	0.001
Scan: 19384 Run: B190715_18_HF_LS_IN_130_ECLP_DSSO_01_SCX22_hSAX04_rep1 P1_AIVKHGNFALLTPDGLVK P2_AIVKHGNFALLTPDGLVK 4 4	B190715_18_HF_LS_IN_130_ECLP_DSSO_01_SCX22_hSAX04_rep1	19384	P75713	FALSE	P75713	P75713	FALSE	AIVKHGNFALLTPDGLVK	AIVKHGNFALLTPDGLVK	19	19	18	18	4	4	22	22	4	13.777	FALSE	TRUE	FALSE	FALSE	Self	-0.002	-0.001
Scan: 20165 Run: B190513_04_HF_LS_IN_130_ECLP_DSSO_01_SCX18_hSAX07_rep1 P1_SGKSELEAFEVALENVRPTVEVK P2_LANELSDAAENKGTAVK 3 12	B190513_04_HF_LS_IN_130_ECLP_DSSO_01_SCX18_hSAX07_rep1	20165	P02359	FALSE	P02359	P02359	FALSE	SGKSELEAFEVALENVRPTVEVK	LANELSDAAENKGTAVK	54	120	23	17	3	12	56	131	5	13.771	FALSE	TRUE	FALSE	FALSE	Self	-0.002	-0.001
Scan: 14133 Run: B190715_19_HF_LS_IN_130_ECLP_DSSO_01_SCX22_hSAX03_rep1 P1_KVVITATQoxMLDSMIKNPRPTR P2_IVcmCTIGPKTESEEoxMLAK 15 8	B190715_19_HF_LS_IN_130_ECLP_DSSO_01_SCX22_hSAX03_rep1	14133	P0AD61	FALSE	P0AD61	P0AD61	FALSE	IVcmCTIGPKTESEEoxMLAK	KVVITATQoxMLDSMIKNPRPTR	6	272	17	21	8	15	13	286	5	13.769	FALSE	TRUE	FALSE	FALSE	Self	-0.002	-0.001
Scan: 16904 Run: B190704_09_HF_LS_IN_130_ECLP_DSSO_01_SCX20_hSAX10_rep1 P1_ISTEKoxMPTSLIHALALTK P2_ISTEKoxMPTSLIHALALTK 5 5	B190704_09_HF_LS_IN_130_ECLP_DSSO_01_SCX20_hSAX10_rep1	16904	P05042	FALSE	P05042	P05042	FALSE	ISTEKoxMPTSLIHALALTK	ISTEKoxMPTSLIHALALTK	35	35	18	18	5	5	39	39	5	13.768	FALSE	TRUE	FALSE	FALSE	Self	-0.002	-0.001
Scan: 21858 Run: B190513_04_HF_LS_IN_130_ECLP_DSSO_01_SCX18_hSAX07_rep1 P1_GIEVGHIFQLGTKYSEALK P2_AEKLPQVASPLTFATEEEIR 13 3	B190513_04_HF_LS_IN_130_ECLP_DSSO_01_SCX18_hSAX07_rep1	21858	P16659	FALSE	P16659	P16659	FALSE	AEKLPQVASPLTFATEEEIR	GIEVGHIFQLGTKYSEALK	309	408	20	19	3	13	311	420	4	13.767	FALSE	TRUE	FALSE	FALSE	Self	-0.002	-0.001
Scan: 22907 Run: B190715_17_HF_LS_IN_130_ECLP_DSSO_01_SCX22_hSAX05_rep2 P1_YLSDHPKLQGIAQQNSFK P2_YLSDHPKLQGIAQQNSFK 7 7	B190715_17_HF_LS_IN_130_ECLP_DSSO_01_SCX22_hSAX05_rep2	22907	P69910;P69908	FALSE	P69910;P69908	P69910;P69908	FALSE	YLSDHPKLQGIAQQNSFK	YLSDHPKLQGIAQQNSFK	447;447	447;447	18	18	7	7	453;453	453;453	5	13.766	FALSE	TRUE	FALSE	FALSE	Self	-0.002	-0.001
Scan: 26973 Run: B180703_28_Lumos_FO_IN_130_MycoDSSO_SCX14_hSAX_f24_rep1 P1_SQKHIELPSPNSSLLQDGNGLWK P2_ALDVAIENMLIAIQKGSDNNGYK 3 15	B180703_28_Lumos_FO_IN_130_MycoDSSO_SCX14_hSAX_f24_rep1	26973	P75062	FALSE	P75062	P75062	FALSE	SQKHIELPSPNSSLLQDGNGLWK	ALDVAIENMLIAIQKGSDNNGYK	67	396	23	23	3	15	69	410	5	13.762	FALSE	TRUE	FALSE	FALSE	Self	-0.002	-0.001
Scan: 17154 Run: B190704_05_HF_LS_IN_130_ECLP_DSSO_01_SCX20_hSAX07_rep2 P1_GQIQDIEPEQIHLAIKEAR P2_GQIQDIEPEQIHLAIKEAR 16 16	B190704_05_HF_LS_IN_130_ECLP_DSSO_01_SCX20_hSAX07_rep2	17154	P0A9K3	FALSE	P0A9K3	P0A9K3	FALSE	GQIQDIEPEQIHLAIKEAR	GQIQDIEPEQIHLAIKEAR	75	75	19	19	16	16	90	90	5	13.759	FALSE	TRUE	FALSE	FALSE	Self	-0.002	-0.001
Scan: 17420 Run: B180703_25_Lumos_FO_IN_130_MycoDSSO_SCX14_hSAX_f23_rep2 P1_VGoxMELLFDKVNTDKLSDR P2_KPGDYHIEITQIAGGYDGGR 9 1	B180703_25_Lumos_FO_IN_130_MycoDSSO_SCX14_hSAX_f23_rep2	17420	P75489	FALSE	P75489	P75489	FALSE	KPGDYHIEITQIAGGYDGGR	VGoxMELLFDKVNTDKLSDR	64	115	20	18	1	9	64	123	5	13.758	FALSE	TRUE	FALSE	FALSE	Self	-0.002	-0.001
Scan: 13976 Run: B190712_05_HF_LS_IN_130_ECLP_DSSO_01_SCX24_hSAX07_rep2 P1_KHFESTPDTPEIIATIHGEGYR P2_AMLHFcmCENPGKIQSR 1 11	B190712_05_HF_LS_IN_130_ECLP_DSSO_01_SCX24_hSAX07_rep2	13976	P0A9Q1	FALSE	P0A9Q1	P0A9Q1	FALSE	KHFESTPDTPEIIATIHGEGYR	AMLHFcmCENPGKIQSR	210	168	22	15	1	11	210	178	6	13.757	FALSE	TRUE	FALSE	FALSE	Self	-0.002	-0.001
Scan: 13077 Run: B190712_05_HF_LS_IN_130_ECLP_DSSO_01_SCX24_hSAX07_rep2 P1_RQDIESNLQYDAGDKGIYR P2_LGKVQoxMLAQAAEEHPLHGGTGIAHTR 15 3	B190712_05_HF_LS_IN_130_ECLP_DSSO_01_SCX24_hSAX07_rep2	13077	P17169	FALSE	P17169	P17169	FALSE	LGKVQoxMLAQAAEEHPLHGGTGIAHTR	RQDIESNLQYDAGDKGIYR	49	232	26	19	3	15	51	246	6	13.754	FALSE	TRUE	FALSE	FALSE	Self	-0.002	-0.001
Scan: 19759 Run: B180703_15_Lumos_FO_IN_130_MycoDSSO_SCX14_hSAX_f20_rep1 P1_VTITQGPNIIGIHANEKENAETQK P2_VGMELLFDKVNTDKLSDR 17 9	B180703_15_Lumos_FO_IN_130_MycoDSSO_SCX14_hSAX_f20_rep1	19759	P75489	FALSE	P75493;P75489;P75280	P75493;P75489;P75280	FALSE	VGMELLFDKVNTDKLSDR	VTITQGPNIIGIHANEKENAETQK	115	632;632;639	18	24	9	17	123	648;648;655	6	13.751	FALSE	TRUE	FALSE	FALSE	Self	-0.002	-0.001
Scan: 20791 Run: B190712_05_HF_LS_IN_130_ECLP_DSSO_01_SCX24_hSAX07_rep2 P1_SGKSELEAFEVALENVRPTVEVK P2_SFSHQAGASSKQPALGYLN 3 11	B190712_05_HF_LS_IN_130_ECLP_DSSO_01_SCX24_hSAX07_rep2	20791	P02359	FALSE	P02359	P02359	FALSE	SGKSELEAFEVALENVRPTVEVK	SFSHQAGASSKQPALGYLN	54	161	23	19	3	11	56	171	5	13.751	FALSE	TRUE	FALSE	FALSE	Self	-0.002	-0.001
Scan: 11965 Run: B180726_03_Lumos_FO_IN_130_MycoDSSO_SCX11_hSAX_f3t6_rep2 P1_AAASAQKTSLFK P2_AAASAQKTSLFK 7 7	B180726_03_Lumos_FO_IN_130_MycoDSSO_SCX11_hSAX_f3t6_rep2	11965	P75189	FALSE	P75189	P75189	FALSE	AAASAQKTSLFK	AAASAQKTSLFK	129	129	12	12	7	7	135	135	3	13.75	FALSE	TRUE	FALSE	FALSE	Self	-0.002	-0.001
Scan: 19960 Run: B190513_13_HF_LS_IN_130_ECLP_DSSO_01_SCX18_hSAX04_rep1 P1_LLDNAAADLAAISGQKPLITKAR P2_ITLNMGVGEAIADKK 21 14	B190513_13_HF_LS_IN_130_ECLP_DSSO_01_SCX18_hSAX04_rep1	19960	P62399	FALSE	P62399	P62399	FALSE	LLDNAAADLAAISGQKPLITKAR	ITLNMGVGEAIADKK	49	34	23	15	21	14	69	47	6	13.749	FALSE	TRUE	FALSE	FALSE	Self	-0.002	-0.001
Scan: 14716 Run: B190513_02_HF_LS_IN_130_ECLP_DSSO_01_SCX18_hSAX06_rep1 P1_GEILGGMAAVEQPEKPAAQPKK P2_DLETQSQDGTFDKLTK 21 13	B190513_02_HF_LS_IN_130_ECLP_DSSO_01_SCX18_hSAX06_rep1	14716	P0A7V3	FALSE	P0A7V0	P0A7V0	FALSE	GEILGGMAAVEQPEKPAAQPKK	DLETQSQDGTFDKLTK	205	116	22	16	21	13	225	128	5	13.748	FALSE	TRUE	FALSE	FALSE	Between	0	0.001
Scan: 19570 Run: B180723_07_Lumos_FO_IN_130_MycoDSSO_SCX14_hSAX_f12t14_rep2 P1_VDTLTTAVGSVYKK P2_KLQDSSFVDVFKK 13 12	B180723_07_Lumos_FO_IN_130_MycoDSSO_SCX14_hSAX_f12t14_rep2	19570	Q50341	FALSE	Q50341	Q50341	FALSE	VDTLTTAVGSVYKK	KLQDSSFVDVFKK	1160	1147	14	13	13	12	1172	1158	4	13.748	FALSE	TRUE	FALSE	FALSE	Self	-0.002	-0.001
Scan: 15271 Run: B190704_05_HF_LS_IN_130_ECLP_DSSO_01_SCX20_hSAX07_rep2 P1_QLAEDPFNNWVALNKK P2_AKDEADEKDAIATVNK 15 8	B190704_05_HF_LS_IN_130_ECLP_DSSO_01_SCX20_hSAX07_rep2	15271	P0AG67	FALSE	P0AG67	P0AG67	FALSE	QLAEDPFNNWVALNKK	AKDEADEKDAIATVNK	435	521	16	16	15	8	449	528	4	13.743	FALSE	TRUE	FALSE	FALSE	Self	-0.002	-0.001
Scan: 23245 Run: B190513_06_HF_LS_IN_130_ECLP_DSSO_01_SCX18_hSAX08_rep1 P1_WLVVDEVTQPTKEITLEAAR P2_IFEALESALATATKK 12 14	B190513_06_HF_LS_IN_130_ECLP_DSSO_01_SCX18_hSAX08_rep1	23245	P0AFF6	FALSE	P0AFF6	P0AFF6	FALSE	IFEALESALATATKK	WLVVDEVTQPTKEITLEAAR	23	62	15	20	14	12	36	73	4	13.742	FALSE	TRUE	FALSE	FALSE	Self	-0.002	-0.001
Scan: 23096 Run: B180625_14_Lumos_LS_IN_130_MycoDSSO_SCX13_hSAX_f20_rep2 P1_TLDKDSKEILEGQR P2_TGGAFASGTAEAFLKFSGLTQTK 7 15	B180625_14_Lumos_LS_IN_130_MycoDSSO_SCX13_hSAX_f20_rep2	23096	P75184	FALSE	P75184	P75184	FALSE	TGGAFASGTAEAFLKFSGLTQTK	TLDKDSKEILEGQR	174	197	23	14	15	7	188	203	4	13.741	FALSE	TRUE	FALSE	FALSE	Self	-0.002	-0.001
Scan: 19374 Run: B180703_28_Lumos_FO_IN_130_MycoDSSO_SCX14_hSAX_f24_rep1 P1_VAGVNDYPSWKVLHSYAGAYILK P2_TAYTAGAYHDLAKQLPQAQLEK 11 13	B180703_28_Lumos_FO_IN_130_MycoDSSO_SCX14_hSAX_f24_rep1	19374	P75442	FALSE	P75442	P75442	FALSE	VAGVNDYPSWKVLHSYAGAYILK	TAYTAGAYHDLAKQLPQAQLEK	242	217	23	22	11	13	252	229	5	13.738	FALSE	TRUE	FALSE	FALSE	Self	-0.002	-0.001
Scan: 18606 Run: B190712_05_HF_LS_IN_130_ECLP_DSSO_01_SCX24_hSAX07_rep2 P1_LHKAHYVLoxMNVEAPQEVIDELETTFR P2_HAVTEASPMVKAK 3 11	B190712_05_HF_LS_IN_130_ECLP_DSSO_01_SCX24_hSAX07_rep2	18606	P02358	FALSE	P02358	P02358	FALSE	LHKAHYVLoxMNVEAPQEVIDELETTFR	HAVTEASPMVKAK	54	94	26	13	3	11	56	104	4	13.734	FALSE	TRUE	FALSE	FALSE	Self	-0.002	-0.001
Scan: 17821 Run: B190513_08_HF_LS_IN_130_ECLP_DSSO_01_SCX18_hSAX09_rep1 P1_IVNAYEAWEEAEQKR P2_IVNAYEAWEEAEQKR 14 14	B190513_08_HF_LS_IN_130_ECLP_DSSO_01_SCX18_hSAX09_rep1	17821	P0A9K3	FALSE	P0A9K3	P0A9K3	FALSE	IVNAYEAWEEAEQKR	IVNAYEAWEEAEQKR	316	316	15	15	14	14	329	329	4	13.733	FALSE	TRUE	FALSE	FALSE	Self	-0.002	-0.001
Scan: 10413 Run: B180705_38_Lumos_FO_IN_130_MycoDSSO_SCX14_hSAX_f26t27_rep1 P1_IGLVENDEYHIDKR P2_GENTAQWYADAKR 13 12	B180705_38_Lumos_FO_IN_130_MycoDSSO_SCX14_hSAX_f26t27_rep1	10413	P75405	FALSE	P75405	P75405	FALSE	GENTAQWYADAKR	IGLVENDEYHIDKR	511	194	13	14	12	13	522	206	4	13.733	FALSE	TRUE	FALSE	FALSE	Self	-0.002	-0.001
Scan: 15432 Run: B180630_18_Lumos_FO_IN_130_MycoDSSO_SCX13_hSAX_f22rep2 P1_YAGLTTYIATGSNKDDGVNVATQTQEK P2_NSEYDTHITPNLPKTR 14 14	B180630_18_Lumos_FO_IN_130_MycoDSSO_SCX13_hSAX_f22rep2	15432	P75327	FALSE	P75327	P75327	FALSE	NSEYDTHITPNLPKTR	YAGLTTYIATGSNKDDGVNVATQTQEK	382	65	16	27	14	14	395	78	5	13.732	FALSE	TRUE	FALSE	FALSE	Self	-0.002	-0.001
Scan: 16608 Run: B190715_21_HF_LS_IN_130_ECLP_DSSO_01_SCX22_hSAX02_rep1 P1_NAVWAAIKELHYSPSAVAR P2_ANVSTTTVSHVINKTR 8 14	B190715_21_HF_LS_IN_130_ECLP_DSSO_01_SCX22_hSAX02_rep1	16608	P0ACP7	FALSE	P0ACP7	P0ACP7	FALSE	ANVSTTTVSHVINKTR	NAVWAAIKELHYSPSAVAR	11	34	16	19	14	8	24	41	4	13.731	FALSE	TRUE	FALSE	FALSE	Self	-0.002	-0.001
Scan: 26072 Run: B180711_11_Lumos_FO_IN_130_MycoDSSO_SCX11_hSAX_f23_rep2 P1_LAELDDLTSKINER P2_LAELDDLTSKINER 10 10	B180711_11_Lumos_FO_IN_130_MycoDSSO_SCX11_hSAX_f23_rep2	26072	P75471	FALSE	P75471	P75471	FALSE	LAELDDLTSKINER	LAELDDLTSKINER	298	298	14	14	10	10	307	307	4	13.73	FALSE	TRUE	FALSE	FALSE	Self	-0.002	-0.001
Scan: 15050 Run: B190715_22_HF_LS_IN_130_ECLP_DSSO_01_SCX22_hSAX02_rep2 P1_KVVITATQMLDSoxMIKNPRPTR P2_IVcmCTIGPKTESEEMLAK 15 8	B190715_22_HF_LS_IN_130_ECLP_DSSO_01_SCX22_hSAX02_rep2	15050	P0AD61	FALSE	P0AD61	P0AD61	FALSE	IVcmCTIGPKTESEEMLAK	KVVITATQMLDSoxMIKNPRPTR	6	272	17	21	8	15	13	286	5	13.729	FALSE	TRUE	FALSE	FALSE	Self	-0.002	-0.001
Scan: 17909 Run: B190513_03_HF_LS_IN_130_ECLP_DSSO_01_SCX18_hSAX06_rep2 P1_LVAKLEDAQVQLENNR P2_ESNTLASKSINAEVTNSAIELK 4 8	B190513_03_HF_LS_IN_130_ECLP_DSSO_01_SCX18_hSAX06_rep2	17909	P23839	FALSE	P23839	P23839	FALSE	LVAKLEDAQVQLENNR	ESNTLASKSINAEVTNSAIELK	185	252	16	22	4	8	188	259	4	13.728	FALSE	TRUE	FALSE	FALSE	Self	-0.002	-0.001
Scan: 8662 Run: B190513_13_HF_LS_IN_130_ECLP_DSSO_01_SCX18_hSAX04_rep1 P1_SSEVYGQTNIGGKGGTR P2_SSEVYGQTNIGGKGGTR 13 13	B190513_13_HF_LS_IN_130_ECLP_DSSO_01_SCX18_hSAX04_rep1	8662	P0A6F3	FALSE	P0A6F3	P0A6F3	FALSE	SSEVYGQTNIGGKGGTR	SSEVYGQTNIGGKGGTR	221	221	17	17	13	13	233	233	3	13.722	FALSE	TRUE	FALSE	FALSE	Self	-0.002	-0.001
Scan: 12599 Run: B190715_12_HF_LS_IN_130_ECLP_DSSO_01_SCX22_hSAX08_rep2 P1_LTAADYEDNVAQDKR P2_EKINcmCFEDPAFTADYHDPEKR 14 2	B190715_12_HF_LS_IN_130_ECLP_DSSO_01_SCX22_hSAX08_rep2	12599	P77243	FALSE	P77243	P77243	FALSE	LTAADYEDNVAQDKR	EKINcmCFEDPAFTADYHDPEKR	361	381	15	21	14	2	374	382	5	13.722	FALSE	TRUE	FALSE	FALSE	Self	-0.002	-0.001
Scan: 17733 Run: B180630_19_Lumos_FO_IN_130_MycoDSSO_SCX13_hSAX_f18rep1 P1_SNQNTcmCYNHVPLVEKGQR P2_DSGLTMLAPcmCSGTVKYVDNSK 15 15	B180630_19_Lumos_FO_IN_130_MycoDSSO_SCX13_hSAX_f18rep1	17733	P78013	FALSE	P78013	P78013	FALSE	DSGLTMLAPcmCSGTVKYVDNSK	SNQNTcmCYNHVPLVEKGQR	811	852	21	18	15	15	825	866	5	13.719	FALSE	TRUE	FALSE	FALSE	Self	-0.002	-0.001
Scan: 6579 Run: B190712_17_HF_LS_IN_130_ECLP_DSSO_01_SCX24_hSAX02_rep1 P1_RSSEVYGQTNIGGKGGTR P2_RSSEVYGQTNIGGKGGTR 14 14	B190712_17_HF_LS_IN_130_ECLP_DSSO_01_SCX24_hSAX02_rep1	6579	P0A6F3	FALSE	P0A6F3	P0A6F3	FALSE	RSSEVYGQTNIGGKGGTR	RSSEVYGQTNIGGKGGTR	220	220	18	18	14	14	233	233	6	13.718	FALSE	TRUE	FALSE	FALSE	Self	-0.002	-0.001
Scan: 27417 Run: B180703_22_Lumos_FO_IN_130_MycoDSSO_SCX14_hSAX_f22_rep2 P1_FQKILVSEPSQQEALTIMR P2_AHPDVTNILLQVLDDGTLKDSQGR 3 19	B180703_22_Lumos_FO_IN_130_MycoDSSO_SCX14_hSAX_f22_rep2	27417	P75247	FALSE	P75247	P75247	FALSE	AHPDVTNILLQVLDDGTLKDSQGR	FQKILVSEPSQQEALTIMR	543	189	24	19	19	3	561	191	5	13.717	FALSE	TRUE	FALSE	FALSE	Self	-0.002	-0.001
Scan: 13173 Run: B190712_02_HF_LS_IN_130_ECLP_DSSO_01_SCX24_hSAX06_rep1 P1_GHEFAGcmCIAQVGEKVK P2_GHEFAGcmCIAQVGEKVK 14 14	B190712_02_HF_LS_IN_130_ECLP_DSSO_01_SCX24_hSAX06_rep1	13173	P77539	FALSE	P77539	P77539	FALSE	GHEFAGcmCIAQVGEKVK	GHEFAGcmCIAQVGEKVK	60	60	16	16	14	14	73	73	5	13.715	FALSE	TRUE	FALSE	FALSE	Self	-0.002	-0.001
Scan: 17744 Run: B190712_05_HF_LS_IN_130_ECLP_DSSO_01_SCX24_hSAX07_rep2 P1_RGSLPIALDEVITDGHKR P2_GSLPIALDEVITDGHKR 17 16	B190712_05_HF_LS_IN_130_ECLP_DSSO_01_SCX24_hSAX07_rep2	17744	P0A9Q7	FALSE	P0A9Q7	P0A9Q7	FALSE	RGSLPIALDEVITDGHKR	GSLPIALDEVITDGHKR	464	465	18	17	17	16	480	480	5	13.714	FALSE	TRUE	FALSE	FALSE	Self	-0.002	-0.001
Scan: 18495 Run: B180803_10_Lumos_FO_IN_130_MycoDSSO_SCX12_hSAX_f19_rep2 P1_GLISNKHFDTPVNNYAK P2_APADYPVEVVSLDSTGSYTKGK 6 20	B180803_10_Lumos_FO_IN_130_MycoDSSO_SCX12_hSAX_f19_rep2	18495	Q50289	FALSE	Q50289	Q50289	FALSE	APADYPVEVVSLDSTGSYTKGK	GLISNKHFDTPVNNYAK	60	439	22	17	20	6	79	444	5	13.713	FALSE	TRUE	FALSE	FALSE	Self	-0.002	-0.001
Scan: 12672 Run: B190704_13_HF_LS_IN_130_ECLP_DSSO_01_SCX20_hSAX04_rep1 P1_YLSDHPKLQGIAQQNSFK P2_YLSDHPKLQGIAQQNSFK 7 7	B190704_13_HF_LS_IN_130_ECLP_DSSO_01_SCX20_hSAX04_rep1	12672	P69910;P69908	FALSE	P69910;P69908	P69910;P69908	FALSE	YLSDHPKLQGIAQQNSFK	YLSDHPKLQGIAQQNSFK	447;447	447;447	18	18	7	7	453;453	453;453	6	13.713	FALSE	TRUE	FALSE	FALSE	Self	-0.002	-0.001
Scan: 11888 Run: B190513_14_HF_LS_IN_130_ECLP_DSSO_01_SCX18_hSAX03_rep1 P1_SFSHQAGASSKQPALGYLN P2_IAAGADISKAAAGR 11 9	B190513_14_HF_LS_IN_130_ECLP_DSSO_01_SCX18_hSAX03_rep1	11888	P0ACF4	FALSE	P02359	P02359	FALSE	IAAGADISKAAAGR	SFSHQAGASSKQPALGYLN	10	161	14	19	9	11	18	171	4	13.712	FALSE	TRUE	FALSE	FALSE	Between	0	0.001
Scan: 12003 Run: B190712_17_HF_LS_IN_130_ECLP_DSSO_01_SCX24_hSAX02_rep1 P1_LDAPLIVVATQGGKSAR P2_EHLKAHGGENIHIISK 14 4	B190712_17_HF_LS_IN_130_ECLP_DSSO_01_SCX24_hSAX02_rep1	12003	P0AD61	FALSE	P0AD61	P0AD61	FALSE	LDAPLIVVATQGGKSAR	EHLKAHGGENIHIISK	369	205	17	16	14	4	382	208	5	13.71	FALSE	TRUE	FALSE	FALSE	Self	-0.002	-0.001
Scan: 27266 Run: B180703_22_Lumos_FO_IN_130_MycoDSSO_SCX14_hSAX_f22_rep2 P1_SNVDSQYTTAVDKVVSASR P2_AQKLLEQLISDFASR 13 3	B180703_22_Lumos_FO_IN_130_MycoDSSO_SCX14_hSAX_f22_rep2	27266	P75342	FALSE	P75342	P75342	FALSE	SNVDSQYTTAVDKVVSASR	AQKLLEQLISDFASR	102	143	19	15	13	3	114	145	3	13.709	FALSE	TRUE	FALSE	FALSE	Self	-0.002	-0.001
Scan: 20408 Run: B190712_05_HF_LS_IN_130_ECLP_DSSO_01_SCX24_hSAX07_rep2 P1_SGASVGIDDMVIPEKK P2_DGQEEKQVSFNSIYMMADSGAR 15 6	B190712_05_HF_LS_IN_130_ECLP_DSSO_01_SCX24_hSAX07_rep2	20408	P0A8T7	FALSE	P0A8T7	P0A8T7	FALSE	DGQEEKQVSFNSIYMMADSGAR	SGASVGIDDMVIPEKK	710	635	22	16	6	15	715	649	4	13.706	FALSE	TRUE	FALSE	FALSE	Self	-0.002	-0.001
Scan: 17884 Run: B190712_05_HF_LS_IN_130_ECLP_DSSO_01_SCX24_hSAX07_rep2 P1_RSHDALTAVTSLSVDKTSGEK P2_AGDNAPMAYIELVDRSEKAEAAAE 16 18	B190712_05_HF_LS_IN_130_ECLP_DSSO_01_SCX24_hSAX07_rep2	17884	P0A7N4	FALSE	P0AG44	P0AG44	FALSE	RSHDALTAVTSLSVDKTSGEK	AGDNAPMAYIELVDRSEKAEAAAE	17	104	21	24	16	18	32	121	6	13.706	FALSE	TRUE	FALSE	FALSE	Between	0	0.001
Scan: 13978 Run: B180726_11_Lumos_FO_IN_130_MycoDSSO_SCX11_hSAX_f20_rep1 P1_VGGATELAQKELK P2_GTINVVAVKcmCNEYGER 10 9	B180726_11_Lumos_FO_IN_130_MycoDSSO_SCX11_hSAX_f20_rep1	13978	P78012	FALSE	P78012	P78012	FALSE	GTINVVAVKcmCNEYGER	VGGATELAQKELK	267	379	16	13	9	10	275	388	4	13.704	FALSE	TRUE	FALSE	FALSE	Self	-0.002	-0.001
Scan: 12335 Run: B190715_11_HF_LS_IN_130_ECLP_DSSO_01_SCX22_hSAX08_rep1 P1_YLSDHPKLQGIAQQNSFK P2_YLSDHPKLQGIAQQNSFK 7 7	B190715_11_HF_LS_IN_130_ECLP_DSSO_01_SCX22_hSAX08_rep1	12335	P69910;P69908	FALSE	P69910;P69908	P69910;P69908	FALSE	YLSDHPKLQGIAQQNSFK	YLSDHPKLQGIAQQNSFK	447;447	447;447	18	18	7	7	453;453	453;453	3	13.704	FALSE	TRUE	FALSE	FALSE	Self	-0.002	-0.001
Scan: 8600 Run: B190715_06_HF_LS_IN_130_ECLP_DSSO_01_SCX22_hSAX06_rep1 P1_ISGAGIQESHVHDVTITKESPNYR P2_GoxMGSLGAoxMSKGSSDR 18 10	B190715_06_HF_LS_IN_130_ECLP_DSSO_01_SCX22_hSAX06_rep1	8600	P0ADG7	FALSE	P0ADG7	P0ADG7	FALSE	ISGAGIQESHVHDVTITKESPNYR	GoxMGSLGAoxMSKGSSDR	462	387	24	15	18	10	479	396	6	13.703	FALSE	TRUE	FALSE	FALSE	Self	-0.002	-0.001
Scan: 13344 Run: B190715_19_HF_LS_IN_130_ECLP_DSSO_01_SCX22_hSAX03_rep1 P1_KVVITATQoxMLDSoxMIKNPRPTR P2_IVcmCTIGPKTESEEMLAK 15 8	B190715_19_HF_LS_IN_130_ECLP_DSSO_01_SCX22_hSAX03_rep1	13344	P0AD61	FALSE	P0AD61	P0AD61	FALSE	IVcmCTIGPKTESEEMLAK	KVVITATQoxMLDSoxMIKNPRPTR	6	272	17	21	8	15	13	286	5	13.703	FALSE	TRUE	FALSE	FALSE	Self	-0.002	-0.001
Scan: 21276 Run: B190513_05_HF_LS_IN_130_ECLP_DSSO_01_SCX18_hSAX07_rep2 P1_LHGGEPANFLDVGGGATKER P2_GLTDAAQQVVAAVEGK 18 16	B190513_05_HF_LS_IN_130_ECLP_DSSO_01_SCX18_hSAX07_rep2	21276	P0A836	FALSE	P0A836	P0A836	FALSE	GLTDAAQQVVAAVEGK	LHGGEPANFLDVGGGATKER	373	278	16	20	16	18	388	295	4	13.702	FALSE	TRUE	FALSE	FALSE	Self	-0.002	-0.001
Scan: 21737 Run: B180803_23_Lumos_FO_IN_130_MycoDSSO_SCX12_hSAX_f25_rep1 P1_KPVFDFTPLPHWELcmCER P2_DETANLELLKEGR 1 10	B180803_23_Lumos_FO_IN_130_MycoDSSO_SCX12_hSAX_f25_rep1	21737	P75107	FALSE	P75107	P75107	FALSE	KPVFDFTPLPHWELcmCER	DETANLELLKEGR	126	113	17	13	1	10	126	122	4	13.701	FALSE	TRUE	FALSE	FALSE	Self	-0.002	-0.001
Scan: 15756 Run: B180703_20_Lumos_FO_IN_130_MycoDSSO_SCX14_hSAX_f21_rep2 P1_SEADGVGFDAETKK P2_KINTNEEIEQVAAISSGSKEIGK 13 19	B180703_20_Lumos_FO_IN_130_MycoDSSO_SCX14_hSAX_f21_rep2	15756	P78012	FALSE	P78012	P78012	FALSE	KINTNEEIEQVAAISSGSKEIGK	SEADGVGFDAETKK	136	480	23	14	19	13	154	492	4	13.701	FALSE	TRUE	FALSE	FALSE	Self	-0.002	-0.001
Scan: 21452 Run: B190704_12_HF_LS_IN_130_ECLP_DSSO_01_SCX20_hSAX05_rep2 P1_YFPDATILALTTNEKTAHQLVLSK P2_GAVETAEKLDAPLIVVATQGGKSAR 15 22	B190704_12_HF_LS_IN_130_ECLP_DSSO_01_SCX20_hSAX05_rep2	21452	P0AD61	FALSE	P0AD61	P0AD61	FALSE	GAVETAEKLDAPLIVVATQGGKSAR	YFPDATILALTTNEKTAHQLVLSK	361	390	25	24	22	15	382	404	6	13.701	FALSE	TRUE	FALSE	FALSE	Self	-0.002	-0.001
Scan: 16501 Run: B190704_11_HF_LS_IN_130_ECLP_DSSO_01_SCX20_hSAX05_rep1 P1_LAIALAQEGGIGFIHKNMSIER P2_GMGSLGAoxMSKGSSDR 16 10	B190704_11_HF_LS_IN_130_ECLP_DSSO_01_SCX20_hSAX05_rep1	16501	P0ADG7	FALSE	P0ADG7	P0ADG7	FALSE	LAIALAQEGGIGFIHKNMSIER	GMGSLGAoxMSKGSSDR	57	387	22	15	16	10	72	396	5	13.7	FALSE	TRUE	FALSE	FALSE	Self	-0.002	-0.001
Scan: 13986 Run: B190715_11_HF_LS_IN_130_ECLP_DSSO_01_SCX22_hSAX08_rep1 P1_HGYAFNELDLGKR P2_FHTLSGGKPQVEGAEDYTDSDD 12 8	B190715_11_HF_LS_IN_130_ECLP_DSSO_01_SCX22_hSAX08_rep1	13986	P0ADN2	FALSE	P0ADN2	P0ADN2	FALSE	FHTLSGGKPQVEGAEDYTDSDD	HGYAFNELDLGKR	91	38	22	13	8	12	98	49	4	13.698	FALSE	TRUE	FALSE	FALSE	Self	-0.002	-0.001
Scan: 15400 Run: B190513_02_HF_LS_IN_130_ECLP_DSSO_01_SCX18_hSAX06_rep1 P1_GEILGGMAAVEQPEKPAAQPK P2_DLETQSQDGTFDKLTKK 15 13	B190513_02_HF_LS_IN_130_ECLP_DSSO_01_SCX18_hSAX06_rep1	15400	P0A7V3	FALSE	P0A7V0	P0A7V0	FALSE	GEILGGMAAVEQPEKPAAQPK	DLETQSQDGTFDKLTKK	205	116	21	17	15	13	219	128	3	13.697	FALSE	TRUE	FALSE	FALSE	Between	0	0.001
Scan: 16630 Run: B190704_11_HF_LS_IN_130_ECLP_DSSO_01_SCX20_hSAX05_rep1 P1_NTNITGVIVNKLNAPVDEQGR P2_KHQFAQSLNYEIAK 11 1	B190704_11_HF_LS_IN_130_ECLP_DSSO_01_SCX20_hSAX05_rep1	16630	P0A9M8	FALSE	P0A9M8	P0A9M8	FALSE	KHQFAQSLNYEIAK	NTNITGVIVNKLNAPVDEQGR	115	164	14	21	1	11	115	174	3	13.697	FALSE	TRUE	FALSE	FALSE	Self	-0.002	-0.001
Scan: 19521 Run: B180803_07_Lumos_FO_IN_130_MycoDSSO_SCX12_hSAX_f18_rep2 P1_DLLRPVPKVEVSGLIK P2_AGYYDQVAADGKTLK 8 12	B180803_07_Lumos_FO_IN_130_MycoDSSO_SCX12_hSAX_f18_rep2	19521	P75383	FALSE	P75383	P75383	FALSE	AGYYDQVAADGKTLK	DLLRPVPKVEVSGLIK	147	120	15	16	12	8	158	127	4	13.694	FALSE	TRUE	FALSE	FALSE	Self	-0.002	-0.001
Scan: 16012 Run: B180625_17_Lumos_LS_IN_130_MycoDSSO_SCX13_hSAX_f21_rep1 P1_KELDSAMAGDNAGVLLR P2_GITINSAHVEYSSDKR 1 15	B180625_17_Lumos_LS_IN_130_MycoDSSO_SCX13_hSAX_f21_rep1	16012	P23568	FALSE	P23568	P23568	FALSE	GITINSAHVEYSSDKR	KELDSAMAGDNAGVLLR	60	264	16	17	15	1	74	264	4	13.693	FALSE	TRUE	FALSE	FALSE	Self	-0.002	-0.001
Scan: 22932 Run: B180723_13_Lumos_FO_IN_130_MycoDSSO_SCX14_hSAX_f18_rep1 P1_KAAPcmCIIFIDEIDSVGSKR P2_GQAGGYTLSTPKSGDLNLK 18 12	B180723_13_Lumos_FO_IN_130_MycoDSSO_SCX14_hSAX_f18_rep1	22932	P75120	FALSE	P75120	P75120	FALSE	KAAPcmCIIFIDEIDSVGSKR	GQAGGYTLSTPKSGDLNLK	318	516	19	19	18	12	335	527	5	13.693	FALSE	TRUE	FALSE	FALSE	Self	-0.002	-0.001
Scan: 10206 Run: B190712_17_HF_LS_IN_130_ECLP_DSSO_01_SCX24_hSAX02_rep1 P1_MGHAGAIIAGGKGTADEK P2_EHVTKPVVGYIAGVTAPKGK 12 18	B190712_17_HF_LS_IN_130_ECLP_DSSO_01_SCX24_hSAX02_rep1	10206	P0AGE9	FALSE	P0AGE9	P0AGE9	FALSE	MGHAGAIIAGGKGTADEK	EHVTKPVVGYIAGVTAPKGK	245	224	18	20	12	18	256	241	4	13.693	FALSE	TRUE	FALSE	FALSE	Self	-0.002	-0.001
Scan: 17385 Run: B180630_14_Lumos_FO_IN_130_MycoDSSO_SCX13_hSAX_f23rep1 P1_IINEPTAAALAYGIDKSNR P2_IGLVENDEYHIDKR 16 13	B180630_14_Lumos_FO_IN_130_MycoDSSO_SCX13_hSAX_f23rep1	17385	P75344	FALSE	P75405	P75405	FALSE	IINEPTAAALAYGIDKSNR	IGLVENDEYHIDKR	151	194	19	14	16	13	166	206	5	13.692	FALSE	TRUE	FALSE	FALSE	Between	0	0.001
Scan: 15707 Run: B190715_11_HF_LS_IN_130_ECLP_DSSO_01_SCX22_hSAX08_rep1 P1_NoxMINVALNNGTLQHPVKGVHTGSR P2_AVLEVAGVHNVLAKAYGSTNPINVVR 17 14	B190715_11_HF_LS_IN_130_ECLP_DSSO_01_SCX22_hSAX08_rep1	15707	P0A7W1	FALSE	P0A7W1	P0A7W1	FALSE	AVLEVAGVHNVLAKAYGSTNPINVVR	NoxMINVALNNGTLQHPVKGVHTGSR	113	70	26	24	14	17	126	86	6	13.691	FALSE	TRUE	FALSE	FALSE	Self	-0.002	-0.001
Scan: 20773 Run: B190715_09_HF_LS_IN_130_ECLP_DSSO_01_SCX22_hSAX07_rep2 P1_FAAQAVMGSAKMVLETGEHPGALK P2_FAAQAVMGSAKMVLETGEHPGALK 11 11	B190715_09_HF_LS_IN_130_ECLP_DSSO_01_SCX22_hSAX07_rep2	20773	P0A9L8	FALSE	P0A9L8	P0A9L8	FALSE	FAAQAVMGSAKMVLETGEHPGALK	FAAQAVMGSAKMVLETGEHPGALK	203	203	24	24	11	11	213	213	5	13.688	FALSE	TRUE	FALSE	FALSE	Self	-0.002	-0.001
Scan: 15357 Run: B190715_19_HF_LS_IN_130_ECLP_DSSO_01_SCX22_hSAX03_rep1 P1_KVVITATQoxMLDSMIKNPRPTR P2_IVcmCTIGPKTESEEMLAK 15 8	B190715_19_HF_LS_IN_130_ECLP_DSSO_01_SCX22_hSAX03_rep1	15357	P0AD61	FALSE	P0AD61	P0AD61	FALSE	KVVITATQoxMLDSMIKNPRPTR	IVcmCTIGPKTESEEMLAK	272	6	21	17	15	8	286	13	6	13.684	FALSE	TRUE	FALSE	FALSE	Self	-0.002	-0.001
Scan: 16277 Run: B190712_03_HF_LS_IN_130_ECLP_DSSO_01_SCX24_hSAX06_rep2 P1_IQFEQAKEGVTALNR P2_IQFEQAKEGVTALNR 7 7	B190712_03_HF_LS_IN_130_ECLP_DSSO_01_SCX24_hSAX06_rep2	16277	P22523	FALSE	P22523	P22523	FALSE	IQFEQAKEGVTALNR	IQFEQAKEGVTALNR	864	864	15	15	7	7	870	870	4	13.683	FALSE	TRUE	FALSE	FALSE	Self	-0.002	-0.001
Scan: 23259 Run: B180803_24_Lumos_FO_IN_130_MycoDSSO_SCX12_hSAX_f25_rep2 P1_NKLHALYQDPETGNIFSLEK P2_KQLPADYPLFELDSDEPISFAPK 2 1	B180803_24_Lumos_FO_IN_130_MycoDSSO_SCX12_hSAX_f25_rep2	23259	Q50360	FALSE	Q50360	Q50360	FALSE	KQLPADYPLFELDSDEPISFAPK	NKLHALYQDPETGNIFSLEK	58	37	23	20	1	2	58	38	5	13.679	FALSE	TRUE	FALSE	FALSE	Self	-0.002	-0.001
Scan: 9564 Run: B190715_06_HF_LS_IN_130_ECLP_DSSO_01_SCX22_hSAX06_rep1 P1_ISGAGIQESHVHDVTITKESPNYR P2_GMGSLGAoxMSKGSSDR 18 10	B190715_06_HF_LS_IN_130_ECLP_DSSO_01_SCX22_hSAX06_rep1	9564	P0ADG7	FALSE	P0ADG7	P0ADG7	FALSE	ISGAGIQESHVHDVTITKESPNYR	GMGSLGAoxMSKGSSDR	462	387	24	15	18	10	479	396	5	13.676	FALSE	TRUE	FALSE	FALSE	Self	-0.002	-0.001
Scan: 15318 Run: B180703_21_Lumos_FO_IN_130_MycoDSSO_SCX14_hSAX_f22_rep1 P1_SITEEEKFQEISQKATR P2_FNSIWAEKDTDNAK 14 8	B180703_21_Lumos_FO_IN_130_MycoDSSO_SCX14_hSAX_f22_rep1	15318	P75327	FALSE	P75327;P75326	P75327;P75326	FALSE	SITEEEKFQEISQKATR	FNSIWAEKDTDNAK	158	938;262	17	14	14	8	171	945;269	4	13.673	FALSE	TRUE	FALSE	FALSE	Self	-0.002	-0.001
Scan: 11018 Run: B190715_18_HF_LS_IN_130_ECLP_DSSO_01_SCX22_hSAX04_rep1 P1_SPGVFFDSDKGKTHSSGK P2_IPQESGGTKDITGGLPR 12 9	B190715_18_HF_LS_IN_130_ECLP_DSSO_01_SCX22_hSAX04_rep1	11018	P0A8V2	FALSE	P0A8T7	P0A8T7	FALSE	SPGVFFDSDKGKTHSSGK	IPQESGGTKDITGGLPR	152	1124	18	17	12	9	163	1132	3	13.672	FALSE	TRUE	FALSE	FALSE	Between	0	0.001
Scan: 13378 Run: B180630_10_Lumos_FO_IN_130_MycoDSSO_SCX13_hSAX_f25rep1 P1_GIITALANPDKNESAHK P2_EYSGISFEEEGTKYK 11 13	B180630_10_Lumos_FO_IN_130_MycoDSSO_SCX13_hSAX_f25rep1	13378	P75205	FALSE	P75205	P75205	FALSE	GIITALANPDKNESAHK	EYSGISFEEEGTKYK	26	74	17	15	11	13	36	86	5	13.668	FALSE	TRUE	FALSE	FALSE	Self	-0.002	-0.001
Scan: 16281 Run: B190513_04_HF_LS_IN_130_ECLP_DSSO_01_SCX18_hSAX07_rep1 P1_VLEQSAESVPEYGKAVNIK P2_GQIQDIEPEQIHLAIKEAR 14 16	B190513_04_HF_LS_IN_130_ECLP_DSSO_01_SCX18_hSAX07_rep1	16281	P0A9K3	FALSE	P0A9K3	P0A9K3	FALSE	GQIQDIEPEQIHLAIKEAR	VLEQSAESVPEYGKAVNIK	75	94	19	19	16	14	90	107	4	13.667	FALSE	TRUE	FALSE	FALSE	Self	-0.002	-0.001
Scan: 20017 Run: B180703_19_Lumos_FO_IN_130_MycoDSSO_SCX14_hSAX_f21_rep1 P1_VTITQGPNIIGIHANEKENAETQK P2_VGMELLFDKVNTDKLSDR 17 9	B180703_19_Lumos_FO_IN_130_MycoDSSO_SCX14_hSAX_f21_rep1	20017	P75493;P75489;P75280	FALSE	P75489	P75489	FALSE	VTITQGPNIIGIHANEKENAETQK	VGMELLFDKVNTDKLSDR	632;632;639	115	24	18	17	9	648;648;655	123	5	13.667	FALSE	TRUE	FALSE	FALSE	Self	-0.002	-0.001
Scan: 12679 Run: B190712_14_HF_LS_IN_130_ECLP_DSSO_01_SCX24_hSAX04_rep1 P1_LDAPLIVVATQGGKSAR P2_EHLKAHGGENIHIISK 14 4	B190712_14_HF_LS_IN_130_ECLP_DSSO_01_SCX24_hSAX04_rep1	12679	P0AD61	FALSE	P0AD61	P0AD61	FALSE	LDAPLIVVATQGGKSAR	EHLKAHGGENIHIISK	369	205	17	16	14	4	382	208	6	13.666	FALSE	TRUE	FALSE	FALSE	Self	-0.002	-0.001
Scan: 27543 Run: B180703_20_Lumos_FO_IN_130_MycoDSSO_SCX14_hSAX_f21_rep2 P1_FQKILVSEPSQQEALTIMR P2_AHPDVTNILLQVLDDGTLKDSQGR 3 19	B180703_20_Lumos_FO_IN_130_MycoDSSO_SCX14_hSAX_f21_rep2	27543	P75247	FALSE	P75247	P75247	FALSE	AHPDVTNILLQVLDDGTLKDSQGR	FQKILVSEPSQQEALTIMR	543	189	24	19	19	3	561	191	4	13.664	FALSE	TRUE	FALSE	FALSE	Self	-0.002	-0.001
Scan: 14012 Run: B180803_27_Lumos_FO_IN_130_MycoDSSO_SCX12_hSAX_f28t29_rep1 P1_FKQFENEYADFDQAK P2_FKQFENEYADFDQAK 2 2	B180803_27_Lumos_FO_IN_130_MycoDSSO_SCX12_hSAX_f28t29_rep1	14012	P75471	FALSE	P75471	P75471	FALSE	FKQFENEYADFDQAK	FKQFENEYADFDQAK	1058	1058	15	15	2	2	1059	1059	4	13.663	FALSE	TRUE	FALSE	FALSE	Self	-0.002	-0.001
Scan: 27483 Run: B180711_05_Lumos_FO_IN_130_MycoDSSO_SCX11_hSAX_f19_rep1 P1_GQAGGYTLSTPKSGDLNLK P2_AAPcmCIIFIDEIDSVGSKR 12 17	B180711_05_Lumos_FO_IN_130_MycoDSSO_SCX11_hSAX_f19_rep1	27483	P75120	FALSE	P75120	P75120	FALSE	AAPcmCIIFIDEIDSVGSKR	GQAGGYTLSTPKSGDLNLK	319	516	18	19	17	12	335	527	4	13.662	FALSE	TRUE	FALSE	FALSE	Self	-0.002	-0.001
Scan: 11717 Run: B180726_13_Lumos_FO_IN_130_MycoDSSO_SCX11_hSAX_f21_rep1 P1_QFVENQLGFKDDSNSDSK P2_QESQGSGDQGSNGKGSLYK 10 14	B180726_13_Lumos_FO_IN_130_MycoDSSO_SCX11_hSAX_f21_rep1	11717	Q50341	FALSE	P75599;P75414;Q50341;P75319	P75599;P75414;Q50341;P75319	FALSE	QESQGSGDQGSNGKGSLYK	QFVENQLGFKDDSNSDSK	163	40;235;529;165	19	18	14	10	176	49;244;538;174	4	13.661	FALSE	TRUE	FALSE	FALSE	Self	-0.002	-0.001
Scan: 25022 Run: B190513_04_HF_LS_IN_130_ECLP_DSSO_01_SCX18_hSAX07_rep1 P1_VGTVTPNVAEAVKNAK P2_VDFDADKLKENLEALLVALK 13 7	B190513_04_HF_LS_IN_130_ECLP_DSSO_01_SCX18_hSAX07_rep1	25022	P0A7L0	FALSE	P0A7L0	P0A7L0	FALSE	VGTVTPNVAEAVKNAK	VDFDADKLKENLEALLVALK	142	178	16	20	13	7	154	184	5	13.66	FALSE	TRUE	FALSE	FALSE	Self	-0.002	-0.001
Scan: 15331 Run: B190704_04_HF_LS_IN_130_ECLP_DSSO_01_SCX20_hSAX07_rep1 P1_SFSHQAGASSKQPALGYLN P2_DTLHLEGKELEFK 11 8	B190704_04_HF_LS_IN_130_ECLP_DSSO_01_SCX20_hSAX07_rep1	15331	P02359	FALSE	P0AG67	P0AG67	FALSE	SFSHQAGASSKQPALGYLN	DTLHLEGKELEFK	161	143	19	13	11	8	171	150	4	13.657	FALSE	TRUE	FALSE	FALSE	Between	0	0.001
Scan: 20863 Run: B180630_18_Lumos_FO_IN_130_MycoDSSO_SCX13_hSAX_f22rep2 P1_VESVWDLKGVWADQAQSDSQGSTTTATR P2_DNSAKGITAGSGSQQTTYDPTR 8 5	B180630_18_Lumos_FO_IN_130_MycoDSSO_SCX13_hSAX_f22rep2	20863	P11311	FALSE	P11311	P11311	FALSE	DNSAKGITAGSGSQQTTYDPTR	VESVWDLKGVWADQAQSDSQGSTTTATR	94	1173	22	28	5	8	98	1180	4	13.655	FALSE	TRUE	FALSE	FALSE	Self	-0.002	-0.001
Scan: 26928 Run: B180703_29_Lumos_FO_IN_130_MycoDSSO_SCX14_hSAX_f24_rep2 P1_SNVDSQYTTAVDKVVSASR P2_AQKLLEQLISDFASR 13 3	B180703_29_Lumos_FO_IN_130_MycoDSSO_SCX14_hSAX_f24_rep2	26928	P75342	FALSE	P75342	P75342	FALSE	SNVDSQYTTAVDKVVSASR	AQKLLEQLISDFASR	102	143	19	15	13	3	114	145	4	13.655	FALSE	TRUE	FALSE	FALSE	Self	-0.002	-0.001
Scan: 16356 Run: B190704_03_HF_LS_IN_130_ECLP_DSSO_01_SCX20_hSAX06_rep2 P1_LAIALAQEGGIGFIHKNoxMSIER P2_GMGSLGAMSKGSSDR 16 10	B190704_03_HF_LS_IN_130_ECLP_DSSO_01_SCX20_hSAX06_rep2	16356	P0ADG7	FALSE	P0ADG7	P0ADG7	FALSE	LAIALAQEGGIGFIHKNoxMSIER	GMGSLGAMSKGSSDR	57	387	22	15	16	10	72	396	5	13.654	FALSE	TRUE	FALSE	FALSE	Self	-0.002	-0.001
Scan: 14855 Run: B180723_24_Lumos_FO_IN_130_MycoDSSO_SCX14_hSAX_f3t6_pepSEC10_rep2 P1_AAASAQKTSLFK P2_AAASAQKTSLFK 7 7	B180723_24_Lumos_FO_IN_130_MycoDSSO_SCX14_hSAX_f3t6_pepSEC10_rep2	14855	P75189	FALSE	P75189	P75189	FALSE	AAASAQKTSLFK	AAASAQKTSLFK	129	129	12	12	7	7	135	135	4	13.653	FALSE	TRUE	FALSE	FALSE	Self	-0.002	-0.001
Scan: 17528 Run: B180816_02_Lumos_LS_IN_130_MycoDSSO_SCX11_hSAX_f7t8_rep1 P1_AGGAKNSFDPIVATGK P2_AGGAKNSFDPIVATGK 5 5	B180816_02_Lumos_LS_IN_130_MycoDSSO_SCX11_hSAX_f7t8_rep1	17528	P75313	FALSE	P75313	P75313	FALSE	AGGAKNSFDPIVATGK	AGGAKNSFDPIVATGK	175	175	16	16	5	5	179	179	4	13.651	FALSE	TRUE	FALSE	FALSE	Self	-0.002	-0.001
Scan: 24880 Run: B180803_30_Lumos_FO_IN_130_MycoDSSO_SCX12_hSAX_f30t35_rep1 P1_YQTEYLEITKEILNLVNHGHQ P2_LPISLVSPTSNKK 10 12	B180803_30_Lumos_FO_IN_130_MycoDSSO_SCX12_hSAX_f30t35_rep1	24880	Q50314	FALSE	Q50314	Q50314	FALSE	LPISLVSPTSNKK	YQTEYLEITKEILNLVNHGHQ	237	250	13	21	12	10	248	259	4	13.651	FALSE	TRUE	FALSE	FALSE	Self	-0.002	-0.001
Scan: 16036 Run: B180723_06_Lumos_FO_IN_130_MycoDSSO_SCX14_hSAX_f12t14_rep1 P1_QNAFNQASLSLNKQR P2_EQLTNQVKVLHGELK 13 8	B180723_06_Lumos_FO_IN_130_MycoDSSO_SCX14_hSAX_f12t14_rep1	16036	P75471	FALSE	P75471	P75471	FALSE	QNAFNQASLSLNKQR	EQLTNQVKVLHGELK	998	1013	15	15	13	8	1010	1020	4	13.649	FALSE	TRUE	FALSE	FALSE	Self	-0.002	-0.001
Scan: 21011 Run: B180723_06_Lumos_FO_IN_130_MycoDSSO_SCX14_hSAX_f12t14_rep1 P1_KLQDSSFVDVFKK P2_AGFALSNQKVDVLTK 12 9	B180723_06_Lumos_FO_IN_130_MycoDSSO_SCX14_hSAX_f12t14_rep1	21011	Q50341	FALSE	P11311	P11311	FALSE	KLQDSSFVDVFKK	AGFALSNQKVDVLTK	1147	1558	13	15	12	9	1158	1566	4	13.648	FALSE	TRUE	FALSE	FALSE	Between	0	0.001
Scan: 18963 Run: B180711_18_Lumos_FO_IN_130_MycoDSSO_SCX11_hSAX_f26t27_rep2 P1_SNTEEEKWDDVTSADLFK P2_FNSIWAEKDTDNAK 7 8	B180711_18_Lumos_FO_IN_130_MycoDSSO_SCX11_hSAX_f26t27_rep2	18963	P75327;P75326	FALSE	P75327	P75327	FALSE	FNSIWAEKDTDNAK	SNTEEEKWDDVTSADLFK	938;262	815	14	18	8	7	945;269	821	4	13.646	FALSE	TRUE	FALSE	FALSE	Self	-0.002	-0.001
Scan: 25215 Run: B180705_36_Lumos_FO_IN_130_MycoDSSO_SCX14_hSAX_f28t30_rep1 P1_FKEVLDLAGKGSLTTR P2_AFEAVAEKIADYLNEN 10 8	B180705_36_Lumos_FO_IN_130_MycoDSSO_SCX14_hSAX_f28t30_rep1	25215	P75271	FALSE	P75248	P75248	FALSE	FKEVLDLAGKGSLTTR	AFEAVAEKIADYLNEN	162	121	16	16	10	8	171	128	4	13.646	FALSE	TRUE	FALSE	FALSE	Between	0	0.001
Scan: 24733 Run: B180705_37_Lumos_FO_IN_130_MycoDSSO_SCX14_hSAX_f28t30_rep2 P1_YQTEYLEITKEILNLVNHGHQ P2_LPISLVSPTSNKK 10 12	B180705_37_Lumos_FO_IN_130_MycoDSSO_SCX14_hSAX_f28t30_rep2	24733	Q50314	FALSE	Q50314	Q50314	FALSE	YQTEYLEITKEILNLVNHGHQ	LPISLVSPTSNKK	250	237	21	13	10	12	259	248	5	13.645	FALSE	TRUE	FALSE	FALSE	Self	-0.002	-0.001
Scan: 12125 Run: B190715_22_HF_LS_IN_130_ECLP_DSSO_01_SCX22_hSAX02_rep2 P1_KVVITATQoxMLDSoxMIKNPRPTR P2_IVcmCTIGPKTESEEoxMLAK 15 8	B190715_22_HF_LS_IN_130_ECLP_DSSO_01_SCX22_hSAX02_rep2	12125	P0AD61	FALSE	P0AD61	P0AD61	FALSE	IVcmCTIGPKTESEEoxMLAK	KVVITATQoxMLDSoxMIKNPRPTR	6	272	17	21	8	15	13	286	5	13.645	FALSE	TRUE	FALSE	FALSE	Self	-0.002	-0.001
Scan: 22151 Run: B180630_06_Lumos_FO_IN_130_MycoDSSO_SCX13_hSAX_f28t29rep2 P1_IGETHDGESVMDWMEQEKER P2_GVIGcmCQFFPVLcmCGSAFKNK 18 17	B180630_06_Lumos_FO_IN_130_MycoDSSO_SCX13_hSAX_f28t29rep2	22151	P75544	FALSE	P75544	P75544	FALSE	GVIGcmCQFFPVLcmCGSAFKNK	IGETHDGESVMDWMEQEKER	247	40	19	20	17	18	263	57	5	13.645	FALSE	TRUE	FALSE	FALSE	Self	-0.002	-0.001
Scan: 18036 Run: B190513_06_HF_LS_IN_130_ECLP_DSSO_01_SCX18_hSAX08_rep1 P1_EDGVNIWGDGSTYKGNDIER P2_AYSTDSNoxMLGATHEAKDLEYLNSSVK 14 16	B190513_06_HF_LS_IN_130_ECLP_DSSO_01_SCX18_hSAX08_rep1	18036	P0A6E4	FALSE	P0A6E4	P0A6E4	FALSE	EDGVNIWGDGSTYKGNDIER	AYSTDSNoxMLGATHEAKDLEYLNSSVK	120	190	20	26	14	16	133	205	5	13.645	FALSE	TRUE	FALSE	FALSE	Self	-0.002	-0.001
Scan: 18462 Run: B190513_12_HF_LS_IN_130_ECLP_DSSO_01_SCX18_hSAX05_rep2 P1_VVITATQMLDSMIKNPRPTR P2_IVcmCTIGPKTESEEMLAK 14 8	B190513_12_HF_LS_IN_130_ECLP_DSSO_01_SCX18_hSAX05_rep2	18462	P0AD61	FALSE	P0AD61	P0AD61	FALSE	VVITATQMLDSMIKNPRPTR	IVcmCTIGPKTESEEMLAK	273	6	20	17	14	8	286	13	4	13.644	FALSE	TRUE	FALSE	FALSE	Self	-0.002	-0.001
Scan: 19527 Run: B190704_12_HF_LS_IN_130_ECLP_DSSO_01_SCX20_hSAX05_rep2 P1_SDIALIQIQNPKNLTAIK P2_RGELGIoxMGTELNSELAKAMK 12 17	B190704_12_HF_LS_IN_130_ECLP_DSSO_01_SCX20_hSAX05_rep2	19527	P0C0V0	FALSE	P0C0V0	P0C0V0	FALSE	SDIALIQIQNPKNLTAIK	RGELGIoxMGTELNSELAKAMK	160	288	18	20	12	17	171	304	5	13.643	FALSE	TRUE	FALSE	FALSE	Self	-0.002	-0.001
Scan: 19118 Run: B180630_22_Lumos_FO_IN_130_MycoDSSO_SCX13_hSAX_f17rep2 P1_WPLLTVTAEKAGPVYAK P2_SNQNTcmCYNHVPLVEKGQR 10 15	B180630_22_Lumos_FO_IN_130_MycoDSSO_SCX13_hSAX_f17rep2	19118	Q50295	FALSE	P78013	P78013	FALSE	WPLLTVTAEKAGPVYAK	SNQNTcmCYNHVPLVEKGQR	109	852	17	18	10	15	118	866	4	13.642	FALSE	TRUE	FALSE	FALSE	Between	0	0.001
Scan: 19363 Run: B180726_27_Lumos_FO_IN_130_MycoDSSO_SCX12_hSAX_f11t14_rep1 P1_SNQNTcmCYNHVPLVEKGQR P2_DSGLTMLAPcmCSGTVKYVDNSK 15 15	B180726_27_Lumos_FO_IN_130_MycoDSSO_SCX12_hSAX_f11t14_rep1	19363	P78013	FALSE	P78013	P78013	FALSE	DSGLTMLAPcmCSGTVKYVDNSK	SNQNTcmCYNHVPLVEKGQR	811	852	21	18	15	15	825	866	4	13.638	FALSE	TRUE	FALSE	FALSE	Self	-0.002	-0.001
Scan: 18901 Run: B190704_06_HF_LS_IN_130_ECLP_DSSO_01_SCX20_hSAX08_rep1 P1_MDAAQLTEEGYYSVFGKSGAR P2_ISDAAQAHFAKLLANQEEGTQIR 17 11	B190704_06_HF_LS_IN_130_ECLP_DSSO_01_SCX20_hSAX08_rep1	18901	P63020	FALSE	P36683	P36683	FALSE	ISDAAQAHFAKLLANQEEGTQIR	MDAAQLTEEGYYSVFGKSGAR	4	743	23	21	11	17	14	759	5	13.638	FALSE	TRUE	FALSE	FALSE	Between	0	0.001
Scan: 10611 Run: B190712_04_HF_LS_IN_130_ECLP_DSSO_01_SCX24_hSAX07_rep1 P1_ISGAGIQESHVHDVTITKESPNYR P2_ISGAGIQESHVHDVTITKESPNYR 18 18	B190712_04_HF_LS_IN_130_ECLP_DSSO_01_SCX24_hSAX07_rep1	10611	P0ADG7	FALSE	P0ADG7	P0ADG7	FALSE	ISGAGIQESHVHDVTITKESPNYR	ISGAGIQESHVHDVTITKESPNYR	462	462	24	24	18	18	479	479	6	13.637	FALSE	TRUE	FALSE	FALSE	Self	-0.002	-0.001
Scan: 24274 Run: B180630_08_Lumos_FO_IN_130_MycoDSSO_SCX13_hSAX_f26t27rep1 P1_LHALYQDPETGNIFSLEKR P2_KQLPADYPLFELDSDEPISFAPK 18 1	B180630_08_Lumos_FO_IN_130_MycoDSSO_SCX13_hSAX_f26t27rep1	24274	Q50360	FALSE	Q50360	Q50360	FALSE	KQLPADYPLFELDSDEPISFAPK	LHALYQDPETGNIFSLEKR	58	39	23	19	1	18	58	56	4	13.637	FALSE	TRUE	FALSE	FALSE	Self	-0.002	-0.001
Scan: 16322 Run: B190513_05_HF_LS_IN_130_ECLP_DSSO_01_SCX18_hSAX07_rep2 P1_VLEQSAESVPEYGKAVNIK P2_GQIQDIEPEQIHLAIKEAR 14 16	B190513_05_HF_LS_IN_130_ECLP_DSSO_01_SCX18_hSAX07_rep2	16322	P0A9K3	FALSE	P0A9K3	P0A9K3	FALSE	GQIQDIEPEQIHLAIKEAR	VLEQSAESVPEYGKAVNIK	75	94	19	19	16	14	90	107	5	13.637	FALSE	TRUE	FALSE	FALSE	Self	-0.002	-0.001
Scan: 13269 Run: B180703_29_Lumos_FO_IN_130_MycoDSSO_SCX14_hSAX_f24_rep2 P1_TPDGQIFYDLKTSK P2_HDMNEDKDENFK 11 7	B180703_29_Lumos_FO_IN_130_MycoDSSO_SCX14_hSAX_f24_rep2	13269	P75409	FALSE	P75409	P75409	FALSE	TPDGQIFYDLKTSK	HDMNEDKDENFK	468	514	14	12	11	7	478	520	4	13.636	FALSE	TRUE	FALSE	FALSE	Self	-0.002	-0.001
Scan: 10659 Run: B190715_16_HF_LS_IN_130_ECLP_DSSO_01_SCX22_hSAX05_rep1 P1_TGVSALGcmCTLPEKEGHTVSGAR P2_GPKHGGANEVSLEIQQR 13 3	B190715_16_HF_LS_IN_130_ECLP_DSSO_01_SCX22_hSAX05_rep1	10659	P31660	FALSE	P31660	P31660	FALSE	TGVSALGcmCTLPEKEGHTVSGAR	GPKHGGANEVSLEIQQR	112	232	22	17	13	3	124	234	4	13.636	FALSE	TRUE	FALSE	FALSE	Self	-0.002	-0.001
Scan: 17666 Run: B190715_14_HF_LS_IN_130_ECLP_DSSO_01_SCX22_hSAX10_rep1 P1_AIVKHGNFALLTPDGLVK P2_AIVKHGNFALLTPDGLVK 4 4	B190715_14_HF_LS_IN_130_ECLP_DSSO_01_SCX22_hSAX10_rep1	17666	P75713	FALSE	P75713	P75713	FALSE	AIVKHGNFALLTPDGLVK	AIVKHGNFALLTPDGLVK	19	19	18	18	4	4	22	22	5	13.634	FALSE	TRUE	FALSE	FALSE	Self	-0.002	-0.001
Scan: 19184 Run: B190715_18_HF_LS_IN_130_ECLP_DSSO_01_SCX22_hSAX04_rep1 P1_KAVESLSLELVLTAHPTEITR P2_GGAPAHAALLSQPPGSLKGGLR 1 18	B190715_18_HF_LS_IN_130_ECLP_DSSO_01_SCX22_hSAX04_rep1	19184	P00864	FALSE	P00864	P00864	FALSE	GGAPAHAALLSQPPGSLKGGLR	KAVESLSLELVLTAHPTEITR	588	124	22	21	18	1	605	124	5	13.634	FALSE	TRUE	FALSE	FALSE	Self	-0.002	-0.001
Scan: 24865 Run: B180711_08_Lumos_FO_IN_130_MycoDSSO_SCX11_hSAX_f22_rep1 P1_SEADGVGFDAETKK P2_QIIENSGVNPVKVFAELR 13 12	B180711_08_Lumos_FO_IN_130_MycoDSSO_SCX11_hSAX_f22_rep1	24865	P78012	FALSE	P78012	P78012	FALSE	QIIENSGVNPVKVFAELR	SEADGVGFDAETKK	462	480	18	14	12	13	473	492	4	13.631	FALSE	TRUE	FALSE	FALSE	Self	-0.002	-0.001
Scan: 24258 Run: B180630_08_Lumos_FO_IN_130_MycoDSSO_SCX13_hSAX_f26t27rep1 P1_LHALYQDPETGNIFSLEKR P2_KQLPADYPLFELDSDEPISFAPK 18 1	B180630_08_Lumos_FO_IN_130_MycoDSSO_SCX13_hSAX_f26t27rep1	24258	Q50360	FALSE	Q50360	Q50360	FALSE	KQLPADYPLFELDSDEPISFAPK	LHALYQDPETGNIFSLEKR	58	39	23	19	1	18	58	56	5	13.631	FALSE	TRUE	FALSE	FALSE	Self	-0.002	-0.001
Scan: 15726 Run: B190715_18_HF_LS_IN_130_ECLP_DSSO_01_SCX22_hSAX04_rep1 P1_NMINVALNNGTLQHPVKGVHTGSR P2_ATIDGLENMNSPEMVAAKR 17 18	B190715_18_HF_LS_IN_130_ECLP_DSSO_01_SCX22_hSAX04_rep1	15726	P0A7W1	FALSE	P0A7W1	P0A7W1	FALSE	NMINVALNNGTLQHPVKGVHTGSR	ATIDGLENMNSPEMVAAKR	70	139	24	19	17	18	86	156	5	13.631	FALSE	TRUE	FALSE	FALSE	Self	-0.002	-0.001
Scan: 19738 Run: B180705_39_Lumos_FO_IN_130_MycoDSSO_SCX14_hSAX_f26t27_rep2 P1_YRNESNKGDFLDFPLNLSDTNETK P2_DGQVSTGPFTYDELHKEESWK 7 16	B180705_39_Lumos_FO_IN_130_MycoDSSO_SCX14_hSAX_f26t27_rep2	19738	P75342	FALSE	P75342	P75342	FALSE	YRNESNKGDFLDFPLNLSDTNETK	DGQVSTGPFTYDELHKEESWK	309	169	24	21	7	16	315	184	5	13.631	FALSE	TRUE	FALSE	FALSE	Self	-0.002	-0.001
Scan: 19851 Run: B190704_04_HF_LS_IN_130_ECLP_DSSO_01_SCX20_hSAX07_rep1 P1_SFSHQAGASSKQPALGYLN P2_SELEAFEVALENVRPTVEVKSR 11 20	B190704_04_HF_LS_IN_130_ECLP_DSSO_01_SCX20_hSAX07_rep1	19851	P02359	FALSE	P02359	P02359	FALSE	SELEAFEVALENVRPTVEVKSR	SFSHQAGASSKQPALGYLN	57	161	22	19	20	11	76	171	5	13.63	FALSE	TRUE	FALSE	FALSE	Self	-0.002	-0.001
Scan: 16077 Run: B190513_08_HF_LS_IN_130_ECLP_DSSO_01_SCX18_hSAX09_rep1 P1_LAIALAQEGGIGFIHKNMSIER P2_GMGSLGAMSKGSSDR 16 10	B190513_08_HF_LS_IN_130_ECLP_DSSO_01_SCX18_hSAX09_rep1	16077	P0ADG7	FALSE	P0ADG7	P0ADG7	FALSE	LAIALAQEGGIGFIHKNMSIER	GMGSLGAMSKGSSDR	57	387	22	15	16	10	72	396	5	13.627	FALSE	TRUE	FALSE	FALSE	Self	-0.002	-0.001
Scan: 20979 Run: B180711_05_Lumos_FO_IN_130_MycoDSSO_SCX11_hSAX_f19_rep1 P1_KLDQIQLESQLSAK P2_KLDQIQLESQLSAK 1 1	B180711_05_Lumos_FO_IN_130_MycoDSSO_SCX11_hSAX_f19_rep1	20979	P75471	FALSE	P75471	P75471	FALSE	KLDQIQLESQLSAK	KLDQIQLESQLSAK	1674	1674	14	14	1	1	1674	1674	4	13.626	FALSE	TRUE	FALSE	FALSE	Self	-0.002	-0.001
Scan: 13089 Run: B180711_19_Lumos_FO_IN_130_MycoDSSO_SCX11_hSAX_f28t30_rep1 P1_FKQFENEYADFDQAK P2_FKQFENEYADFDQAK 2 2	B180711_19_Lumos_FO_IN_130_MycoDSSO_SCX11_hSAX_f28t30_rep1	13089	P75471	FALSE	P75471	P75471	FALSE	FKQFENEYADFDQAK	FKQFENEYADFDQAK	1058	1058	15	15	2	2	1059	1059	3	13.626	FALSE	TRUE	FALSE	FALSE	Self	-0.002	-0.001
Scan: 19125 Run: B180803_28_Lumos_FO_IN_130_MycoDSSO_SCX12_hSAX_f28t29_rep2 P1_SNTEEEKWDDVTSADLFKDDPYVLK P2_FNSIWAEKDTDNAK 7 8	B180803_28_Lumos_FO_IN_130_MycoDSSO_SCX12_hSAX_f28t29_rep2	19125	P75327	FALSE	P75327;P75326	P75327;P75326	FALSE	SNTEEEKWDDVTSADLFKDDPYVLK	FNSIWAEKDTDNAK	815	938;262	25	14	7	8	821	945;269	5	13.626	FALSE	TRUE	FALSE	FALSE	Self	-0.002	-0.001
Scan: 25710 Run: B180803_06_Lumos_FO_IN_130_MycoDSSO_SCX12_hSAX_f18_rep1 P1_NFVEYVQDGVGPLTKPTK P2_DAILQQITKTSLQQYGSK 15 9	B180803_06_Lumos_FO_IN_130_MycoDSSO_SCX12_hSAX_f18_rep1	25710	P75334	FALSE	P75342	P75342	FALSE	NFVEYVQDGVGPLTKPTK	DAILQQITKTSLQQYGSK	162	1054	18	18	15	9	176	1062	4	13.62	FALSE	TRUE	FALSE	FALSE	Between	0	0.001
Scan: 10645 Run: B190712_04_HF_LS_IN_130_ECLP_DSSO_01_SCX24_hSAX07_rep1 P1_ISGAGIQESHVHDVTITKESPNYR P2_ISGAGIQESHVHDVTITKESPNYR 18 18	B190712_04_HF_LS_IN_130_ECLP_DSSO_01_SCX24_hSAX07_rep1	10645	P0ADG7	FALSE	P0ADG7	P0ADG7	FALSE	ISGAGIQESHVHDVTITKESPNYR	ISGAGIQESHVHDVTITKESPNYR	462	462	24	24	18	18	479	479	5	13.62	FALSE	TRUE	FALSE	FALSE	Self	-0.002	-0.001
Scan: 18928 Run: B190704_02_HF_LS_IN_130_ECLP_DSSO_01_SCX20_hSAX06_rep1 P1_GALDVGATAINEEMKLAAVR P2_EPNMAETKAAYAVVDDGKR 15 8	B190704_02_HF_LS_IN_130_ECLP_DSSO_01_SCX20_hSAX06_rep1	18928	P76558	FALSE	P76558	P76558	FALSE	GALDVGATAINEEMKLAAVR	EPNMAETKAAYAVVDDGKR	330	230	20	19	15	8	344	237	5	13.62	FALSE	TRUE	FALSE	FALSE	Self	-0.002	-0.001
Scan: 15546 Run: B190715_18_HF_LS_IN_130_ECLP_DSSO_01_SCX22_hSAX04_rep1 P1_VVADAIAKFNIDADKVNPR P2_GIYKLETIEGSKGK 8 12	B190715_18_HF_LS_IN_130_ECLP_DSSO_01_SCX22_hSAX04_rep1	15546	P0AFG8	FALSE	P0AFG8	P0AFG8	FALSE	GIYKLETIEGSKGK	VVADAIAKFNIDADKVNPR	713	867	14	19	12	8	724	874	4	13.619	FALSE	TRUE	FALSE	FALSE	Self	-0.002	-0.001
Scan: 18333 Run: B190704_11_HF_LS_IN_130_ECLP_DSSO_01_SCX20_hSAX05_rep1 P1_RIINEPTAAALAYGLDKGTGNR P2_AADNKSLGQFNLDGINPAPR 17 5	B190704_11_HF_LS_IN_130_ECLP_DSSO_01_SCX20_hSAX05_rep1	18333	P0A6Y8	FALSE	P0A6Y8	P0A6Y8	FALSE	RIINEPTAAALAYGLDKGTGNR	AADNKSLGQFNLDGINPAPR	167	448	22	20	17	5	183	452	5	13.617	FALSE	TRUE	FALSE	FALSE	Self	-0.002	-0.001
Scan: 10350 Run: B190712_17_HF_LS_IN_130_ECLP_DSSO_01_SCX24_hSAX02_rep1 P1_MGHAGAIIAGGKGTADEK P2_EHVTKPVVGYIAGVTAPKGK 12 18	B190712_17_HF_LS_IN_130_ECLP_DSSO_01_SCX24_hSAX02_rep1	10350	P0AGE9	FALSE	P0AGE9	P0AGE9	FALSE	EHVTKPVVGYIAGVTAPKGK	MGHAGAIIAGGKGTADEK	224	245	20	18	18	12	241	256	6	13.616	FALSE	TRUE	FALSE	FALSE	Self	-0.002	-0.001
Scan: 17859 Run: B180630_05_Lumos_FO_IN_130_MycoDSSO_SCX13_hSAX_f28t29rep1 P1_NPNFVFGSSVYDWTNSKTPEVNR P2_LPYEQDAKTGHYNDLGNYYK 17 8	B180630_05_Lumos_FO_IN_130_MycoDSSO_SCX13_hSAX_f28t29rep1	17859	P75334	FALSE	P75334	P75334	FALSE	NPNFVFGSSVYDWTNSKTPEVNR	LPYEQDAKTGHYNDLGNYYK	966	646	23	20	17	8	982	653	4	13.615	FALSE	TRUE	FALSE	FALSE	Self	-0.002	-0.001
Scan: 21832 Run: B180803_24_Lumos_FO_IN_130_MycoDSSO_SCX12_hSAX_f25_rep2 P1_KPVFDFTPLPHWELcmCER P2_DETANLELLKEGR 1 10	B180803_24_Lumos_FO_IN_130_MycoDSSO_SCX12_hSAX_f25_rep2	21832	P75107	FALSE	P75107	P75107	FALSE	DETANLELLKEGR	KPVFDFTPLPHWELcmCER	113	126	13	17	10	1	122	126	5	13.613	FALSE	TRUE	FALSE	FALSE	Self	-0.002	-0.001
Scan: 14005 Run: B180726_11_Lumos_FO_IN_130_MycoDSSO_SCX11_hSAX_f20_rep1 P1_VGGATELAQKELK P2_GTINVVAVKcmCNEYGER 10 9	B180726_11_Lumos_FO_IN_130_MycoDSSO_SCX11_hSAX_f20_rep1	14005	P78012	FALSE	P78012	P78012	FALSE	GTINVVAVKcmCNEYGER	VGGATELAQKELK	267	379	16	13	9	10	275	388	3	13.611	FALSE	TRUE	FALSE	FALSE	Self	-0.002	-0.001
Scan: 19848 Run: B190704_05_HF_LS_IN_130_ECLP_DSSO_01_SCX20_hSAX07_rep2 P1_VALIENAEFVEGSDKLLR P2_DIFLLSPDAGAKPGHQVK 15 18	B190704_05_HF_LS_IN_130_ECLP_DSSO_01_SCX20_hSAX07_rep2	19848	P00959	FALSE	P00959	P00959	FALSE	VALIENAEFVEGSDKLLR	DIFLLSPDAGAKPGHQVK	583	660	18	18	15	18	597	677	4	13.61	FALSE	TRUE	FALSE	FALSE	Self	-0.002	-0.001
Scan: 10512 Run: B180803_14_Lumos_FO_IN_130_MycoDSSO_SCX12_hSAX_f22_rep2 P1_TGFDVDNSENTKQGFQK P2_KSDSEDNGQLQLEK 12 1	B180803_14_Lumos_FO_IN_130_MycoDSSO_SCX12_hSAX_f22_rep2	10512	P75571;P11311	FALSE	Q9EXD5;P75285;P11311	Q9EXD5;P75285;P11311	FALSE	KSDSEDNGQLQLEK	TGFDVDNSENTKQGFQK	203;294	223;367;454	14	17	1	12	203;294	234;378;465	4	13.61	FALSE	TRUE	FALSE	FALSE	Self	-0.002	-0.001
Scan: 10859 Run: B190715_06_HF_LS_IN_130_ECLP_DSSO_01_SCX22_hSAX06_rep1 P1_ISGAGIQESHVHDVTITKESPNYR P2_GMGSLGAMSKGSSDR 18 10	B190715_06_HF_LS_IN_130_ECLP_DSSO_01_SCX22_hSAX06_rep1	10859	P0ADG7	FALSE	P0ADG7	P0ADG7	FALSE	ISGAGIQESHVHDVTITKESPNYR	GMGSLGAMSKGSSDR	462	387	24	15	18	10	479	396	6	13.607	FALSE	TRUE	FALSE	FALSE	Self	-0.002	-0.001
Scan: 12413 Run: B190704_07_HF_LS_IN_130_ECLP_DSSO_01_SCX20_hSAX08_rep2 P1_QDIESNLQYDAGDKGIYR P2_HYMQKEIYEQPNAIK 14 5	B190704_07_HF_LS_IN_130_ECLP_DSSO_01_SCX20_hSAX08_rep2	12413	P17169	FALSE	P17169	P17169	FALSE	QDIESNLQYDAGDKGIYR	HYMQKEIYEQPNAIK	233	251	18	15	14	5	246	255	4	13.607	FALSE	TRUE	FALSE	FALSE	Self	-0.002	-0.001
Scan: 10963 Run: B180711_09_Lumos_FO_IN_130_MycoDSSO_SCX11_hSAX_f22_rep2 P1_QFVENQLGFKDDSNSDSK P2_ENAQSTSDDNSNTKVK 10 14	B180711_09_Lumos_FO_IN_130_MycoDSSO_SCX11_hSAX_f22_rep2	10963	P75599;P75414;Q50341;P75319	FALSE	P75372;Q50341;P75319	P75372;Q50341;P75319	FALSE	QFVENQLGFKDDSNSDSK	ENAQSTSDDNSNTKVK	40;235;529;165	445;731;367	18	16	10	14	49;244;538;174	458;744;380	3	13.606	FALSE	TRUE	FALSE	FALSE	Self	-0.002	-0.001
Scan: 16450 Run: B190715_06_HF_LS_IN_130_ECLP_DSSO_01_SCX22_hSAX06_rep1 P1_VTEAFKIILSDDKVK P2_LHGGEPANFLDVGGGATKER 6 18	B190715_06_HF_LS_IN_130_ECLP_DSSO_01_SCX22_hSAX06_rep1	16450	P0A836	FALSE	P0A836	P0A836	FALSE	LHGGEPANFLDVGGGATKER	VTEAFKIILSDDKVK	278	298	20	15	18	6	295	303	4	13.605	FALSE	TRUE	FALSE	FALSE	Self	-0.002	-0.001
Scan: 19724 Run: B190712_05_HF_LS_IN_130_ECLP_DSSO_01_SCX24_hSAX07_rep2 P1_LHKAHYVLMNVEAPQEVIDELETTFR P2_HAVTEASPMVKAK 3 11	B190712_05_HF_LS_IN_130_ECLP_DSSO_01_SCX24_hSAX07_rep2	19724	P02358	FALSE	P02358	P02358	FALSE	LHKAHYVLMNVEAPQEVIDELETTFR	HAVTEASPMVKAK	54	94	26	13	3	11	56	104	4	13.605	FALSE	TRUE	FALSE	FALSE	Self	-0.002	-0.001
Scan: 16463 Run: B180630_20_Lumos_FO_IN_130_MycoDSSO_SCX13_hSAX_f18rep2 P1_SNQNTcmCYNHVPLVEKGQR P2_DSGLToxMLAPcmCSGTVKYVDNSK 15 15	B180630_20_Lumos_FO_IN_130_MycoDSSO_SCX13_hSAX_f18rep2	16463	P78013	FALSE	P78013	P78013	FALSE	DSGLToxMLAPcmCSGTVKYVDNSK	SNQNTcmCYNHVPLVEKGQR	811	852	21	18	15	15	825	866	5	13.604	FALSE	TRUE	FALSE	FALSE	Self	-0.002	-0.001
Scan: 17923 Run: B180703_24_Lumos_FO_IN_130_MycoDSSO_SCX14_hSAX_f23_rep1 P1_EoxMLGDKVHQFDENSLNISK P2_EMLGDKVHQFDENSLNISK 6 6	B180703_24_Lumos_FO_IN_130_MycoDSSO_SCX14_hSAX_f23_rep1	17923	P75471	FALSE	P75471	P75471	FALSE	EMLGDKVHQFDENSLNISK	EoxMLGDKVHQFDENSLNISK	667	667	19	19	6	6	672	672	5	13.604	FALSE	TRUE	FALSE	FALSE	Self	-0.002	-0.001
Scan: 23165 Run: B190704_04_HF_LS_IN_130_ECLP_DSSO_01_SCX20_hSAX07_rep1 P1_NVMGVPAVFVNGKEFGQGR P2_MTLTEIVAKIDTGAEK 13 9	B190704_04_HF_LS_IN_130_ECLP_DSSO_01_SCX20_hSAX07_rep1	23165	P35340	FALSE	P35340	P35340	FALSE	NVMGVPAVFVNGKEFGQGR	MTLTEIVAKIDTGAEK	167	186	19	16	13	9	179	194	4	13.6	FALSE	TRUE	FALSE	FALSE	Self	-0.002	-0.001
Scan: 18152 Run: B190704_06_HF_LS_IN_130_ECLP_DSSO_01_SCX20_hSAX08_rep1 P1_VQQPEFAAAKDGYTFVSHQQEVGTGYFDK P2_LLAYNcmCSPSFNWQKNLDDK 10 14	B190704_06_HF_LS_IN_130_ECLP_DSSO_01_SCX20_hSAX08_rep1	18152	P0A9G6	FALSE	P0A9G6	P0A9G6	FALSE	VQQPEFAAAKDGYTFVSHQQEVGTGYFDK	LLAYNcmCSPSFNWQKNLDDK	382	313	29	19	10	14	391	326	4	13.6	FALSE	TRUE	FALSE	FALSE	Self	-0.002	-0.001
Scan: 8334 Run: B190513_03_HF_LS_IN_130_ECLP_DSSO_01_SCX18_hSAX06_rep2 P1_MTScmCNQQATAQALKGDAR P2_EcmCNNQATQQSLKGDDR 14 12	B190513_03_HF_LS_IN_130_ECLP_DSSO_01_SCX18_hSAX06_rep2	8334	P0AFM4	FALSE	P0AFM4	P0AFM4	FALSE	MTScmCNQQATAQALKGDAR	EcmCNNQATQQSLKGDDR	33	79	18	16	14	12	46	90	4	13.6	FALSE	TRUE	FALSE	FALSE	Self	-0.002	-0.001
Scan: 21347 Run: B190513_05_HF_LS_IN_130_ECLP_DSSO_01_SCX18_hSAX07_rep2 P1_GDLESVLDLTGKLNEVEFR P2_AEANPALHPGQSAAIYLKGER 12 18	B190513_05_HF_LS_IN_130_ECLP_DSSO_01_SCX18_hSAX07_rep2	21347	P07395	FALSE	P07395	P07395	FALSE	GDLESVLDLTGKLNEVEFR	AEANPALHPGQSAAIYLKGER	619	638	19	21	12	18	630	655	4	13.598	FALSE	TRUE	FALSE	FALSE	Self	-0.002	-0.001
Scan: 14876 Run: B190704_04_HF_LS_IN_130_ECLP_DSSO_01_SCX20_hSAX07_rep1 P1_RQDIESNLQYDAGDKGIYR P2_EIYEQPNAIKNTLTGR 15 10	B190704_04_HF_LS_IN_130_ECLP_DSSO_01_SCX20_hSAX07_rep1	14876	P17169	FALSE	P17169	P17169	FALSE	RQDIESNLQYDAGDKGIYR	EIYEQPNAIKNTLTGR	232	256	19	16	15	10	246	265	5	13.598	FALSE	TRUE	FALSE	FALSE	Self	-0.002	-0.001
Scan: 16549 Run: B190704_12_HF_LS_IN_130_ECLP_DSSO_01_SCX20_hSAX05_rep2 P1_LAIALAQEGGIGFIHKNMSIER P2_GoxMGSLGAMSKGSSDR 16 10	B190704_12_HF_LS_IN_130_ECLP_DSSO_01_SCX20_hSAX05_rep2	16549	P0ADG7	FALSE	P0ADG7	P0ADG7	FALSE	LAIALAQEGGIGFIHKNMSIER	GoxMGSLGAMSKGSSDR	57	387	22	15	16	10	72	396	5	13.594	FALSE	TRUE	FALSE	FALSE	Self	-0.002	-0.001
Scan: 13947 Run: B190715_19_HF_LS_IN_130_ECLP_DSSO_01_SCX22_hSAX03_rep1 P1_KVVITATQMLDSoxMIKNPRPTR P2_IVcmCTIGPKTESEEoxMLAK 15 8	B190715_19_HF_LS_IN_130_ECLP_DSSO_01_SCX22_hSAX03_rep1	13947	P0AD61	FALSE	P0AD61	P0AD61	FALSE	IVcmCTIGPKTESEEoxMLAK	KVVITATQMLDSoxMIKNPRPTR	6	272	17	21	8	15	13	286	5	13.594	FALSE	TRUE	FALSE	FALSE	Self	-0.002	-0.001
Scan: 9758 Run: B180726_07_Lumos_FO_IN_130_MycoDSSO_SCX11_hSAX_f12t14_rep2 P1_QTNTAAKEFGGITQK P2_IGAYQVKNQEGK 7 7	B180726_07_Lumos_FO_IN_130_MycoDSSO_SCX11_hSAX_f12t14_rep2	9758	P75590	FALSE	P75590	P75590	FALSE	IGAYQVKNQEGK	QTNTAAKEFGGITQK	158	143	12	15	7	7	164	149	4	13.593	FALSE	TRUE	FALSE	FALSE	Self	-0.002	-0.001
Scan: 11021 Run: B180705_38_Lumos_FO_IN_130_MycoDSSO_SCX14_hSAX_f26t27_rep1 P1_IGLVENDEYHIDKR P2_IGLVENDEYHIDKR 13 13	B180705_38_Lumos_FO_IN_130_MycoDSSO_SCX14_hSAX_f26t27_rep1	11021	P75405	FALSE	P75405	P75405	FALSE	IGLVENDEYHIDKR	IGLVENDEYHIDKR	194	194	14	14	13	13	206	206	5	13.593	FALSE	TRUE	FALSE	FALSE	Self	-0.002	-0.001
Scan: 13807 Run: B190704_14_HF_LS_IN_130_ECLP_DSSO_01_SCX20_hSAX04_rep2 P1_ELNIcmCTGcmCGPGAoxMEAPoxMKGAAVGHAQQR P2_ELNIcmCTGcmCGPGAMEAPMKGAAVGHAQQR 18 18	B190704_14_HF_LS_IN_130_ECLP_DSSO_01_SCX20_hSAX04_rep2	13807	P0ADR8	FALSE	P0ADR8	P0ADR8	FALSE	ELNIcmCTGcmCGPGAMEAPMKGAAVGHAQQR	ELNIcmCTGcmCGPGAoxMEAPoxMKGAAVGHAQQR	178	178	28	28	18	18	195	195	6	13.593	FALSE	TRUE	FALSE	FALSE	Self	-0.002	-0.001
Scan: 21511 Run: B180723_04_Lumos_FO_IN_130_MycoDSSO_SCX14_hSAX_f9t11_rep1 P1_oxMASETFHALQKLLK P2_AYFGKGVSQAVQNVNQTIAPK 11 5	B180723_04_Lumos_FO_IN_130_MycoDSSO_SCX14_hSAX_f9t11_rep1	21511	P75189	FALSE	P75189	P75189	FALSE	AYFGKGVSQAVQNVNQTIAPK	oxMASETFHALQKLLK	66	195	21	14	5	11	70	205	5	13.592	FALSE	TRUE	FALSE	FALSE	Self	-0.002	-0.001
Scan: 29671 Run: B180703_29_Lumos_FO_IN_130_MycoDSSO_SCX14_hSAX_f24_rep2 P1_SQELTDFAQLMISEVFKK P2_ATPTTTIEEVTQYELQGKEK 17 18	B180703_29_Lumos_FO_IN_130_MycoDSSO_SCX14_hSAX_f24_rep2	29671	P78009	FALSE	P78009	P78009	FALSE	SQELTDFAQLMISEVFKK	ATPTTTIEEVTQYELQGKEK	85	103	18	20	17	18	101	120	4	13.592	FALSE	TRUE	FALSE	FALSE	Self	-0.002	-0.001
Scan: 15333 Run: B180703_21_Lumos_FO_IN_130_MycoDSSO_SCX14_hSAX_f22_rep1 P1_SITEEEKFQEISQKATR P2_FNSIWAEKDTDNAK 14 8	B180703_21_Lumos_FO_IN_130_MycoDSSO_SCX14_hSAX_f22_rep1	15333	P75327	FALSE	P75327;P75326	P75327;P75326	FALSE	SITEEEKFQEISQKATR	FNSIWAEKDTDNAK	158	938;262	17	14	14	8	171	945;269	5	13.589	FALSE	TRUE	FALSE	FALSE	Self	-0.002	-0.002
Scan: 17864 Run: B190513_03_HF_LS_IN_130_ECLP_DSSO_01_SCX18_hSAX06_rep2 P1_LKDLPAITLDGHQVEVcmCANIGTVR P2_AVQEQVASEKAELAK 2 10	B190513_03_HF_LS_IN_130_ECLP_DSSO_01_SCX18_hSAX06_rep2	17864	P08839	FALSE	P08839	P08839	FALSE	AVQEQVASEKAELAK	LKDLPAITLDGHQVEVcmCANIGTVR	241	256	15	24	10	2	250	257	4	13.589	FALSE	TRUE	FALSE	FALSE	Self	-0.002	-0.002
Scan: 19080 Run: B180803_28_Lumos_FO_IN_130_MycoDSSO_SCX12_hSAX_f28t29_rep2 P1_SNTEEEKWDDVTSADLFKDDPYVLK P2_FNSIWAEKDTDNAK 7 8	B180803_28_Lumos_FO_IN_130_MycoDSSO_SCX12_hSAX_f28t29_rep2	19080	P75327	FALSE	P75327;P75326	P75327;P75326	FALSE	SNTEEEKWDDVTSADLFKDDPYVLK	FNSIWAEKDTDNAK	815	938;262	25	14	7	8	821	945;269	4	13.588	FALSE	TRUE	FALSE	FALSE	Self	-0.002	-0.002
Scan: 10337 Run: B180703_22_Lumos_FO_IN_130_MycoDSSO_SCX14_hSAX_f22_rep2 P1_SEADGVGFDAETKK P2_LADKYKAETSAENLK 13 6	B180703_22_Lumos_FO_IN_130_MycoDSSO_SCX14_hSAX_f22_rep2	10337	P78012	FALSE	P78012	P78012	FALSE	SEADGVGFDAETKK	LADKYKAETSAENLK	480	429	14	15	13	6	492	434	4	13.587	FALSE	TRUE	FALSE	FALSE	Self	-0.002	-0.002
Scan: 10916 Run: B180703_19_Lumos_FO_IN_130_MycoDSSO_SCX14_hSAX_f21_rep1 P1_SEADGVGFDAETKK P2_LADKYKAETSAENLK 13 6	B180703_19_Lumos_FO_IN_130_MycoDSSO_SCX14_hSAX_f21_rep1	10916	P78012	FALSE	P78012	P78012	FALSE	SEADGVGFDAETKK	LADKYKAETSAENLK	480	429	14	15	13	6	492	434	5	13.587	FALSE	TRUE	FALSE	FALSE	Self	-0.002	-0.002
Scan: 26335 Run: B180711_05_Lumos_FO_IN_130_MycoDSSO_SCX11_hSAX_f19_rep1 P1_ETANANAYTKVTGIDK P2_ANMTELNKINFFFK 10 8	B180711_05_Lumos_FO_IN_130_MycoDSSO_SCX11_hSAX_f19_rep1	26335	Q50292	FALSE	Q50292	Q50292	FALSE	ETANANAYTKVTGIDK	ANMTELNKINFFFK	149	135	16	14	10	8	158	142	4	13.585	FALSE	TRUE	FALSE	FALSE	Self	-0.002	-0.002
Scan: 16842 Run: B180703_15_Lumos_FO_IN_130_MycoDSSO_SCX14_hSAX_f20_rep1 P1_KLLHQIELANQK P2_GVSESQFEAYVQADKAMR 1 15	B180703_15_Lumos_FO_IN_130_MycoDSSO_SCX14_hSAX_f20_rep1	16842	P75107	FALSE	P75107	P75107	FALSE	GVSESQFEAYVQADKAMR	KLLHQIELANQK	22	40	18	12	15	1	36	40	5	13.584	FALSE	TRUE	FALSE	FALSE	Self	-0.002	-0.002
Scan: 12860 Run: B190712_13_HF_LS_IN_130_ECLP_DSSO_01_SCX24_hSAX05_rep2 P1_LHGGEPANFLDVGGGATKER P2_EHVTKPVVGYIAGVTAPKGK 18 18	B190712_13_HF_LS_IN_130_ECLP_DSSO_01_SCX24_hSAX05_rep2	12860	P0AGE9	FALSE	P0A836	P0A836	FALSE	EHVTKPVVGYIAGVTAPKGK	LHGGEPANFLDVGGGATKER	224	278	20	20	18	18	241	295	5	13.582	FALSE	TRUE	FALSE	FALSE	Between	0	0.001
Scan: 16222 Run: B190715_18_HF_LS_IN_130_ECLP_DSSO_01_SCX22_hSAX04_rep1 P1_FQQAGHKPVALVGGATGLIGDPSFKAAER P2_DIGKHFSVNQMINK 25 4	B190715_18_HF_LS_IN_130_ECLP_DSSO_01_SCX22_hSAX04_rep1	16222	P0AGJ9	FALSE	P0AGJ9	P0AGJ9	FALSE	FQQAGHKPVALVGGATGLIGDPSFKAAER	DIGKHFSVNQMINK	61	141	29	14	25	4	85	144	6	13.581	FALSE	TRUE	FALSE	FALSE	Self	-0.002	-0.002
Scan: 18283 Run: B190704_09_HF_LS_IN_130_ECLP_DSSO_01_SCX20_hSAX10_rep1 P1_ISTEKoxMPTSLIHALALTK P2_ISTEKMPTSLIHALALTK 5 5	B190704_09_HF_LS_IN_130_ECLP_DSSO_01_SCX20_hSAX10_rep1	18283	P05042	FALSE	P05042	P05042	FALSE	ISTEKMPTSLIHALALTK	ISTEKoxMPTSLIHALALTK	35	35	18	18	5	5	39	39	5	13.58	FALSE	TRUE	FALSE	FALSE	Self	-0.002	-0.002
Scan: 17655 Run: B190715_18_HF_LS_IN_130_ECLP_DSSO_01_SCX22_hSAX04_rep1 P1_KVVITATQMLDSMIKNPRPTR P2_IVcmCTIGPKTESEEMLAK 15 8	B190715_18_HF_LS_IN_130_ECLP_DSSO_01_SCX22_hSAX04_rep1	17655	P0AD61	FALSE	P0AD61	P0AD61	FALSE	KVVITATQMLDSMIKNPRPTR	IVcmCTIGPKTESEEMLAK	272	6	21	17	15	8	286	13	6	13.58	FALSE	TRUE	FALSE	FALSE	Self	-0.002	-0.002
Scan: 21311 Run: B190704_07_HF_LS_IN_130_ECLP_DSSO_01_SCX20_hSAX08_rep2 P1_ILLTRPAVEAGEKLGFLPGDLSQK P2_ILLTRPAVEAGEKLGFLPGDLSQK 13 13	B190704_07_HF_LS_IN_130_ECLP_DSSO_01_SCX20_hSAX08_rep2	21311	P0A9K3	FALSE	P0A9K3	P0A9K3	FALSE	ILLTRPAVEAGEKLGFLPGDLSQK	ILLTRPAVEAGEKLGFLPGDLSQK	168	168	24	24	13	13	180	180	5	13.578	FALSE	TRUE	FALSE	FALSE	Self	-0.002	-0.002
Scan: 21206 Run: B190715_08_HF_LS_IN_130_ECLP_DSSO_01_SCX22_hSAX07_rep1 P1_VQQAIDTITLLQMEIEELKEK P2_EKNNSLSQEVQNAQHQR 19 2	B190715_08_HF_LS_IN_130_ECLP_DSSO_01_SCX22_hSAX07_rep1	21206	P0AF36	FALSE	P0AF36	P0AF36	FALSE	VQQAIDTITLLQMEIEELKEK	EKNNSLSQEVQNAQHQR	15	34	21	17	19	2	33	35	5	13.576	FALSE	TRUE	FALSE	FALSE	Self	-0.002	-0.002
Scan: 7679 Run: B190712_04_HF_LS_IN_130_ECLP_DSSO_01_SCX24_hSAX07_rep1 P1_TYHKESDELIAK P2_TYHKESDELIAK 4 4	B190712_04_HF_LS_IN_130_ECLP_DSSO_01_SCX24_hSAX07_rep1	7679	P0A858	FALSE	P0A858	P0A858	FALSE	TYHKESDELIAK	TYHKESDELIAK	100	100	12	12	4	4	103	103	5	13.572	FALSE	TRUE	FALSE	FALSE	Self	-0.002	-0.002
Scan: 20648 Run: B180625_19_Lumos_LS_IN_130_MycoDSSO_SCX13_hSAX_f21_rep2 P1_YRNESNKGDFLDFPLNLSDTNETK P2_GEGAITDNNIGQSGTNSQKTGLLK 7 19	B180625_19_Lumos_LS_IN_130_MycoDSSO_SCX13_hSAX_f21_rep2	20648	P75342	FALSE	P75342	P75342	FALSE	YRNESNKGDFLDFPLNLSDTNETK	GEGAITDNNIGQSGTNSQKTGLLK	309	285	24	24	7	19	315	303	5	13.571	FALSE	TRUE	FALSE	FALSE	Self	-0.002	-0.002
Scan: 20691 Run: B180630_09_Lumos_FO_IN_130_MycoDSSO_SCX13_hSAX_f26t27rep2 P1_NKVLDQAETYWNYFDR P2_GKVVVAFGHFDSPGANTK 2 2	B180630_09_Lumos_FO_IN_130_MycoDSSO_SCX13_hSAX_f26t27rep2	20691	P75295	FALSE	P75295	P75295	FALSE	GKVVVAFGHFDSPGANTK	NKVLDQAETYWNYFDR	311	425	18	16	2	2	312	426	4	13.571	FALSE	TRUE	FALSE	FALSE	Self	-0.002	-0.002
Scan: 16166 Run: B190704_06_HF_LS_IN_130_ECLP_DSSO_01_SCX20_hSAX08_rep1 P1_LLKEYLPASYHEGSK P2_EYASFTQEQVDKIFR 3 12	B190704_06_HF_LS_IN_130_ECLP_DSSO_01_SCX20_hSAX08_rep1	16166	P0A9Q7	FALSE	P0A9Q7	P0A9Q7	FALSE	EYASFTQEQVDKIFR	LLKEYLPASYHEGSK	22	681	15	15	12	3	33	683	5	13.571	FALSE	TRUE	FALSE	FALSE	Self	-0.002	-0.002
Scan: 21461 Run: B190712_04_HF_LS_IN_130_ECLP_DSSO_01_SCX24_hSAX07_rep1 P1_VTAVDAKGATVELADGVEGYLR P2_LIDQATAEIVETAKR 7 14	B190712_04_HF_LS_IN_130_ECLP_DSSO_01_SCX24_hSAX07_rep1	21461	P0A7R5	FALSE	P0AG67	P0AG67	FALSE	LIDQATAEIVETAKR	VTAVDAKGATVELADGVEGYLR	17	458	15	22	14	7	30	464	4	13.569	FALSE	TRUE	FALSE	FALSE	Between	0	0.001
Scan: 29551 Run: B180726_13_Lumos_FO_IN_130_MycoDSSO_SCX11_hSAX_f21_rep1 P1_NEGESIVSTIKEILQSPEAK P2_ITGGIDAAIKANDYTK 11 10	B180726_13_Lumos_FO_IN_130_MycoDSSO_SCX11_hSAX_f21_rep1	29551	P75344	FALSE	P75344	P75344	FALSE	ITGGIDAAIKANDYTK	NEGESIVSTIKEILQSPEAK	550	518	16	20	10	11	559	528	3	13.566	FALSE	TRUE	FALSE	FALSE	Self	-0.002	-0.002
Scan: 14769 Run: B190715_09_HF_LS_IN_130_ECLP_DSSO_01_SCX22_hSAX07_rep2 P1_LSEVAHLLKGDSNNLADK P2_FDFSHNEAMKPEEIR 9 10	B190715_09_HF_LS_IN_130_ECLP_DSSO_01_SCX22_hSAX07_rep2	14769	P00957	FALSE	P00957	P00957	FALSE	LSEVAHLLKGDSNNLADK	FDFSHNEAMKPEEIR	714	596	18	15	9	10	722	605	4	13.565	FALSE	TRUE	FALSE	FALSE	Self	-0.002	-0.002
Scan: 12789 Run: B190704_11_HF_LS_IN_130_ECLP_DSSO_01_SCX20_hSAX05_rep1 P1_LKDLETQSQDGTFDKLTK P2_GEILGGMAAVEQPEKPAAQPKK 15 21	B190704_11_HF_LS_IN_130_ECLP_DSSO_01_SCX20_hSAX05_rep1	12789	P0A7V3	FALSE	P0A7V0	P0A7V0	FALSE	GEILGGMAAVEQPEKPAAQPKK	LKDLETQSQDGTFDKLTK	205	114	22	18	21	15	225	128	5	13.565	FALSE	TRUE	FALSE	FALSE	Between	0	0.001
Scan: 13513 Run: B180711_20_Lumos_FO_IN_130_MycoDSSO_SCX11_hSAX_f28t30_rep2 P1_FNFTKDGENGYSAYEVDR P2_FNFTKDGENGYSAYEVDR 5 5	B180711_20_Lumos_FO_IN_130_MycoDSSO_SCX11_hSAX_f28t30_rep2	13513	P75481	FALSE	P75481	P75481	FALSE	FNFTKDGENGYSAYEVDR	FNFTKDGENGYSAYEVDR	20	20	18	18	5	5	24	24	4	13.564	FALSE	TRUE	FALSE	FALSE	Self	-0.002	-0.002
Scan: 15773 Run: B180711_06_Lumos_FO_IN_130_MycoDSSO_SCX11_hSAX_f19_rep2 P1_VTVGPKGQNVILGR P2_SEADGVGFDAETKK 6 13	B180711_06_Lumos_FO_IN_130_MycoDSSO_SCX11_hSAX_f19_rep2	15773	P78012	FALSE	P78012	P78012	FALSE	SEADGVGFDAETKK	VTVGPKGQNVILGR	480	28	14	14	13	6	492	33	4	13.564	FALSE	TRUE	FALSE	FALSE	Self	-0.002	-0.002
Scan: 22614 Run: B190513_04_HF_LS_IN_130_ECLP_DSSO_01_SCX18_hSAX07_rep1 P1_NVoxMGVPAVFVNGKEFGQGR P2_MTLTEIVAKIDTGAEK 13 9	B190513_04_HF_LS_IN_130_ECLP_DSSO_01_SCX18_hSAX07_rep1	22614	P35340	FALSE	P35340	P35340	FALSE	NVoxMGVPAVFVNGKEFGQGR	MTLTEIVAKIDTGAEK	167	186	19	16	13	9	179	194	4	13.562	FALSE	TRUE	FALSE	FALSE	Self	-0.002	-0.002
Scan: 16012 Run: B190704_17_HF_LS_IN_130_ECLP_DSSO_01_SCX20_hSAX02_rep1 P1_NVVLDKSFGAPTITK P2_KGAVSVLDNLSPIKAER 6 14	B190704_17_HF_LS_IN_130_ECLP_DSSO_01_SCX20_hSAX02_rep1	16012	P75949	FALSE	P0A6F5	P0A6F5	FALSE	KGAVSVLDNLSPIKAER	NVVLDKSFGAPTITK	283	37	17	15	14	6	296	42	4	13.559	FALSE	TRUE	FALSE	FALSE	Between	0	0.001
Scan: 14184 Run: B190704_02_HF_LS_IN_130_ECLP_DSSO_01_SCX20_hSAX06_rep1 P1_LAIALAQEGGIGFIHKNoxMSIER P2_GoxMGSLGAoxMSKGSSDR 16 10	B190704_02_HF_LS_IN_130_ECLP_DSSO_01_SCX20_hSAX06_rep1	14184	P0ADG7	FALSE	P0ADG7	P0ADG7	FALSE	LAIALAQEGGIGFIHKNoxMSIER	GoxMGSLGAoxMSKGSSDR	57	387	22	15	16	10	72	396	5	13.558	FALSE	TRUE	FALSE	FALSE	Self	-0.002	-0.002
Scan: 18683 Run: B190704_03_HF_LS_IN_130_ECLP_DSSO_01_SCX20_hSAX06_rep2 P1_DLGQEPKHIVIAGVLR P2_DLGQEPKHIVIAGVLR 7 7	B190704_03_HF_LS_IN_130_ECLP_DSSO_01_SCX20_hSAX06_rep2	18683	P0ACX5	FALSE	P0ACX5	P0ACX5	FALSE	DLGQEPKHIVIAGVLR	DLGQEPKHIVIAGVLR	27	27	16	16	7	7	33	33	4	13.556	FALSE	TRUE	FALSE	FALSE	Self	-0.002	-0.002
Scan: 21892 Run: B190513_04_HF_LS_IN_130_ECLP_DSSO_01_SCX18_hSAX07_rep1 P1_GQYGHVVIDMYPLEPGSNPKGYEFINDIK P2_GGVIPGEYIPAVDKGIQEQLK 20 14	B190513_04_HF_LS_IN_130_ECLP_DSSO_01_SCX18_hSAX07_rep1	21892	P0A6M8	FALSE	P0A6M8	P0A6M8	FALSE	GQYGHVVIDMYPLEPGSNPKGYEFINDIK	GGVIPGEYIPAVDKGIQEQLK	513	542	29	21	20	14	532	555	5	13.555	FALSE	TRUE	FALSE	FALSE	Self	-0.002	-0.002
Scan: 13983 Run: B190715_06_HF_LS_IN_130_ECLP_DSSO_01_SCX22_hSAX06_rep1 P1_VAEETPHLIHKVALDPLTGPoxMPYQGR P2_MGHAGAIIAGGKGTADEK 11 12	B190715_06_HF_LS_IN_130_ECLP_DSSO_01_SCX22_hSAX06_rep1	13983	P0A836	FALSE	P0AGE9	P0AGE9	FALSE	VAEETPHLIHKVALDPLTGPoxMPYQGR	MGHAGAIIAGGKGTADEK	136	245	26	18	11	12	146	256	5	13.555	FALSE	TRUE	FALSE	FALSE	Between	0	0.001
Scan: 26189 Run: B180703_21_Lumos_FO_IN_130_MycoDSSO_SCX14_hSAX_f22_rep1 P1_FQKILVSEPSQQEALTIoxMR P2_AHPDVTNILLQVLDDGTLKDSQGR 3 19	B180703_21_Lumos_FO_IN_130_MycoDSSO_SCX14_hSAX_f22_rep1	26189	P75247	FALSE	P75247	P75247	FALSE	AHPDVTNILLQVLDDGTLKDSQGR	FQKILVSEPSQQEALTIoxMR	543	189	24	19	19	3	561	191	5	13.553	FALSE	TRUE	FALSE	FALSE	Self	-0.002	-0.002
Scan: 18653 Run: B190513_07_HF_LS_IN_130_ECLP_DSSO_01_SCX18_hSAX08_rep2 P1_VQQPEFAAAKDGYTFVSHQQEVGTGYFDK P2_LLAYNcmCSPSFNWQKNLDDK 10 14	B190513_07_HF_LS_IN_130_ECLP_DSSO_01_SCX18_hSAX08_rep2	18653	P0A9G6	FALSE	P0A9G6	P0A9G6	FALSE	VQQPEFAAAKDGYTFVSHQQEVGTGYFDK	LLAYNcmCSPSFNWQKNLDDK	382	313	29	19	10	14	391	326	6	13.55	FALSE	TRUE	FALSE	FALSE	Self	-0.002	-0.002
Scan: 12245 Run: B180711_08_Lumos_FO_IN_130_MycoDSSO_SCX11_hSAX_f22_rep1 P1_TGFDVDNSENTKQGFQK P2_KSDSEDNGQLQLEK 12 1	B180711_08_Lumos_FO_IN_130_MycoDSSO_SCX11_hSAX_f22_rep1	12245	Q9EXD5;P75285;P11311	FALSE	P75571;P11311	P75571;P11311	FALSE	TGFDVDNSENTKQGFQK	KSDSEDNGQLQLEK	223;367;454	203;294	17	14	12	1	234;378;465	203;294	3	13.549	FALSE	TRUE	FALSE	FALSE	Self	-0.002	-0.002
Scan: 20793 Run: B180711_18_Lumos_FO_IN_130_MycoDSSO_SCX11_hSAX_f26t27_rep2 P1_KLDSGVFPGcmCQGGPLQHVIAAK P2_FNFSGKQYQPYSYTINPETEoxMLDYDEVLR 1 6	B180711_18_Lumos_FO_IN_130_MycoDSSO_SCX11_hSAX_f26t27_rep2	20793	P78011	FALSE	P78011	P78011	FALSE	KLDSGVFPGcmCQGGPLQHVIAAK	FNFSGKQYQPYSYTINPETEoxMLDYDEVLR	240	123	22	29	1	6	240	128	5	13.547	FALSE	TRUE	FALSE	FALSE	Self	-0.002	-0.002
Scan: 20469 Run: B190704_05_HF_LS_IN_130_ECLP_DSSO_01_SCX20_hSAX07_rep2 P1_ISTEKMPTSLIHALALTK P2_ISTEKMPTSLIHALALTK 5 5	B190704_05_HF_LS_IN_130_ECLP_DSSO_01_SCX20_hSAX07_rep2	20469	P05042	FALSE	P05042	P05042	FALSE	ISTEKMPTSLIHALALTK	ISTEKMPTSLIHALALTK	35	35	18	18	5	5	39	39	5	13.547	FALSE	TRUE	FALSE	FALSE	Self	-0.002	-0.002
Scan: 16845 Run: B190715_13_HF_LS_IN_130_ECLP_DSSO_01_SCX22_hSAX09_rep1 P1_NHFASEYIYNAYKDEK P2_EYASFTQEQVDKIFR 13 12	B190715_13_HF_LS_IN_130_ECLP_DSSO_01_SCX22_hSAX09_rep1	16845	P0A9Q7	FALSE	P0A9Q7	P0A9Q7	FALSE	EYASFTQEQVDKIFR	NHFASEYIYNAYKDEK	22	69	15	16	12	13	33	81	4	13.546	FALSE	TRUE	FALSE	FALSE	Self	-0.002	-0.002
Scan: 14943 Run: B190712_05_HF_LS_IN_130_ECLP_DSSO_01_SCX24_hSAX07_rep2 P1_ALAEHGIVFGEPKTDIDKIR P2_ALAEHGIVFGEPKTDIDKIR 18 13	B190712_05_HF_LS_IN_130_ECLP_DSSO_01_SCX24_hSAX07_rep2	14943	P0A9P0	FALSE	P0A9P0	P0A9P0	FALSE	ALAEHGIVFGEPKTDIDKIR	ALAEHGIVFGEPKTDIDKIR	68	68	20	20	13	18	80	85	4	13.544	FALSE	TRUE	FALSE	FALSE	Self	-0.002	-0.002
Scan: 9753 Run: B180726_06_Lumos_FO_IN_130_MycoDSSO_SCX11_hSAX_f12t14_rep1 P1_QTNTAAKEFGGITQK P2_IGAYQVKNQEGK 7 7	B180726_06_Lumos_FO_IN_130_MycoDSSO_SCX11_hSAX_f12t14_rep1	9753	P75590	FALSE	P75590	P75590	FALSE	IGAYQVKNQEGK	QTNTAAKEFGGITQK	158	143	12	15	7	7	164	149	3	13.544	FALSE	TRUE	FALSE	FALSE	Self	-0.002	-0.002
Scan: 24404 Run: B180803_04_Lumos_FO_IN_130_MycoDSSO_SCX12_hSAX_f17_rep1 P1_SPIIVSTSEGALKYISGHQVVVPMVK P2_LLKSPTQAIVDcmCcmCLEK 13 3	B180803_04_Lumos_FO_IN_130_MycoDSSO_SCX12_hSAX_f17_rep1	24404	P75089	FALSE	P75089	P75089	FALSE	SPIIVSTSEGALKYISGHQVVVPMVK	LLKSPTQAIVDcmCcmCLEK	42	263	26	16	13	3	54	265	5	13.544	FALSE	TRUE	FALSE	FALSE	Self	-0.002	-0.002
Scan: 19738 Run: B180630_04_Lumos_FO_IN_130_MycoDSSO_SCX13_hSAX_f30t32rep2 P1_NKVLDQAETYWNYFDR P2_IGLVENDEYHIDKR 2 13	B180630_04_Lumos_FO_IN_130_MycoDSSO_SCX13_hSAX_f30t32rep2	19738	P75405	FALSE	P75295	P75295	FALSE	IGLVENDEYHIDKR	NKVLDQAETYWNYFDR	194	425	14	16	13	2	206	426	4	13.543	FALSE	TRUE	FALSE	FALSE	Between	0	0.001
Scan: 13498 Run: B180726_12_Lumos_FO_IN_130_MycoDSSO_SCX11_hSAX_f20_rep2 P1_VTVGPKGQNVILGR P2_SEADGVGFDAETKK 6 13	B180726_12_Lumos_FO_IN_130_MycoDSSO_SCX11_hSAX_f20_rep2	13498	P78012	FALSE	P78012	P78012	FALSE	VTVGPKGQNVILGR	SEADGVGFDAETKK	28	480	14	14	6	13	33	492	3	13.543	FALSE	TRUE	FALSE	FALSE	Self	-0.002	-0.002
Scan: 12861 Run: B190704_11_HF_LS_IN_130_ECLP_DSSO_01_SCX20_hSAX05_rep1 P1_GEILGGMAAVEQPEKPAAQPKK P2_DLETQSQDGTFDKLTKK 21 13	B190704_11_HF_LS_IN_130_ECLP_DSSO_01_SCX20_hSAX05_rep1	12861	P0A7V3	FALSE	P0A7V0	P0A7V0	FALSE	GEILGGMAAVEQPEKPAAQPKK	DLETQSQDGTFDKLTKK	205	116	22	17	21	13	225	128	5	13.543	FALSE	TRUE	FALSE	FALSE	Between	0	0.001
Scan: 17318 Run: B180703_14_Lumos_FO_IN_130_MycoDSSO_SCX14_hSAX_f20_rep1 P1_VQALENKIESLPSGQNDRLER P2_VQALENKIESLPSGQNDRLER 7 7	B180703_14_Lumos_FO_IN_130_MycoDSSO_SCX14_hSAX_f20_rep1	17318	P75481	FALSE	P75481	P75481	FALSE	VQALENKIESLPSGQNDRLER	VQALENKIESLPSGQNDRLER	101	101	21	21	7	7	107	107	6	13.54	FALSE	TRUE	FALSE	FALSE	Self	-0.002	-0.002
Scan: 15576 Run: B190715_17_HF_LS_IN_130_ECLP_DSSO_01_SCX22_hSAX05_rep2 P1_GLKGGHSGGEIHVGLGNANK P2_EKNLALLLDSVANDK 3 2	B190715_17_HF_LS_IN_130_ECLP_DSSO_01_SCX22_hSAX05_rep2	15576	P15288	FALSE	P15288	P15288	FALSE	GLKGGHSGGEIHVGLGNANK	EKNLALLLDSVANDK	210	295	20	15	3	2	212	296	4	13.54	FALSE	TRUE	FALSE	FALSE	Self	-0.002	-0.002
Scan: 16814 Run: B180703_15_Lumos_FO_IN_130_MycoDSSO_SCX14_hSAX_f20_rep1 P1_KLLHQIELANQK P2_GVSESQFEAYVQADKAMR 1 15	B180703_15_Lumos_FO_IN_130_MycoDSSO_SCX14_hSAX_f20_rep1	16814	P75107	FALSE	P75107	P75107	FALSE	GVSESQFEAYVQADKAMR	KLLHQIELANQK	22	40	18	12	15	1	36	40	4	13.54	FALSE	TRUE	FALSE	FALSE	Self	-0.002	-0.002
Scan: 30021 Run: B180711_09_Lumos_FO_IN_130_MycoDSSO_SCX11_hSAX_f22_rep2 P1_SQKHIELPSPNSSLLQDGNGLWK P2_GADYPTFPTEAVSVINGSTALDGKGFK 3 24	B180711_09_Lumos_FO_IN_130_MycoDSSO_SCX11_hSAX_f22_rep2	30021	P75062	FALSE	P75062	P75062	FALSE	GADYPTFPTEAVSVINGSTALDGKGFK	SQKHIELPSPNSSLLQDGNGLWK	625	67	27	23	24	3	648	69	5	13.54	FALSE	TRUE	FALSE	FALSE	Self	-0.002	-0.002
Scan: 24676 Run: B180630_19_Lumos_FO_IN_130_MycoDSSO_SCX13_hSAX_f18rep1 P1_GLVDALKITVPVALHLDHGSYEGcmCK P2_AVLTAAQQAKSPIIVSTSEGALK 7 10	B180630_19_Lumos_FO_IN_130_MycoDSSO_SCX13_hSAX_f18rep1	24676	P75089	FALSE	P75089	P75089	FALSE	GLVDALKITVPVALHLDHGSYEGcmCK	AVLTAAQQAKSPIIVSTSEGALK	68	32	25	23	7	10	74	41	5	13.539	FALSE	TRUE	FALSE	FALSE	Self	-0.002	-0.002
Scan: 18885 Run: B190513_11_HF_LS_IN_130_ECLP_DSSO_01_SCX18_hSAX05_rep1 P1_SFSHQAGASSKQPALGYLN P2_LPDGTVKVLVEGLQR 11 7	B190513_11_HF_LS_IN_130_ECLP_DSSO_01_SCX18_hSAX05_rep1	18885	P02359	FALSE	P0A9M0	P0A9M0	FALSE	SFSHQAGASSKQPALGYLN	LPDGTVKVLVEGLQR	161	83	19	15	11	7	171	89	4	13.538	FALSE	TRUE	FALSE	FALSE	Between	0	0.001
Scan: 21688 Run: B190513_04_HF_LS_IN_130_ECLP_DSSO_01_SCX18_hSAX07_rep1 P1_VGAATEVEMKEK P2_GYLSPYFINKPETGAVELESPFILLADKK 10 10	B190513_04_HF_LS_IN_130_ECLP_DSSO_01_SCX18_hSAX07_rep1	21688	P0A6F5	FALSE	P0A6F5	P0A6F5	FALSE	GYLSPYFINKPETGAVELESPFILLADKK	VGAATEVEMKEK	198	381	29	12	10	10	207	390	4	13.538	FALSE	TRUE	FALSE	FALSE	Self	-0.002	-0.002
Scan: 18613 Run: B180703_28_Lumos_FO_IN_130_MycoDSSO_SCX14_hSAX_f24_rep1 P1_TLLLAASQKDVHSK P2_SNTEEEKWDDVTSADLFKDDPYVLK 9 18	B180703_28_Lumos_FO_IN_130_MycoDSSO_SCX14_hSAX_f24_rep1	18613	P75327	FALSE	P75327	P75327	FALSE	SNTEEEKWDDVTSADLFKDDPYVLK	TLLLAASQKDVHSK	815	771	25	14	18	9	832	779	5	13.537	FALSE	TRUE	FALSE	FALSE	Self	-0.002	-0.002
Scan: 21315 Run: B190704_12_HF_LS_IN_130_ECLP_DSSO_01_SCX20_hSAX05_rep2 P1_LLDNAAADLAAISGQKPLITK P2_ITLNMGVGEAIADKK 16 14	B190704_12_HF_LS_IN_130_ECLP_DSSO_01_SCX20_hSAX05_rep2	21315	P62399	FALSE	P62399	P62399	FALSE	LLDNAAADLAAISGQKPLITK	ITLNMGVGEAIADKK	49	34	21	15	16	14	64	47	5	13.536	FALSE	TRUE	FALSE	FALSE	Self	-0.002	-0.002
Scan: 19805 Run: B180703_25_Lumos_FO_IN_130_MycoDSSO_SCX14_hSAX_f23_rep2 P1_QGHLDNLKQQLDELK P2_EIINLETEYAALKQDK 8 13	B180703_25_Lumos_FO_IN_130_MycoDSSO_SCX14_hSAX_f23_rep2	19805	P75247	FALSE	P75247	P75247	FALSE	EIINLETEYAALKQDK	QGHLDNLKQQLDELK	274	298	16	15	13	8	286	305	5	13.536	FALSE	TRUE	FALSE	FALSE	Self	-0.002	-0.002
Scan: 15906 Run: B180703_14_Lumos_FO_IN_130_MycoDSSO_SCX14_hSAX_f20_rep1 P1_KLLHQIELANQK P2_GVSESQFEAYVQADKAoxMR 1 15	B180703_14_Lumos_FO_IN_130_MycoDSSO_SCX14_hSAX_f20_rep1	15906	P75107	FALSE	P75107	P75107	FALSE	GVSESQFEAYVQADKAoxMR	KLLHQIELANQK	22	40	18	12	15	1	36	40	5	13.534	FALSE	TRUE	FALSE	FALSE	Self	-0.002	-0.002
Scan: 16065 Run: B180703_03_Lumos_FO_IN_130_MycoDSSO_SCX14_hSAX_f19_rep1 P1_LMDPNHKITLSNEQLK P2_LMDPNHKITLSNEQLK 7 7	B180703_03_Lumos_FO_IN_130_MycoDSSO_SCX14_hSAX_f19_rep1	16065	P75390	FALSE	P75390	P75390	FALSE	LMDPNHKITLSNEQLK	LMDPNHKITLSNEQLK	23	23	16	16	7	7	29	29	5	13.533	FALSE	TRUE	FALSE	FALSE	Self	-0.002	-0.002
Scan: 18495 Run: B180803_09_Lumos_FO_IN_130_MycoDSSO_SCX12_hSAX_f19_rep1 P1_GLISNKHFDTPVNNYAK P2_APADYPVEVVSLDSTGSYTKGK 6 20	B180803_09_Lumos_FO_IN_130_MycoDSSO_SCX12_hSAX_f19_rep1	18495	Q50289	FALSE	Q50289	Q50289	FALSE	APADYPVEVVSLDSTGSYTKGK	GLISNKHFDTPVNNYAK	60	439	22	17	20	6	79	444	4	13.533	FALSE	TRUE	FALSE	FALSE	Self	-0.002	-0.002
Scan: 16605 Run: B190704_05_HF_LS_IN_130_ECLP_DSSO_01_SCX20_hSAX07_rep2 P1_NQAFKNGEFIEITEKDTEGR P2_IKYAMIGDPTGALTR 5 2	B190704_05_HF_LS_IN_130_ECLP_DSSO_01_SCX20_hSAX07_rep2	16605	P0AE08	FALSE	P0AE08	P0AE08	FALSE	NQAFKNGEFIEITEKDTEGR	IKYAMIGDPTGALTR	13	92	20	15	5	2	17	93	5	13.533	FALSE	TRUE	FALSE	FALSE	Self	-0.002	-0.002
Scan: 16628 Run: B190704_03_HF_LS_IN_130_ECLP_DSSO_01_SCX20_hSAX06_rep2 P1_VLESAIANAEHNDGADIDDLKVTK P2_KVSQALDILTYTNKK 21 1	B190704_03_HF_LS_IN_130_ECLP_DSSO_01_SCX20_hSAX06_rep2	16628	P61175	FALSE	P61175	P61175	FALSE	VLESAIANAEHNDGADIDDLKVTK	KVSQALDILTYTNKK	50	28	24	15	21	1	70	28	4	13.531	FALSE	TRUE	FALSE	FALSE	Self	-0.002	-0.002
Scan: 12170 Run: B190712_05_HF_LS_IN_130_ECLP_DSSO_01_SCX24_hSAX07_rep2 P1_STVGHDLNLDVcmCSKcmCHPFFTGK P2_AKLHDYYKDEVVK 14 2	B190712_05_HF_LS_IN_130_ECLP_DSSO_01_SCX24_hSAX07_rep2	12170	P0A7M9	FALSE	P62399	P62399	FALSE	STVGHDLNLDVcmCSKcmCHPFFTGK	AKLHDYYKDEVVK	26	2	22	13	14	2	39	3	5	13.531	FALSE	TRUE	FALSE	FALSE	Between	0	0.001
Scan: 16555 Run: B190704_12_HF_LS_IN_130_ECLP_DSSO_01_SCX20_hSAX05_rep2 P1_LAIALAQEGGIGFIHKNMSIER P2_GoxMGSLGAMSKGSSDR 16 10	B190704_12_HF_LS_IN_130_ECLP_DSSO_01_SCX20_hSAX05_rep2	16555	P0ADG7	FALSE	P0ADG7	P0ADG7	FALSE	LAIALAQEGGIGFIHKNMSIER	GoxMGSLGAMSKGSSDR	57	387	22	15	16	10	72	396	4	13.531	FALSE	TRUE	FALSE	FALSE	Self	-0.002	-0.002
Scan: 19800 Run: B190513_03_HF_LS_IN_130_ECLP_DSSO_01_SCX18_hSAX06_rep2 P1_SFSHQAGASSKQPALGYLN P2_GITDILVVDNLKDGTK 11 12	B190513_03_HF_LS_IN_130_ECLP_DSSO_01_SCX18_hSAX06_rep2	19800	P67910	FALSE	P02359	P02359	FALSE	GITDILVVDNLKDGTK	SFSHQAGASSKQPALGYLN	23	161	16	19	12	11	34	171	4	13.529	FALSE	TRUE	FALSE	FALSE	Between	0	0.001
Scan: 16334 Run: B180703_22_Lumos_FO_IN_130_MycoDSSO_SCX14_hSAX_f22_rep2 P1_NVISLYYEKTNQSVR P2_EYLDDKQKFEGVR 9 8	B180703_22_Lumos_FO_IN_130_MycoDSSO_SCX14_hSAX_f22_rep2	16334	P75223	FALSE	P75223	P75223	FALSE	EYLDDKQKFEGVR	NVISLYYEKTNQSVR	153	138	13	15	8	9	160	146	3	13.529	FALSE	TRUE	FALSE	FALSE	Self	-0.002	-0.002
Scan: 15030 Run: B190715_18_HF_LS_IN_130_ECLP_DSSO_01_SCX22_hSAX04_rep1 P1_KVVITATQMLDSoxMIKNPRPTR P2_IVcmCTIGPKTESEEMLAK 15 8	B190715_18_HF_LS_IN_130_ECLP_DSSO_01_SCX22_hSAX04_rep1	15030	P0AD61	FALSE	P0AD61	P0AD61	FALSE	KVVITATQMLDSoxMIKNPRPTR	IVcmCTIGPKTESEEMLAK	272	6	21	17	15	8	286	13	6	13.529	FALSE	TRUE	FALSE	FALSE	Self	-0.002	-0.002
Scan: 21840 Run: B180803_26_Lumos_FO_IN_130_MycoDSSO_SCX12_hSAX_f26t27_rep2 P1_NESNKGDFLDFPLNLSDTNETK P2_DGQVSTGPFTYDELHKEESWK 5 16	B180803_26_Lumos_FO_IN_130_MycoDSSO_SCX12_hSAX_f26t27_rep2	21840	P75342	FALSE	P75342	P75342	FALSE	DGQVSTGPFTYDELHKEESWK	NESNKGDFLDFPLNLSDTNETK	169	311	21	22	16	5	184	315	4	13.528	FALSE	TRUE	FALSE	FALSE	Self	-0.002	-0.002
Scan: 18600 Run: B180703_28_Lumos_FO_IN_130_MycoDSSO_SCX14_hSAX_f24_rep1 P1_TLLLAASQKDVHSK P2_SNTEEEKWDDVTSADLFKDDPYVLK 9 18	B180703_28_Lumos_FO_IN_130_MycoDSSO_SCX14_hSAX_f24_rep1	18600	P75327	FALSE	P75327	P75327	FALSE	TLLLAASQKDVHSK	SNTEEEKWDDVTSADLFKDDPYVLK	771	815	14	25	9	18	779	832	4	13.527	FALSE	TRUE	FALSE	FALSE	Self	-0.002	-0.002
Scan: 17411 Run: B190704_11_HF_LS_IN_130_ECLP_DSSO_01_SCX20_hSAX05_rep1 P1_QAVETAKETLYSFDQLK P2_AIQHGLAIAAGIKAAK 7 13	B190704_11_HF_LS_IN_130_ECLP_DSSO_01_SCX20_hSAX05_rep1	17411	P68767	FALSE	P68767	P68767	FALSE	AIQHGLAIAAGIKAAK	QAVETAKETLYSFDQLK	173	128	16	17	13	7	185	134	4	13.526	FALSE	TRUE	FALSE	FALSE	Self	-0.002	-0.002
Scan: 21241 Run: B190704_03_HF_LS_IN_130_ECLP_DSSO_01_SCX20_hSAX06_rep2 P1_LPLPTQYQTAIKVSGIMGAR P2_IGQAHDIQIHVPYLEKTAQSVLVR 12 16	B190704_03_HF_LS_IN_130_ECLP_DSSO_01_SCX20_hSAX06_rep2	21241	P60240	FALSE	P60240	P60240	FALSE	IGQAHDIQIHVPYLEKTAQSVLVR	LPLPTQYQTAIKVSGIMGAR	600	438	24	20	16	12	615	449	5	13.524	FALSE	TRUE	FALSE	FALSE	Self	-0.002	-0.002
Scan: 13500 Run: B190715_06_HF_LS_IN_130_ECLP_DSSO_01_SCX22_hSAX06_rep1 P1_IMNDENFQHGGTNIHYLEKK P2_IGYPVIIKASGGGGGR 19 8	B190715_06_HF_LS_IN_130_ECLP_DSSO_01_SCX22_hSAX06_rep1	13500	P24182	FALSE	P24182	P24182	FALSE	IGYPVIIKASGGGGGR	IMNDENFQHGGTNIHYLEKK	152	424	16	20	8	19	159	442	5	13.524	FALSE	TRUE	FALSE	FALSE	Self	-0.002	-0.002
Scan: 21150 Run: B190704_11_HF_LS_IN_130_ECLP_DSSO_01_SCX20_hSAX05_rep1 P1_NIAKDRLPVPAPoxMAVGAIQTR P2_IGGASFEDFQQDLLNLSKR 4 18	B190704_11_HF_LS_IN_130_ECLP_DSSO_01_SCX20_hSAX05_rep1	21150	P09831	FALSE	P09831	P09831	FALSE	IGGASFEDFQQDLLNLSKR	NIAKDRLPVPAPoxMAVGAIQTR	752	617	19	21	18	4	769	620	5	13.524	FALSE	TRUE	FALSE	FALSE	Self	-0.002	-0.002
Scan: 13447 Run: B190715_22_HF_LS_IN_130_ECLP_DSSO_01_SCX22_hSAX02_rep2 P1_KVVITATQoxMLDSoxMIKNPRPTR P2_IVcmCTIGPKTESEEMLAK 15 8	B190715_22_HF_LS_IN_130_ECLP_DSSO_01_SCX22_hSAX02_rep2	13447	P0AD61	FALSE	P0AD61	P0AD61	FALSE	IVcmCTIGPKTESEEMLAK	KVVITATQoxMLDSoxMIKNPRPTR	6	272	17	21	8	15	13	286	6	13.523	FALSE	TRUE	FALSE	FALSE	Self	-0.002	-0.002
Scan: 16118 Run: B190704_16_HF_LS_IN_130_ECLP_DSSO_01_SCX20_hSAX03_rep1 P1_VFTEVTVGGPLSNNKGINK P2_HVAILGDLQGPKIR 15 12	B190704_16_HF_LS_IN_130_ECLP_DSSO_01_SCX20_hSAX03_rep1	16118	P21599	FALSE	P21599	P21599	FALSE	VFTEVTVGGPLSNNKGINK	HVAILGDLQGPKIR	146	64	19	14	15	12	160	75	4	13.523	FALSE	TRUE	FALSE	FALSE	Self	-0.002	-0.002
Scan: 12901 Run: B190712_13_HF_LS_IN_130_ECLP_DSSO_01_SCX24_hSAX05_rep2 P1_RLLAEHNLDASAIKGTGVGGR P2_LLAEHNLDASAIKGTGVGGR 14 13	B190712_13_HF_LS_IN_130_ECLP_DSSO_01_SCX24_hSAX05_rep2	12901	P0AFG6	FALSE	P0AFG6	P0AFG6	FALSE	RLLAEHNLDASAIKGTGVGGR	LLAEHNLDASAIKGTGVGGR	120	121	21	20	14	13	133	133	5	13.523	FALSE	TRUE	FALSE	FALSE	Self	-0.002	-0.002
Scan: 14758 Run: B190715_09_HF_LS_IN_130_ECLP_DSSO_01_SCX22_hSAX07_rep2 P1_ALAEHGIVFGEPKTDIDKIR P2_ALAEHGIVFGEPKTDIDK 13 13	B190715_09_HF_LS_IN_130_ECLP_DSSO_01_SCX22_hSAX07_rep2	14758	P0A9P0	FALSE	P0A9P0	P0A9P0	FALSE	ALAEHGIVFGEPKTDIDK	ALAEHGIVFGEPKTDIDKIR	68	68	18	20	13	13	80	80	4	13.52	FALSE	TRUE	FALSE	FALSE	Self	-0.002	-0.002
Scan: 16002 Run: B180723_07_Lumos_FO_IN_130_MycoDSSO_SCX14_hSAX_f12t14_rep2 P1_QNAFNQASLSLNKQR P2_EQLTNQVKVLHGELK 13 8	B180723_07_Lumos_FO_IN_130_MycoDSSO_SCX14_hSAX_f12t14_rep2	16002	P75471	FALSE	P75471	P75471	FALSE	QNAFNQASLSLNKQR	EQLTNQVKVLHGELK	998	1013	15	15	13	8	1010	1020	5	13.52	FALSE	TRUE	FALSE	FALSE	Self	-0.002	-0.002
Scan: 17093 Run: B180630_14_Lumos_FO_IN_130_MycoDSSO_SCX13_hSAX_f23rep1 P1_NQEFQQIEQKHK P2_DYQLFELQKNQEFQQIEQK 10 9	B180630_14_Lumos_FO_IN_130_MycoDSSO_SCX13_hSAX_f23rep1	17093	P75471	FALSE	P75471	P75471	FALSE	NQEFQQIEQKHK	DYQLFELQKNQEFQQIEQK	939	930	12	19	10	9	948	938	4	13.517	FALSE	TRUE	FALSE	FALSE	Self	-0.002	-0.002
Scan: 24157 Run: B190704_07_HF_LS_IN_130_ECLP_DSSO_01_SCX20_hSAX08_rep2 P1_LLAEKGLPVTEVSDYTGFPEoxMMDGR P2_ALLSVSDKAGIVEFAQALSAR 5 8	B190704_07_HF_LS_IN_130_ECLP_DSSO_01_SCX20_hSAX08_rep2	24157	P15639	FALSE	P15639	P15639	FALSE	LLAEKGLPVTEVSDYTGFPEoxMMDGR	ALLSVSDKAGIVEFAQALSAR	43	10	25	21	5	8	47	17	4	13.517	FALSE	TRUE	FALSE	FALSE	Self	-0.002	-0.002
Scan: 23430 Run: B180703_22_Lumos_FO_IN_130_MycoDSSO_SCX14_hSAX_f22_rep2 P1_GQAGGYTLSTPKSGDLNLK P2_AAEEEIYGPLEITTGASSDFYKATNIAR 12 22	B180703_22_Lumos_FO_IN_130_MycoDSSO_SCX14_hSAX_f22_rep2	23430	P75120	FALSE	P75120	P75120	FALSE	AAEEEIYGPLEITTGASSDFYKATNIAR	GQAGGYTLSTPKSGDLNLK	551	516	28	19	22	12	572	527	4	13.517	FALSE	TRUE	FALSE	FALSE	Self	-0.002	-0.002
Scan: 12337 Run: B190513_14_HF_LS_IN_130_ECLP_DSSO_01_SCX18_hSAX03_rep1 P1_SFSHQAGASSKQPALGYLN P2_NPQTGKEITIAAAK 11 6	B190513_14_HF_LS_IN_130_ECLP_DSSO_01_SCX18_hSAX03_rep1	12337	P02359	FALSE	P0ACF4	P0ACF4	FALSE	SFSHQAGASSKQPALGYLN	NPQTGKEITIAAAK	161	62	19	14	11	6	171	67	4	13.516	FALSE	TRUE	FALSE	FALSE	Between	0	0.001
Scan: 16124 Run: B190704_16_HF_LS_IN_130_ECLP_DSSO_01_SCX20_hSAX03_rep1 P1_VFTEVTVGGPLSNNKGINK P2_HVAILGDLQGPKIR 15 12	B190704_16_HF_LS_IN_130_ECLP_DSSO_01_SCX20_hSAX03_rep1	16124	P21599	FALSE	P21599	P21599	FALSE	VFTEVTVGGPLSNNKGINK	HVAILGDLQGPKIR	146	64	19	14	15	12	160	75	5	13.515	FALSE	TRUE	FALSE	FALSE	Self	-0.002	-0.002
Scan: 14954 Run: B190704_04_HF_LS_IN_130_ECLP_DSSO_01_SCX20_hSAX07_rep1 P1_LLAYNcmCSPSFNWQKNLDDK P2_HYVEKVQQPEFAAAK 14 5	B190704_04_HF_LS_IN_130_ECLP_DSSO_01_SCX20_hSAX07_rep1	14954	P0A9G6	FALSE	P0A9G6	P0A9G6	FALSE	LLAYNcmCSPSFNWQKNLDDK	HYVEKVQQPEFAAAK	313	377	19	15	14	5	326	381	5	13.511	FALSE	TRUE	FALSE	FALSE	Self	-0.002	-0.002
Scan: 19339 Run: B190715_07_HF_LS_IN_130_ECLP_DSSO_01_SCX22_hSAX06_rep2 P1_SGKSELEAFEVALENVRPTVEVKSR P2_SFSHQAGASSKQPALGYLN 23 11	B190715_07_HF_LS_IN_130_ECLP_DSSO_01_SCX22_hSAX06_rep2	19339	P02359	FALSE	P02359	P02359	FALSE	SGKSELEAFEVALENVRPTVEVKSR	SFSHQAGASSKQPALGYLN	54	161	25	19	23	11	76	171	5	13.511	FALSE	TRUE	FALSE	FALSE	Self	-0.002	-0.002
Scan: 14469 Run: B180723_14_Lumos_FO_IN_130_MycoDSSO_SCX14_hSAX_f18_rep2 P1_VTVGPKGQNVILGR P2_SEADGVGFDAETKKK 6 13	B180723_14_Lumos_FO_IN_130_MycoDSSO_SCX14_hSAX_f18_rep2	14469	P78012	FALSE	P78012	P78012	FALSE	SEADGVGFDAETKKK	VTVGPKGQNVILGR	480	28	15	14	13	6	492	33	4	13.51	FALSE	TRUE	FALSE	FALSE	Self	-0.002	-0.002
Scan: 17605 Run: B190712_05_HF_LS_IN_130_ECLP_DSSO_01_SCX24_hSAX07_rep2 P1_LHKAHYVLoxMNVEAPQEVIDELETTFR P2_HAVTEASPoxMVKAK 3 11	B190712_05_HF_LS_IN_130_ECLP_DSSO_01_SCX24_hSAX07_rep2	17605	P02358	FALSE	P02358	P02358	FALSE	LHKAHYVLoxMNVEAPQEVIDELETTFR	HAVTEASPoxMVKAK	54	94	26	13	3	11	56	104	4	13.508	FALSE	TRUE	FALSE	FALSE	Self	-0.002	-0.002
Scan: 16580 Run: B190704_02_HF_LS_IN_130_ECLP_DSSO_01_SCX20_hSAX06_rep1 P1_VLESAIANAEHNDGADIDDLKVTK P2_KVSQALDILTYTNKK 21 1	B190704_02_HF_LS_IN_130_ECLP_DSSO_01_SCX20_hSAX06_rep1	16580	P61175	FALSE	P61175	P61175	FALSE	VLESAIANAEHNDGADIDDLKVTK	KVSQALDILTYTNKK	50	28	24	15	21	1	70	28	5	13.508	FALSE	TRUE	FALSE	FALSE	Self	-0.002	-0.002
Scan: 18569 Run: B190513_02_HF_LS_IN_130_ECLP_DSSO_01_SCX18_hSAX06_rep1 P1_ASSGLNEDEIQKMVR P2_AADNKSLGQFNLDGINPAPR 12 5	B190513_02_HF_LS_IN_130_ECLP_DSSO_01_SCX18_hSAX06_rep1	18569	P0A6Y8	FALSE	P0A6Y8	P0A6Y8	FALSE	AADNKSLGQFNLDGINPAPR	ASSGLNEDEIQKMVR	448	503	20	15	5	12	452	514	4	13.507	FALSE	TRUE	FALSE	FALSE	Self	-0.002	-0.002
Scan: 19271 Run: B190704_04_HF_LS_IN_130_ECLP_DSSO_01_SCX20_hSAX07_rep1 P1_VKEGDPNLGVIAETLTEHGTR P2_VKEGDPNLGVIAETLTEHGTR 2 2	B190704_04_HF_LS_IN_130_ECLP_DSSO_01_SCX20_hSAX07_rep1	19271	P04425	FALSE	P04425	P04425	FALSE	VKEGDPNLGVIAETLTEHGTR	VKEGDPNLGVIAETLTEHGTR	173	173	21	21	2	2	174	174	6	13.506	FALSE	TRUE	FALSE	FALSE	Self	-0.002	-0.002
Scan: 13359 Run: B180630_18_Lumos_FO_IN_130_MycoDSSO_SCX13_hSAX_f22rep2 P1_YDQIDKAPEEKAR P2_EAVDFASEVSAQMKK 11 14	B180630_18_Lumos_FO_IN_130_MycoDSSO_SCX13_hSAX_f22rep2	13359	P78009	FALSE	P23568	P23568	FALSE	EAVDFASEVSAQMKK	YDQIDKAPEEKAR	284	47	15	13	14	11	297	57	5	13.506	FALSE	TRUE	FALSE	FALSE	Between	0	0.001
Scan: 19097 Run: B180630_15_Lumos_FO_IN_130_MycoDSSO_SCX13_hSAX_f23rep2 P1_VGoxMELLFDKVNTDK P2_KPGDYHIEITQIAGGYDGGR 9 1	B180630_15_Lumos_FO_IN_130_MycoDSSO_SCX13_hSAX_f23rep2	19097	P75489	FALSE	P75489	P75489	FALSE	KPGDYHIEITQIAGGYDGGR	VGoxMELLFDKVNTDK	64	115	20	14	1	9	64	123	4	13.503	FALSE	TRUE	FALSE	FALSE	Self	-0.002	-0.002
Scan: 12026 Run: B190704_07_HF_LS_IN_130_ECLP_DSSO_01_SCX20_hSAX08_rep2 P1_LTAADYEDNVAQDKR P2_EKINcmCFEDPAFTADYHDPEKR 14 2	B190704_07_HF_LS_IN_130_ECLP_DSSO_01_SCX20_hSAX08_rep2	12026	P77243	FALSE	P77243	P77243	FALSE	LTAADYEDNVAQDKR	EKINcmCFEDPAFTADYHDPEKR	361	381	15	21	14	2	374	382	4	13.503	FALSE	TRUE	FALSE	FALSE	Self	-0.002	-0.002
Scan: 13364 Run: B190715_11_HF_LS_IN_130_ECLP_DSSO_01_SCX22_hSAX08_rep1 P1_HGYAFNELDLGKREPVTEEEK P2_FHTLSGGKPQVEGAEDYTDSDD 12 8	B190715_11_HF_LS_IN_130_ECLP_DSSO_01_SCX22_hSAX08_rep1	13364	P0ADN2	FALSE	P0ADN2	P0ADN2	FALSE	FHTLSGGKPQVEGAEDYTDSDD	HGYAFNELDLGKREPVTEEEK	91	38	22	21	8	12	98	49	5	13.503	FALSE	TRUE	FALSE	FALSE	Self	-0.002	-0.002
Scan: 16316 Run: B190704_12_HF_LS_IN_130_ECLP_DSSO_01_SCX20_hSAX05_rep2 P1_GLVEQTNASLLNENANKDSKVIPTQR P2_DLLAGIVAKHYAR 20 9	B190704_12_HF_LS_IN_130_ECLP_DSSO_01_SCX20_hSAX05_rep2	16316	P28903	FALSE	P28903	P28903	FALSE	DLLAGIVAKHYAR	GLVEQTNASLLNENANKDSKVIPTQR	130	104	13	26	9	20	138	123	5	13.502	FALSE	TRUE	FALSE	FALSE	Self	-0.002	-0.002
Scan: 21215 Run: B190715_08_HF_LS_IN_130_ECLP_DSSO_01_SCX22_hSAX07_rep1 P1_MIKNTFETTPDHVLSAYK P2_HFDNQPIDLPLDVLLGKTPK 3 17	B190715_08_HF_LS_IN_130_ECLP_DSSO_01_SCX22_hSAX07_rep1	21215	P15254	FALSE	P15254	P15254	FALSE	HFDNQPIDLPLDVLLGKTPK	MIKNTFETTPDHVLSAYK	592	240	20	18	17	3	608	242	5	13.502	FALSE	TRUE	FALSE	FALSE	Self	-0.002	-0.002
Scan: 24225 Run: B180711_08_Lumos_FO_IN_130_MycoDSSO_SCX11_hSAX_f22_rep1 P1_TDQLLVYGIVNESELKSAR P2_LSESNAAKMNDDVDGIVR 16 8	B180711_08_Lumos_FO_IN_130_MycoDSSO_SCX11_hSAX_f22_rep1	24225	P75372;P75599;Q50341;P75319	FALSE	P11311	P11311	FALSE	TDQLLVYGIVNESELKSAR	LSESNAAKMNDDVDGIVR	426;223;712;348	1369	19	18	16	8	441;238;727;363	1376	4	13.5	FALSE	TRUE	FALSE	FALSE	Between	0	0.001
Scan: 13886 Run: B190715_21_HF_LS_IN_130_ECLP_DSSO_01_SCX22_hSAX02_rep1 P1_SPGVFFDSDKGKTHSSGK P2_GLADTALKTANSGYLTR 12 8	B190715_21_HF_LS_IN_130_ECLP_DSSO_01_SCX22_hSAX02_rep1	13886	P0A8T7	FALSE	P0A8V2	P0A8V2	FALSE	GLADTALKTANSGYLTR	SPGVFFDSDKGKTHSSGK	782	152	17	18	8	12	789	163	4	13.498	FALSE	TRUE	FALSE	FALSE	Between	0	0.001
Scan: 15791 Run: B190704_11_HF_LS_IN_130_ECLP_DSSO_01_SCX20_hSAX05_rep1 P1_NPQTGKEITIAAAK P2_EGDAVQLVGFGTFKVNHR 6 14	B190704_11_HF_LS_IN_130_ECLP_DSSO_01_SCX20_hSAX05_rep1	15791	P0ACF0	FALSE	P0ACF4	P0ACF4	FALSE	EGDAVQLVGFGTFKVNHR	NPQTGKEITIAAAK	38	62	18	14	14	6	51	67	4	13.497	FALSE	TRUE	FALSE	FALSE	Between	0	0.001
Scan: 11303 Run: B190513_13_HF_LS_IN_130_ECLP_DSSO_01_SCX18_hSAX04_rep1 P1_SSEVYGQTNIGGKGGTR P2_KYIVALDQGTTSSR 13 1	B190513_13_HF_LS_IN_130_ECLP_DSSO_01_SCX18_hSAX04_rep1	11303	P0A6F3	FALSE	P0A6F3	P0A6F3	FALSE	KYIVALDQGTTSSR	SSEVYGQTNIGGKGGTR	5	221	14	17	1	13	5	233	4	13.497	FALSE	TRUE	FALSE	FALSE	Self	-0.002	-0.002
Scan: 12821 Run: B180803_02_Lumos_FO_IN_130_MycoDSSO_SCX12_hSAX_f15t16_rep1 P1_NLEQSNASLLKK P2_NLEQSNASLLKK 11 11	B180803_02_Lumos_FO_IN_130_MycoDSSO_SCX12_hSAX_f15t16_rep1	12821	P75471	FALSE	P75471	P75471	FALSE	NLEQSNASLLKK	NLEQSNASLLKK	1085	1085	12	12	11	11	1095	1095	3	13.497	FALSE	TRUE	FALSE	FALSE	Self	-0.002	-0.002
Scan: 17568 Run: B190704_12_HF_LS_IN_130_ECLP_DSSO_01_SCX20_hSAX05_rep2 P1_VVITATQMLDSMIKNPRPTR P2_IVcmCTIGPKTESEEoxMLAK 14 8	B190704_12_HF_LS_IN_130_ECLP_DSSO_01_SCX20_hSAX05_rep2	17568	P0AD61	FALSE	P0AD61	P0AD61	FALSE	VVITATQMLDSMIKNPRPTR	IVcmCTIGPKTESEEoxMLAK	273	6	20	17	14	8	286	13	4	13.496	FALSE	TRUE	FALSE	FALSE	Self	-0.002	-0.002
Scan: 19924 Run: B190712_05_HF_LS_IN_130_ECLP_DSSO_01_SCX24_hSAX07_rep2 P1_LHKAHYVLMNVEAPQEVIDELETTFR P2_HAVTEASPMVKAK 3 11	B190712_05_HF_LS_IN_130_ECLP_DSSO_01_SCX24_hSAX07_rep2	19924	P02358	FALSE	P02358	P02358	FALSE	LHKAHYVLMNVEAPQEVIDELETTFR	HAVTEASPMVKAK	54	94	26	13	3	11	56	104	6	13.496	FALSE	TRUE	FALSE	FALSE	Self	-0.002	-0.002
Scan: 20414 Run: B190513_03_HF_LS_IN_130_ECLP_DSSO_01_SCX18_hSAX06_rep2 P1_LLDNAAADLAAISGQKPLITKAR P2_ITLNMGVGEAIADKK 21 14	B190513_03_HF_LS_IN_130_ECLP_DSSO_01_SCX18_hSAX06_rep2	20414	P62399	FALSE	P62399	P62399	FALSE	LLDNAAADLAAISGQKPLITKAR	ITLNMGVGEAIADKK	49	34	23	15	21	14	69	47	4	13.494	FALSE	TRUE	FALSE	FALSE	Self	-0.002	-0.002
Scan: 16352 Run: B190715_19_HF_LS_IN_130_ECLP_DSSO_01_SCX22_hSAX03_rep1 P1_SANIALVLYKDGER P2_AYNTVVPASGKVLTGGVDANALHRPK 10 11	B190715_19_HF_LS_IN_130_ECLP_DSSO_01_SCX22_hSAX03_rep1	16352	P0AG30	FALSE	P60422	P60422	FALSE	AYNTVVPASGKVLTGGVDANALHRPK	SANIALVLYKDGER	273	88	26	14	11	10	283	97	5	13.492	FALSE	TRUE	FALSE	FALSE	Between	0	0.001
Scan: 20239 Run: B180630_15_Lumos_FO_IN_130_MycoDSSO_SCX13_hSAX_f23rep2 P1_TGFNGNEIKFGDFVTENSPTTTQLK P2_LIKLGESGDFHAADQNKPEEALFER 9 3	B180630_15_Lumos_FO_IN_130_MycoDSSO_SCX13_hSAX_f23rep2	20239	P75538	FALSE	P75538	P75538	FALSE	LIKLGESGDFHAADQNKPEEALFER	TGFNGNEIKFGDFVTENSPTTTQLK	92	279	25	25	3	9	94	287	5	13.492	FALSE	TRUE	FALSE	FALSE	Self	-0.002	-0.002
Scan: 16921 Run: B190513_04_HF_LS_IN_130_ECLP_DSSO_01_SCX18_hSAX07_rep1 P1_DTLHLEGKELEFK P2_AYEDAETVTGVINGKVK 8 15	B190513_04_HF_LS_IN_130_ECLP_DSSO_01_SCX18_hSAX07_rep1	16921	P0AG67	FALSE	P0AG67	P0AG67	FALSE	AYEDAETVTGVINGKVK	DTLHLEGKELEFK	101	143	17	13	15	8	115	150	4	13.49	FALSE	TRUE	FALSE	FALSE	Self	-0.002	-0.002
Scan: 17227 Run: B190712_02_HF_LS_IN_130_ECLP_DSSO_01_SCX24_hSAX06_rep1 P1_VSKAMMDNLQTETVINR P2_SGASVGIDDMVIPEKK 3 15	B190712_02_HF_LS_IN_130_ECLP_DSSO_01_SCX24_hSAX06_rep1	17227	P0A8T7	FALSE	P0A8T7	P0A8T7	FALSE	SGASVGIDDMVIPEKK	VSKAMMDNLQTETVINR	635	693	16	17	15	3	649	695	4	13.489	FALSE	TRUE	FALSE	FALSE	Self	-0.002	-0.002
Scan: 19534 Run: B180630_12_Lumos_FO_IN_130_MycoDSSO_SCX13_hSAX_f24rep1 P1_ITPIHDNILVSLVESNKEEVSQK P2_EYSGISFEEEGTKYK 17 13	B180630_12_Lumos_FO_IN_130_MycoDSSO_SCX13_hSAX_f24rep1	19534	P75205	FALSE	P75205	P75205	FALSE	ITPIHDNILVSLVESNKEEVSQK	EYSGISFEEEGTKYK	3	74	23	15	17	13	19	86	5	13.489	FALSE	TRUE	FALSE	FALSE	Self	-0.002	-0.002
Scan: 26794 Run: B180703_20_Lumos_FO_IN_130_MycoDSSO_SCX14_hSAX_f21_rep2 P1_TQKNQLNVDLDSFVELYK P2_LPMHPDYLKPLESKLADLQNSTSVK 3 14	B180703_20_Lumos_FO_IN_130_MycoDSSO_SCX14_hSAX_f21_rep2	26794	P75206	FALSE	P75206	P75206	FALSE	TQKNQLNVDLDSFVELYK	LPMHPDYLKPLESKLADLQNSTSVK	58	368	18	25	3	14	60	381	5	13.489	FALSE	TRUE	FALSE	FALSE	Self	-0.002	-0.002
Scan: 18510 Run: B190715_12_HF_LS_IN_130_ECLP_DSSO_01_SCX22_hSAX08_rep2 P1_LGVDVYAVSTDTHFTHKAWHSSSETIAK P2_EGEATLAPSLDLVGKI 17 15	B190715_12_HF_LS_IN_130_ECLP_DSSO_01_SCX22_hSAX08_rep2	18510	P0AE08	FALSE	P0AE08	P0AE08	FALSE	LGVDVYAVSTDTHFTHKAWHSSSETIAK	EGEATLAPSLDLVGKI	64	172	28	16	17	15	80	186	5	13.487	FALSE	TRUE	FALSE	FALSE	Self	-0.002	-0.002
Scan: 21996 Run: B190704_05_HF_LS_IN_130_ECLP_DSSO_01_SCX20_hSAX07_rep2 P1_ILLTRPAVEAGEKLGFLPGDLSQK P2_ILLTRPAVEAGEKLGFLPGDLSQK 13 13	B190704_05_HF_LS_IN_130_ECLP_DSSO_01_SCX20_hSAX07_rep2	21996	P0A9K3	FALSE	P0A9K3	P0A9K3	FALSE	ILLTRPAVEAGEKLGFLPGDLSQK	ILLTRPAVEAGEKLGFLPGDLSQK	168	168	24	24	13	13	180	180	6	13.484	FALSE	TRUE	FALSE	FALSE	Self	-0.002	-0.002
Scan: 26009 Run: B180630_23_Lumos_FO_IN_130_MycoDSSO_SCX13_hSAX_f15t16rep1 P1_VLAKVEQLTHKPQVLQLQQLEQLSSTVVK P2_LIEPSDNNPVSIPIKLNR 4 15	B180630_23_Lumos_FO_IN_130_MycoDSSO_SCX13_hSAX_f15t16rep1	26009	P75177	FALSE	P75177	P75177	FALSE	VLAKVEQLTHKPQVLQLQQLEQLSSTVVK	LIEPSDNNPVSIPIKLNR	631	497	29	18	4	15	634	511	5	13.481	FALSE	TRUE	FALSE	FALSE	Self	-0.002	-0.002
Scan: 18661 Run: B190712_05_HF_LS_IN_130_ECLP_DSSO_01_SCX24_hSAX07_rep2 P1_LHKAHYVLoxMNVEAPQEVIDELETTFR P2_HAVTEASPMVKAK 3 11	B190712_05_HF_LS_IN_130_ECLP_DSSO_01_SCX24_hSAX07_rep2	18661	P02358	FALSE	P02358	P02358	FALSE	LHKAHYVLoxMNVEAPQEVIDELETTFR	HAVTEASPMVKAK	54	94	26	13	3	11	56	104	5	13.481	FALSE	TRUE	FALSE	FALSE	Self	-0.002	-0.002
Scan: 16828 Run: B180723_14_Lumos_FO_IN_130_MycoDSSO_SCX14_hSAX_f18_rep2 P1_LPMHPDYLKPLESK P2_LADLQNSTSVKGAGSSR 9 11	B180723_14_Lumos_FO_IN_130_MycoDSSO_SCX14_hSAX_f18_rep2	16828	P75206	FALSE	P75206	P75206	FALSE	LADLQNSTSVKGAGSSR	LPMHPDYLKPLESK	382	368	17	14	11	9	392	376	4	13.48	FALSE	TRUE	FALSE	FALSE	Self	-0.002	-0.002
Scan: 18774 Run: B180726_28_Lumos_FO_IN_130_MycoDSSO_SCX12_hSAX_f11t14_rep2 P1_SKGNTINPTPLIDSHGADALR P2_LINQGMVLGPDGKK 2 13	B180726_28_Lumos_FO_IN_130_MycoDSSO_SCX12_hSAX_f11t14_rep2	18774	P75398	FALSE	P75398	P75398	FALSE	SKGNTINPTPLIDSHGADALR	LINQGMVLGPDGKK	573	556	21	14	2	13	574	568	5	13.479	FALSE	TRUE	FALSE	FALSE	Self	-0.002	-0.002
Scan: 22699 Run: B180726_04_Lumos_FO_IN_130_MycoDSSO_SCX11_hSAX_f9t11_rep1 P1_IPVSNDIPSWKQLSK P2_IPVSNDIPSWKQLSK 11 11	B180726_04_Lumos_FO_IN_130_MycoDSSO_SCX11_hSAX_f9t11_rep1	22699	P75461	FALSE	P75461	P75461	FALSE	IPVSNDIPSWKQLSK	IPVSNDIPSWKQLSK	56	56	15	15	11	11	66	66	4	13.479	FALSE	TRUE	FALSE	FALSE	Self	-0.002	-0.002
Scan: 18762 Run: B190712_05_HF_LS_IN_130_ECLP_DSSO_01_SCX24_hSAX07_rep2 P1_HAVTEASPMVKAK P2_FTAEGVQEIDYKDIATLKNYITESGK 11 18	B190712_05_HF_LS_IN_130_ECLP_DSSO_01_SCX24_hSAX07_rep2	18762	P0A7T7	FALSE	P02358	P02358	FALSE	FTAEGVQEIDYKDIATLKNYITESGK	HAVTEASPMVKAK	13	94	26	13	18	11	30	104	5	13.479	FALSE	TRUE	FALSE	FALSE	Between	0	0.001
Scan: 21984 Run: B180703_22_Lumos_FO_IN_130_MycoDSSO_SCX14_hSAX_f22_rep2 P1_KSDKPTFIEVHTTIAK P2_FTNoxMGWNYLETSDAVADIDAAIKQAK 1 23	B180703_22_Lumos_FO_IN_130_MycoDSSO_SCX14_hSAX_f22_rep2	21984	P75611	FALSE	P75611	P75611	FALSE	FTNoxMGWNYLETSDAVADIDAAIKQAK	KSDKPTFIEVHTTIAK	200	226	26	16	23	1	222	226	6	13.478	FALSE	TRUE	FALSE	FALSE	Self	-0.002	-0.002
Scan: 7718 Run: B190712_05_HF_LS_IN_130_ECLP_DSSO_01_SCX24_hSAX07_rep2 P1_TYHKESDELIAK P2_TYHKESDELIAK 4 4	B190712_05_HF_LS_IN_130_ECLP_DSSO_01_SCX24_hSAX07_rep2	7718	P0A858	FALSE	P0A858	P0A858	FALSE	TYHKESDELIAK	TYHKESDELIAK	100	100	12	12	4	4	103	103	4	13.477	FALSE	TRUE	FALSE	FALSE	Self	-0.002	-0.002
Scan: 21425 Run: B190704_12_HF_LS_IN_130_ECLP_DSSO_01_SCX20_hSAX05_rep2 P1_TMLYAINGGVDEKLK P2_DAIPTQSVLTITSNVVYGKK 13 19	B190704_12_HF_LS_IN_130_ECLP_DSSO_01_SCX20_hSAX05_rep2	21425	P09373	FALSE	P09373	P09373	FALSE	TMLYAINGGVDEKLK	DAIPTQSVLTITSNVVYGKK	442	597	15	20	13	19	454	615	4	13.476	FALSE	TRUE	FALSE	FALSE	Self	-0.002	-0.002
Scan: 25234 Run: B180726_13_Lumos_FO_IN_130_MycoDSSO_SCX11_hSAX_f21_rep1 P1_SVNSYGPISKQGGENR P2_SLGVIcmCFNKNQAELIEYMIDK 10 9	B180726_13_Lumos_FO_IN_130_MycoDSSO_SCX11_hSAX_f21_rep1	25234	P75033	FALSE	P75033	P75033	FALSE	SVNSYGPISKQGGENR	SLGVIcmCFNKNQAELIEYMIDK	919	852	16	21	10	9	928	860	4	13.475	FALSE	TRUE	FALSE	FALSE	Self	-0.002	-0.002
Scan: 10027 Run: B190715_07_HF_LS_IN_130_ECLP_DSSO_01_SCX22_hSAX06_rep2 P1_ISGAGIQESHVHDVTITKESPNYR P2_GoxMGSLGAMSKGSSDR 18 10	B190715_07_HF_LS_IN_130_ECLP_DSSO_01_SCX22_hSAX06_rep2	10027	P0ADG7	FALSE	P0ADG7	P0ADG7	FALSE	ISGAGIQESHVHDVTITKESPNYR	GoxMGSLGAMSKGSSDR	462	387	24	15	18	10	479	396	5	13.475	FALSE	TRUE	FALSE	FALSE	Self	-0.002	-0.002
Scan: 17554 Run: B180630_15_Lumos_FO_IN_130_MycoDSSO_SCX13_hSAX_f23rep2 P1_YNEVKKPGDYHIEITQIAGGYDGGR P2_YNEVKKPGDYHIEITQIAGGYDGGR 6 5	B180630_15_Lumos_FO_IN_130_MycoDSSO_SCX13_hSAX_f23rep2	17554	P75489	FALSE	P75489	P75489	FALSE	YNEVKKPGDYHIEITQIAGGYDGGR	YNEVKKPGDYHIEITQIAGGYDGGR	59	59	25	25	5	6	63	64	5	13.474	FALSE	TRUE	FALSE	FALSE	Self	-0.002	-0.002
Scan: 14887 Run: B190704_04_HF_LS_IN_130_ECLP_DSSO_01_SCX20_hSAX07_rep1 P1_RQDIESNLQYDAGDKGIYR P2_EIYEQPNAIKNTLTGR 15 10	B190704_04_HF_LS_IN_130_ECLP_DSSO_01_SCX20_hSAX07_rep1	14887	P17169	FALSE	P17169	P17169	FALSE	EIYEQPNAIKNTLTGR	RQDIESNLQYDAGDKGIYR	256	232	16	19	10	15	265	246	4	13.473	FALSE	TRUE	FALSE	FALSE	Self	-0.002	-0.002
Scan: 18936 Run: B190513_04_HF_LS_IN_130_ECLP_DSSO_01_SCX18_hSAX07_rep1 P1_YcmCMAQNYLPAIKDGDK P2_VKEGDPNLGVIAETLTEHGTR 12 2	B190513_04_HF_LS_IN_130_ECLP_DSSO_01_SCX18_hSAX07_rep1	18936	P04425	FALSE	P04425	P04425	FALSE	VKEGDPNLGVIAETLTEHGTR	YcmCMAQNYLPAIKDGDK	173	194	21	16	2	12	174	205	4	13.471	FALSE	TRUE	FALSE	FALSE	Self	-0.002	-0.002
Scan: 16948 Run: B190704_04_HF_LS_IN_130_ECLP_DSSO_01_SCX20_hSAX07_rep1 P1_VTEAFKIILSDDK P2_LHGGEPANFLDVGGGATKER 6 18	B190704_04_HF_LS_IN_130_ECLP_DSSO_01_SCX20_hSAX07_rep1	16948	P0A836	FALSE	P0A836	P0A836	FALSE	LHGGEPANFLDVGGGATKER	VTEAFKIILSDDK	278	298	20	13	18	6	295	303	4	13.469	FALSE	TRUE	FALSE	FALSE	Self	-0.002	-0.002
Scan: 19991 Run: B180703_19_Lumos_FO_IN_130_MycoDSSO_SCX14_hSAX_f21_rep1 P1_VTITQGPNIIGIHANEKENAETQK P2_VGMELLFDKVNTDKLSDR 17 9	B180703_19_Lumos_FO_IN_130_MycoDSSO_SCX14_hSAX_f21_rep1	19991	P75493;P75489;P75280	FALSE	P75489	P75489	FALSE	VTITQGPNIIGIHANEKENAETQK	VGMELLFDKVNTDKLSDR	632;632;639	115	24	18	17	9	648;648;655	123	4	13.468	FALSE	TRUE	FALSE	FALSE	Self	-0.002	-0.002
Scan: 15430 Run: B190704_16_HF_LS_IN_130_ECLP_DSSO_01_SCX20_hSAX03_rep1 P1_TNQVLGQALLAKR P2_NYAGRPTALTKcmCQNITAGTNTTLYLK 12 11	B190704_16_HF_LS_IN_130_ECLP_DSSO_01_SCX20_hSAX03_rep1	15430	P0A879	FALSE	P0A879	P0A879	FALSE	TNQVLGQALLAKR	NYAGRPTALTKcmCQNITAGTNTTLYLK	88	51	13	26	12	11	99	61	4	13.467	FALSE	TRUE	FALSE	FALSE	Self	-0.002	-0.002
Scan: 19363 Run: B190513_04_HF_LS_IN_130_ECLP_DSSO_01_SCX18_hSAX07_rep1 P1_SVESEPcmCKITPTFTEESDGVR P2_DGISYTFSIVPNALGKDDEVRK 8 16	B190513_04_HF_LS_IN_130_ECLP_DSSO_01_SCX18_hSAX07_rep1	19363	P09373	FALSE	P0AD33	P0AD33	FALSE	DGISYTFSIVPNALGKDDEVRK	SVESEPcmCKITPTFTEESDGVR	662	53	22	21	16	8	677	60	4	13.467	FALSE	TRUE	FALSE	FALSE	Between	0	0.001
Scan: 8589 Run: B190715_06_HF_LS_IN_130_ECLP_DSSO_01_SCX22_hSAX06_rep1 P1_ISGAGIQESHVHDVTITKESPNYR P2_GoxMGSLGAoxMSKGSSDR 18 10	B190715_06_HF_LS_IN_130_ECLP_DSSO_01_SCX22_hSAX06_rep1	8589	P0ADG7	FALSE	P0ADG7	P0ADG7	FALSE	ISGAGIQESHVHDVTITKESPNYR	GoxMGSLGAoxMSKGSSDR	462	387	24	15	18	10	479	396	5	13.467	FALSE	TRUE	FALSE	FALSE	Self	-0.002	-0.002
Scan: 19438 Run: B190715_07_HF_LS_IN_130_ECLP_DSSO_01_SCX22_hSAX06_rep2 P1_TLIQAVAKVTGATDLSNK P2_HGNMLGAKETFFYK 8 8	B190715_07_HF_LS_IN_130_ECLP_DSSO_01_SCX22_hSAX06_rep2	19438	P00957	FALSE	P00957	P00957	FALSE	TLIQAVAKVTGATDLSNK	HGNMLGAKETFFYK	262	320	18	14	8	8	269	327	4	13.466	FALSE	TRUE	FALSE	FALSE	Self	-0.002	-0.002
Scan: 13379 Run: B190712_04_HF_LS_IN_130_ECLP_DSSO_01_SCX24_hSAX07_rep1 P1_KHFESTPDTPEIIATIHGEGYR P2_AoxMLHFcmCENPGKIQSR 1 11	B190712_04_HF_LS_IN_130_ECLP_DSSO_01_SCX24_hSAX07_rep1	13379	P0A9Q1	FALSE	P0A9Q1	P0A9Q1	FALSE	KHFESTPDTPEIIATIHGEGYR	AoxMLHFcmCENPGKIQSR	210	168	22	15	1	11	210	178	6	13.465	FALSE	TRUE	FALSE	FALSE	Self	-0.002	-0.002
Scan: 22303 Run: B190704_11_HF_LS_IN_130_ECLP_DSSO_01_SCX20_hSAX05_rep1 P1_NIAKDRLPVPAPMAVGAIQTR P2_IGGASFEDFQQDLLNLSKR 4 18	B190704_11_HF_LS_IN_130_ECLP_DSSO_01_SCX20_hSAX05_rep1	22303	P09831	FALSE	P09831	P09831	FALSE	NIAKDRLPVPAPMAVGAIQTR	IGGASFEDFQQDLLNLSKR	617	752	21	19	4	18	620	769	5	13.465	FALSE	TRUE	FALSE	FALSE	Self	-0.002	-0.002
Scan: 27199 Run: B180625_17_Lumos_LS_IN_130_MycoDSSO_SCX13_hSAX_f21_rep1 P1_FQKILVSEPSQQEALTIoxMR P2_AHPDVTNILLQVLDDGTLKDSQGR 3 19	B180625_17_Lumos_LS_IN_130_MycoDSSO_SCX13_hSAX_f21_rep1	27199	P75247	FALSE	P75247	P75247	FALSE	FQKILVSEPSQQEALTIoxMR	AHPDVTNILLQVLDDGTLKDSQGR	189	543	19	24	3	19	191	561	4	13.463	FALSE	TRUE	FALSE	FALSE	Self	-0.002	-0.002
Scan: 17245 Run: B180703_15_Lumos_FO_IN_130_MycoDSSO_SCX14_hSAX_f20_rep1 P1_VKWTNTASHYLPVPYYYSANFPEAGNRR P2_QESQGSGDQGSNGKGSLYK 2 14	B180703_15_Lumos_FO_IN_130_MycoDSSO_SCX14_hSAX_f20_rep1	17245	Q50341;P75319	FALSE	Q50341	Q50341	FALSE	VKWTNTASHYLPVPYYYSANFPEAGNRR	QESQGSGDQGSNGKGSLYK	745;381	163	28	19	2	14	746;382	176	5	13.463	FALSE	TRUE	FALSE	FALSE	Self	-0.002	-0.002
Scan: 19811 Run: B190704_11_HF_LS_IN_130_ECLP_DSSO_01_SCX20_hSAX05_rep1 P1_LGASVVGFSDSANTSLGKK P2_LDPSEYANVKAQFVLR 18 10	B190704_11_HF_LS_IN_130_ECLP_DSSO_01_SCX20_hSAX05_rep1	19811	P0A786	FALSE	P0A786	P0A786	FALSE	LGASVVGFSDSANTSLGKK	LDPSEYANVKAQFVLR	67	236	19	16	18	10	84	245	4	13.463	FALSE	TRUE	FALSE	FALSE	Self	-0.002	-0.002
Scan: 14313 Run: B190715_22_HF_LS_IN_130_ECLP_DSSO_01_SCX22_hSAX02_rep2 P1_VIcmCKVLNNGDLGENK P2_KVVITATQoxMLDSMIKNPRPTR 4 15	B190715_22_HF_LS_IN_130_ECLP_DSSO_01_SCX22_hSAX02_rep2	14313	P0AD61	FALSE	P0AD61	P0AD61	FALSE	KVVITATQoxMLDSMIKNPRPTR	VIcmCKVLNNGDLGENK	272	142	21	15	15	4	286	145	5	13.463	FALSE	TRUE	FALSE	FALSE	Self	-0.002	-0.002
Scan: 9042 Run: B190712_02_HF_LS_IN_130_ECLP_DSSO_01_SCX24_hSAX06_rep1 P1_GcmCDGPWGPHAKLK P2_GEGGYLLNKHGER 11 9	B190712_02_HF_LS_IN_130_ECLP_DSSO_01_SCX24_hSAX06_rep1	9042	P0AC41	FALSE	P0AC41	P0AC41	FALSE	GcmCDGPWGPHAKLK	GEGGYLLNKHGER	302	259	13	13	11	9	312	267	4	13.463	FALSE	TRUE	FALSE	FALSE	Self	-0.002	-0.002
Scan: 16148 Run: B190715_19_HF_LS_IN_130_ECLP_DSSO_01_SCX22_hSAX03_rep1 P1_TcmCEKAGIELTLFHGR P2_GGAPAHAALLSQPPGSLKGGLR 4 18	B190715_19_HF_LS_IN_130_ECLP_DSSO_01_SCX22_hSAX03_rep1	16148	P00864	FALSE	P00864	P00864	FALSE	GGAPAHAALLSQPPGSLKGGLR	TcmCEKAGIELTLFHGR	588	567	22	15	18	4	605	570	6	13.459	FALSE	TRUE	FALSE	FALSE	Self	-0.002	-0.002
Scan: 19923 Run: B190704_02_HF_LS_IN_130_ECLP_DSSO_01_SCX20_hSAX06_rep1 P1_LPLPTQYQTAIKVSGIoxMGAR P2_IGQAHDIQIHVPYLEKTAQSVLVR 12 16	B190704_02_HF_LS_IN_130_ECLP_DSSO_01_SCX20_hSAX06_rep1	19923	P60240	FALSE	P60240	P60240	FALSE	LPLPTQYQTAIKVSGIoxMGAR	IGQAHDIQIHVPYLEKTAQSVLVR	438	600	20	24	12	16	449	615	6	13.459	FALSE	TRUE	FALSE	FALSE	Self	-0.002	-0.002
Scan: 11984 Run: B190704_13_HF_LS_IN_130_ECLP_DSSO_01_SCX20_hSAX04_rep1 P1_VGAATEVEMKEKK P2_NVVLDKSFGAPTITK 10 6	B190704_13_HF_LS_IN_130_ECLP_DSSO_01_SCX20_hSAX04_rep1	11984	P0A6F5	FALSE	P0A6F5	P0A6F5	FALSE	VGAATEVEMKEKK	NVVLDKSFGAPTITK	381	37	13	15	10	6	390	42	4	13.459	FALSE	TRUE	FALSE	FALSE	Self	-0.002	-0.002
Scan: 22574 Run: B180803_21_Lumos_FO_IN_130_MycoDSSO_SCX12_hSAX_f24_rep2 P1_LQKIIGSGIEDLGHISEEAR P2_DITLQQAILEENDIEKR 3 16	B180803_21_Lumos_FO_IN_130_MycoDSSO_SCX12_hSAX_f24_rep2	22574	P78025	FALSE	P78025	P78025	FALSE	LQKIIGSGIEDLGHISEEAR	DITLQQAILEENDIEKR	202	185	20	17	3	16	204	200	5	13.456	FALSE	TRUE	FALSE	FALSE	Self	-0.002	-0.002
Scan: 11174 Run: B180703_22_Lumos_FO_IN_130_MycoDSSO_SCX14_hSAX_f22_rep2 P1_TGFDVDNSENTKQGFQK P2_KKSDSEDNGQLQLEK 12 2	B180703_22_Lumos_FO_IN_130_MycoDSSO_SCX14_hSAX_f22_rep2	11174	P75571;P11311	FALSE	Q9EXD5;P75285;P11311	Q9EXD5;P75285;P11311	FALSE	KKSDSEDNGQLQLEK	TGFDVDNSENTKQGFQK	202;293	223;367;454	15	17	2	12	203;294	234;378;465	4	13.456	FALSE	TRUE	FALSE	FALSE	Self	-0.002	-0.002
Scan: 22833 Run: B190513_04_HF_LS_IN_130_ECLP_DSSO_01_SCX18_hSAX07_rep1 P1_GVLPTcmCQDTGTAIIVGKK P2_EVNTGTNLPAQIDLYAVDGDEYKFLcmCIAK 17 23	B190513_04_HF_LS_IN_130_ECLP_DSSO_01_SCX18_hSAX07_rep1	22833	P0AC33;P14407	FALSE	P0AC33	P0AC33	FALSE	GVLPTcmCQDTGTAIIVGKK	EVNTGTNLPAQIDLYAVDGDEYKFLcmCIAK	100;100	157	18	29	17	23	116;116	179	4	13.456	FALSE	TRUE	FALSE	FALSE	Self	-0.002	-0.002
Scan: 21728 Run: B180803_14_Lumos_FO_IN_130_MycoDSSO_SCX12_hSAX_f22_rep2 P1_TQIEQEFSKLYQQR P2_TQIEQEFSKLYQQR 9 9	B180803_14_Lumos_FO_IN_130_MycoDSSO_SCX12_hSAX_f22_rep2	21728	P75471	FALSE	P75471	P75471	FALSE	TQIEQEFSKLYQQR	TQIEQEFSKLYQQR	1380	1380	14	14	9	9	1388	1388	4	13.456	FALSE	TRUE	FALSE	FALSE	Self	-0.002	-0.002
Scan: 6915 Run: B180803_10_Lumos_FO_IN_130_MycoDSSO_SCX12_hSAX_f19_rep2 P1_LTSNTDAEKIGAK P2_LTSNTDAEKIGAK 9 9	B180803_10_Lumos_FO_IN_130_MycoDSSO_SCX12_hSAX_f19_rep2	6915	P0CJ81	FALSE	P0CJ81	P0CJ81	FALSE	LTSNTDAEKIGAK	LTSNTDAEKIGAK	284	284	13	13	9	9	292	292	4	13.456	FALSE	TRUE	FALSE	FALSE	Self	-0.002	-0.002
Scan: 12004 Run: B190704_13_HF_LS_IN_130_ECLP_DSSO_01_SCX20_hSAX04_rep1 P1_VGAATEVEMKEKK P2_NVVLDKSFGAPTITK 10 6	B190704_13_HF_LS_IN_130_ECLP_DSSO_01_SCX20_hSAX04_rep1	12004	P0A6F5	FALSE	P0A6F5	P0A6F5	FALSE	VGAATEVEMKEKK	NVVLDKSFGAPTITK	381	37	13	15	10	6	390	42	3	13.456	FALSE	TRUE	FALSE	FALSE	Self	-0.002	-0.002
Scan: 8952 Run: B180726_24_Lumos_FO_IN_130_MycoDSSO_SCX11_hSAX_f24_rep2 P1_LSEFNKQQQSEQIKR P2_LSEFNKQQQSEQIK 6 6	B180726_24_Lumos_FO_IN_130_MycoDSSO_SCX11_hSAX_f24_rep2	8952	P75471	FALSE	P75471	P75471	FALSE	LSEFNKQQQSEQIKR	LSEFNKQQQSEQIK	902	902	15	14	6	6	907	907	4	13.455	FALSE	TRUE	FALSE	FALSE	Self	-0.002	-0.002
Scan: 13798 Run: B190715_18_HF_LS_IN_130_ECLP_DSSO_01_SCX22_hSAX04_rep1 P1_SPGVFFDSDKGKTHSSGK P2_GLADTALKTANSGYLTR 10 8	B190715_18_HF_LS_IN_130_ECLP_DSSO_01_SCX22_hSAX04_rep1	13798	P0A8T7	FALSE	P0A8V2	P0A8V2	FALSE	GLADTALKTANSGYLTR	SPGVFFDSDKGKTHSSGK	782	152	17	18	8	10	789	161	4	13.455	FALSE	TRUE	FALSE	FALSE	Between	0	0.001
Scan: 18358 Run: B190704_16_HF_LS_IN_130_ECLP_DSSO_01_SCX20_hSAX03_rep1 P1_ISTEKoxMPTSLIHALALTK P2_ISTEKoxMPTSLIHALALTK 5 5	B190704_16_HF_LS_IN_130_ECLP_DSSO_01_SCX20_hSAX03_rep1	18358	P05042	FALSE	P05042	P05042	FALSE	ISTEKoxMPTSLIHALALTK	ISTEKoxMPTSLIHALALTK	35	35	18	18	5	5	39	39	6	13.454	FALSE	TRUE	FALSE	FALSE	Self	-0.002	-0.002
Scan: 20935 Run: B190513_06_HF_LS_IN_130_ECLP_DSSO_01_SCX18_hSAX08_rep1 P1_GQYGHVVIDMYPLEPGSNPKGYEFINDIK P2_GGVIPGEYIPAVDKGIQEQLK 20 14	B190513_06_HF_LS_IN_130_ECLP_DSSO_01_SCX18_hSAX08_rep1	20935	P0A6M8	FALSE	P0A6M8	P0A6M8	FALSE	GGVIPGEYIPAVDKGIQEQLK	GQYGHVVIDMYPLEPGSNPKGYEFINDIK	542	513	21	29	14	20	555	532	4	13.454	FALSE	TRUE	FALSE	FALSE	Self	-0.002	-0.002
Scan: 15898 Run: B190712_05_HF_LS_IN_130_ECLP_DSSO_01_SCX24_hSAX07_rep2 P1_EYGVESLHKTFALAQK P2_EYGVESLHKTFALAQK 9 9	B190712_05_HF_LS_IN_130_ECLP_DSSO_01_SCX24_hSAX07_rep2	15898	P25524	FALSE	P25524	P25524	FALSE	EYGVESLHKTFALAQK	EYGVESLHKTFALAQK	192	192	16	16	9	9	200	200	5	13.454	FALSE	TRUE	FALSE	FALSE	Self	-0.002	-0.002
Scan: 14770 Run: B190704_16_HF_LS_IN_130_ECLP_DSSO_01_SCX20_hSAX03_rep1 P1_SYHADPQKALAIASR P2_NVVLDKSFGAPTITK 8 6	B190704_16_HF_LS_IN_130_ECLP_DSSO_01_SCX20_hSAX03_rep1	14770	P75949	FALSE	P0A6F5	P0A6F5	FALSE	SYHADPQKALAIASR	NVVLDKSFGAPTITK	134	37	15	15	8	6	141	42	4	13.454	FALSE	TRUE	FALSE	FALSE	Between	0	0.001
Scan: 18123 Run: B190513_02_HF_LS_IN_130_ECLP_DSSO_01_SCX18_hSAX06_rep1 P1_LKDLPAITLDGHQVEVcmCANIGTVR P2_AVQEQVASEKAELAK 2 10	B190513_02_HF_LS_IN_130_ECLP_DSSO_01_SCX18_hSAX06_rep1	18123	P08839	FALSE	P08839	P08839	FALSE	LKDLPAITLDGHQVEVcmCANIGTVR	AVQEQVASEKAELAK	256	241	24	15	2	10	257	250	5	13.452	FALSE	TRUE	FALSE	FALSE	Self	-0.002	-0.002
Scan: 15376 Run: B190704_11_HF_LS_IN_130_ECLP_DSSO_01_SCX20_hSAX05_rep1 P1_IEYTESTSAAMEKVAQAK P2_IAFLGPKGSYSHLAAR 13 7	B190704_11_HF_LS_IN_130_ECLP_DSSO_01_SCX20_hSAX05_rep1	15376	P0A9J8	FALSE	P0A9J8	P0A9J8	FALSE	IEYTESTSAAMEKVAQAK	IAFLGPKGSYSHLAAR	228	106	18	16	13	7	240	112	5	13.452	FALSE	TRUE	FALSE	FALSE	Self	-0.002	-0.002
Scan: 13607 Run: B190513_12_HF_LS_IN_130_ECLP_DSSO_01_SCX18_hSAX05_rep2 P1_VGAATEVEMKEK P2_NVVLDKSFGAPTITK 10 6	B190513_12_HF_LS_IN_130_ECLP_DSSO_01_SCX18_hSAX05_rep2	13607	P0A6F5	FALSE	P0A6F5	P0A6F5	FALSE	VGAATEVEMKEK	NVVLDKSFGAPTITK	381	37	12	15	10	6	390	42	4	13.452	FALSE	TRUE	FALSE	FALSE	Self	-0.002	-0.002
Scan: 21243 Run: B180703_21_Lumos_FO_IN_130_MycoDSSO_SCX14_hSAX_f22_rep1 P1_NVISLYYEKTNQSVR P2_DAKESALYHELTHIVIK 9 3	B180703_21_Lumos_FO_IN_130_MycoDSSO_SCX14_hSAX_f22_rep1	21243	P75223	FALSE	P75223	P75223	FALSE	NVISLYYEKTNQSVR	DAKESALYHELTHIVIK	138	46	15	17	9	3	146	48	4	13.451	FALSE	TRUE	FALSE	FALSE	Self	-0.002	-0.002
Scan: 8868 Run: B190704_18_HF_LS_IN_130_ECLP_DSSO_01_SCX20_hSAX02_rep2 P1_YTAAITGAEGKIHR P2_IAAGADISKAAAGR 11 9	B190704_18_HF_LS_IN_130_ECLP_DSSO_01_SCX20_hSAX02_rep2	8868	P02358	FALSE	P0ACF4	P0ACF4	FALSE	YTAAITGAEGKIHR	IAAGADISKAAAGR	25	10	14	14	11	9	35	18	4	13.451	FALSE	TRUE	FALSE	FALSE	Between	0	0.001
Scan: 19448 Run: B190715_11_HF_LS_IN_130_ECLP_DSSO_01_SCX22_hSAX08_rep1 P1_RGIEVGHIFQLGTKYSEALK P2_AEKLPQVASPLTFATEEEIR 14 3	B190715_11_HF_LS_IN_130_ECLP_DSSO_01_SCX22_hSAX08_rep1	19448	P16659	FALSE	P16659	P16659	FALSE	AEKLPQVASPLTFATEEEIR	RGIEVGHIFQLGTKYSEALK	309	407	20	20	3	14	311	420	5	13.45	FALSE	TRUE	FALSE	FALSE	Self	-0.002	-0.002
Scan: 9531 Run: B190712_15_HF_LS_IN_130_ECLP_DSSO_01_SCX24_hSAX03_rep1 P1_SPSAQKLEALHR P2_SPSAQKLEALHR 6 6	B190712_15_HF_LS_IN_130_ECLP_DSSO_01_SCX24_hSAX03_rep1	9531	P27278	FALSE	P27278	P27278	FALSE	SPSAQKLEALHR	SPSAQKLEALHR	42	42	12	12	6	6	47	47	4	13.45	FALSE	TRUE	FALSE	FALSE	Self	-0.002	-0.002
Scan: 17486 Run: B190704_11_HF_LS_IN_130_ECLP_DSSO_01_SCX20_hSAX05_rep1 P1_LGHTDTLVVcmCDAGLPIPKSTTR P2_LGHTDTLVVcmCDAGLPIPKSTTR 18 18	B190704_11_HF_LS_IN_130_ECLP_DSSO_01_SCX20_hSAX05_rep1	17486	P04982	FALSE	P04982	P04982	FALSE	LGHTDTLVVcmCDAGLPIPKSTTR	LGHTDTLVVcmCDAGLPIPKSTTR	18	18	22	22	18	18	35	35	6	13.449	FALSE	TRUE	FALSE	FALSE	Self	-0.002	-0.002
Scan: 16546 Run: B190513_12_HF_LS_IN_130_ECLP_DSSO_01_SCX18_hSAX05_rep2 P1_DQKGAVASLTSVAK P2_AEAEQTLAALTEKAR 3 13	B190513_12_HF_LS_IN_130_ECLP_DSSO_01_SCX18_hSAX05_rep2	16546	P0AD33	FALSE	P09373	P09373	FALSE	AEAEQTLAALTEKAR	DQKGAVASLTSVAK	38	641	15	14	13	3	50	643	4	13.448	FALSE	TRUE	FALSE	FALSE	Between	0	0.001
Scan: 21930 Run: B180723_03_Lumos_FO_IN_130_MycoDSSO_SCX14_hSAX_f7t8_rep2 P1_SLLNVKQSTLINHGAVSR P2_KSFVQISDFITNSK 6 1	B180723_03_Lumos_FO_IN_130_MycoDSSO_SCX14_hSAX_f7t8_rep2	21930	Q9EXC9	FALSE	Q50365	Q50365	FALSE	SLLNVKQSTLINHGAVSR	KSFVQISDFITNSK	56	764	18	14	6	1	61	764	4	13.446	FALSE	TRUE	FALSE	FALSE	Between	0	0.001
Scan: 20760 Run: B180625_12_Lumos_LS_IN_130_MycoDSSO_SCX13_hSAX_f20_rep1 P1_SEADGVGFDAETKKK P2_QIIENSGVNPVKVFAELR 14 12	B180625_12_Lumos_LS_IN_130_MycoDSSO_SCX13_hSAX_f20_rep1	20760	P78012	FALSE	P78012	P78012	FALSE	QIIENSGVNPVKVFAELR	SEADGVGFDAETKKK	462	480	18	15	12	14	473	493	5	13.445	FALSE	TRUE	FALSE	FALSE	Self	-0.002	-0.002
Scan: 19461 Run: B190715_12_HF_LS_IN_130_ECLP_DSSO_01_SCX22_hSAX08_rep2 P1_LGLKVPDDMAIAGFHGHDIGQVMEPR P2_LGLKVPDDMAIAGFHGHDIGQVMEPR 4 4	B190715_12_HF_LS_IN_130_ECLP_DSSO_01_SCX22_hSAX08_rep2	19461	P0ACP5	FALSE	P0ACP5	P0ACP5	FALSE	LGLKVPDDMAIAGFHGHDIGQVMEPR	LGLKVPDDMAIAGFHGHDIGQVMEPR	261	261	26	26	4	4	264	264	6	13.445	FALSE	TRUE	FALSE	FALSE	Self	-0.002	-0.002
Scan: 21334 Run: B190715_07_HF_LS_IN_130_ECLP_DSSO_01_SCX22_hSAX06_rep2 P1_LPLPTQYQTAIKVSGIMGAR P2_IGQAHDIQIHVPYLEKTAQSVLVR 12 16	B190715_07_HF_LS_IN_130_ECLP_DSSO_01_SCX22_hSAX06_rep2	21334	P60240	FALSE	P60240	P60240	FALSE	IGQAHDIQIHVPYLEKTAQSVLVR	LPLPTQYQTAIKVSGIMGAR	600	438	24	20	16	12	615	449	6	13.445	FALSE	TRUE	FALSE	FALSE	Self	-0.002	-0.002
Scan: 17338 Run: B190712_05_HF_LS_IN_130_ECLP_DSSO_01_SCX24_hSAX07_rep2 P1_YcmCMAQNYLPAIKDGDKR P2_VKEGDPNLGVIAETLTEHGTR 12 2	B190712_05_HF_LS_IN_130_ECLP_DSSO_01_SCX24_hSAX07_rep2	17338	P04425	FALSE	P04425	P04425	FALSE	VKEGDPNLGVIAETLTEHGTR	YcmCMAQNYLPAIKDGDKR	173	194	21	17	2	12	174	205	6	13.444	FALSE	TRUE	FALSE	FALSE	Self	-0.002	-0.002
Scan: 16452 Run: B190715_06_HF_LS_IN_130_ECLP_DSSO_01_SCX22_hSAX06_rep1 P1_VTEAFKIILSDDKVK P2_LHGGEPANFLDVGGGATKER 6 18	B190715_06_HF_LS_IN_130_ECLP_DSSO_01_SCX22_hSAX06_rep1	16452	P0A836	FALSE	P0A836	P0A836	FALSE	LHGGEPANFLDVGGGATKER	VTEAFKIILSDDKVK	278	298	20	15	18	6	295	303	6	13.444	FALSE	TRUE	FALSE	FALSE	Self	-0.002	-0.002
Scan: 16851 Run: B190715_16_HF_LS_IN_130_ECLP_DSSO_01_SCX22_hSAX05_rep1 P1_MVGGVTPGKGGTTHLGLPVFNTVR P2_LHGGEPANFLDVGGGATKER 9 18	B190715_16_HF_LS_IN_130_ECLP_DSSO_01_SCX22_hSAX05_rep1	16851	P0A836	FALSE	P0AGE9	P0AGE9	FALSE	LHGGEPANFLDVGGGATKER	MVGGVTPGKGGTTHLGLPVFNTVR	278	35	20	24	18	9	295	43	6	13.443	FALSE	TRUE	FALSE	FALSE	Between	0	0.001
Scan: 18812 Run: B180703_03_Lumos_FO_IN_130_MycoDSSO_SCX14_hSAX_f19_rep1 P1_LVGEGVAIVPSDGHFKAPGEAGVK P2_KQPGEPLEVFDIKTK 16 13	B180703_03_Lumos_FO_IN_130_MycoDSSO_SCX14_hSAX_f19_rep1	18812	P75569	FALSE	P75569	P75569	FALSE	KQPGEPLEVFDIKTK	LVGEGVAIVPSDGHFKAPGEAGVK	859	801	15	24	13	16	871	816	6	13.442	FALSE	TRUE	FALSE	FALSE	Self	-0.002	-0.002
Scan: 15659 Run: B190715_09_HF_LS_IN_130_ECLP_DSSO_01_SCX22_hSAX07_rep2 P1_SLIGPDGEQYKLPR P2_KHFESTPDTPEIIATIHGEGYR 11 1	B190715_09_HF_LS_IN_130_ECLP_DSSO_01_SCX22_hSAX07_rep2	15659	P0A9Q1	FALSE	P0A9Q1	P0A9Q1	FALSE	KHFESTPDTPEIIATIHGEGYR	SLIGPDGEQYKLPR	210	150	22	14	1	11	210	160	6	13.44	FALSE	TRUE	FALSE	FALSE	Self	-0.002	-0.002
Scan: 15271 Run: B190712_04_HF_LS_IN_130_ECLP_DSSO_01_SCX24_hSAX07_rep1 P1_TVGQLLKEHNAEVTGFIR P2_HIAMHVAASKPEFIKPEDVSAEVVEK 7 15	B190712_04_HF_LS_IN_130_ECLP_DSSO_01_SCX24_hSAX07_rep1	15271	P0A6P1	FALSE	P0A6P1	P0A6P1	FALSE	HIAMHVAASKPEFIKPEDVSAEVVEK	TVGQLLKEHNAEVTGFIR	168	241	26	18	15	7	182	247	6	13.44	FALSE	TRUE	FALSE	FALSE	Self	-0.002	-0.002
Scan: 23926 Run: B180726_12_Lumos_FO_IN_130_MycoDSSO_SCX11_hSAX_f20_rep2 P1_LIAQAMALVGKNGVITTDDAK P2_KINTNEEIEQVAAISSGSK 11 1	B180726_12_Lumos_FO_IN_130_MycoDSSO_SCX11_hSAX_f20_rep2	23926	P78012	FALSE	P78012	P78012	FALSE	KINTNEEIEQVAAISSGSK	LIAQAMALVGKNGVITTDDAK	136	159	19	21	1	11	136	169	4	13.439	FALSE	TRUE	FALSE	FALSE	Self	-0.002	-0.002
Scan: 12378 Run: B190715_12_HF_LS_IN_130_ECLP_DSSO_01_SCX22_hSAX08_rep2 P1_TLTQEDVEALEKR P2_MHELAEKNYDVIK 12 7	B190715_12_HF_LS_IN_130_ECLP_DSSO_01_SCX22_hSAX08_rep2	12378	P0A8M3	FALSE	P0A8M3	P0A8M3	FALSE	TLTQEDVEALEKR	MHELAEKNYDVIK	111	124	13	13	12	7	122	130	4	13.439	FALSE	TRUE	FALSE	FALSE	Self	-0.002	-0.002
Scan: 17395 Run: B180803_19_Lumos_FO_IN_130_MycoDSSO_SCX12_hSAX_f23_rep2 P1_IMEEFDKEHPIYK P2_EIATQKSFSEALEAQTNTAFK 7 6	B180803_19_Lumos_FO_IN_130_MycoDSSO_SCX12_hSAX_f23_rep2	17395	Q50329	FALSE	Q50329	Q50329	FALSE	EIATQKSFSEALEAQTNTAFK	IMEEFDKEHPIYK	473	460	21	13	6	7	478	466	4	13.438	FALSE	TRUE	FALSE	FALSE	Self	-0.002	-0.002
Scan: 13708 Run: B180705_36_Lumos_FO_IN_130_MycoDSSO_SCX14_hSAX_f28t30_rep1 P1_VVGAPAFFDIKK P2_FGHLSVIVDKSGK 11 10	B180705_36_Lumos_FO_IN_130_MycoDSSO_SCX14_hSAX_f28t30_rep1	13708	P75114	FALSE	P75114	P75114	FALSE	FGHLSVIVDKSGK	VVGAPAFFDIKK	239	309	13	12	10	11	248	319	5	13.438	FALSE	TRUE	FALSE	FALSE	Self	-0.002	-0.002
Scan: 20398 Run: B180803_10_Lumos_FO_IN_130_MycoDSSO_SCX12_hSAX_f19_rep2 P1_DLLRPVPKVEVSGLIK P2_AGYYDQVAADGKTLK 8 12	B180803_10_Lumos_FO_IN_130_MycoDSSO_SCX12_hSAX_f19_rep2	20398	P75383	FALSE	P75383	P75383	FALSE	DLLRPVPKVEVSGLIK	AGYYDQVAADGKTLK	120	147	16	15	8	12	127	158	5	13.438	FALSE	TRUE	FALSE	FALSE	Self	-0.002	-0.002
Scan: 17326 Run: B180703_14_Lumos_FO_IN_130_MycoDSSO_SCX14_hSAX_f20_rep1 P1_VQALENKIESLPSGQNDRLER P2_VQALENKIESLPSGQNDRLER 7 7	B180703_14_Lumos_FO_IN_130_MycoDSSO_SCX14_hSAX_f20_rep1	17326	P75481	FALSE	P75481	P75481	FALSE	VQALENKIESLPSGQNDRLER	VQALENKIESLPSGQNDRLER	101	101	21	21	7	7	107	107	5	13.438	FALSE	TRUE	FALSE	FALSE	Self	-0.002	-0.002
Scan: 17244 Run: B190715_08_HF_LS_IN_130_ECLP_DSSO_01_SCX22_hSAX07_rep1 P1_YcmCMAQNYLPAIKDGDKR P2_VKEGDPNLGVIAETLTEHGTR 12 2	B190715_08_HF_LS_IN_130_ECLP_DSSO_01_SCX22_hSAX07_rep1	17244	P04425	FALSE	P04425	P04425	FALSE	VKEGDPNLGVIAETLTEHGTR	YcmCMAQNYLPAIKDGDKR	173	194	21	17	2	12	174	205	5	13.437	FALSE	TRUE	FALSE	FALSE	Self	-0.002	-0.002
Scan: 18795 Run: B190715_17_HF_LS_IN_130_ECLP_DSSO_01_SCX22_hSAX05_rep2 P1_VVITATQMLDSMIKNPRPTR P2_IVcmCTIGPKTESEEMLAK 14 8	B190715_17_HF_LS_IN_130_ECLP_DSSO_01_SCX22_hSAX05_rep2	18795	P0AD61	FALSE	P0AD61	P0AD61	FALSE	IVcmCTIGPKTESEEMLAK	VVITATQMLDSMIKNPRPTR	6	273	17	20	8	14	13	286	5	13.436	FALSE	TRUE	FALSE	FALSE	Self	-0.002	-0.002
Scan: 16946 Run: B190704_03_HF_LS_IN_130_ECLP_DSSO_01_SCX20_hSAX06_rep2 P1_ITIKASSGLNEDEIQK P2_AADNKSLGQFNLDGINPAPR 4 5	B190704_03_HF_LS_IN_130_ECLP_DSSO_01_SCX20_hSAX06_rep2	16946	P0A6Y8	FALSE	P0A6Y8	P0A6Y8	FALSE	AADNKSLGQFNLDGINPAPR	ITIKASSGLNEDEIQK	448	499	20	16	5	4	452	502	4	13.435	FALSE	TRUE	FALSE	FALSE	Self	-0.002	-0.002
Scan: 17576 Run: B180705_35_Lumos_FO_IN_130_MycoDSSO_SCX14_hSAX_f31t35_rep2 P1_TTPSIVSYKNNEIIVGDAAK P2_IIEFILAHIAQEHNGLNLSNDKoxMAoxMQR 9 22	B180705_35_Lumos_FO_IN_130_MycoDSSO_SCX14_hSAX_f31t35_rep2	17576	P75344	FALSE	P75344	P75344	FALSE	IIEFILAHIAQEHNGLNLSNDKoxMAoxMQR	TTPSIVSYKNNEIIVGDAAK	215	39	27	20	22	9	236	47	4	13.435	FALSE	TRUE	FALSE	FALSE	Self	-0.002	-0.002
Scan: 15613 Run: B190513_04_HF_LS_IN_130_ECLP_DSSO_01_SCX18_hSAX07_rep1 P1_VSKAMMDNLQTETVINRDGQEEK P2_SGASVGIDDMVIPEKK 3 15	B190513_04_HF_LS_IN_130_ECLP_DSSO_01_SCX18_hSAX07_rep1	15613	P0A8T7	FALSE	P0A8T7	P0A8T7	FALSE	SGASVGIDDMVIPEKK	VSKAMMDNLQTETVINRDGQEEK	635	693	16	23	15	3	649	695	5	13.434	FALSE	TRUE	FALSE	FALSE	Self	-0.002	-0.002
Scan: 20943 Run: B190704_04_HF_LS_IN_130_ECLP_DSSO_01_SCX20_hSAX07_rep1 P1_LVDIVEPTEKTVDALMR P2_LIDQATAEIVETAKR 10 14	B190704_04_HF_LS_IN_130_ECLP_DSSO_01_SCX20_hSAX07_rep1	20943	P0A7R5	FALSE	P0A7R5	P0A7R5	FALSE	LIDQATAEIVETAKR	LVDIVEPTEKTVDALMR	17	73	15	17	14	10	30	82	4	13.434	FALSE	TRUE	FALSE	FALSE	Self	-0.002	-0.002
Scan: 34563 Run: B180711_06_Lumos_FO_IN_130_MycoDSSO_SCX11_hSAX_f19_rep2 P1_VITATQMLDSLEKNIQPTR P2_VITATQMLDSLEKNIQPTR 13 13	B180711_06_Lumos_FO_IN_130_MycoDSSO_SCX11_hSAX_f19_rep2	34563	P78031	FALSE	P78031	P78031	FALSE	VITATQMLDSLEKNIQPTR	VITATQMLDSLEKNIQPTR	303	303	19	19	13	13	315	315	4	13.433	FALSE	TRUE	FALSE	FALSE	Self	-0.002	-0.002
Scan: 14572 Run: B180803_21_Lumos_FO_IN_130_MycoDSSO_SCX12_hSAX_f24_rep2 P1_YGKENEFAANEYER P2_FNQKLTVAPTQGTNWSHFSPTLSR 3 4	B180803_21_Lumos_FO_IN_130_MycoDSSO_SCX12_hSAX_f24_rep2	14572	P11311	FALSE	P11311	P11311	FALSE	FNQKLTVAPTQGTNWSHFSPTLSR	YGKENEFAANEYER	766	752	24	14	4	3	769	754	5	13.433	FALSE	TRUE	FALSE	FALSE	Self	-0.002	-0.002
Scan: 16684 Run: B190704_02_HF_LS_IN_130_ECLP_DSSO_01_SCX20_hSAX06_rep1 P1_VEKVTDYLQMGQEVPVK P2_EGLVHISQIADKR 3 12	B190704_02_HF_LS_IN_130_ECLP_DSSO_01_SCX20_hSAX06_rep1	16684	P05055	FALSE	P05055	P05055	FALSE	VEKVTDYLQMGQEVPVK	EGLVHISQIADKR	659	646	17	13	3	12	661	657	4	13.432	FALSE	TRUE	FALSE	FALSE	Self	-0.002	-0.002
Scan: 17774 Run: B190513_13_HF_LS_IN_130_ECLP_DSSO_01_SCX18_hSAX04_rep1 P1_VVITATQMLDSMIKNPRPTR P2_IVcmCTIGPKTESEEoxMLAK 14 8	B190513_13_HF_LS_IN_130_ECLP_DSSO_01_SCX18_hSAX04_rep1	17774	P0AD61	FALSE	P0AD61	P0AD61	FALSE	VVITATQMLDSMIKNPRPTR	IVcmCTIGPKTESEEoxMLAK	273	6	20	17	14	8	286	13	5	13.431	FALSE	TRUE	FALSE	FALSE	Self	-0.002	-0.002
Scan: 24368 Run: B180726_24_Lumos_FO_IN_130_MycoDSSO_SCX11_hSAX_f24_rep2 P1_TVITKPQILVLDDSoxMSALDALTEKK P2_IIISQNINSIKYAHK 24 11	B180726_24_Lumos_FO_IN_130_MycoDSSO_SCX11_hSAX_f24_rep2	24368	P75095	FALSE	P75095	P75095	FALSE	TVITKPQILVLDDSoxMSALDALTEKK	IIISQNINSIKYAHK	527	566	25	15	24	11	550	576	5	13.431	FALSE	TRUE	FALSE	FALSE	Self	-0.002	-0.002
Scan: 18325 Run: B180726_11_Lumos_FO_IN_130_MycoDSSO_SCX11_hSAX_f20_rep1 P1_FKQQVQNFNELQQK P2_ELLQAVAELEKK 2 11	B180726_11_Lumos_FO_IN_130_MycoDSSO_SCX11_hSAX_f20_rep1	18325	P78017	FALSE	P78017	P78017	FALSE	ELLQAVAELEKK	FKQQVQNFNELQQK	33	45	12	14	11	2	43	46	4	13.43	FALSE	TRUE	FALSE	FALSE	Self	-0.002	-0.002
Scan: 10549 Run: B180726_06_Lumos_FO_IN_130_MycoDSSO_SCX11_hSAX_f12t14_rep1 P1_YGGGGHIQASGAVLKSK P2_VVQDcmCQKQIAV 15 7	B180726_06_Lumos_FO_IN_130_MycoDSSO_SCX11_hSAX_f12t14_rep1	10549	P75144	FALSE	P75144	P75144	FALSE	YGGGGHIQASGAVLKSK	VVQDcmCQKQIAV	292	314	17	11	15	7	306	320	4	13.429	FALSE	TRUE	FALSE	FALSE	Self	-0.002	-0.002
Scan: 16337 Run: B190715_16_HF_LS_IN_130_ECLP_DSSO_01_SCX22_hSAX05_rep1 P1_VVITATQoxMLDSMIKNPRPTR P2_IVcmCTIGPKTESEEMLAK 14 8	B190715_16_HF_LS_IN_130_ECLP_DSSO_01_SCX22_hSAX05_rep1	16337	P0AD61	FALSE	P0AD61	P0AD61	FALSE	IVcmCTIGPKTESEEMLAK	VVITATQoxMLDSMIKNPRPTR	6	273	17	20	8	14	13	286	5	13.427	FALSE	TRUE	FALSE	FALSE	Self	-0.002	-0.002
Scan: 13233 Run: B190715_06_HF_LS_IN_130_ECLP_DSSO_01_SCX22_hSAX06_rep1 P1_oxMGHAGAIIAGGKGTADEK P2_VAEETPHLIHKVALDPLTGPoxMPYQGR 12 11	B190715_06_HF_LS_IN_130_ECLP_DSSO_01_SCX22_hSAX06_rep1	13233	P0A836	FALSE	P0AGE9	P0AGE9	FALSE	VAEETPHLIHKVALDPLTGPoxMPYQGR	oxMGHAGAIIAGGKGTADEK	136	245	26	18	11	12	146	256	5	13.427	FALSE	TRUE	FALSE	FALSE	Between	0	0.001
Scan: 10155 Run: B180803_10_Lumos_FO_IN_130_MycoDSSO_SCX12_hSAX_f19_rep2 P1_IQEINNSLTSEKR P2_IQEINNSLTSEKR 12 12	B180803_10_Lumos_FO_IN_130_MycoDSSO_SCX12_hSAX_f19_rep2	10155	P75395	FALSE	P75395	P75395	FALSE	IQEINNSLTSEKR	IQEINNSLTSEKR	240	240	13	13	12	12	251	251	3	13.427	FALSE	TRUE	FALSE	FALSE	Self	-0.002	-0.002
Scan: 23239 Run: B180711_11_Lumos_FO_IN_130_MycoDSSO_SCX11_hSAX_f23_rep2 P1_QQSTDTQESEVVKLAK P2_GDDGTYALAIDGGDYFLANNKR 13 21	B180711_11_Lumos_FO_IN_130_MycoDSSO_SCX11_hSAX_f23_rep2	23239	P75296;P75300	FALSE	P75296;P75300	P75296;P75300	FALSE	GDDGTYALAIDGGDYFLANNKR	QQSTDTQESEVVKLAK	521;139	632;250	22	16	21	13	541;159	644;262	4	13.426	FALSE	TRUE	FALSE	FALSE	Self	-0.002	-0.002
Scan: 22983 Run: B180625_12_Lumos_LS_IN_130_MycoDSSO_SCX13_hSAX_f20_rep1 P1_TLDKDSKEILEGQR P2_TGGAFASGTAEAFLKFSGLTQTK 7 15	B180625_12_Lumos_LS_IN_130_MycoDSSO_SCX13_hSAX_f20_rep1	22983	P75184	FALSE	P75184	P75184	FALSE	TGGAFASGTAEAFLKFSGLTQTK	TLDKDSKEILEGQR	174	197	23	14	15	7	188	203	5	13.425	FALSE	TRUE	FALSE	FALSE	Self	-0.002	-0.002
Scan: 21570 Run: B190712_05_HF_LS_IN_130_ECLP_DSSO_01_SCX24_hSAX07_rep2 P1_GALIDSQAAIEALKNQK P2_DLFFEDKSNDVIQDDVFRR 14 7	B190712_05_HF_LS_IN_130_ECLP_DSSO_01_SCX24_hSAX07_rep2	21570	P52643	FALSE	P52643	P52643	FALSE	GALIDSQAAIEALKNQK	DLFFEDKSNDVIQDDVFRR	235	265	17	19	14	7	248	271	5	13.424	FALSE	TRUE	FALSE	FALSE	Self	-0.002	-0.002
Scan: 27419 Run: B180711_04_Lumos_FO_IN_130_MycoDSSO_SCX11_hSAX_f17_rep2 P1_VSEPKTVPVPPAVSSINIQTVNR P2_VDADLVIQSIGFRPNTQFVPKDR 5 21	B180711_04_Lumos_FO_IN_130_MycoDSSO_SCX11_hSAX_f17_rep2	27419	P75389	FALSE	Q50365	Q50365	FALSE	VDADLVIQSIGFRPNTQFVPKDR	VSEPKTVPVPPAVSSINIQTVNR	254	634	23	23	21	5	274	638	5	13.423	FALSE	TRUE	FALSE	FALSE	Between	0	0.001
Scan: 8626 Run: B180703_28_Lumos_FO_IN_130_MycoDSSO_SCX14_hSAX_f24_rep1 P1_YGKENEFAANEYER P2_KKSDSEDNGQLQLEK 3 2	B180703_28_Lumos_FO_IN_130_MycoDSSO_SCX14_hSAX_f24_rep1	8626	P11311	FALSE	P75571;P11311	P75571;P11311	FALSE	YGKENEFAANEYER	KKSDSEDNGQLQLEK	752	202;293	14	15	3	2	754	203;294	5	13.423	FALSE	TRUE	FALSE	FALSE	Self	-0.002	-0.002
Scan: 17644 Run: B190712_04_HF_LS_IN_130_ECLP_DSSO_01_SCX24_hSAX07_rep1 P1_VLESAIANAEHNDGADIDDLKVTK P2_KVSQALDILTYTNK 21 1	B190712_04_HF_LS_IN_130_ECLP_DSSO_01_SCX24_hSAX07_rep1	17644	P61175	FALSE	P61175	P61175	FALSE	VLESAIANAEHNDGADIDDLKVTK	KVSQALDILTYTNK	50	28	24	14	21	1	70	28	4	13.421	FALSE	TRUE	FALSE	FALSE	Self	-0.002	-0.002
Scan: 20817 Run: B180625_14_Lumos_LS_IN_130_MycoDSSO_SCX13_hSAX_f20_rep2 P1_SEADGVGFDAETKKK P2_QIIENSGVNPVKVFAELR 13 12	B180625_14_Lumos_LS_IN_130_MycoDSSO_SCX13_hSAX_f20_rep2	20817	P78012	FALSE	P78012	P78012	FALSE	QIIENSGVNPVKVFAELR	SEADGVGFDAETKKK	462	480	18	15	12	13	473	492	5	13.42	FALSE	TRUE	FALSE	FALSE	Self	-0.002	-0.002
Scan: 9597 Run: B190712_15_HF_LS_IN_130_ECLP_DSSO_01_SCX24_hSAX03_rep1 P1_oxMGHAGAIIAGGKGTADEK P2_EHVTKPVVGYIAGVTAPKGK 12 18	B190712_15_HF_LS_IN_130_ECLP_DSSO_01_SCX24_hSAX03_rep1	9597	P0AGE9	FALSE	P0AGE9	P0AGE9	FALSE	oxMGHAGAIIAGGKGTADEK	EHVTKPVVGYIAGVTAPKGK	245	224	18	20	12	18	256	241	6	13.419	FALSE	TRUE	FALSE	FALSE	Self	-0.002	-0.002
Scan: 22204 Run: B180816_02_Lumos_LS_IN_130_MycoDSSO_SCX11_hSAX_f7t8_rep1 P1_KVGNDIScmCNLGSLNIAK P2_KVGNDIScmCNLGSLNIAK 1 1	B180816_02_Lumos_LS_IN_130_MycoDSSO_SCX11_hSAX_f7t8_rep1	22204	P78027	FALSE	P78027	P78027	FALSE	KVGNDIScmCNLGSLNIAK	KVGNDIScmCNLGSLNIAK	406	406	17	17	1	1	406	406	4	13.419	FALSE	TRUE	FALSE	FALSE	Self	-0.002	-0.002
Scan: 12930 Run: B190704_03_HF_LS_IN_130_ECLP_DSSO_01_SCX20_hSAX06_rep2 P1_GEILGGMAAVEQPEKPAAQPKK P2_DLETQSQDGTFDKLTKK 21 13	B190704_03_HF_LS_IN_130_ECLP_DSSO_01_SCX20_hSAX06_rep2	12930	P0A7V3	FALSE	P0A7V0	P0A7V0	FALSE	GEILGGMAAVEQPEKPAAQPKK	DLETQSQDGTFDKLTKK	205	116	22	17	21	13	225	128	4	13.419	FALSE	TRUE	FALSE	FALSE	Between	0	0.001
Scan: 15346 Run: B190712_03_HF_LS_IN_130_ECLP_DSSO_01_SCX24_hSAX06_rep2 P1_LGKVQMLAQAAEEHPLHGGTGIAHTR P2_EIYEQPNAIKNTLTGR 3 10	B190712_03_HF_LS_IN_130_ECLP_DSSO_01_SCX24_hSAX06_rep2	15346	P17169	FALSE	P17169	P17169	FALSE	LGKVQMLAQAAEEHPLHGGTGIAHTR	EIYEQPNAIKNTLTGR	49	256	26	16	3	10	51	265	6	13.418	FALSE	TRUE	FALSE	FALSE	Self	-0.002	-0.002
Scan: 17251 Run: B190712_05_HF_LS_IN_130_ECLP_DSSO_01_SCX24_hSAX07_rep2 P1_MDAAQLTEEGYYSVFGKSGAR P2_LLDAHKGQLPTR 17 6	B190712_05_HF_LS_IN_130_ECLP_DSSO_01_SCX24_hSAX07_rep2	17251	P36683	FALSE	P36683	P36683	FALSE	MDAAQLTEEGYYSVFGKSGAR	LLDAHKGQLPTR	743	723	21	12	17	6	759	728	5	13.418	FALSE	TRUE	FALSE	FALSE	Self	-0.002	-0.002
Scan: 16942 Run: B190704_04_HF_LS_IN_130_ECLP_DSSO_01_SCX20_hSAX07_rep1 P1_LAIALAQEGGIGFIHKNMSIER P2_GMGSLGAMSKGSSDR 16 10	B190704_04_HF_LS_IN_130_ECLP_DSSO_01_SCX20_hSAX07_rep1	16942	P0ADG7	FALSE	P0ADG7	P0ADG7	FALSE	LAIALAQEGGIGFIHKNMSIER	GMGSLGAMSKGSSDR	57	387	22	15	16	10	72	396	4	13.417	FALSE	TRUE	FALSE	FALSE	Self	-0.002	-0.002
Scan: 17143 Run: B190704_04_HF_LS_IN_130_ECLP_DSSO_01_SCX20_hSAX07_rep1 P1_QQLAAEQYKHVDMAR P2_NQLEKALTFcmCEAEMDNLTR 9 5	B190704_04_HF_LS_IN_130_ECLP_DSSO_01_SCX20_hSAX07_rep1	17143	P22523	FALSE	P22523	P22523	FALSE	NQLEKALTFcmCEAEMDNLTR	QQLAAEQYKHVDMAR	1076	300	19	15	5	9	1080	308	4	13.415	FALSE	TRUE	FALSE	FALSE	Self	-0.002	-0.002
Scan: 15408 Run: B190704_16_HF_LS_IN_130_ECLP_DSSO_01_SCX20_hSAX03_rep1 P1_TNQVLGQALLAKR P2_NYAGRPTALTKcmCQNITAGTNTTLYLK 12 11	B190704_16_HF_LS_IN_130_ECLP_DSSO_01_SCX20_hSAX03_rep1	15408	P0A879	FALSE	P0A879	P0A879	FALSE	TNQVLGQALLAKR	NYAGRPTALTKcmCQNITAGTNTTLYLK	88	51	13	26	12	11	99	61	5	13.415	FALSE	TRUE	FALSE	FALSE	Self	-0.002	-0.002
Scan: 17891 Run: B190513_02_HF_LS_IN_130_ECLP_DSSO_01_SCX18_hSAX06_rep1 P1_VSKAMMDNLQTETVINR P2_SGASVGIDDMVIPEKK 3 15	B190513_02_HF_LS_IN_130_ECLP_DSSO_01_SCX18_hSAX06_rep1	17891	P0A8T7	FALSE	P0A8T7	P0A8T7	FALSE	SGASVGIDDMVIPEKK	VSKAMMDNLQTETVINR	635	693	16	17	15	3	649	695	3	13.415	FALSE	TRUE	FALSE	FALSE	Self	-0.002	-0.002
Scan: 23012 Run: B180703_22_Lumos_FO_IN_130_MycoDSSO_SCX14_hSAX_f22_rep2 P1_KSDKPTFIEVHTTIAK P2_FTNMGWNYLETSDAVADIDAAIKQAK 1 23	B180703_22_Lumos_FO_IN_130_MycoDSSO_SCX14_hSAX_f22_rep2	23012	P75611	FALSE	P75611	P75611	FALSE	FTNMGWNYLETSDAVADIDAAIKQAK	KSDKPTFIEVHTTIAK	200	226	26	16	23	1	222	226	6	13.413	FALSE	TRUE	FALSE	FALSE	Self	-0.002	-0.002
Scan: 19033 Run: B190704_02_HF_LS_IN_130_ECLP_DSSO_01_SCX20_hSAX06_rep1 P1_LLNDTDMAIIDKR P2_AIAKLLNDTDMAIIDKR 12 4	B190704_02_HF_LS_IN_130_ECLP_DSSO_01_SCX20_hSAX06_rep1	19033	P0A717	FALSE	P0A717	P0A717	FALSE	LLNDTDMAIIDKR	AIAKLLNDTDMAIIDKR	183	179	13	17	12	4	194	182	5	13.413	FALSE	TRUE	FALSE	FALSE	Self	-0.002	-0.002
Scan: 20410 Run: B180723_12_Lumos_FO_IN_130_MycoDSSO_SCX14_hSAX_f17_rep2 P1_VTVGPKGQNVILGR P2_KINTNEEIEQVAAISSGSKEIGK 6 19	B180723_12_Lumos_FO_IN_130_MycoDSSO_SCX14_hSAX_f17_rep2	20410	P78012	FALSE	P78012	P78012	FALSE	KINTNEEIEQVAAISSGSKEIGK	VTVGPKGQNVILGR	136	28	23	14	19	6	154	33	4	13.412	FALSE	TRUE	FALSE	FALSE	Self	-0.002	-0.002
Scan: 20921 Run: B180803_28_Lumos_FO_IN_130_MycoDSSO_SCX12_hSAX_f28t29_rep2 P1_VKWTNTASHYLPVPYYYSANFPEAGNR P2_TDQLLVYGIVNESELKSAR 2 16	B180803_28_Lumos_FO_IN_130_MycoDSSO_SCX12_hSAX_f28t29_rep2	20921	P75372;P75599;Q50341;P75319	FALSE	Q50341;P75319	Q50341;P75319	FALSE	TDQLLVYGIVNESELKSAR	VKWTNTASHYLPVPYYYSANFPEAGNR	426;223;712;348	745;381	19	27	16	2	441;238;727;363	746;382	4	13.411	FALSE	TRUE	FALSE	FALSE	Self	-0.002	-0.002
Scan: 12465 Run: B190712_03_HF_LS_IN_130_ECLP_DSSO_01_SCX24_hSAX06_rep2 P1_VAEETPHLIHKVALDPLTGPoxMPYQGR P2_RMGHAGAIIAGGKGTADEK 11 13	B190712_03_HF_LS_IN_130_ECLP_DSSO_01_SCX24_hSAX06_rep2	12465	P0A836	FALSE	P0AGE9	P0AGE9	FALSE	VAEETPHLIHKVALDPLTGPoxMPYQGR	RMGHAGAIIAGGKGTADEK	136	244	26	19	11	13	146	256	5	13.41	FALSE	TRUE	FALSE	FALSE	Between	0	0.001
Scan: 14604 Run: B190513_18_HF_LS_IN_130_ECLP_DSSO_01_SCX18_hSAX01_rep2 P1_IKLVSSAGTGHFYTTTK P2_GLMPNPKVGTVTPNVAEAVK 2 7	B190513_18_HF_LS_IN_130_ECLP_DSSO_01_SCX18_hSAX01_rep2	14604	P0A7N9	FALSE	P0A7L0	P0A7L0	FALSE	IKLVSSAGTGHFYTTTK	GLMPNPKVGTVTPNVAEAVK	9	135	17	20	2	7	10	141	5	13.41	FALSE	TRUE	FALSE	FALSE	Between	0	0.001
Scan: 12176 Run: B190715_22_HF_LS_IN_130_ECLP_DSSO_01_SCX22_hSAX02_rep2 P1_KVVITATQoxMLDSoxMIKNPRPTR P2_IVcmCTIGPKTESEEoxMLAK 15 8	B190715_22_HF_LS_IN_130_ECLP_DSSO_01_SCX22_hSAX02_rep2	12176	P0AD61	FALSE	P0AD61	P0AD61	FALSE	IVcmCTIGPKTESEEoxMLAK	KVVITATQoxMLDSoxMIKNPRPTR	6	272	17	21	8	15	13	286	6	13.409	FALSE	TRUE	FALSE	FALSE	Self	-0.002	-0.002
Scan: 16364 Run: B190715_09_HF_LS_IN_130_ECLP_DSSO_01_SCX22_hSAX07_rep2 P1_YcmCoxMAQNYLPAIKDGDKR P2_VKEGDPNLGVIAETLTEHGTR 12 2	B190715_09_HF_LS_IN_130_ECLP_DSSO_01_SCX22_hSAX07_rep2	16364	P04425	FALSE	P04425	P04425	FALSE	VKEGDPNLGVIAETLTEHGTR	YcmCoxMAQNYLPAIKDGDKR	173	194	21	17	2	12	174	205	6	13.408	FALSE	TRUE	FALSE	FALSE	Self	-0.002	-0.002
Scan: 10107 Run: B190513_13_HF_LS_IN_130_ECLP_DSSO_01_SCX18_hSAX04_rep1 P1_IPQESGGTKDITGGLPR P2_AAAESSIQVKNK 9 10	B190513_13_HF_LS_IN_130_ECLP_DSSO_01_SCX18_hSAX04_rep1	10107	P0A8T7	FALSE	P0A8T7	P0A8T7	FALSE	AAAESSIQVKNK	IPQESGGTKDITGGLPR	944	1124	12	17	10	9	953	1132	4	13.407	FALSE	TRUE	FALSE	FALSE	Self	-0.002	-0.002
Scan: 19457 Run: B190715_06_HF_LS_IN_130_ECLP_DSSO_01_SCX22_hSAX06_rep1 P1_HAVTEASPMVKAK P2_FTAEGVQEIDYKDIATLKNYITESGK 11 18	B190715_06_HF_LS_IN_130_ECLP_DSSO_01_SCX22_hSAX06_rep1	19457	P02358	FALSE	P0A7T7	P0A7T7	FALSE	HAVTEASPMVKAK	FTAEGVQEIDYKDIATLKNYITESGK	94	13	13	26	11	18	104	30	4	13.407	FALSE	TRUE	FALSE	FALSE	Between	0	0.001
Scan: 14130 Run: B180703_25_Lumos_FO_IN_130_MycoDSSO_SCX14_hSAX_f23_rep2 P1_EYSGISFEEEGTKYK P2_EEVSQKGIITALANPDKNESAHK 13 6	B180703_25_Lumos_FO_IN_130_MycoDSSO_SCX14_hSAX_f23_rep2	14130	P75205	FALSE	P75205	P75205	FALSE	EEVSQKGIITALANPDKNESAHK	EYSGISFEEEGTKYK	20	74	23	15	6	13	25	86	5	13.407	FALSE	TRUE	FALSE	FALSE	Self	-0.002	-0.002
Scan: 19129 Run: B190712_05_HF_LS_IN_130_ECLP_DSSO_01_SCX24_hSAX07_rep2 P1_LHKAHYVLMNVEAPQEVIDELETTFR P2_HAVTEASPoxMVKAK 3 11	B190712_05_HF_LS_IN_130_ECLP_DSSO_01_SCX24_hSAX07_rep2	19129	P02358	FALSE	P02358	P02358	FALSE	LHKAHYVLMNVEAPQEVIDELETTFR	HAVTEASPoxMVKAK	54	94	26	13	3	11	56	104	4	13.406	FALSE	TRUE	FALSE	FALSE	Self	-0.002	-0.002
Scan: 28568 Run: B180705_39_Lumos_FO_IN_130_MycoDSSO_SCX14_hSAX_f26t27_rep2 P1_EVLDLAGKGSLTTR P2_AFEAVAEKIADYLNEN 8 8	B180705_39_Lumos_FO_IN_130_MycoDSSO_SCX14_hSAX_f26t27_rep2	28568	P75271	FALSE	P75248	P75248	FALSE	EVLDLAGKGSLTTR	AFEAVAEKIADYLNEN	164	121	14	16	8	8	171	128	3	13.406	FALSE	TRUE	FALSE	FALSE	Between	0	0.001
Scan: 21303 Run: B190715_12_HF_LS_IN_130_ECLP_DSSO_01_SCX22_hSAX08_rep2 P1_VALIENAEFVEGSDKLLR P2_TISQLYDPEKGMFLPDR 15 10	B190715_12_HF_LS_IN_130_ECLP_DSSO_01_SCX22_hSAX08_rep2	21303	P00959	FALSE	P00959	P00959	FALSE	VALIENAEFVEGSDKLLR	TISQLYDPEKGMFLPDR	583	124	18	17	15	10	597	133	4	13.406	FALSE	TRUE	FALSE	FALSE	Self	-0.002	-0.002
Scan: 20731 Run: B180703_14_Lumos_FO_IN_130_MycoDSSO_SCX14_hSAX_f20_rep1 P1_IINEPTAAALAYGIDKSNR P2_AKFEEITKQLLER 16 8	B180703_14_Lumos_FO_IN_130_MycoDSSO_SCX14_hSAX_f20_rep1	20731	P75344	FALSE	P75344	P75344	FALSE	IINEPTAAALAYGIDKSNR	AKFEEITKQLLER	151	283	19	13	16	8	166	290	4	13.405	FALSE	TRUE	FALSE	FALSE	Self	-0.002	-0.002
Scan: 25451 Run: B180630_04_Lumos_FO_IN_130_MycoDSSO_SCX13_hSAX_f30t32rep2 P1_NIFNVPKGGTDYLTFNER P2_EKNLWDFLHAEGNFSSGDNLFLQK 7 2	B180630_04_Lumos_FO_IN_130_MycoDSSO_SCX13_hSAX_f30t32rep2	25451	P75387	FALSE	P75387	P75387	FALSE	EKNLWDFLHAEGNFSSGDNLFLQK	NIFNVPKGGTDYLTFNER	318	300	24	18	2	7	319	306	5	13.405	FALSE	TRUE	FALSE	FALSE	Self	-0.002	-0.002
Scan: 14188 Run: B190715_19_HF_LS_IN_130_ECLP_DSSO_01_SCX22_hSAX03_rep1 P1_KVVITATQoxMLDSMIKNPRPTR P2_IVcmCTIGPKTESEEoxMLAK 15 8	B190715_19_HF_LS_IN_130_ECLP_DSSO_01_SCX22_hSAX03_rep1	14188	P0AD61	FALSE	P0AD61	P0AD61	FALSE	KVVITATQoxMLDSMIKNPRPTR	IVcmCTIGPKTESEEoxMLAK	272	6	21	17	15	8	286	13	6	13.404	FALSE	TRUE	FALSE	FALSE	Self	-0.002	-0.002
Scan: 24502 Run: B190513_06_HF_LS_IN_130_ECLP_DSSO_01_SCX18_hSAX08_rep1 P1_TDIAQLLGKDADNLLQHR P2_SMADGVKLINAVQDVYLDSK 9 7	B190513_06_HF_LS_IN_130_ECLP_DSSO_01_SCX18_hSAX08_rep1	24502	P0A991	FALSE	P0A991	P0A991	FALSE	SMADGVKLINAVQDVYLDSK	TDIAQLLGKDADNLLQHR	327	2	20	18	7	9	333	10	5	13.404	FALSE	TRUE	FALSE	FALSE	Self	-0.002	-0.002
Scan: 19581 Run: B190712_05_HF_LS_IN_130_ECLP_DSSO_01_SCX24_hSAX07_rep2 P1_LHKAHYVLMNVEAPQEVIDELETTFR P2_HAVTEASPMVKAK 3 11	B190712_05_HF_LS_IN_130_ECLP_DSSO_01_SCX24_hSAX07_rep2	19581	P02358	FALSE	P02358	P02358	FALSE	LHKAHYVLMNVEAPQEVIDELETTFR	HAVTEASPMVKAK	54	94	26	13	3	11	56	104	5	13.404	FALSE	TRUE	FALSE	FALSE	Self	-0.002	-0.002
Scan: 20714 Run: B190715_09_HF_LS_IN_130_ECLP_DSSO_01_SCX22_hSAX07_rep2 P1_KGVDVHALKEQMLELLQQR P2_ENDPTNSMNPGIGKTSK 9 14	B190715_09_HF_LS_IN_130_ECLP_DSSO_01_SCX22_hSAX07_rep2	20714	P06149	FALSE	P06149	P06149	FALSE	KGVDVHALKEQMLELLQQR	ENDPTNSMNPGIGKTSK	503	547	19	17	9	14	511	560	5	13.403	FALSE	TRUE	FALSE	FALSE	Self	-0.002	-0.002
Scan: 16963 Run: B180803_09_Lumos_FO_IN_130_MycoDSSO_SCX12_hSAX_f19_rep1 P1_SSTMSGYAQQLQEKQR P2_MQYMYGITDKQFR 14 10	B180803_09_Lumos_FO_IN_130_MycoDSSO_SCX12_hSAX_f19_rep1	16963	P46775	FALSE	P46775	P46775	FALSE	SSTMSGYAQQLQEKQR	MQYMYGITDKQFR	44	60	16	13	14	10	57	69	4	13.403	FALSE	TRUE	FALSE	FALSE	Self	-0.002	-0.002
Scan: 16601 Run: B190715_06_HF_LS_IN_130_ECLP_DSSO_01_SCX22_hSAX06_rep1 P1_VTEAFKIILSDDKVK P2_LHGGEPANFLDVGGGATKER 6 18	B190715_06_HF_LS_IN_130_ECLP_DSSO_01_SCX22_hSAX06_rep1	16601	P0A836	FALSE	P0A836	P0A836	FALSE	LHGGEPANFLDVGGGATKER	VTEAFKIILSDDKVK	278	298	20	15	18	6	295	303	5	13.403	FALSE	TRUE	FALSE	FALSE	Self	-0.002	-0.002
Scan: 22608 Run: B180703_15_Lumos_FO_IN_130_MycoDSSO_SCX14_hSAX_f20_rep1 P1_IINAEDKIISAAScmCTTNcmCLAPMVHVLEK P2_FVSEEGASLHLQAGAKR 7 16	B180703_15_Lumos_FO_IN_130_MycoDSSO_SCX14_hSAX_f20_rep1	22608	P75358	FALSE	P75358	P75358	FALSE	IINAEDKIISAAScmCTTNcmCLAPMVHVLEK	FVSEEGASLHLQAGAKR	144	105	28	17	7	16	150	120	5	13.402	FALSE	TRUE	FALSE	FALSE	Self	-0.002	-0.002
Scan: 15571 Run: B190715_16_HF_LS_IN_130_ECLP_DSSO_01_SCX22_hSAX05_rep1 P1_RAADNKSLGQFNLDGINPAPR P2_ITIKASSGLNEDEIQK 6 4	B190715_16_HF_LS_IN_130_ECLP_DSSO_01_SCX22_hSAX05_rep1	15571	P0A6Y8	FALSE	P0A6Y8	P0A6Y8	FALSE	RAADNKSLGQFNLDGINPAPR	ITIKASSGLNEDEIQK	447	499	21	16	6	4	452	502	5	13.402	FALSE	TRUE	FALSE	FALSE	Self	-0.002	-0.002
Scan: 15876 Run: B190704_05_HF_LS_IN_130_ECLP_DSSO_01_SCX20_hSAX07_rep2 P1_VLESAIANAEHNDGADIDDLKVTK P2_KVSQALDILTYTNKK 21 1	B190704_05_HF_LS_IN_130_ECLP_DSSO_01_SCX20_hSAX07_rep2	15876	P61175	FALSE	P61175	P61175	FALSE	VLESAIANAEHNDGADIDDLKVTK	KVSQALDILTYTNKK	50	28	24	15	21	1	70	28	6	13.401	FALSE	TRUE	FALSE	FALSE	Self	-0.002	-0.002
Scan: 20178 Run: B190715_16_HF_LS_IN_130_ECLP_DSSO_01_SCX22_hSAX05_rep1 P1_VAEALRDDLLAAKLNVK P2_VAEALRDDLLAAKLNVK 13 13	B190715_16_HF_LS_IN_130_ECLP_DSSO_01_SCX22_hSAX05_rep1	20178	P38038	FALSE	P38038	P38038	FALSE	VAEALRDDLLAAKLNVK	VAEALRDDLLAAKLNVK	78	78	17	17	13	13	90	90	5	13.401	FALSE	TRUE	FALSE	FALSE	Self	-0.002	-0.002
Scan: 23118 Run: B180723_03_Lumos_FO_IN_130_MycoDSSO_SCX14_hSAX_f7t8_rep2 P1_MASETFHALQKLLK P2_AYFGKGVSQAVQNVNQTIAPK 11 5	B180723_03_Lumos_FO_IN_130_MycoDSSO_SCX14_hSAX_f7t8_rep2	23118	P75189	FALSE	P75189	P75189	FALSE	AYFGKGVSQAVQNVNQTIAPK	MASETFHALQKLLK	66	195	21	14	5	11	70	205	5	13.4	FALSE	TRUE	FALSE	FALSE	Self	-0.002	-0.002
Scan: 18857 Run: B180803_26_Lumos_FO_IN_130_MycoDSSO_SCX12_hSAX_f26t27_rep2 P1_VVVAFGHFDSPGANTKR P2_MEGQGWFYDNPEMDISNYVSDGSSSKTR 16 26	B180803_26_Lumos_FO_IN_130_MycoDSSO_SCX12_hSAX_f26t27_rep2	18857	P75295	FALSE	P75295	P75295	FALSE	MEGQGWFYDNPEMDISNYVSDGSSSKTR	VVVAFGHFDSPGANTKR	153	313	28	17	26	16	178	328	5	13.4	FALSE	TRUE	FALSE	FALSE	Self	-0.002	-0.002
Scan: 12228 Run: B190704_04_HF_LS_IN_130_ECLP_DSSO_01_SCX20_hSAX07_rep1 P1_NLDAGKAGVEVDDR P2_LLAEHNLDASAIKGTGVGGR 6 13	B190704_04_HF_LS_IN_130_ECLP_DSSO_01_SCX20_hSAX07_rep1	12228	P0AFG6	FALSE	P0A9P0	P0A9P0	FALSE	LLAEHNLDASAIKGTGVGGR	NLDAGKAGVEVDDR	121	279	20	14	13	6	133	284	5	13.399	FALSE	TRUE	FALSE	FALSE	Between	0	0.001
Scan: 20750 Run: B190513_06_HF_LS_IN_130_ECLP_DSSO_01_SCX18_hSAX08_rep1 P1_VKNGENALAFYSHYYQPLPLVLR P2_IAEVDGNDPLFKVK 2 12	B190513_06_HF_LS_IN_130_ECLP_DSSO_01_SCX18_hSAX08_rep1	20750	P00561	FALSE	P00561	P00561	FALSE	VKNGENALAFYSHYYQPLPLVLR	IAEVDGNDPLFKVK	771	759	23	14	2	12	772	770	4	13.399	FALSE	TRUE	FALSE	FALSE	Self	-0.002	-0.002
Scan: 15666 Run: B190704_02_HF_LS_IN_130_ECLP_DSSO_01_SCX20_hSAX06_rep1 P1_RIINEPTAAALAYGLDKGTGNR P2_ITIKASSGLNEDEIQK 17 4	B190704_02_HF_LS_IN_130_ECLP_DSSO_01_SCX20_hSAX06_rep1	15666	P0A6Y8	FALSE	P0A6Y8	P0A6Y8	FALSE	RIINEPTAAALAYGLDKGTGNR	ITIKASSGLNEDEIQK	167	499	22	16	17	4	183	502	4	13.399	FALSE	TRUE	FALSE	FALSE	Self	-0.002	-0.002
Scan: 16099 Run: B180630_21_Lumos_FO_IN_130_MycoDSSO_SCX13_hSAX_f17rep1 P1_LPMHPDYLKPLESK P2_LADLQNSTSVKGAGSSR 9 11	B180630_21_Lumos_FO_IN_130_MycoDSSO_SCX13_hSAX_f17rep1	16099	P75206	FALSE	P75206	P75206	FALSE	LPMHPDYLKPLESK	LADLQNSTSVKGAGSSR	368	382	14	17	9	11	376	392	3	13.399	FALSE	TRUE	FALSE	FALSE	Self	-0.002	-0.002
Scan: 20514 Run: B190715_11_HF_LS_IN_130_ECLP_DSSO_01_SCX22_hSAX08_rep1 P1_RIPIVGDEHADMEKGTGcmCVK P2_AVVAAVDALGLLEEIKPHDLTVPYGDR 14 16	B190715_11_HF_LS_IN_130_ECLP_DSSO_01_SCX22_hSAX08_rep1	20514	P07118	FALSE	P07118	P07118	FALSE	AVVAAVDALGLLEEIKPHDLTVPYGDR	RIPIVGDEHADMEKGTGcmCVK	343	258	27	20	16	14	358	271	6	13.399	FALSE	TRUE	FALSE	FALSE	Self	-0.002	-0.002
Scan: 13890 Run: B180703_28_Lumos_FO_IN_130_MycoDSSO_SCX14_hSAX_f24_rep1 P1_IGTDSLKQEDSSKDK P2_FDGYIGDNKVEEKNYTSYQFLSDGGK 13 9	B180703_28_Lumos_FO_IN_130_MycoDSSO_SCX14_hSAX_f24_rep1	13890	P75334	FALSE	P75334	P75334	FALSE	FDGYIGDNKVEEKNYTSYQFLSDGGK	IGTDSLKQEDSSKDK	1211	1253	26	15	9	13	1219	1265	5	13.398	FALSE	TRUE	FALSE	FALSE	Self	-0.002	-0.002
Scan: 17731 Run: B190513_06_HF_LS_IN_130_ECLP_DSSO_01_SCX18_hSAX08_rep1 P1_YYQGTPSPVKHPELTDMVIFR P2_GoxMEGAINAKTVTYDFER 10 9	B190513_06_HF_LS_IN_130_ECLP_DSSO_01_SCX18_hSAX08_rep1	17731	P08200	FALSE	P08200	P08200	FALSE	YYQGTPSPVKHPELTDMVIFR	GoxMEGAINAKTVTYDFER	133	379	21	17	10	9	142	387	5	13.398	FALSE	TRUE	FALSE	FALSE	Self	-0.002	-0.002
Scan: 17639 Run: B180625_17_Lumos_LS_IN_130_MycoDSSO_SCX13_hSAX_f21_rep1 P1_VTITQGPNIIGIHANEKENAETQK P2_KPGDYHIEITQIAGGYDGGR 17 1	B180625_17_Lumos_LS_IN_130_MycoDSSO_SCX13_hSAX_f21_rep1	17639	P75489	FALSE	P75493;P75489;P75280	P75493;P75489;P75280	FALSE	KPGDYHIEITQIAGGYDGGR	VTITQGPNIIGIHANEKENAETQK	64	632;632;639	20	24	1	17	64	648;648;655	6	13.398	FALSE	TRUE	FALSE	FALSE	Self	-0.002	-0.002
Scan: 19125 Run: B190513_05_HF_LS_IN_130_ECLP_DSSO_01_SCX18_hSAX07_rep2 P1_MSVEKAYSTDSNMLGATHEAK P2_IVNPIMGVKFWDESVK 5 9	B190513_05_HF_LS_IN_130_ECLP_DSSO_01_SCX18_hSAX07_rep2	19125	P0A6E4	FALSE	P0A6E4	P0A6E4	FALSE	IVNPIMGVKFWDESVK	MSVEKAYSTDSNMLGATHEAK	216	185	16	21	9	5	224	189	5	13.397	FALSE	TRUE	FALSE	FALSE	Self	-0.002	-0.002
Scan: 12229 Run: B190704_04_HF_LS_IN_130_ECLP_DSSO_01_SCX20_hSAX07_rep1 P1_NLDAGKAGVEVDDR P2_LLAEHNLDASAIKGTGVGGR 6 13	B190704_04_HF_LS_IN_130_ECLP_DSSO_01_SCX20_hSAX07_rep1	12229	P0AFG6	FALSE	P0A9P0	P0A9P0	FALSE	LLAEHNLDASAIKGTGVGGR	NLDAGKAGVEVDDR	121	279	20	14	13	6	133	284	4	13.397	FALSE	TRUE	FALSE	FALSE	Between	0	0.001
Scan: 19340 Run: B190513_04_HF_LS_IN_130_ECLP_DSSO_01_SCX18_hSAX07_rep1 P1_SVESEPcmCKITPTFTEESDGVR P2_DGISYTFSIVPNALGKDDEVRK 8 16	B190513_04_HF_LS_IN_130_ECLP_DSSO_01_SCX18_hSAX07_rep1	19340	P09373	FALSE	P0AD33	P0AD33	FALSE	DGISYTFSIVPNALGKDDEVRK	SVESEPcmCKITPTFTEESDGVR	662	53	22	21	16	8	677	60	5	13.396	FALSE	TRUE	FALSE	FALSE	Between	0	0.001
Scan: 13313 Run: B190513_18_HF_LS_IN_130_ECLP_DSSO_01_SCX18_hSAX01_rep2 P1_IKLVSSAGTGHFYTTTK P2_GLoxMPNPKVGTVTPNVAEAVK 2 7	B190513_18_HF_LS_IN_130_ECLP_DSSO_01_SCX18_hSAX01_rep2	13313	P0A7N9	FALSE	P0A7L0	P0A7L0	FALSE	IKLVSSAGTGHFYTTTK	GLoxMPNPKVGTVTPNVAEAVK	9	135	17	20	2	7	10	141	5	13.395	FALSE	TRUE	FALSE	FALSE	Between	0	0.001
Scan: 17293 Run: B190704_11_HF_LS_IN_130_ECLP_DSSO_01_SCX20_hSAX05_rep1 P1_VWVSNPSWPNHKSVFNSAGLEVR P2_VAADFLAKNTSVK 12 8	B190704_11_HF_LS_IN_130_ECLP_DSSO_01_SCX20_hSAX05_rep1	17293	P00509	FALSE	P00509	P00509	FALSE	VAADFLAKNTSVK	VWVSNPSWPNHKSVFNSAGLEVR	109	123	13	23	8	12	116	134	5	13.394	FALSE	TRUE	FALSE	FALSE	Self	-0.002	-0.002
Scan: 16068 Run: B190704_12_HF_LS_IN_130_ECLP_DSSO_01_SCX20_hSAX05_rep2 P1_VGDIVIFNDGYGVKSEK P2_SAGGIVLTGSAAAKSTR 14 14	B190704_12_HF_LS_IN_130_ECLP_DSSO_01_SCX20_hSAX05_rep2	16068	P0A6F9	FALSE	P0A6F9	P0A6F9	FALSE	SAGGIVLTGSAAAKSTR	VGDIVIFNDGYGVKSEK	21	61	17	17	14	14	34	74	4	13.394	FALSE	TRUE	FALSE	FALSE	Self	-0.002	-0.002
Scan: 12649 Run: B190715_24_HF_LS_IN_130_ECLP_DSSO_01_SCX22_hSAX01_rep1 P1_YRNDKNGIIHTTIGK P2_GLoxMPNPKVGTVTPNVAEAVK 5 7	B190715_24_HF_LS_IN_130_ECLP_DSSO_01_SCX22_hSAX01_rep1	12649	P0A7L0	FALSE	P0A7L0	P0A7L0	FALSE	GLoxMPNPKVGTVTPNVAEAVK	YRNDKNGIIHTTIGK	135	163	20	15	7	5	141	167	5	13.394	FALSE	TRUE	FALSE	FALSE	Self	-0.002	-0.002
Scan: 15997 Run: B190715_11_HF_LS_IN_130_ECLP_DSSO_01_SCX22_hSAX08_rep1 P1_IDMSEFMEKHSVSR P2_IDMSEFMEKHSVSR 9 9	B190715_11_HF_LS_IN_130_ECLP_DSSO_01_SCX22_hSAX08_rep1	15997	P63284;A0A7H2C767	FALSE	P63284;A0A7H2C767	P63284;A0A7H2C767	FALSE	IDMSEFMEKHSVSR	IDMSEFMEKHSVSR	632;484	632;484	14	14	9	9	640;492	640;492	4	13.392	FALSE	TRUE	FALSE	FALSE	Self	-0.002	-0.002
Scan: 16492 Run: B190715_19_HF_LS_IN_130_ECLP_DSSO_01_SCX22_hSAX03_rep1 P1_KVVITATQMLDSMIKNPRPTR P2_IVcmCTIGPKTESEEoxMLAK 15 8	B190715_19_HF_LS_IN_130_ECLP_DSSO_01_SCX22_hSAX03_rep1	16492	P0AD61	FALSE	P0AD61	P0AD61	FALSE	KVVITATQMLDSMIKNPRPTR	IVcmCTIGPKTESEEoxMLAK	272	6	21	17	15	8	286	13	6	13.392	FALSE	TRUE	FALSE	FALSE	Self	-0.002	-0.002
Scan: 15884 Run: B190513_07_HF_LS_IN_130_ECLP_DSSO_01_SCX18_hSAX08_rep2 P1_YYQGTPSPVKHPELTDoxMVIFR P2_GoxMEGAINAKTVTYDFER 10 9	B190513_07_HF_LS_IN_130_ECLP_DSSO_01_SCX18_hSAX08_rep2	15884	P08200	FALSE	P08200	P08200	FALSE	GoxMEGAINAKTVTYDFER	YYQGTPSPVKHPELTDoxMVIFR	379	133	17	21	9	10	387	142	5	13.391	FALSE	TRUE	FALSE	FALSE	Self	-0.002	-0.002
Scan: 10691 Run: B190513_15_HF_LS_IN_130_ECLP_DSSO_01_SCX18_hSAX02_rep1 P1_NPQTGKEITIAAAK P2_NPQTGKEITIAAAK 6 6	B190513_15_HF_LS_IN_130_ECLP_DSSO_01_SCX18_hSAX02_rep1	10691	P0ACF4	FALSE	P0ACF4	P0ACF4	FALSE	NPQTGKEITIAAAK	NPQTGKEITIAAAK	62	62	14	14	6	6	67	67	4	13.391	FALSE	TRUE	FALSE	FALSE	Self	-0.002	-0.002
Scan: 15330 Run: B190704_04_HF_LS_IN_130_ECLP_DSSO_01_SCX20_hSAX07_rep1 P1_SFSHQAGASSKQPALGYLN P2_DTLHLEGKELEFK 11 8	B190704_04_HF_LS_IN_130_ECLP_DSSO_01_SCX20_hSAX07_rep1	15330	P02359	FALSE	P0AG67	P0AG67	FALSE	SFSHQAGASSKQPALGYLN	DTLHLEGKELEFK	161	143	19	13	11	8	171	150	5	13.391	FALSE	TRUE	FALSE	FALSE	Between	0	0.001
Scan: 10148 Run: B180726_12_Lumos_FO_IN_130_MycoDSSO_SCX11_hSAX_f20_rep2 P1_IQEINNSLTSEKR P2_IQEINNSLTSEKR 12 12	B180726_12_Lumos_FO_IN_130_MycoDSSO_SCX11_hSAX_f20_rep2	10148	P75395	FALSE	P75395	P75395	FALSE	IQEINNSLTSEKR	IQEINNSLTSEKR	240	240	13	13	12	12	251	251	4	13.391	FALSE	TRUE	FALSE	FALSE	Self	-0.002	-0.002
Scan: 32429 Run: B180726_11_Lumos_FO_IN_130_MycoDSSO_SCX11_hSAX_f20_rep1 P1_VVQGANYFKDSVIVDAEALAK P2_NGKSFNTSMGFTPLEGLIMGTR 9 3	B180726_11_Lumos_FO_IN_130_MycoDSSO_SCX11_hSAX_f20_rep1	32429	P75245	FALSE	P75245	P75245	FALSE	VVQGANYFKDSVIVDAEALAK	NGKSFNTSMGFTPLEGLIMGTR	90	216	21	22	9	3	98	218	4	13.391	FALSE	TRUE	FALSE	FALSE	Self	-0.002	-0.002
Scan: 28553 Run: B180703_29_Lumos_FO_IN_130_MycoDSSO_SCX14_hSAX_f24_rep2 P1_KPYcmCVLLFDEIEK P2_AHPDVTNILLQVLDDGTLKDSQGR 1 19	B180703_29_Lumos_FO_IN_130_MycoDSSO_SCX14_hSAX_f24_rep2	28553	P75247	FALSE	P75247	P75247	FALSE	AHPDVTNILLQVLDDGTLKDSQGR	KPYcmCVLLFDEIEK	543	530	24	13	19	1	561	530	4	13.39	FALSE	TRUE	FALSE	FALSE	Self	-0.002	-0.002
Scan: 17733 Run: B180703_31_Lumos_FO_IN_130_MycoDSSO_SCX14_hSAX_f25_rep2 P1_FNQNVDLKEFDELK P2_EHKDDLSTELLIK 8 3	B180703_31_Lumos_FO_IN_130_MycoDSSO_SCX14_hSAX_f25_rep2	17733	Q50313	FALSE	Q50313	Q50313	FALSE	FNQNVDLKEFDELK	EHKDDLSTELLIK	122	227	14	13	8	3	129	229	4	13.39	FALSE	TRUE	FALSE	FALSE	Self	-0.002	-0.002
Scan: 13901 Run: B180726_24_Lumos_FO_IN_130_MycoDSSO_SCX11_hSAX_f24_rep2 P1_LPoxMHPDYLKPLESK P2_LADLQNSTSVKGAGSSR 9 11	B180726_24_Lumos_FO_IN_130_MycoDSSO_SCX11_hSAX_f24_rep2	13901	P75206	FALSE	P75206	P75206	FALSE	LADLQNSTSVKGAGSSR	LPoxMHPDYLKPLESK	382	368	17	14	11	9	392	376	4	13.386	FALSE	TRUE	FALSE	FALSE	Self	-0.002	-0.002
Scan: 25807 Run: B180803_04_Lumos_FO_IN_130_MycoDSSO_SCX12_hSAX_f17_rep1 P1_KFSNPLITNDGVTIAK P2_AASVASSLITTSVAVYDIKENK 1 19	B180803_04_Lumos_FO_IN_130_MycoDSSO_SCX12_hSAX_f17_rep1	25807	P78012	FALSE	P78012	P78012	FALSE	AASVASSLITTSVAVYDIKENK	KFSNPLITNDGVTIAK	516	42	22	16	19	1	534	42	4	13.384	FALSE	TRUE	FALSE	FALSE	Self	-0.002	-0.002
Scan: 15390 Run: B190715_17_HF_LS_IN_130_ECLP_DSSO_01_SCX22_hSAX05_rep2 P1_FAQAIHAKYPGK P2_AMIEAGAAAVHFEDQLASVKK 8 20	B190715_17_HF_LS_IN_130_ECLP_DSSO_01_SCX22_hSAX05_rep2	15390	P0A9G6	FALSE	P0A9G6	P0A9G6	FALSE	AMIEAGAAAVHFEDQLASVKK	FAQAIHAKYPGK	174	301	21	12	20	8	193	308	5	13.384	FALSE	TRUE	FALSE	FALSE	Self	-0.002	-0.002
Scan: 16219 Run: B190715_17_HF_LS_IN_130_ECLP_DSSO_01_SCX22_hSAX05_rep2 P1_oxMVGGVTPGKGGTTHLGLPVFNTVR P2_LHGGEPANFLDVGGGATKER 9 18	B190715_17_HF_LS_IN_130_ECLP_DSSO_01_SCX22_hSAX05_rep2	16219	P0A836	FALSE	P0AGE9	P0AGE9	FALSE	LHGGEPANFLDVGGGATKER	oxMVGGVTPGKGGTTHLGLPVFNTVR	278	35	20	24	18	9	295	43	6	13.384	FALSE	TRUE	FALSE	FALSE	Between	0	0.001
Scan: 18016 Run: B190704_14_HF_LS_IN_130_ECLP_DSSO_01_SCX20_hSAX04_rep2 P1_KAVESLSLELVLTAHPTEITR P2_GGAPAHAALLSQPPGSLKGGLR 1 18	B190704_14_HF_LS_IN_130_ECLP_DSSO_01_SCX20_hSAX04_rep2	18016	P00864	FALSE	P00864	P00864	FALSE	KAVESLSLELVLTAHPTEITR	GGAPAHAALLSQPPGSLKGGLR	124	588	21	22	1	18	124	605	6	13.383	FALSE	TRUE	FALSE	FALSE	Self	-0.002	-0.002
Scan: 5893 Run: B190513_04_HF_LS_IN_130_ECLP_DSSO_01_SCX18_hSAX07_rep1 P1_SDVQAAKDDAAR P2_SDVQAAKDDAAR 7 7	B190513_04_HF_LS_IN_130_ECLP_DSSO_01_SCX18_hSAX07_rep1	5893	P69776	FALSE	P69776	P69776	FALSE	SDVQAAKDDAAR	SDVQAAKDDAAR	53	53	12	12	7	7	59	59	4	13.382	FALSE	TRUE	FALSE	FALSE	Self	-0.002	-0.002
Scan: 23284 Run: B190513_02_HF_LS_IN_130_ECLP_DSSO_01_SCX18_hSAX06_rep1 P1_RVVINKDTTTIIDGVGEEAAIQGR P2_EVASKANDAAGDGTTTATVLAQAIITEGLK 6 5	B190513_02_HF_LS_IN_130_ECLP_DSSO_01_SCX18_hSAX06_rep1	23284	P0A6F5	FALSE	P0A6F5	P0A6F5	FALSE	EVASKANDAAGDGTTTATVLAQAIITEGLK	RVVINKDTTTIIDGVGEEAAIQGR	76	322	30	24	5	6	80	327	4	13.382	FALSE	TRUE	FALSE	FALSE	Self	-0.002	-0.002
Scan: 25238 Run: B180726_27_Lumos_FO_IN_130_MycoDSSO_SCX12_hSAX_f11t14_rep1 P1_QGIPYVKTNLVLAHcmCGK P2_LTcmCPScmCIYTNPEVASVGYTEMELKK 7 24	B180726_27_Lumos_FO_IN_130_MycoDSSO_SCX12_hSAX_f11t14_rep1	25238	P75393	FALSE	P75393	P75393	FALSE	LTcmCPScmCIYTNPEVASVGYTEMELKK	QGIPYVKTNLVLAHcmCGK	337	362	25	17	24	7	360	368	5	13.382	FALSE	TRUE	FALSE	FALSE	Self	-0.002	-0.002
Scan: 13165 Run: B180723_05_Lumos_FO_IN_130_MycoDSSO_SCX14_hSAX_f9t11_rep2 P1_VTVGPKGQNVILGR P2_LADKYKAETSAENLK 6 6	B180723_05_Lumos_FO_IN_130_MycoDSSO_SCX14_hSAX_f9t11_rep2	13165	P78012	FALSE	P78012	P78012	FALSE	VTVGPKGQNVILGR	LADKYKAETSAENLK	28	429	14	15	6	6	33	434	4	13.381	FALSE	TRUE	FALSE	FALSE	Self	-0.002	-0.002
Scan: 18774 Run: B180630_03_Lumos_FO_IN_130_MycoDSSO_SCX13_hSAX_f30t32rep1 P1_SYFYYIEGLDKGAQSSYLVR P2_IGLVENDEYHIDKR 11 13	B180630_03_Lumos_FO_IN_130_MycoDSSO_SCX13_hSAX_f30t32rep1	18774	P75405	FALSE	P75405	P75405	FALSE	IGLVENDEYHIDKR	SYFYYIEGLDKGAQSSYLVR	194	769	14	20	13	11	206	779	5	13.38	FALSE	TRUE	FALSE	FALSE	Self	-0.002	-0.002
Scan: 11188 Run: B190704_13_HF_LS_IN_130_ECLP_DSSO_01_SCX20_hSAX04_rep1 P1_VGAATEVEoxMKEKK P2_NVVLDKSFGAPTITK 10 6	B190704_13_HF_LS_IN_130_ECLP_DSSO_01_SCX20_hSAX04_rep1	11188	P0A6F5	FALSE	P0A6F5	P0A6F5	FALSE	NVVLDKSFGAPTITK	VGAATEVEoxMKEKK	37	381	15	13	6	10	42	390	4	13.38	FALSE	TRUE	FALSE	FALSE	Self	-0.002	-0.002
Scan: 23478 Run: B190704_08_HF_LS_IN_130_ECLP_DSSO_01_SCX20_hSAX09_rep1 P1_LLAEKGLPVTEVSDYTGFPEoxMoxMDGR P2_ALLSVSDKAGIVEFAQALSAR 5 8	B190704_08_HF_LS_IN_130_ECLP_DSSO_01_SCX20_hSAX09_rep1	23478	P15639	FALSE	P15639	P15639	FALSE	LLAEKGLPVTEVSDYTGFPEoxMoxMDGR	ALLSVSDKAGIVEFAQALSAR	43	10	25	21	5	8	47	17	4	13.378	FALSE	TRUE	FALSE	FALSE	Self	-0.002	-0.002
Scan: 21365 Run: B180703_22_Lumos_FO_IN_130_MycoDSSO_SCX14_hSAX_f22_rep2 P1_VGMELLFDKVNTDKLSDR P2_KPGDYHIEITQIAGGYDGGR 9 1	B180703_22_Lumos_FO_IN_130_MycoDSSO_SCX14_hSAX_f22_rep2	21365	P75489	FALSE	P75489	P75489	FALSE	KPGDYHIEITQIAGGYDGGR	VGMELLFDKVNTDKLSDR	64	115	20	18	1	9	64	123	4	13.377	FALSE	TRUE	FALSE	FALSE	Self	-0.002	-0.002
Scan: 18916 Run: B180630_20_Lumos_FO_IN_130_MycoDSSO_SCX13_hSAX_f18rep2 P1_KLSGIGVSDGMALAK P2_GIAGLDLNSKDTTEWKK 1 10	B180630_20_Lumos_FO_IN_130_MycoDSSO_SCX13_hSAX_f18rep2	18916	P75168	FALSE	P75168	P75168	FALSE	KLSGIGVSDGMALAK	GIAGLDLNSKDTTEWKK	3	226	15	17	1	10	3	235	4	13.377	FALSE	TRUE	FALSE	FALSE	Self	-0.002	-0.002
Scan: 18660 Run: B190712_04_HF_LS_IN_130_ECLP_DSSO_01_SCX24_hSAX07_rep1 P1_SGASVGIDDMVIPEKK P2_DGQEEKQVSFNSIYMoxMADSGAR 15 6	B190712_04_HF_LS_IN_130_ECLP_DSSO_01_SCX24_hSAX07_rep1	18660	P0A8T7	FALSE	P0A8T7	P0A8T7	FALSE	DGQEEKQVSFNSIYMoxMADSGAR	SGASVGIDDMVIPEKK	710	635	22	16	6	15	715	649	4	13.377	FALSE	TRUE	FALSE	FALSE	Self	-0.002	-0.002
Scan: 16851 Run: B180703_15_Lumos_FO_IN_130_MycoDSSO_SCX14_hSAX_f20_rep1 P1_KLLHQIELANQK P2_GVSESQFEAYVQADKAMR 1 15	B180703_15_Lumos_FO_IN_130_MycoDSSO_SCX14_hSAX_f20_rep1	16851	P75107	FALSE	P75107	P75107	FALSE	KLLHQIELANQK	GVSESQFEAYVQADKAMR	40	22	12	18	1	15	40	36	3	13.377	FALSE	TRUE	FALSE	FALSE	Self	-0.002	-0.002
Scan: 24703 Run: B190513_05_HF_LS_IN_130_ECLP_DSSO_01_SCX18_hSAX07_rep2 P1_LLNDTDMAIIDKR P2_DcmCVLVDDMIDTGGTLcmCKAAEALK 12 17	B190513_05_HF_LS_IN_130_ECLP_DSSO_01_SCX18_hSAX07_rep2	24703	P0A717	FALSE	P0A717	P0A717	FALSE	DcmCVLVDDMIDTGGTLcmCKAAEALK	LLNDTDMAIIDKR	215	183	23	13	17	12	231	194	4	13.376	FALSE	TRUE	FALSE	FALSE	Self	-0.002	-0.002
Scan: 19352 Run: B190513_04_HF_LS_IN_130_ECLP_DSSO_01_SCX18_hSAX07_rep1 P1_YYQGTPSPVKHPELTDMVIFR P2_GMEGAINAKTVTYDFER 10 9	B190513_04_HF_LS_IN_130_ECLP_DSSO_01_SCX18_hSAX07_rep1	19352	P08200	FALSE	P08200	P08200	FALSE	YYQGTPSPVKHPELTDMVIFR	GMEGAINAKTVTYDFER	133	379	21	17	10	9	142	387	5	13.376	FALSE	TRUE	FALSE	FALSE	Self	-0.002	-0.002
Scan: 7086 Run: B180705_31_Lumos_FO_IN_130_MycoDSSO_SCX14_hSAX_f31t35_rep1 P1_TGFDVDNSENTKQGFQK P2_KKSDSEDNGQLQLEK 12 2	B180705_31_Lumos_FO_IN_130_MycoDSSO_SCX14_hSAX_f31t35_rep1	7086	Q9EXD5;P75285;P11311	FALSE	P75571;P11311	P75571;P11311	FALSE	TGFDVDNSENTKQGFQK	KKSDSEDNGQLQLEK	223;367;454	202;293	17	15	12	2	234;378;465	203;294	5	13.375	FALSE	TRUE	FALSE	FALSE	Self	-0.002	-0.002
Scan: 17220 Run: B190712_05_HF_LS_IN_130_ECLP_DSSO_01_SCX24_hSAX07_rep2 P1_VTEAFKIILSDDK P2_LHGGEPANFLDVGGGATKER 6 18	B190712_05_HF_LS_IN_130_ECLP_DSSO_01_SCX24_hSAX07_rep2	17220	P0A836	FALSE	P0A836	P0A836	FALSE	LHGGEPANFLDVGGGATKER	VTEAFKIILSDDK	278	298	20	13	18	6	295	303	5	13.375	FALSE	TRUE	FALSE	FALSE	Self	-0.002	-0.002
Scan: 23729 Run: B190704_06_HF_LS_IN_130_ECLP_DSSO_01_SCX20_hSAX08_rep1 P1_VKLFLcmCcmCADNLISGNAFK P2_SPVLLALDYNPTGDKEAPVYAcmCLVGK 2 15	B190704_06_HF_LS_IN_130_ECLP_DSSO_01_SCX20_hSAX08_rep1	23729	P37095	FALSE	P37095	P37095	FALSE	SPVLLALDYNPTGDKEAPVYAcmCLVGK	VKLFLcmCcmCADNLISGNAFK	170	241	26	18	15	2	184	242	4	13.374	FALSE	TRUE	FALSE	FALSE	Self	-0.002	-0.002
Scan: 11590 Run: B190704_03_HF_LS_IN_130_ECLP_DSSO_01_SCX20_hSAX06_rep2 P1_VANLAEAQPDREIEKR P2_GPAIAQAFDAEGKPSK 15 13	B190704_03_HF_LS_IN_130_ECLP_DSSO_01_SCX20_hSAX06_rep2	11590	P00961	FALSE	P00961	P00961	FALSE	VANLAEAQPDREIEKR	GPAIAQAFDAEGKPSK	58	74	16	16	15	13	72	86	5	13.374	FALSE	TRUE	FALSE	FALSE	Self	-0.002	-0.002
Scan: 23160 Run: B180803_23_Lumos_FO_IN_130_MycoDSSO_SCX12_hSAX_f25_rep1 P1_NKLHALYQDPETGNIFSLEK P2_KQLPADYPLFELDSDEPISFAPK 2 1	B180803_23_Lumos_FO_IN_130_MycoDSSO_SCX12_hSAX_f25_rep1	23160	Q50360	FALSE	Q50360	Q50360	FALSE	KQLPADYPLFELDSDEPISFAPK	NKLHALYQDPETGNIFSLEK	58	37	23	20	1	2	58	38	4	13.374	FALSE	TRUE	FALSE	FALSE	Self	-0.002	-0.002
Scan: 15219 Run: B190715_16_HF_LS_IN_130_ECLP_DSSO_01_SCX22_hSAX05_rep1 P1_VVADAIAKFNIDADKVNPR P2_GIYKLETIEGSKGK 8 12	B190715_16_HF_LS_IN_130_ECLP_DSSO_01_SCX22_hSAX05_rep1	15219	P0AFG8	FALSE	P0AFG8	P0AFG8	FALSE	VVADAIAKFNIDADKVNPR	GIYKLETIEGSKGK	867	713	19	14	8	12	874	724	6	13.373	FALSE	TRUE	FALSE	FALSE	Self	-0.002	-0.002
Scan: 17301 Run: B190704_11_HF_LS_IN_130_ECLP_DSSO_01_SCX20_hSAX05_rep1 P1_VWVSNPSWPNHKSVFNSAGLEVR P2_VAADFLAKNTSVK 12 8	B190704_11_HF_LS_IN_130_ECLP_DSSO_01_SCX20_hSAX05_rep1	17301	P00509	FALSE	P00509	P00509	FALSE	VWVSNPSWPNHKSVFNSAGLEVR	VAADFLAKNTSVK	123	109	23	13	12	8	134	116	4	13.372	FALSE	TRUE	FALSE	FALSE	Self	-0.002	-0.002
Scan: 12942 Run: B190715_19_HF_LS_IN_130_ECLP_DSSO_01_SCX22_hSAX03_rep1 P1_STGSYSLVTQQPLGGKAQFGGQR P2_LNHLVDDKMHAR 16 8	B190715_19_HF_LS_IN_130_ECLP_DSSO_01_SCX22_hSAX03_rep1	12942	P0A8V2	FALSE	P0A8V2	P0A8V2	FALSE	STGSYSLVTQQPLGGKAQFGGQR	LNHLVDDKMHAR	1247	1235	23	12	16	8	1262	1242	4	13.372	FALSE	TRUE	FALSE	FALSE	Self	-0.002	-0.002
Scan: 9862 Run: B190715_07_HF_LS_IN_130_ECLP_DSSO_01_SCX22_hSAX06_rep2 P1_ISGAGIQESHVHDVTITKESPNYR P2_GoxMGSLGAMSKGSSDR 18 10	B190715_07_HF_LS_IN_130_ECLP_DSSO_01_SCX22_hSAX06_rep2	9862	P0ADG7	FALSE	P0ADG7	P0ADG7	FALSE	ISGAGIQESHVHDVTITKESPNYR	GoxMGSLGAMSKGSSDR	462	387	24	15	18	10	479	396	6	13.371	FALSE	TRUE	FALSE	FALSE	Self	-0.002	-0.002
Scan: 12983 Run: B190712_02_HF_LS_IN_130_ECLP_DSSO_01_SCX24_hSAX06_rep1 P1_HNIVVcmCDSKGVIYQGR P2_EPNMAETKAAYAVVDDGKR 9 8	B190712_02_HF_LS_IN_130_ECLP_DSSO_01_SCX24_hSAX06_rep1	12983	P76558	FALSE	P76558	P76558	FALSE	HNIVVcmCDSKGVIYQGR	EPNMAETKAAYAVVDDGKR	214	230	16	19	9	8	222	237	4	13.371	FALSE	TRUE	FALSE	FALSE	Self	-0.002	-0.002
Scan: 22342 Run: B180711_17_Lumos_FO_IN_130_MycoDSSO_SCX11_hSAX_f26t27_rep1 P1_VKWTNTASHYLPVPYYYSANFPEAGNR P2_TDQLLVYGIVNESELKSAR 2 16	B180711_17_Lumos_FO_IN_130_MycoDSSO_SCX11_hSAX_f26t27_rep1	22342	Q50341;P75319	FALSE	P75372;P75599;Q50341;P75319	P75372;P75599;Q50341;P75319	FALSE	VKWTNTASHYLPVPYYYSANFPEAGNR	TDQLLVYGIVNESELKSAR	745;381	426;223;712;348	27	19	2	16	746;382	441;238;727;363	5	13.369	FALSE	TRUE	FALSE	FALSE	Self	-0.002	-0.002
Scan: 11704 Run: B190704_16_HF_LS_IN_130_ECLP_DSSO_01_SCX20_hSAX03_rep1 P1_LKEIIHQQMGGLR P2_GMGSLGAMSKGSSDR 2 10	B190704_16_HF_LS_IN_130_ECLP_DSSO_01_SCX20_hSAX03_rep1	11704	P0ADG7	FALSE	P0ADG7	P0ADG7	FALSE	GMGSLGAMSKGSSDR	LKEIIHQQMGGLR	387	427	15	13	10	2	396	428	4	13.369	FALSE	TRUE	FALSE	FALSE	Self	-0.002	-0.002
Scan: 19587 Run: B190715_08_HF_LS_IN_130_ECLP_DSSO_01_SCX22_hSAX07_rep1 P1_VSKAMMDNLQTETVINR P2_DGQEEKQVSFNSIYMMADSGAR 3 6	B190715_08_HF_LS_IN_130_ECLP_DSSO_01_SCX22_hSAX07_rep1	19587	P0A8T7	FALSE	P0A8T7	P0A8T7	FALSE	DGQEEKQVSFNSIYMMADSGAR	VSKAMMDNLQTETVINR	710	693	22	17	6	3	715	695	4	13.368	FALSE	TRUE	FALSE	FALSE	Self	-0.002	-0.002
Scan: 17753 Run: B190712_05_HF_LS_IN_130_ECLP_DSSO_01_SCX24_hSAX07_rep2 P1_LHKAHYVLoxMNVEAPQEVIDELETTFR P2_HAVTEASPoxMVKAK 3 11	B190712_05_HF_LS_IN_130_ECLP_DSSO_01_SCX24_hSAX07_rep2	17753	P02358	FALSE	P02358	P02358	FALSE	LHKAHYVLoxMNVEAPQEVIDELETTFR	HAVTEASPoxMVKAK	54	94	26	13	3	11	56	104	5	13.368	FALSE	TRUE	FALSE	FALSE	Self	-0.002	-0.002
Scan: 14518 Run: B190715_07_HF_LS_IN_130_ECLP_DSSO_01_SCX22_hSAX06_rep2 P1_VFHADKTYFVLNGTSAANK P2_LGDLLIHEGSAKDAQK 6 12	B190715_07_HF_LS_IN_130_ECLP_DSSO_01_SCX22_hSAX06_rep2	14518	P21169	FALSE	P21169	P21169	FALSE	LGDLLIHEGSAKDAQK	VFHADKTYFVLNGTSAANK	158	178	16	19	12	6	169	183	6	13.367	FALSE	TRUE	FALSE	FALSE	Self	-0.002	-0.002
Scan: 14152 Run: B190704_09_HF_LS_IN_130_ECLP_DSSO_01_SCX20_hSAX10_rep1 P1_LAIALAQEGGIGFIHKNMSIER P2_GoxMGSLGAoxMSKGSSDR 16 10	B190704_09_HF_LS_IN_130_ECLP_DSSO_01_SCX20_hSAX10_rep1	14152	P0ADG7	FALSE	P0ADG7	P0ADG7	FALSE	LAIALAQEGGIGFIHKNMSIER	GoxMGSLGAoxMSKGSSDR	57	387	22	15	16	10	72	396	5	13.366	FALSE	TRUE	FALSE	FALSE	Self	-0.002	-0.002
Scan: 15385 Run: B190715_11_HF_LS_IN_130_ECLP_DSSO_01_SCX22_hSAX08_rep1 P1_VTYGEHVFDFGKPFEK P2_KYRPETDoxMADLDNFDAAK 12 1	B190715_11_HF_LS_IN_130_ECLP_DSSO_01_SCX22_hSAX08_rep1	15385	P0A8N5	FALSE	P0A8N5	P0A8N5	FALSE	KYRPETDoxMADLDNFDAAK	VTYGEHVFDFGKPFEK	335	311	18	16	1	12	335	322	5	13.366	FALSE	TRUE	FALSE	FALSE	Self	-0.002	-0.002
Scan: 18556 Run: B180726_02_Lumos_FO_IN_130_MycoDSSO_SCX11_hSAX_f3t6_rep1 P1_LPISLVSPTSNKK P2_LPISLVSPTSNKK 12 12	B180726_02_Lumos_FO_IN_130_MycoDSSO_SCX11_hSAX_f3t6_rep1	18556	Q50314	FALSE	Q50314	Q50314	FALSE	LPISLVSPTSNKK	LPISLVSPTSNKK	237	237	13	13	12	12	248	248	4	13.366	FALSE	TRUE	FALSE	FALSE	Self	-0.002	-0.002
Scan: 16152 Run: B180726_09_Lumos_FO_IN_130_MycoDSSO_SCX11_hSAX_f18_rep1 P1_VGSAAQIKAIK P2_EIATQKSFSEALEAQTNTAFK 8 6	B180726_09_Lumos_FO_IN_130_MycoDSSO_SCX11_hSAX_f18_rep1	16152	Q50329	FALSE	Q50329	Q50329	FALSE	EIATQKSFSEALEAQTNTAFK	VGSAAQIKAIK	473	366	21	11	6	8	478	373	4	13.366	FALSE	TRUE	FALSE	FALSE	Self	-0.002	-0.002
Scan: 12902 Run: B190704_02_HF_LS_IN_130_ECLP_DSSO_01_SCX20_hSAX06_rep1 P1_GEILGGMAAVEQPEKPAAQPKK P2_DLETQSQDGTFDKLTKK 21 13	B190704_02_HF_LS_IN_130_ECLP_DSSO_01_SCX20_hSAX06_rep1	12902	P0A7V3	FALSE	P0A7V0	P0A7V0	FALSE	GEILGGMAAVEQPEKPAAQPKK	DLETQSQDGTFDKLTKK	205	116	22	17	21	13	225	128	6	13.365	FALSE	TRUE	FALSE	FALSE	Between	0	0.001
Scan: 15946 Run: B190715_06_HF_LS_IN_130_ECLP_DSSO_01_SCX22_hSAX06_rep1 P1_HVAILGDLQGPKIR P2_FLLDANLGKGEGDKEK 12 9	B190715_06_HF_LS_IN_130_ECLP_DSSO_01_SCX22_hSAX06_rep1	15946	P21599	FALSE	P21599	P21599	FALSE	HVAILGDLQGPKIR	FLLDANLGKGEGDKEK	64	94	14	16	12	9	75	102	4	13.365	FALSE	TRUE	FALSE	FALSE	Self	-0.002	-0.002
Scan: 18729 Run: B190704_05_HF_LS_IN_130_ECLP_DSSO_01_SCX20_hSAX07_rep2 P1_TAAQDGDMIFFGADNKK P2_SVEFAVFAGPANDPKGR 16 15	B190704_05_HF_LS_IN_130_ECLP_DSSO_01_SCX20_hSAX07_rep2	18729	P21889	FALSE	P21889	P21889	FALSE	SVEFAVFAGPANDPKGR	TAAQDGDMIFFGADNKK	301	384	17	17	15	16	315	399	4	13.364	FALSE	TRUE	FALSE	FALSE	Self	-0.002	-0.002
Scan: 19315 Run: B180726_27_Lumos_FO_IN_130_MycoDSSO_SCX12_hSAX_f11t14_rep1 P1_RTTPSIVSYKNNEIIVGDAAK P2_FASVVVSQGNKTE 10 11	B180726_27_Lumos_FO_IN_130_MycoDSSO_SCX12_hSAX_f11t14_rep1	19315	P75344	FALSE	P78017	P78017	FALSE	RTTPSIVSYKNNEIIVGDAAK	FASVVVSQGNKTE	38	205	21	13	10	11	47	215	4	13.364	FALSE	TRUE	FALSE	FALSE	Between	0	0.001
Scan: 14022 Run: B190704_06_HF_LS_IN_130_ECLP_DSSO_01_SCX20_hSAX08_rep1 P1_YIFELNPDHVLVKR P2_LADEVDESAKEAEK 13 10	B190704_06_HF_LS_IN_130_ECLP_DSSO_01_SCX20_hSAX08_rep1	14022	P0A6Z3	FALSE	P0A6Z3	P0A6Z3	FALSE	LADEVDESAKEAEK	YIFELNPDHVLVKR	493	566	14	14	10	13	502	578	4	13.363	FALSE	TRUE	FALSE	FALSE	Self	-0.002	-0.002
Scan: 15842 Run: B190704_03_HF_LS_IN_130_ECLP_DSSO_01_SCX20_hSAX06_rep2 P1_KPLWcmCGDTGPEVVQR P2_KPLWcmCGDTGPEVVQR 1 1	B190704_03_HF_LS_IN_130_ECLP_DSSO_01_SCX20_hSAX06_rep2	15842	P0AFP6	FALSE	P0AFP6	P0AFP6	FALSE	KPLWcmCGDTGPEVVQR	KPLWcmCGDTGPEVVQR	153	153	15	15	1	1	153	153	4	13.363	FALSE	TRUE	FALSE	FALSE	Self	-0.002	-0.002
Scan: 12810 Run: B190513_02_HF_LS_IN_130_ECLP_DSSO_01_SCX18_hSAX06_rep1 P1_LKDLETQSQDGTFDK P2_GEILGGMAAVEQPEKPAAQPKK 2 21	B190513_02_HF_LS_IN_130_ECLP_DSSO_01_SCX18_hSAX06_rep1	12810	P0A7V3	FALSE	P0A7V0	P0A7V0	FALSE	GEILGGMAAVEQPEKPAAQPKK	LKDLETQSQDGTFDK	205	114	22	15	21	2	225	115	4	13.362	FALSE	TRUE	FALSE	FALSE	Between	0	0.001
Scan: 15238 Run: B190704_05_HF_LS_IN_130_ECLP_DSSO_01_SCX20_hSAX07_rep2 P1_oxMDAAQLTEEGYYSVFGKSGAR P2_LLDAHKGQLPTR 17 6	B190704_05_HF_LS_IN_130_ECLP_DSSO_01_SCX20_hSAX07_rep2	15238	P36683	FALSE	P36683	P36683	FALSE	oxMDAAQLTEEGYYSVFGKSGAR	LLDAHKGQLPTR	743	723	21	12	17	6	759	728	5	13.361	FALSE	TRUE	FALSE	FALSE	Self	-0.002	-0.002
Scan: 26061 Run: B180630_19_Lumos_FO_IN_130_MycoDSSO_SCX13_hSAX_f18rep1 P1_KSFVQISDFITNSK P2_KSFVQISDFITNSK 1 1	B180630_19_Lumos_FO_IN_130_MycoDSSO_SCX13_hSAX_f18rep1	26061	Q50365	FALSE	Q50365	Q50365	FALSE	KSFVQISDFITNSK	KSFVQISDFITNSK	764	764	14	14	1	1	764	764	4	13.36	FALSE	TRUE	FALSE	FALSE	Self	-0.002	-0.002
Scan: 12151 Run: B190704_12_HF_LS_IN_130_ECLP_DSSO_01_SCX20_hSAX05_rep2 P1_SFSHQAGASSKQPALGYLN P2_LATQQSHIPAKTVEDAVK 11 11	B190704_12_HF_LS_IN_130_ECLP_DSSO_01_SCX20_hSAX05_rep2	12151	P0A6Y1	FALSE	P02359	P02359	FALSE	LATQQSHIPAKTVEDAVK	SFSHQAGASSKQPALGYLN	10	161	18	19	11	11	20	171	5	13.36	FALSE	TRUE	FALSE	FALSE	Between	0	0.001
Scan: 4412 Run: B180703_14_Lumos_FO_IN_130_MycoDSSO_SCX14_hSAX_f20_rep1 P1_NQQETAAKSER P2_NQQETAAKSER 8 8	B180703_14_Lumos_FO_IN_130_MycoDSSO_SCX14_hSAX_f20_rep1	4412	P75471	FALSE	P75471	P75471	FALSE	NQQETAAKSER	NQQETAAKSER	774	774	11	11	8	8	781	781	3	13.36	FALSE	TRUE	FALSE	FALSE	Self	-0.002	-0.002
Scan: 15238 Run: B190715_17_HF_LS_IN_130_ECLP_DSSO_01_SCX22_hSAX05_rep2 P1_VVADAIAKFNIDADKVNPR P2_GIYKLETIEGSKGK 8 12	B190715_17_HF_LS_IN_130_ECLP_DSSO_01_SCX22_hSAX05_rep2	15238	P0AFG8	FALSE	P0AFG8	P0AFG8	FALSE	VVADAIAKFNIDADKVNPR	GIYKLETIEGSKGK	867	713	19	14	8	12	874	724	5	13.36	FALSE	TRUE	FALSE	FALSE	Self	-0.002	-0.002
Scan: 6938 Run: B190712_13_HF_LS_IN_130_ECLP_DSSO_01_SCX24_hSAX05_rep2 P1_GVHEGHVAAEVIAGKK P2_AEAPAAAPAAKAEGK 15 11	B190712_13_HF_LS_IN_130_ECLP_DSSO_01_SCX24_hSAX05_rep2	6938	P0A9P0	FALSE	P06959	P06959	FALSE	GVHEGHVAAEVIAGKK	AEAPAAAPAAKAEGK	324	303	16	15	15	11	338	313	5	13.36	FALSE	TRUE	FALSE	FALSE	Between	0	0.001
Scan: 20648 Run: B190715_17_HF_LS_IN_130_ECLP_DSSO_01_SCX22_hSAX05_rep2 P1_ToxMLYAINGGVDEKLK P2_DAIPTQSVLTITSNVVYGKK 13 19	B190715_17_HF_LS_IN_130_ECLP_DSSO_01_SCX22_hSAX05_rep2	20648	P09373	FALSE	P09373	P09373	FALSE	DAIPTQSVLTITSNVVYGKK	ToxMLYAINGGVDEKLK	597	442	20	15	19	13	615	454	4	13.359	FALSE	TRUE	FALSE	FALSE	Self	-0.002	-0.002
Scan: 12374 Run: B190704_06_HF_LS_IN_130_ECLP_DSSO_01_SCX20_hSAX08_rep1 P1_NIKVDEAGFEAAMEEQR P2_AGGKHNDLENVGYTAR 3 4	B190704_06_HF_LS_IN_130_ECLP_DSSO_01_SCX20_hSAX08_rep1	12374	P00957	FALSE	P00957	P00957	FALSE	NIKVDEAGFEAAMEEQR	AGGKHNDLENVGYTAR	417	71	17	16	3	4	419	74	4	13.359	FALSE	TRUE	FALSE	FALSE	Self	-0.002	-0.002
Scan: 24600 Run: B180711_06_Lumos_FO_IN_130_MycoDSSO_SCX11_hSAX_f19_rep2 P1_EQAQDVKASLANLTK P2_EQAQDVKASLANLTK 7 7	B180711_06_Lumos_FO_IN_130_MycoDSSO_SCX11_hSAX_f19_rep2	24600	P75471	FALSE	P75471	P75471	FALSE	EQAQDVKASLANLTK	EQAQDVKASLANLTK	317	317	15	15	7	7	323	323	4	13.358	FALSE	TRUE	FALSE	FALSE	Self	-0.002	-0.002
Scan: 16149 Run: B190704_04_HF_LS_IN_130_ECLP_DSSO_01_SCX20_hSAX07_rep1 P1_VGLFAEGVAVKR P2_GFGGEVLLHGANFDEAKAK 11 17	B190704_04_HF_LS_IN_130_ECLP_DSSO_01_SCX20_hSAX07_rep1	16149	P04968	FALSE	P04968	P04968	FALSE	VGLFAEGVAVKR	GFGGEVLLHGANFDEAKAK	235	123	12	19	11	17	245	139	5	13.357	FALSE	TRUE	FALSE	FALSE	Self	-0.002	-0.002
Scan: 25778 Run: B180711_19_Lumos_FO_IN_130_MycoDSSO_SCX11_hSAX_f28t30_rep1 P1_ITQNFWLPEKIPVSNDIPSWK P2_ITQNFWLPEKIPVSNDIPSWK 10 10	B180711_19_Lumos_FO_IN_130_MycoDSSO_SCX11_hSAX_f28t30_rep1	25778	P75461	FALSE	P75461	P75461	FALSE	ITQNFWLPEKIPVSNDIPSWK	ITQNFWLPEKIPVSNDIPSWK	46	46	21	21	10	10	55	55	4	13.357	FALSE	TRUE	FALSE	FALSE	Self	-0.002	-0.002
Scan: 9574 Run: B190513_02_HF_LS_IN_130_ECLP_DSSO_01_SCX18_hSAX06_rep1 P1_VAGEMNLSKTQLR P2_EAAATAGEKEDAPR 9 9	B190513_02_HF_LS_IN_130_ECLP_DSSO_01_SCX18_hSAX06_rep1	9574	P45577	FALSE	P45577	P45577	FALSE	EAAATAGEKEDAPR	VAGEMNLSKTQLR	123	46	14	13	9	9	131	54	4	13.356	FALSE	TRUE	FALSE	FALSE	Self	-0.002	-0.002
Scan: 22444 Run: B180630_05_Lumos_FO_IN_130_MycoDSSO_SCX13_hSAX_f28t29rep1 P1_LDPDKGIFIWFNQTGFNTK P2_IGLVENDEYHIDKR 5 13	B180630_05_Lumos_FO_IN_130_MycoDSSO_SCX13_hSAX_f28t29rep1	22444	P75405	FALSE	P75405	P75405	FALSE	IGLVENDEYHIDKR	LDPDKGIFIWFNQTGFNTK	194	237	14	19	13	5	206	241	5	13.356	FALSE	TRUE	FALSE	FALSE	Self	-0.002	-0.002
Scan: 19228 Run: B180723_09_Lumos_FO_IN_130_MycoDSSO_SCX14_hSAX_f15t16_rep1 P1_VSFQGVFKGPNK P2_QNSNTLSFEKQNEHLVNFK 8 10	B180723_09_Lumos_FO_IN_130_MycoDSSO_SCX14_hSAX_f15t16_rep1	19228	P75368	FALSE	P75368	P75368	FALSE	VSFQGVFKGPNK	QNSNTLSFEKQNEHLVNFK	523	437	12	19	8	10	530	446	5	13.356	FALSE	TRUE	FALSE	FALSE	Self	-0.002	-0.002
Scan: 11574 Run: B190712_13_HF_LS_IN_130_ECLP_DSSO_01_SCX24_hSAX05_rep2 P1_KHQFAQSLNYEIAK P2_KHQFAQSLNYEIAK 1 1	B190712_13_HF_LS_IN_130_ECLP_DSSO_01_SCX24_hSAX05_rep2	11574	P0A9M8	FALSE	P0A9M8	P0A9M8	FALSE	KHQFAQSLNYEIAK	KHQFAQSLNYEIAK	115	115	14	14	1	1	115	115	5	13.356	FALSE	TRUE	FALSE	FALSE	Self	-0.002	-0.002
Scan: 21225 Run: B180625_17_Lumos_LS_IN_130_MycoDSSO_SCX13_hSAX_f21_rep1 P1_LSAFDQKINALAEQINTQK P2_INALAEQINTQKAEHADSEK 7 12	B180625_17_Lumos_LS_IN_130_MycoDSSO_SCX13_hSAX_f21_rep1	21225	P75471	FALSE	P75471	P75471	FALSE	INALAEQINTQKAEHADSEK	LSAFDQKINALAEQINTQK	1716	1709	20	19	12	7	1727	1715	5	13.355	FALSE	TRUE	FALSE	FALSE	Self	-0.002	-0.002
Scan: 13187 Run: B190712_04_HF_LS_IN_130_ECLP_DSSO_01_SCX24_hSAX07_rep1 P1_LGVDVYAVSTDTHFTHKAWHSSSETIAK P2_AAQYVASHPGEVcmCPAKWK 17 16	B190712_04_HF_LS_IN_130_ECLP_DSSO_01_SCX24_hSAX07_rep1	13187	P0AE08	FALSE	P0AE08	P0AE08	FALSE	LGVDVYAVSTDTHFTHKAWHSSSETIAK	AAQYVASHPGEVcmCPAKWK	64	154	28	18	17	16	80	169	6	13.355	FALSE	TRUE	FALSE	FALSE	Self	-0.002	-0.002
Scan: 16106 Run: B190704_11_HF_LS_IN_130_ECLP_DSSO_01_SCX20_hSAX05_rep1 P1_SFSHQAGASSKQPALGYLN P2_LADTIAAHMPLKLADK 11 12	B190704_11_HF_LS_IN_130_ECLP_DSSO_01_SCX20_hSAX05_rep1	16106	P0A9M0	FALSE	P02359	P02359	FALSE	LADTIAAHMPLKLADK	SFSHQAGASSKQPALGYLN	165	161	16	19	12	11	176	171	5	13.354	FALSE	TRUE	FALSE	FALSE	Between	0	0.001
Scan: 22033 Run: B190513_06_HF_LS_IN_130_ECLP_DSSO_01_SCX18_hSAX08_rep1 P1_GQYGHVVIDMYPLEPGSNPKGYEFINDIK P2_GIQEQLKAGPLAGYPVVDMGIR 20 7	B190513_06_HF_LS_IN_130_ECLP_DSSO_01_SCX18_hSAX08_rep1	22033	P0A6M8	FALSE	P0A6M8	P0A6M8	FALSE	GQYGHVVIDMYPLEPGSNPKGYEFINDIK	GIQEQLKAGPLAGYPVVDMGIR	513	556	29	22	20	7	532	562	5	13.353	FALSE	TRUE	FALSE	FALSE	Self	-0.002	-0.002
Scan: 15876 Run: B190715_09_HF_LS_IN_130_ECLP_DSSO_01_SCX22_hSAX07_rep2 P1_LGVDVYAVSTDTHFTHKAWHSSSETIAK P2_IKYAMIGDPTGALTR 17 2	B190715_09_HF_LS_IN_130_ECLP_DSSO_01_SCX22_hSAX07_rep2	15876	P0AE08	FALSE	P0AE08	P0AE08	FALSE	LGVDVYAVSTDTHFTHKAWHSSSETIAK	IKYAMIGDPTGALTR	64	92	28	15	17	2	80	93	6	13.353	FALSE	TRUE	FALSE	FALSE	Self	-0.002	-0.002
Scan: 15495 Run: B190704_05_HF_LS_IN_130_ECLP_DSSO_01_SCX20_hSAX07_rep2 P1_NQAFKNGEFIEITEKDTEGR P2_IKYAoxMIGDPTGALTR 5 2	B190704_05_HF_LS_IN_130_ECLP_DSSO_01_SCX20_hSAX07_rep2	15495	P0AE08	FALSE	P0AE08	P0AE08	FALSE	IKYAoxMIGDPTGALTR	NQAFKNGEFIEITEKDTEGR	92	13	15	20	2	5	93	17	5	13.353	FALSE	TRUE	FALSE	FALSE	Self	-0.002	-0.002
Scan: 18069 Run: B190715_07_HF_LS_IN_130_ECLP_DSSO_01_SCX22_hSAX06_rep2 P1_ANMLAHMETQNKIYNILTPEQK P2_AMHDIIASDTFDKVK 12 13	B190715_07_HF_LS_IN_130_ECLP_DSSO_01_SCX22_hSAX06_rep2	18069	P77754	FALSE	P77754	P77754	FALSE	ANMLAHMETQNKIYNILTPEQK	AMHDIIASDTFDKVK	114	86	22	15	12	13	125	98	5	13.352	FALSE	TRUE	FALSE	FALSE	Self	-0.002	-0.002
Scan: 19321 Run: B190513_06_HF_LS_IN_130_ECLP_DSSO_01_SCX18_hSAX08_rep1 P1_YVDEQAPWVVAKQEGR P2_VALIENAEFVEGSDKLLR 12 15	B190513_06_HF_LS_IN_130_ECLP_DSSO_01_SCX18_hSAX08_rep1	19321	P00959	FALSE	P00959	P00959	FALSE	VALIENAEFVEGSDKLLR	YVDEQAPWVVAKQEGR	583	455	18	16	15	12	597	466	4	13.352	FALSE	TRUE	FALSE	FALSE	Self	-0.002	-0.002
Scan: 16420 Run: B190715_08_HF_LS_IN_130_ECLP_DSSO_01_SCX22_hSAX07_rep1 P1_QLAEDPFNNWVALNKK P2_ANPWQQFAETHNKGDRVEGK 15 13	B190715_08_HF_LS_IN_130_ECLP_DSSO_01_SCX22_hSAX07_rep1	16420	P0AG67	FALSE	P0AG67	P0AG67	FALSE	QLAEDPFNNWVALNKK	ANPWQQFAETHNKGDRVEGK	435	351	16	20	15	13	449	363	6	13.351	FALSE	TRUE	FALSE	FALSE	Self	-0.002	-0.002
Scan: 16134 Run: B190513_13_HF_LS_IN_130_ECLP_DSSO_01_SCX18_hSAX04_rep1 P1_NLMTSYDTLTKQK P2_NLMTSYDTLTKQK 13 11	B190513_13_HF_LS_IN_130_ECLP_DSSO_01_SCX18_hSAX04_rep1	16134	P21367	FALSE	P21367	P21367	FALSE	NLMTSYDTLTKQK	NLMTSYDTLTKQK	196	196	13	13	13	11	208	206	3	13.349	FALSE	TRUE	FALSE	FALSE	Self	-0.002	-0.002
Scan: 10683 Run: B190513_18_HF_LS_IN_130_ECLP_DSSO_01_SCX18_hSAX01_rep2 P1_NIIAVSSGKGGVGK P2_NIIAVSSGKGGVGK 9 9	B190513_18_HF_LS_IN_130_ECLP_DSSO_01_SCX18_hSAX01_rep2	10683	P0AF08	FALSE	P0AF08	P0AF08	FALSE	NIIAVSSGKGGVGK	NIIAVSSGKGGVGK	108	108	14	14	9	9	116	116	4	13.347	FALSE	TRUE	FALSE	FALSE	Self	-0.002	-0.002
Scan: 12876 Run: B180803_03_Lumos_FO_IN_130_MycoDSSO_SCX12_hSAX_f15t16_rep2 P1_NLEQSNASLLKK P2_NLEQSNASLLKK 11 11	B180803_03_Lumos_FO_IN_130_MycoDSSO_SCX12_hSAX_f15t16_rep2	12876	P75471	FALSE	P75471	P75471	FALSE	NLEQSNASLLKK	NLEQSNASLLKK	1085	1085	12	12	11	11	1095	1095	4	13.347	FALSE	TRUE	FALSE	FALSE	Self	-0.002	-0.002
Scan: 14655 Run: B190715_12_HF_LS_IN_130_ECLP_DSSO_01_SCX22_hSAX08_rep2 P1_YLGSDYVVKSSVGHIR P2_QLAEKADHIYLATDLDR 9 5	B190715_12_HF_LS_IN_130_ECLP_DSSO_01_SCX22_hSAX08_rep2	14655	P06612	FALSE	P06612	P06612	FALSE	YLGSDYVVKSSVGHIR	QLAEKADHIYLATDLDR	20	98	16	17	9	5	28	102	5	13.347	FALSE	TRUE	FALSE	FALSE	Self	-0.002	-0.002
Scan: 26513 Run: B180723_12_Lumos_FO_IN_130_MycoDSSO_SCX14_hSAX_f17_rep2 P1_VEQLTHKPQVLQLQQLEQLSSTVVKK P2_AQKTAAQEIADTFFK 25 3	B180723_12_Lumos_FO_IN_130_MycoDSSO_SCX14_hSAX_f17_rep2	26513	P75177	FALSE	P75177	P75177	FALSE	VEQLTHKPQVLQLQQLEQLSSTVVKK	AQKTAAQEIADTFFK	635	661	26	15	25	3	659	663	5	13.347	FALSE	TRUE	FALSE	FALSE	Self	-0.002	-0.002
Scan: 19393 Run: B180625_19_Lumos_LS_IN_130_MycoDSSO_SCX13_hSAX_f21_rep2 P1_QTTEKYDTDLLKER P2_LIAQAMALVGKNGVITTDDAK 12 11	B180625_19_Lumos_LS_IN_130_MycoDSSO_SCX13_hSAX_f21_rep2	19393	P78012	FALSE	P78012	P78012	FALSE	LIAQAMALVGKNGVITTDDAK	QTTEKYDTDLLKER	159	353	21	14	11	12	169	364	4	13.346	FALSE	TRUE	FALSE	FALSE	Self	-0.002	-0.002
Scan: 19141 Run: B180703_28_Lumos_FO_IN_130_MycoDSSO_SCX14_hSAX_f24_rep1 P1_FNQNVDLKEFDELK P2_EHKDDLSTELLIK 8 3	B180703_28_Lumos_FO_IN_130_MycoDSSO_SCX14_hSAX_f24_rep1	19141	Q50313	FALSE	Q50313	Q50313	FALSE	FNQNVDLKEFDELK	EHKDDLSTELLIK	122	227	14	13	8	3	129	229	5	13.346	FALSE	TRUE	FALSE	FALSE	Self	-0.002	-0.002
Scan: 15581 Run: B180723_09_Lumos_FO_IN_130_MycoDSSO_SCX14_hSAX_f15t16_rep1 P1_SQAILKQANINPDKR P2_NVASAYKIEGDLR 6 7	B180723_09_Lumos_FO_IN_130_MycoDSSO_SCX14_hSAX_f15t16_rep1	15581	Q50297	FALSE	Q50297	Q50297	FALSE	NVASAYKIEGDLR	SQAILKQANINPDKR	58	30	13	15	7	6	64	35	4	13.345	FALSE	TRUE	FALSE	FALSE	Self	-0.002	-0.002
Scan: 15353 Run: B190712_02_HF_LS_IN_130_ECLP_DSSO_01_SCX24_hSAX06_rep1 P1_KVSQALDILTYTNKK P2_KVLESAIANAEHNDGADIDDLKVTK 1 22	B190712_02_HF_LS_IN_130_ECLP_DSSO_01_SCX24_hSAX06_rep1	15353	P61175	FALSE	P61175	P61175	FALSE	KVLESAIANAEHNDGADIDDLKVTK	KVSQALDILTYTNKK	49	28	25	15	22	1	70	28	6	13.345	FALSE	TRUE	FALSE	FALSE	Self	-0.002	-0.002
Scan: 29357 Run: B180711_03_Lumos_FO_IN_130_MycoDSSO_SCX11_hSAX_f17_rep1 P1_VSEPKTVPVPPAVSSINIQTVNR P2_LESIVGTNALHVFGLNLAATGLTEKR 5 25	B180711_03_Lumos_FO_IN_130_MycoDSSO_SCX11_hSAX_f17_rep1	29357	Q50365	FALSE	P75389	P75389	FALSE	VSEPKTVPVPPAVSSINIQTVNR	LESIVGTNALHVFGLNLAATGLTEKR	634	345	23	26	5	25	638	369	5	13.342	FALSE	TRUE	FALSE	FALSE	Between	0	0.001
Scan: 21007 Run: B180711_05_Lumos_FO_IN_130_MycoDSSO_SCX11_hSAX_f19_rep1 P1_KLDQIQLESQLSAK P2_KLDQIQLESQLSAK 1 1	B180711_05_Lumos_FO_IN_130_MycoDSSO_SCX11_hSAX_f19_rep1	21007	P75471	FALSE	P75471	P75471	FALSE	KLDQIQLESQLSAK	KLDQIQLESQLSAK	1674	1674	14	14	1	1	1674	1674	3	13.341	FALSE	TRUE	FALSE	FALSE	Self	-0.002	-0.002
Scan: 19784 Run: B190513_02_HF_LS_IN_130_ECLP_DSSO_01_SCX18_hSAX06_rep1 P1_VALTGLTMAEKFR P2_DLEHPIEVPVGKATLGR 11 12	B190513_02_HF_LS_IN_130_ECLP_DSSO_01_SCX18_hSAX06_rep1	19784	P0ABB4	FALSE	P0ABB4	P0ABB4	FALSE	DLEHPIEVPVGKATLGR	VALTGLTMAEKFR	71	220	17	13	12	11	82	230	5	13.34	FALSE	TRUE	FALSE	FALSE	Self	-0.002	-0.002
Scan: 17810 Run: B180705_36_Lumos_FO_IN_130_MycoDSSO_SCX14_hSAX_f28t30_rep1 P1_FAIAEKYGoxMSSR P2_ASDIEKEFAEIDHFIR 6 6	B180705_36_Lumos_FO_IN_130_MycoDSSO_SCX14_hSAX_f28t30_rep1	17810	P78007	FALSE	P78007	P78007	FALSE	FAIAEKYGoxMSSR	ASDIEKEFAEIDHFIR	156	201	12	16	6	6	161	206	4	13.339	FALSE	TRUE	FALSE	FALSE	Self	-0.002	-0.002
Scan: 12933 Run: B190513_06_HF_LS_IN_130_ECLP_DSSO_01_SCX18_hSAX08_rep1 P1_LTAADYEDNVAQDKR P2_EKINcmCFEDPAFTADYHDPEK 14 2	B190513_06_HF_LS_IN_130_ECLP_DSSO_01_SCX18_hSAX08_rep1	12933	P77243	FALSE	P77243	P77243	FALSE	LTAADYEDNVAQDKR	EKINcmCFEDPAFTADYHDPEK	361	381	15	20	14	2	374	382	4	13.339	FALSE	TRUE	FALSE	FALSE	Self	-0.002	-0.002
Scan: 21036 Run: B180711_06_Lumos_FO_IN_130_MycoDSSO_SCX11_hSAX_f19_rep2 P1_FKQQVQNFNELQQK P2_ELLQAVAELEKK 2 11	B180711_06_Lumos_FO_IN_130_MycoDSSO_SCX11_hSAX_f19_rep2	21036	P78017	FALSE	P78017	P78017	FALSE	ELLQAVAELEKK	FKQQVQNFNELQQK	33	45	12	14	11	2	43	46	3	13.339	FALSE	TRUE	FALSE	FALSE	Self	-0.002	-0.002
Scan: 15013 Run: B190704_05_HF_LS_IN_130_ECLP_DSSO_01_SCX20_hSAX07_rep2 P1_EPNMAETKAAYAVVDDGKR P2_APEcmCFYIEQKLR 8 10	B190704_05_HF_LS_IN_130_ECLP_DSSO_01_SCX20_hSAX07_rep2	15013	P76558	FALSE	P76558	P76558	FALSE	APEcmCFYIEQKLR	EPNMAETKAAYAVVDDGKR	140	230	12	19	10	8	149	237	4	13.338	FALSE	TRUE	FALSE	FALSE	Self	-0.002	-0.002
Scan: 31249 Run: B180726_12_Lumos_FO_IN_130_MycoDSSO_SCX11_hSAX_f20_rep2 P1_VVQGANYFKDSVIVDAEALAK P2_NGKSFNTSMGFTPLEGLIoxMGTR 9 3	B180726_12_Lumos_FO_IN_130_MycoDSSO_SCX11_hSAX_f20_rep2	31249	P75245	FALSE	P75245	P75245	FALSE	VVQGANYFKDSVIVDAEALAK	NGKSFNTSMGFTPLEGLIoxMGTR	90	216	21	22	9	3	98	218	4	13.337	FALSE	TRUE	FALSE	FALSE	Self	-0.002	-0.002
Scan: 20420 Run: B180723_12_Lumos_FO_IN_130_MycoDSSO_SCX14_hSAX_f17_rep2 P1_VTVGPKGQNVILGR P2_KINTNEEIEQVAAISSGSKEIGK 6 19	B180723_12_Lumos_FO_IN_130_MycoDSSO_SCX14_hSAX_f17_rep2	20420	P78012	FALSE	P78012	P78012	FALSE	KINTNEEIEQVAAISSGSKEIGK	VTVGPKGQNVILGR	136	28	23	14	19	6	154	33	5	13.337	FALSE	TRUE	FALSE	FALSE	Self	-0.002	-0.002
Scan: 14049 Run: B190715_21_HF_LS_IN_130_ECLP_DSSO_01_SCX22_hSAX02_rep1 P1_YRNDKNGIIHTTIGK P2_GLMPNPKVGTVTPNVAEAVK 5 7	B190715_21_HF_LS_IN_130_ECLP_DSSO_01_SCX22_hSAX02_rep1	14049	P0A7L0	FALSE	P0A7L0	P0A7L0	FALSE	GLMPNPKVGTVTPNVAEAVK	YRNDKNGIIHTTIGK	135	163	20	15	7	5	141	167	5	13.337	FALSE	TRUE	FALSE	FALSE	Self	-0.002	-0.002
Scan: 15421 Run: B190704_03_HF_LS_IN_130_ECLP_DSSO_01_SCX20_hSAX06_rep2 P1_LHGGEPANFLDVGGGATKER P2_KLADSGLNIIAAK 18 1	B190704_03_HF_LS_IN_130_ECLP_DSSO_01_SCX20_hSAX06_rep2	15421	P0A836	FALSE	P0A836	P0A836	FALSE	LHGGEPANFLDVGGGATKER	KLADSGLNIIAAK	278	360	20	13	18	1	295	360	3	13.337	FALSE	TRUE	FALSE	FALSE	Self	-0.002	-0.002
Scan: 16427 Run: B190715_06_HF_LS_IN_130_ECLP_DSSO_01_SCX22_hSAX06_rep1 P1_VPGLDHKHNLQITK P2_TPELNLFKESWQDLPQNK 7 8	B190715_06_HF_LS_IN_130_ECLP_DSSO_01_SCX22_hSAX06_rep1	16427	P0AC53	FALSE	P0AC53	P0AC53	FALSE	TPELNLFKESWQDLPQNK	VPGLDHKHNLQITK	354	390	18	14	8	7	361	396	4	13.337	FALSE	TRUE	FALSE	FALSE	Self	-0.002	-0.002
Scan: 7717 Run: B190712_05_HF_LS_IN_130_ECLP_DSSO_01_SCX24_hSAX07_rep2 P1_TYHKESDELIAK P2_TYHKESDELIAK 4 4	B190712_05_HF_LS_IN_130_ECLP_DSSO_01_SCX24_hSAX07_rep2	7717	P0A858	FALSE	P0A858	P0A858	FALSE	TYHKESDELIAK	TYHKESDELIAK	100	100	12	12	4	4	103	103	6	13.337	FALSE	TRUE	FALSE	FALSE	Self	-0.002	-0.002
Scan: 16387 Run: B190715_22_HF_LS_IN_130_ECLP_DSSO_01_SCX22_hSAX02_rep2 P1_SANIALVLYKDGER P2_AYNTVVPASGKVLTGGVDANALHRPK 10 11	B190715_22_HF_LS_IN_130_ECLP_DSSO_01_SCX22_hSAX02_rep2	16387	P0AG30	FALSE	P60422	P60422	FALSE	AYNTVVPASGKVLTGGVDANALHRPK	SANIALVLYKDGER	273	88	26	14	11	10	283	97	6	13.336	FALSE	TRUE	FALSE	FALSE	Between	0	0.001
Scan: 15607 Run: B180630_20_Lumos_FO_IN_130_MycoDSSO_SCX13_hSAX_f18rep2 P1_YQQELKQYTNK P2_SDVIIVAHDLTPSQTATLNKK 6 20	B180630_20_Lumos_FO_IN_130_MycoDSSO_SCX13_hSAX_f18rep2	15607	P75168	FALSE	P75168	P75168	FALSE	SDVIIVAHDLTPSQTATLNKK	YQQELKQYTNK	155	250	21	11	20	6	174	255	4	13.335	FALSE	TRUE	FALSE	FALSE	Self	-0.002	-0.002
Scan: 20505 Run: B190704_05_HF_LS_IN_130_ECLP_DSSO_01_SCX20_hSAX07_rep2 P1_DNEVDKILGLEIGADDYITKPFNPR P2_AMLHFcmCENPGKIQSR 6 11	B190704_05_HF_LS_IN_130_ECLP_DSSO_01_SCX20_hSAX07_rep2	20505	P0A9Q1	FALSE	P0A9Q1	P0A9Q1	FALSE	DNEVDKILGLEIGADDYITKPFNPR	AMLHFcmCENPGKIQSR	84	168	25	15	6	11	89	178	6	13.335	FALSE	TRUE	FALSE	FALSE	Self	-0.002	-0.002
Scan: 12547 Run: B190704_20_HF_LS_IN_130_ECLP_DSSO_01_SCX20_hSAX01_rep2 P1_TGRNPQTGKEITIAAAK P2_GLMPNPKVGTVTPNVAEAVK 9 7	B190704_20_HF_LS_IN_130_ECLP_DSSO_01_SCX20_hSAX01_rep2	12547	P0ACF4	FALSE	P0A7L0	P0A7L0	FALSE	TGRNPQTGKEITIAAAK	GLMPNPKVGTVTPNVAEAVK	59	135	17	20	9	7	67	141	5	13.335	FALSE	TRUE	FALSE	FALSE	Between	0	0.001
Scan: 21519 Run: B190712_05_HF_LS_IN_130_ECLP_DSSO_01_SCX24_hSAX07_rep2 P1_NAVDAAKALGIDAR P2_IALESVLLGDKE 7 11	B190712_05_HF_LS_IN_130_ECLP_DSSO_01_SCX24_hSAX07_rep2	21519	P0ABP8	FALSE	P0ABP8	P0ABP8	FALSE	NAVDAAKALGIDAR	IALESVLLGDKE	137	228	14	12	7	11	143	238	3	13.334	FALSE	TRUE	FALSE	FALSE	Self	-0.002	-0.002
Scan: 11739 Run: B190712_05_HF_LS_IN_130_ECLP_DSSO_01_SCX24_hSAX07_rep2 P1_RQDIESNLQYDAGDKGIYR P2_HYoxMQKEIYEQPNAIK 15 5	B190712_05_HF_LS_IN_130_ECLP_DSSO_01_SCX24_hSAX07_rep2	11739	P17169	FALSE	P17169	P17169	FALSE	RQDIESNLQYDAGDKGIYR	HYoxMQKEIYEQPNAIK	232	251	19	15	15	5	246	255	5	13.334	FALSE	TRUE	FALSE	FALSE	Self	-0.002	-0.002
Scan: 13428 Run: B190704_12_HF_LS_IN_130_ECLP_DSSO_01_SCX20_hSAX05_rep2 P1_ILREDVQAYVKEAIK P2_AEAPAAAPAAKAEGK 11 11	B190704_12_HF_LS_IN_130_ECLP_DSSO_01_SCX20_hSAX05_rep2	13428	P06959	FALSE	P06959	P06959	FALSE	AEAPAAAPAAKAEGK	ILREDVQAYVKEAIK	303	356	15	15	11	11	313	366	5	13.334	FALSE	TRUE	FALSE	FALSE	Self	-0.002	-0.002
Scan: 23225 Run: B190704_11_HF_LS_IN_130_ECLP_DSSO_01_SCX20_hSAX05_rep1 P1_NVVLDKSFGAPTITK P2_EVASKANDAAGDGTTTATVLAQAIITEGLK 6 5	B190704_11_HF_LS_IN_130_ECLP_DSSO_01_SCX20_hSAX05_rep1	23225	P0A6F5	FALSE	P0A6F5	P0A6F5	FALSE	NVVLDKSFGAPTITK	EVASKANDAAGDGTTTATVLAQAIITEGLK	37	76	15	30	6	5	42	80	4	13.334	FALSE	TRUE	FALSE	FALSE	Self	-0.002	-0.002
Scan: 14798 Run: B190712_02_HF_LS_IN_130_ECLP_DSSO_01_SCX24_hSAX06_rep1 P1_VKHPSEIVNVGDEITVK P2_RAASEAVKDAALScmCDQFFVNHR 2 8	B190712_02_HF_LS_IN_130_ECLP_DSSO_01_SCX24_hSAX06_rep1	14798	P0A7V0	FALSE	P0AG67	P0AG67	FALSE	RAASEAVKDAALScmCDQFFVNHR	VKHPSEIVNVGDEITVK	74	228	22	17	8	2	81	229	6	13.334	FALSE	TRUE	FALSE	FALSE	Between	0	0.001
Scan: 20239 Run: B180703_28_Lumos_FO_IN_130_MycoDSSO_SCX14_hSAX_f24_rep1 P1_TKDSNQLHIAALWLEK P2_NLTDTFYLDKNR 2 10	B180703_28_Lumos_FO_IN_130_MycoDSSO_SCX14_hSAX_f24_rep1	20239	P75564	FALSE	P75563	P75563	FALSE	NLTDTFYLDKNR	TKDSNQLHIAALWLEK	150	591	12	16	10	2	159	592	4	13.333	FALSE	TRUE	FALSE	FALSE	Between	0	0.001
Scan: 21110 Run: B190704_12_HF_LS_IN_130_ECLP_DSSO_01_SCX20_hSAX05_rep2 P1_RPKEPAILAEISGIVSFGK P2_IPQESGGTKDITGGLPR 3 9	B190704_12_HF_LS_IN_130_ECLP_DSSO_01_SCX20_hSAX05_rep2	21110	P0A8T7	FALSE	P0A8T7	P0A8T7	FALSE	RPKEPAILAEISGIVSFGK	IPQESGGTKDITGGLPR	1149	1124	19	17	3	9	1151	1132	4	13.333	FALSE	TRUE	FALSE	FALSE	Self	-0.002	-0.002
Scan: 22255 Run: B190704_06_HF_LS_IN_130_ECLP_DSSO_01_SCX20_hSAX08_rep1 P1_IKNGEYTYIINTTSGR P2_GLDLSPTKELLIDESLIGWK 2 8	B190704_06_HF_LS_IN_130_ECLP_DSSO_01_SCX20_hSAX08_rep1	22255	P00968	FALSE	P00968	P00968	FALSE	GLDLSPTKELLIDESLIGWK	IKNGEYTYIINTTSGR	195	1005	20	16	8	2	202	1006	4	13.332	FALSE	TRUE	FALSE	FALSE	Self	-0.002	-0.002
Scan: 20560 Run: B180625_17_Lumos_LS_IN_130_MycoDSSO_SCX13_hSAX_f21_rep1 P1_LADKYKAETSAENLK P2_GIEDASQLIITELDKR 4 15	B180625_17_Lumos_LS_IN_130_MycoDSSO_SCX13_hSAX_f21_rep1	20560	P78012	FALSE	P78012	P78012	FALSE	GIEDASQLIITELDKR	LADKYKAETSAENLK	118	429	16	15	15	4	132	432	5	13.331	FALSE	TRUE	FALSE	FALSE	Self	-0.002	-0.002
Scan: 10004 Run: B190513_05_HF_LS_IN_130_ECLP_DSSO_01_SCX18_hSAX07_rep2 P1_EGVSKDDAEALKK P2_ALEEAGAEVEVK 12 12	B190513_05_HF_LS_IN_130_ECLP_DSSO_01_SCX18_hSAX07_rep2	10004	P0A7K2	FALSE	P0A7K2	P0A7K2	FALSE	ALEEAGAEVEVK	EGVSKDDAEALKK	110	97	12	13	12	12	121	108	3	13.331	FALSE	TRUE	FALSE	FALSE	Self	-0.002	-0.002
Scan: 16594 Run: B180703_19_Lumos_FO_IN_130_MycoDSSO_SCX14_hSAX_f21_rep1 P1_TLGQHIQIVGDDLYcmCTNPAIAEKGVAHK P2_LASGHTGEAMVPSGASTGEKEAIELR 23 20	B180703_19_Lumos_FO_IN_130_MycoDSSO_SCX14_hSAX_f21_rep1	16594	P75189	FALSE	P75189	P75189	FALSE	TLGQHIQIVGDDLYcmCTNPAIAEKGVAHK	LASGHTGEAMVPSGASTGEKEAIELR	327	35	28	26	23	20	349	54	5	13.331	FALSE	TRUE	FALSE	FALSE	Self	-0.002	-0.002
Scan: 15669 Run: B190704_03_HF_LS_IN_130_ECLP_DSSO_01_SCX20_hSAX06_rep2 P1_RIINEPTAAALAYGLDKGTGNR P2_ITIKASSGLNEDEIQK 17 4	B190704_03_HF_LS_IN_130_ECLP_DSSO_01_SCX20_hSAX06_rep2	15669	P0A6Y8	FALSE	P0A6Y8	P0A6Y8	FALSE	RIINEPTAAALAYGLDKGTGNR	ITIKASSGLNEDEIQK	167	499	22	16	17	4	183	502	5	13.33	FALSE	TRUE	FALSE	FALSE	Self	-0.002	-0.002
Scan: 18046 Run: B190513_02_HF_LS_IN_130_ECLP_DSSO_01_SCX18_hSAX06_rep1 P1_VALTGLToxMAEKFR P2_DLEHPIEVPVGKATLGR 11 12	B190513_02_HF_LS_IN_130_ECLP_DSSO_01_SCX18_hSAX06_rep1	18046	P0ABB4	FALSE	P0ABB4	P0ABB4	FALSE	DLEHPIEVPVGKATLGR	VALTGLToxMAEKFR	71	220	17	13	12	11	82	230	5	13.329	FALSE	TRUE	FALSE	FALSE	Self	-0.002	-0.002
Scan: 22265 Run: B190704_06_HF_LS_IN_130_ECLP_DSSO_01_SCX20_hSAX08_rep1 P1_VEGWENAEAAKAEIVASFER P2_EYDHIKDVNDLPELLK 11 6	B190704_06_HF_LS_IN_130_ECLP_DSSO_01_SCX20_hSAX08_rep1	22265	P0A7A9	FALSE	P0A7A9	P0A7A9	FALSE	VEGWENAEAAKAEIVASFER	EYDHIKDVNDLPELLK	153	117	20	16	11	6	163	122	4	13.329	FALSE	TRUE	FALSE	FALSE	Self	-0.002	-0.002
Scan: 16674 Run: B190513_06_HF_LS_IN_130_ECLP_DSSO_01_SCX18_hSAX08_rep1 P1_YYQGTPSPVKHPELTDoxMVIFR P2_GMEGAINAKTVTYDFER 10 9	B190513_06_HF_LS_IN_130_ECLP_DSSO_01_SCX18_hSAX08_rep1	16674	P08200	FALSE	P08200	P08200	FALSE	GMEGAINAKTVTYDFER	YYQGTPSPVKHPELTDoxMVIFR	379	133	17	21	9	10	387	142	5	13.328	FALSE	TRUE	FALSE	FALSE	Self	-0.002	-0.002
Scan: 24138 Run: B180630_20_Lumos_FO_IN_130_MycoDSSO_SCX13_hSAX_f18rep2 P1_TVITKPQILVLDDSMSALDALTEKK P2_IIISQNINSIKYAHK 24 11	B180630_20_Lumos_FO_IN_130_MycoDSSO_SCX13_hSAX_f18rep2	24138	P75095	FALSE	P75095	P75095	FALSE	TVITKPQILVLDDSMSALDALTEKK	IIISQNINSIKYAHK	527	566	25	15	24	11	550	576	6	13.328	FALSE	TRUE	FALSE	FALSE	Self	-0.002	-0.002
Scan: 19616 Run: B190715_11_HF_LS_IN_130_ECLP_DSSO_01_SCX22_hSAX08_rep1 P1_VPIMIDSSKWDVIEK P2_GIVNSISMKEGVDAFIHHAK 9 9	B190715_11_HF_LS_IN_130_ECLP_DSSO_01_SCX22_hSAX08_rep1	19616	P13009	FALSE	P13009	P13009	FALSE	GIVNSISMKEGVDAFIHHAK	VPIMIDSSKWDVIEK	452	429	20	15	9	9	460	437	5	13.328	FALSE	TRUE	FALSE	FALSE	Self	-0.002	-0.002
Scan: 10701 Run: B190715_17_HF_LS_IN_130_ECLP_DSSO_01_SCX22_hSAX05_rep2 P1_TGVSALGcmCTLPEKEGHTVSGAR P2_GPKHGGANEVSLEIQQR 13 3	B190715_17_HF_LS_IN_130_ECLP_DSSO_01_SCX22_hSAX05_rep2	10701	P31660	FALSE	P31660	P31660	FALSE	GPKHGGANEVSLEIQQR	TGVSALGcmCTLPEKEGHTVSGAR	232	112	17	22	3	13	234	124	3	13.327	FALSE	TRUE	FALSE	FALSE	Self	-0.002	-0.002
Scan: 17980 Run: B190715_09_HF_LS_IN_130_ECLP_DSSO_01_SCX22_hSAX07_rep2 P1_VKDDLQELAVVESFPTKIEGR P2_FLEEGDKAKITLR 17 9	B190715_09_HF_LS_IN_130_ECLP_DSSO_01_SCX22_hSAX07_rep2	17980	P0A707	FALSE	P0A707	P0A707	FALSE	VKDDLQELAVVESFPTKIEGR	FLEEGDKAKITLR	148	117	21	13	17	9	164	125	4	13.327	FALSE	TRUE	FALSE	FALSE	Self	-0.002	-0.002
Scan: 16170 Run: B190704_06_HF_LS_IN_130_ECLP_DSSO_01_SCX20_hSAX08_rep1 P1_MDAAQLTEEGYYSVFGKSGAR P2_LLDAHKGQLPTR 17 6	B190704_06_HF_LS_IN_130_ECLP_DSSO_01_SCX20_hSAX08_rep1	16170	P36683	FALSE	P36683	P36683	FALSE	MDAAQLTEEGYYSVFGKSGAR	LLDAHKGQLPTR	743	723	21	12	17	6	759	728	4	13.327	FALSE	TRUE	FALSE	FALSE	Self	-0.002	-0.002
Scan: 10348 Run: B190704_16_HF_LS_IN_130_ECLP_DSSO_01_SCX20_hSAX03_rep1 P1_LKEIIHQQMGGLR P2_GoxMGSLGAMSKGSSDR 2 10	B190704_16_HF_LS_IN_130_ECLP_DSSO_01_SCX20_hSAX03_rep1	10348	P0ADG7	FALSE	P0ADG7	P0ADG7	FALSE	GoxMGSLGAMSKGSSDR	LKEIIHQQMGGLR	387	427	15	13	10	2	396	428	4	13.326	FALSE	TRUE	FALSE	FALSE	Self	-0.002	-0.002
Scan: 18057 Run: B180625_14_Lumos_LS_IN_130_MycoDSSO_SCX13_hSAX_f20_rep2 P1_VGKDSPLVYNEKNGSK P2_ILDQTKTNFDGIYGGGVNAWR 12 6	B180625_14_Lumos_LS_IN_130_MycoDSSO_SCX13_hSAX_f20_rep2	18057	P75327	FALSE	P75327	P75327	FALSE	ILDQTKTNFDGIYGGGVNAWR	VGKDSPLVYNEKNGSK	339	323	21	16	6	12	344	334	4	13.325	FALSE	TRUE	FALSE	FALSE	Self	-0.002	-0.002
Scan: 20145 Run: B190513_04_HF_LS_IN_130_ECLP_DSSO_01_SCX18_hSAX07_rep1 P1_TISQLYDPEKGMFLPDR P2_DIFLLSPDAGAKPGHQVK 10 12	B190513_04_HF_LS_IN_130_ECLP_DSSO_01_SCX18_hSAX07_rep1	20145	P00959	FALSE	P00959	P00959	FALSE	DIFLLSPDAGAKPGHQVK	TISQLYDPEKGMFLPDR	660	124	18	17	12	10	671	133	4	13.325	FALSE	TRUE	FALSE	FALSE	Self	-0.002	-0.002
Scan: 15084 Run: B190715_12_HF_LS_IN_130_ECLP_DSSO_01_SCX22_hSAX08_rep2 P1_VQQPEFAAAKDGYTFVSHQQEVGTGYFDK P2_HYVEKVQQPEFAAAK 10 5	B190715_12_HF_LS_IN_130_ECLP_DSSO_01_SCX22_hSAX08_rep2	15084	P0A9G6	FALSE	P0A9G6	P0A9G6	FALSE	VQQPEFAAAKDGYTFVSHQQEVGTGYFDK	HYVEKVQQPEFAAAK	382	377	29	15	10	5	391	381	5	13.324	FALSE	TRUE	FALSE	FALSE	Self	-0.002	-0.002
Scan: 25069 Run: B190715_09_HF_LS_IN_130_ECLP_DSSO_01_SCX22_hSAX07_rep2 P1_TLEEEEIAATVAKcmCVEALK P2_KVGVNQVVGVNLFDVYR 13 1	B190715_09_HF_LS_IN_130_ECLP_DSSO_01_SCX22_hSAX07_rep2	25069	P07395	FALSE	P07395	P07395	FALSE	TLEEEEIAATVAKcmCVEALK	KVGVNQVVGVNLFDVYR	768	729	19	17	13	1	780	729	4	13.324	FALSE	TRUE	FALSE	FALSE	Self	-0.002	-0.002
Scan: 23972 Run: B190712_05_HF_LS_IN_130_ECLP_DSSO_01_SCX24_hSAX07_rep2 P1_oxMNKTQLIDVIAEK P2_TQAKAALESTLAAITESLK 3 4	B190712_05_HF_LS_IN_130_ECLP_DSSO_01_SCX24_hSAX07_rep2	23972	P0ACF0	FALSE	P0ACF0	P0ACF0	FALSE	TQAKAALESTLAAITESLK	oxMNKTQLIDVIAEK	19	1	19	13	4	3	22	3	3	13.324	FALSE	TRUE	FALSE	FALSE	Self	-0.002	-0.002
Scan: 14396 Run: B190704_02_HF_LS_IN_130_ECLP_DSSO_01_SCX20_hSAX06_rep1 P1_TEFDVILKAAGANK P2_EGVSKDDAEALKK 8 12	B190704_02_HF_LS_IN_130_ECLP_DSSO_01_SCX20_hSAX06_rep1	14396	P0A7K2	FALSE	P0A7K2	P0A7K2	FALSE	EGVSKDDAEALKK	TEFDVILKAAGANK	97	53	13	14	12	8	108	60	3	13.323	FALSE	TRUE	FALSE	FALSE	Self	-0.002	-0.002
Scan: 20634 Run: B180703_15_Lumos_FO_IN_130_MycoDSSO_SCX14_hSAX_f20_rep1 P1_IINEPTAAALAYGIDKSNR P2_AKFEEITKQLLER 16 8	B180703_15_Lumos_FO_IN_130_MycoDSSO_SCX14_hSAX_f20_rep1	20634	P75344	FALSE	P75344	P75344	FALSE	IINEPTAAALAYGIDKSNR	AKFEEITKQLLER	151	283	19	13	16	8	166	290	5	13.323	FALSE	TRUE	FALSE	FALSE	Self	-0.002	-0.002
Scan: 16038 Run: B190513_06_HF_LS_IN_130_ECLP_DSSO_01_SCX18_hSAX08_rep1 P1_DTLHLEGKELEFK P2_AYEDAETVTGVINGKVK 8 15	B190513_06_HF_LS_IN_130_ECLP_DSSO_01_SCX18_hSAX08_rep1	16038	P0AG67	FALSE	P0AG67	P0AG67	FALSE	AYEDAETVTGVINGKVK	DTLHLEGKELEFK	101	143	17	13	15	8	115	150	5	13.323	FALSE	TRUE	FALSE	FALSE	Self	-0.002	-0.002
Scan: 18865 Run: B190715_07_HF_LS_IN_130_ECLP_DSSO_01_SCX22_hSAX06_rep2 P1_SANIALVLYKDGER P2_INALETVTIASKAGDEGK 10 12	B190715_07_HF_LS_IN_130_ECLP_DSSO_01_SCX22_hSAX06_rep2	18865	P60422	FALSE	P0A7R1	P0A7R1	FALSE	SANIALVLYKDGER	INALETVTIASKAGDEGK	88	72	14	18	10	12	97	83	4	13.323	FALSE	TRUE	FALSE	FALSE	Between	0	0.001
Scan: 16953 Run: B190715_09_HF_LS_IN_130_ECLP_DSSO_01_SCX22_hSAX07_rep2 P1_NQAFKNGEFIEITEKDTEGR P2_IKYAMIGDPTGALTR 5 2	B190715_09_HF_LS_IN_130_ECLP_DSSO_01_SCX22_hSAX07_rep2	16953	P0AE08	FALSE	P0AE08	P0AE08	FALSE	NQAFKNGEFIEITEKDTEGR	IKYAMIGDPTGALTR	13	92	20	15	5	2	17	93	4	13.322	FALSE	TRUE	FALSE	FALSE	Self	-0.002	-0.002
Scan: 23899 Run: B180803_07_Lumos_FO_IN_130_MycoDSSO_SCX12_hSAX_f18_rep2 P1_SPIIVSTSEGALKYISGHQVVVPMVK P2_LLKSPTQAIVDcmCcmCLEK 13 3	B180803_07_Lumos_FO_IN_130_MycoDSSO_SCX12_hSAX_f18_rep2	23899	P75089	FALSE	P75089	P75089	FALSE	SPIIVSTSEGALKYISGHQVVVPMVK	LLKSPTQAIVDcmCcmCLEK	42	263	26	16	13	3	54	265	4	13.322	FALSE	TRUE	FALSE	FALSE	Self	-0.002	-0.002
Scan: 18038 Run: B190513_02_HF_LS_IN_130_ECLP_DSSO_01_SCX18_hSAX06_rep1 P1_VALTGLToxMAEKFR P2_DLEHPIEVPVGKATLGR 11 12	B190513_02_HF_LS_IN_130_ECLP_DSSO_01_SCX18_hSAX06_rep1	18038	P0ABB4	FALSE	P0ABB4	P0ABB4	FALSE	VALTGLToxMAEKFR	DLEHPIEVPVGKATLGR	220	71	13	17	11	12	230	82	4	13.32	FALSE	TRUE	FALSE	FALSE	Self	-0.002	-0.002
Scan: 13692 Run: B190704_11_HF_LS_IN_130_ECLP_DSSO_01_SCX20_hSAX05_rep1 P1_LKDLETQSQDGTFDKLTK P2_GEILGGoxMAAVEQPEKPAAQPKK 15 21	B190704_11_HF_LS_IN_130_ECLP_DSSO_01_SCX20_hSAX05_rep1	13692	P0A7V0	FALSE	P0A7V3	P0A7V3	FALSE	LKDLETQSQDGTFDKLTK	GEILGGoxMAAVEQPEKPAAQPKK	114	205	18	22	15	21	128	225	5	13.319	FALSE	TRUE	FALSE	FALSE	Between	0	0.001
Scan: 17666 Run: B180630_20_Lumos_FO_IN_130_MycoDSSO_SCX13_hSAX_f18rep2 P1_KVcmCVMATHGLFNGEAPQR P2_KDLVVVSPDYGGVK 1 1	B180630_20_Lumos_FO_IN_130_MycoDSSO_SCX13_hSAX_f18rep2	17666	P75044	FALSE	P75044	P75044	FALSE	KVcmCVMATHGLFNGEAPQR	KDLVVVSPDYGGVK	244	164	18	14	1	1	244	164	4	13.319	FALSE	TRUE	FALSE	FALSE	Self	-0.002	-0.002
Scan: 15024 Run: B190704_05_HF_LS_IN_130_ECLP_DSSO_01_SCX20_hSAX07_rep2 P1_EPNMAETKAAYAVVDDGKR P2_APEcmCFYIEQKLR 8 10	B190704_05_HF_LS_IN_130_ECLP_DSSO_01_SCX20_hSAX07_rep2	15024	P76558	FALSE	P76558	P76558	FALSE	EPNMAETKAAYAVVDDGKR	APEcmCFYIEQKLR	230	140	19	12	8	10	237	149	5	13.318	FALSE	TRUE	FALSE	FALSE	Self	-0.002	-0.002
Scan: 19924 Run: B190704_02_HF_LS_IN_130_ECLP_DSSO_01_SCX20_hSAX06_rep1 P1_KAPVEQWSAGATGLGVR P2_GITFDSGGYSIKQTAFMDSMK 1 12	B190704_02_HF_LS_IN_130_ECLP_DSSO_01_SCX20_hSAX06_rep1	19924	P37095	FALSE	P37095	P37095	FALSE	KAPVEQWSAGATGLGVR	GITFDSGGYSIKQTAFMDSMK	403	196	17	21	1	12	403	207	4	13.318	FALSE	TRUE	FALSE	FALSE	Self	-0.002	-0.002
Scan: 14823 Run: B190715_11_HF_LS_IN_130_ECLP_DSSO_01_SCX22_hSAX08_rep1 P1_VLQMLEKLAKDDAEK P2_NKSEITDEEYKEFYK 7 2	B190715_11_HF_LS_IN_130_ECLP_DSSO_01_SCX22_hSAX08_rep1	14823	P0A6Z3	FALSE	P0A6Z3	P0A6Z3	FALSE	VLQMLEKLAKDDAEK	NKSEITDEEYKEFYK	356	237	15	15	7	2	362	238	4	13.317	FALSE	TRUE	FALSE	FALSE	Self	-0.002	-0.002
Scan: 10188 Run: B190704_16_HF_LS_IN_130_ECLP_DSSO_01_SCX20_hSAX03_rep1 P1_YTAAITGAEGKIHR P2_NPQTGKEITIAAAK 11 6	B190704_16_HF_LS_IN_130_ECLP_DSSO_01_SCX20_hSAX03_rep1	10188	P02358	FALSE	P0ACF4	P0ACF4	FALSE	YTAAITGAEGKIHR	NPQTGKEITIAAAK	25	62	14	14	11	6	35	67	4	13.316	FALSE	TRUE	FALSE	FALSE	Between	0	0.001
Scan: 8644 Run: B180703_28_Lumos_FO_IN_130_MycoDSSO_SCX14_hSAX_f24_rep1 P1_YGKENEFAANEYER P2_KKSDSEDNGQLQLEK 3 1	B180703_28_Lumos_FO_IN_130_MycoDSSO_SCX14_hSAX_f24_rep1	8644	P75571;P11311	FALSE	P11311	P11311	FALSE	KKSDSEDNGQLQLEK	YGKENEFAANEYER	202;293	752	15	14	1	3	202;293	754	4	13.315	FALSE	TRUE	FALSE	FALSE	Self	-0.002	-0.002
Scan: 6320 Run: B190513_12_HF_LS_IN_130_ECLP_DSSO_01_SCX18_hSAX05_rep2 P1_LEGNNAELGAKK P2_LEGNNAELGAKK 11 11	B190513_12_HF_LS_IN_130_ECLP_DSSO_01_SCX18_hSAX05_rep2	6320	P0A836	FALSE	P0A836	P0A836	FALSE	LEGNNAELGAKK	LEGNNAELGAKK	349	349	12	12	11	11	359	359	4	13.315	FALSE	TRUE	FALSE	FALSE	Self	-0.002	-0.002
Scan: 27180 Run: B180726_27_Lumos_FO_IN_130_MycoDSSO_SCX12_hSAX_f11t14_rep1 P1_SPIIVSTSEGALKYISGHQVVVPoxMVK P2_LLKSPTQAIVDcmCcmCLEK 13 3	B180726_27_Lumos_FO_IN_130_MycoDSSO_SCX12_hSAX_f11t14_rep1	27180	P75089	FALSE	P75089	P75089	FALSE	SPIIVSTSEGALKYISGHQVVVPoxMVK	LLKSPTQAIVDcmCcmCLEK	42	263	26	16	13	3	54	265	4	13.315	FALSE	TRUE	FALSE	FALSE	Self	-0.002	-0.002
Scan: 18928 Run: B190704_07_HF_LS_IN_130_ECLP_DSSO_01_SCX20_hSAX08_rep2 P1_EMLLDAMENPEKYPQLTIR P2_EKVVEHPHILDIAQQAMR 12 2	B190704_07_HF_LS_IN_130_ECLP_DSSO_01_SCX20_hSAX08_rep2	18928	P29745	FALSE	P09373	P09373	FALSE	EKVVEHPHILDIAQQAMR	EMLLDAMENPEKYPQLTIR	324	714	18	19	2	12	325	725	5	13.314	FALSE	TRUE	FALSE	FALSE	Between	0	0.001
Scan: 16717 Run: B190715_18_HF_LS_IN_130_ECLP_DSSO_01_SCX22_hSAX04_rep1 P1_SFSHQAGASSKQPALGYLN P2_KGQIEYIPFPDKLK 11 12	B190715_18_HF_LS_IN_130_ECLP_DSSO_01_SCX22_hSAX04_rep1	16717	P02359	FALSE	P67910	P67910	FALSE	SFSHQAGASSKQPALGYLN	KGQIEYIPFPDKLK	161	256	19	14	11	12	171	267	4	13.314	FALSE	TRUE	FALSE	FALSE	Between	0	0.001
Scan: 13753 Run: B190715_17_HF_LS_IN_130_ECLP_DSSO_01_SCX22_hSAX05_rep2 P1_STFQQLPGTGVKPDQFHSQTR P2_LLAEHNLDASAIKGTGVGGR 12 13	B190715_17_HF_LS_IN_130_ECLP_DSSO_01_SCX22_hSAX05_rep2	13753	P0AFG3	FALSE	P0AFG6	P0AFG6	FALSE	STFQQLPGTGVKPDQFHSQTR	LLAEHNLDASAIKGTGVGGR	43	121	21	20	12	13	54	133	5	13.312	FALSE	TRUE	FALSE	FALSE	Between	0	0.001
Scan: 23332 Run: B180726_23_Lumos_FO_IN_130_MycoDSSO_SCX11_hSAX_f24_rep1 P1_YVDNSKITIESDSGEQHTLDLIK P2_DLYLFSLQTDKK 6 11	B180726_23_Lumos_FO_IN_130_MycoDSSO_SCX11_hSAX_f24_rep1	23332	P78013	FALSE	Q50295	Q50295	FALSE	YVDNSKITIESDSGEQHTLDLIK	DLYLFSLQTDKK	826	139	23	12	6	11	831	149	4	13.311	FALSE	TRUE	FALSE	FALSE	Between	0	0.001
Scan: 15141 Run: B190513_03_HF_LS_IN_130_ECLP_DSSO_01_SCX18_hSAX06_rep2 P1_GEILGGMAAVEQPEKPAAQPK P2_DLETQSQDGTFDKLTKK 15 13	B190513_03_HF_LS_IN_130_ECLP_DSSO_01_SCX18_hSAX06_rep2	15141	P0A7V3	FALSE	P0A7V0	P0A7V0	FALSE	GEILGGMAAVEQPEKPAAQPK	DLETQSQDGTFDKLTKK	205	116	21	17	15	13	219	128	5	13.311	FALSE	TRUE	FALSE	FALSE	Between	0	0.001
Scan: 11373 Run: B190513_15_HF_LS_IN_130_ECLP_DSSO_01_SCX18_hSAX02_rep1 P1_VVAAVEAQLKK P2_VVAAVEAQLKK 10 10	B190513_15_HF_LS_IN_130_ECLP_DSSO_01_SCX18_hSAX02_rep1	11373	P22256	FALSE	P22256	P22256	FALSE	VVAAVEAQLKK	VVAAVEAQLKK	62	62	11	11	10	10	71	71	3	13.311	FALSE	TRUE	FALSE	FALSE	Self	-0.002	-0.002
Scan: 15315 Run: B190715_17_HF_LS_IN_130_ECLP_DSSO_01_SCX22_hSAX05_rep2 P1_SQLIDKIAAGADISK P2_DMLKAGVHFGHQTR 6 4	B190715_17_HF_LS_IN_130_ECLP_DSSO_01_SCX22_hSAX05_rep2	15315	P0ACF4	FALSE	P0A7V0	P0A7V0	FALSE	SQLIDKIAAGADISK	DMLKAGVHFGHQTR	4	8	15	14	6	4	9	11	4	13.311	FALSE	TRUE	FALSE	FALSE	Between	0	0.001
Scan: 12007 Run: B190712_04_HF_LS_IN_130_ECLP_DSSO_01_SCX24_hSAX07_rep1 P1_AYHVVDEAELTKASGTEHHGGVcmCFLIK P2_APGDETPEKADHGGISGK 12 9	B190712_04_HF_LS_IN_130_ECLP_DSSO_01_SCX24_hSAX07_rep1	12007	P0AGJ5	FALSE	P0AGJ5	P0AGJ5	FALSE	AYHVVDEAELTKASGTEHHGGVcmCFLIK	APGDETPEKADHGGISGK	153	75	27	18	12	9	164	83	6	13.31	FALSE	TRUE	FALSE	FALSE	Self	-0.002	-0.002
Scan: 15392 Run: B190513_14_HF_LS_IN_130_ECLP_DSSO_01_SCX18_hSAX03_rep1 P1_GAKIGAGSVVLQPVPPHTTAAGVPAR P2_GAIQKAEEIVASNPEK 3 5	B190513_14_HF_LS_IN_130_ECLP_DSSO_01_SCX18_hSAX03_rep1	15392	P0A9D4	FALSE	P0ABK5	P0ABK5	FALSE	GAKIGAGSVVLQPVPPHTTAAGVPAR	GAIQKAEEIVASNPEK	217	122	26	16	3	5	219	126	5	13.31	FALSE	TRUE	FALSE	FALSE	Between	0	0.001
Scan: 15408 Run: B190715_13_HF_LS_IN_130_ECLP_DSSO_01_SCX22_hSAX09_rep1 P1_SLIGPDGEQYKLPR P2_KHFESTPDTPEIIATIHGEGYR 11 1	B190715_13_HF_LS_IN_130_ECLP_DSSO_01_SCX22_hSAX09_rep1	15408	P0A9Q1	FALSE	P0A9Q1	P0A9Q1	FALSE	KHFESTPDTPEIIATIHGEGYR	SLIGPDGEQYKLPR	210	150	22	14	1	11	210	160	5	13.309	FALSE	TRUE	FALSE	FALSE	Self	-0.002	-0.002
Scan: 16819 Run: B180703_28_Lumos_FO_IN_130_MycoDSSO_SCX14_hSAX_f24_rep1 P1_KLFELYPNYNEGoxMLTR P2_ANQFVEEHIFKK 1 11	B180703_28_Lumos_FO_IN_130_MycoDSSO_SCX14_hSAX_f24_rep1	16819	P75233	FALSE	P75233	P75233	FALSE	KLFELYPNYNEGoxMLTR	ANQFVEEHIFKK	73	145	16	12	1	11	73	155	4	13.309	FALSE	TRUE	FALSE	FALSE	Self	-0.002	-0.002
Scan: 16658 Run: B190513_05_HF_LS_IN_130_ECLP_DSSO_01_SCX18_hSAX07_rep2 P1_VYVTFLNDKDEDAVK P2_SFSHQAGASSKQPALGYLN 9 11	B190513_05_HF_LS_IN_130_ECLP_DSSO_01_SCX18_hSAX07_rep2	16658	P0A7G2	FALSE	P02359	P02359	FALSE	VYVTFLNDKDEDAVK	SFSHQAGASSKQPALGYLN	52	161	15	19	9	11	60	171	4	13.309	FALSE	TRUE	FALSE	FALSE	Between	0	0.001
Scan: 14637 Run: B180703_20_Lumos_FO_IN_130_MycoDSSO_SCX14_hSAX_f21_rep2 P1_GKDGIHLMAVDGGSHYLTESGR P2_DNSAKGITAGSGSQQTTYDPTR 2 5	B180703_20_Lumos_FO_IN_130_MycoDSSO_SCX14_hSAX_f21_rep2	14637	P75334	FALSE	P11311	P11311	FALSE	GKDGIHLMAVDGGSHYLTESGR	DNSAKGITAGSGSQQTTYDPTR	489	94	22	22	2	5	490	98	5	13.308	FALSE	TRUE	FALSE	FALSE	Between	0	0.001
Scan: 19520 Run: B190513_03_HF_LS_IN_130_ECLP_DSSO_01_SCX18_hSAX06_rep2 P1_VALTGLTMAEKFR P2_DLEHPIEVPVGKATLGR 11 12	B190513_03_HF_LS_IN_130_ECLP_DSSO_01_SCX18_hSAX06_rep2	19520	P0ABB4	FALSE	P0ABB4	P0ABB4	FALSE	VALTGLTMAEKFR	DLEHPIEVPVGKATLGR	220	71	13	17	11	12	230	82	4	13.308	FALSE	TRUE	FALSE	FALSE	Self	-0.002	-0.002
Scan: 13544 Run: B180703_24_Lumos_FO_IN_130_MycoDSSO_SCX14_hSAX_f23_rep1 P1_GKDGIHLMAVDGGSHYLTESGR P2_AGYYDQVAADGKTLK 2 12	B180703_24_Lumos_FO_IN_130_MycoDSSO_SCX14_hSAX_f23_rep1	13544	P75334	FALSE	P75383	P75383	FALSE	GKDGIHLMAVDGGSHYLTESGR	AGYYDQVAADGKTLK	489	147	22	15	2	12	490	158	5	13.308	FALSE	TRUE	FALSE	FALSE	Between	0	0.001
Scan: 18828 Run: B190704_05_HF_LS_IN_130_ECLP_DSSO_01_SCX20_hSAX07_rep2 P1_EoxMLLDAMENPEKYPQLTIR P2_EKVVEHPHILDIAQQAMR 12 2	B190704_05_HF_LS_IN_130_ECLP_DSSO_01_SCX20_hSAX07_rep2	18828	P29745	FALSE	P09373	P09373	FALSE	EKVVEHPHILDIAQQAMR	EoxMLLDAMENPEKYPQLTIR	324	714	18	19	2	12	325	725	5	13.307	FALSE	TRUE	FALSE	FALSE	Between	0	0.001
Scan: 19005 Run: B190712_05_HF_LS_IN_130_ECLP_DSSO_01_SCX24_hSAX07_rep2 P1_LHKAHYVLMNVEAPQEVIDELETTFR P2_HAVTEASPoxMVKAK 3 11	B190712_05_HF_LS_IN_130_ECLP_DSSO_01_SCX24_hSAX07_rep2	19005	P02358	FALSE	P02358	P02358	FALSE	LHKAHYVLMNVEAPQEVIDELETTFR	HAVTEASPoxMVKAK	54	94	26	13	3	11	56	104	5	13.306	FALSE	TRUE	FALSE	FALSE	Self	-0.002	-0.002
Scan: 13874 Run: B190715_21_HF_LS_IN_130_ECLP_DSSO_01_SCX22_hSAX02_rep1 P1_SPGVFFDSDKGKTHSSGK P2_GLADTALKTANSGYLTR 10 8	B190715_21_HF_LS_IN_130_ECLP_DSSO_01_SCX22_hSAX02_rep1	13874	P0A8T7	FALSE	P0A8V2	P0A8V2	FALSE	GLADTALKTANSGYLTR	SPGVFFDSDKGKTHSSGK	782	152	17	18	8	10	789	161	5	13.306	FALSE	TRUE	FALSE	FALSE	Between	0	0.001
Scan: 20619 Run: B190704_04_HF_LS_IN_130_ECLP_DSSO_01_SCX20_hSAX07_rep1 P1_GDLESVLDLTGKLNEVEFR P2_AEANPALHPGQSAAIYLKGER 12 18	B190704_04_HF_LS_IN_130_ECLP_DSSO_01_SCX20_hSAX07_rep1	20619	P07395	FALSE	P07395	P07395	FALSE	GDLESVLDLTGKLNEVEFR	AEANPALHPGQSAAIYLKGER	619	638	19	21	12	18	630	655	5	13.306	FALSE	TRUE	FALSE	FALSE	Self	-0.002	-0.002
Scan: 22924 Run: B180705_36_Lumos_FO_IN_130_MycoDSSO_SCX14_hSAX_f28t30_rep1 P1_TDFTKFTNYFYEVLQGNDSALK P2_SLSNDFTIAHRPSDSYEQLQKSGELVR 5 21	B180705_36_Lumos_FO_IN_130_MycoDSSO_SCX14_hSAX_f28t30_rep1	22924	Q50365	FALSE	P75092	P75092	FALSE	SLSNDFTIAHRPSDSYEQLQKSGELVR	TDFTKFTNYFYEVLQGNDSALK	826	167	27	22	21	5	846	171	5	13.305	FALSE	TRUE	FALSE	FALSE	Between	0	0.001
Scan: 12455 Run: B190712_04_HF_LS_IN_130_ECLP_DSSO_01_SCX24_hSAX07_rep1 P1_RQDIESNLQYDAGDKGIYR P2_HYMQKEIYEQPNAIK 15 5	B190712_04_HF_LS_IN_130_ECLP_DSSO_01_SCX24_hSAX07_rep1	12455	P17169	FALSE	P17169	P17169	FALSE	RQDIESNLQYDAGDKGIYR	HYMQKEIYEQPNAIK	232	251	19	15	15	5	246	255	5	13.305	FALSE	TRUE	FALSE	FALSE	Self	-0.002	-0.002
Scan: 10842 Run: B190715_18_HF_LS_IN_130_ECLP_DSSO_01_SCX22_hSAX04_rep1 P1_TGVSALGcmCTLPEKEGHTVSGAR P2_GPKHGGANEVSLEIQQR 13 3	B190715_18_HF_LS_IN_130_ECLP_DSSO_01_SCX22_hSAX04_rep1	10842	P31660	FALSE	P31660	P31660	FALSE	GPKHGGANEVSLEIQQR	TGVSALGcmCTLPEKEGHTVSGAR	232	112	17	22	3	13	234	124	5	13.305	FALSE	TRUE	FALSE	FALSE	Self	-0.002	-0.002
Scan: 13353 Run: B190513_02_HF_LS_IN_130_ECLP_DSSO_01_SCX18_hSAX06_rep1 P1_VGAATEVEoxMKEK P2_NVVLDKSFGAPTITK 10 6	B190513_02_HF_LS_IN_130_ECLP_DSSO_01_SCX18_hSAX06_rep1	13353	P0A6F5	FALSE	P0A6F5	P0A6F5	FALSE	NVVLDKSFGAPTITK	VGAATEVEoxMKEK	37	381	15	12	6	10	42	390	4	13.304	FALSE	TRUE	FALSE	FALSE	Self	-0.002	-0.002
Scan: 10764 Run: B190712_18_HF_LS_IN_130_ECLP_DSSO_01_SCX24_hSAX02_rep2 P1_LITLGKAHHLDAHYITR P2_KAINVSDQVPAK 6 1	B190712_18_HF_LS_IN_130_ECLP_DSSO_01_SCX24_hSAX02_rep2	10764	P0A9J8	FALSE	P0A9J8	P0A9J8	FALSE	LITLGKAHHLDAHYITR	KAINVSDQVPAK	59	286	17	12	6	1	64	286	4	13.304	FALSE	TRUE	FALSE	FALSE	Self	-0.002	-0.002
Scan: 20564 Run: B180625_17_Lumos_LS_IN_130_MycoDSSO_SCX13_hSAX_f21_rep1 P1_VTITQGPNIIGIHANEKENAETQK P2_VGMELLFDKVNTDK 17 9	B180625_17_Lumos_LS_IN_130_MycoDSSO_SCX13_hSAX_f21_rep1	20564	P75493;P75489;P75280	FALSE	P75489	P75489	FALSE	VTITQGPNIIGIHANEKENAETQK	VGMELLFDKVNTDK	632;632;639	115	24	14	17	9	648;648;655	123	4	13.304	FALSE	TRUE	FALSE	FALSE	Self	-0.002	-0.002
Scan: 15649 Run: B190513_03_HF_LS_IN_130_ECLP_DSSO_01_SCX18_hSAX06_rep2 P1_GEILGGoxMAAVEQPEKPAAQPK P2_DLETQSQDGTFDKLTKK 15 13	B190513_03_HF_LS_IN_130_ECLP_DSSO_01_SCX18_hSAX06_rep2	15649	P0A7V0	FALSE	P0A7V3	P0A7V3	FALSE	DLETQSQDGTFDKLTKK	GEILGGoxMAAVEQPEKPAAQPK	116	205	17	21	13	15	128	219	4	13.304	FALSE	TRUE	FALSE	FALSE	Between	0	0.001
Scan: 22309 Run: B190513_04_HF_LS_IN_130_ECLP_DSSO_01_SCX18_hSAX07_rep1 P1_KLLDNAAADLAAISGQKPLITK P2_EQIIFPEIDYDKVDR 1 12	B190513_04_HF_LS_IN_130_ECLP_DSSO_01_SCX18_hSAX07_rep1	22309	P62399	FALSE	P62399	P62399	FALSE	KLLDNAAADLAAISGQKPLITK	EQIIFPEIDYDKVDR	48	134	22	15	1	12	48	145	6	13.303	FALSE	TRUE	FALSE	FALSE	Self	-0.002	-0.002
Scan: 25439 Run: B180726_28_Lumos_FO_IN_130_MycoDSSO_SCX12_hSAX_f11t14_rep2 P1_TDLWLQKMANNK P2_TDLWLQKMANNK 7 7	B180726_28_Lumos_FO_IN_130_MycoDSSO_SCX12_hSAX_f11t14_rep2	25439	P75121	FALSE	P75121	P75121	FALSE	TDLWLQKMANNK	TDLWLQKMANNK	92	92	12	12	7	7	98	98	4	13.303	FALSE	TRUE	FALSE	FALSE	Self	-0.002	-0.002
Scan: 17669 Run: B190704_03_HF_LS_IN_130_ECLP_DSSO_01_SCX20_hSAX06_rep2 P1_MNIGQILETHLGoxMAAKGIGDK P2_INAMLKQQQEVAK 16 6	B190704_03_HF_LS_IN_130_ECLP_DSSO_01_SCX20_hSAX06_rep2	17669	P0A8V2	FALSE	P0A8V2	P0A8V2	FALSE	MNIGQILETHLGoxMAAKGIGDK	INAMLKQQQEVAK	1107	1128	21	13	16	6	1122	1133	5	13.303	FALSE	TRUE	FALSE	FALSE	Self	-0.002	-0.002
Scan: 18509 Run: B190513_07_HF_LS_IN_130_ECLP_DSSO_01_SCX18_hSAX08_rep2 P1_YYQGTPSPVKHPELTDMVIFR P2_GMEGAINAKTVTYDFER 10 9	B190513_07_HF_LS_IN_130_ECLP_DSSO_01_SCX18_hSAX08_rep2	18509	P08200	FALSE	P08200	P08200	FALSE	YYQGTPSPVKHPELTDMVIFR	GMEGAINAKTVTYDFER	133	379	21	17	10	9	142	387	4	13.303	FALSE	TRUE	FALSE	FALSE	Self	-0.002	-0.002
Scan: 20707 Run: B190513_07_HF_LS_IN_130_ECLP_DSSO_01_SCX18_hSAX08_rep2 P1_IGGASFEDFQQDLLNLSKR P2_AFEMGWRPDMSGVKQTGK 18 14	B190513_07_HF_LS_IN_130_ECLP_DSSO_01_SCX18_hSAX08_rep2	20707	P09831	FALSE	P09832	P09832	FALSE	IGGASFEDFQQDLLNLSKR	AFEMGWRPDMSGVKQTGK	752	130	19	18	18	14	769	143	5	13.302	FALSE	TRUE	FALSE	FALSE	Between	0	0.001
Scan: 17319 Run: B190712_13_HF_LS_IN_130_ECLP_DSSO_01_SCX24_hSAX05_rep2 P1_SLADIGEALKTVLK P2_IGIQPGHIHKPGKVGIVSR 10 13	B190712_13_HF_LS_IN_130_ECLP_DSSO_01_SCX24_hSAX05_rep2	17319	P0AGE9	FALSE	P0AGE9	P0AGE9	FALSE	IGIQPGHIHKPGKVGIVSR	SLADIGEALKTVLK	135	276	19	14	13	10	147	285	4	13.301	FALSE	TRUE	FALSE	FALSE	Self	-0.002	-0.002
Scan: 13133 Run: B180726_10_Lumos_FO_IN_130_MycoDSSO_SCX11_hSAX_f18_rep2 P1_VVQDcmCQKQIAV P2_EVALKYGGGGHIQASGAVLK 7 5	B180726_10_Lumos_FO_IN_130_MycoDSSO_SCX11_hSAX_f18_rep2	13133	P75144	FALSE	P75144	P75144	FALSE	EVALKYGGGGHIQASGAVLK	VVQDcmCQKQIAV	287	314	20	11	5	7	291	320	4	13.3	FALSE	TRUE	FALSE	FALSE	Self	-0.002	-0.002
Scan: 12574 Run: B190704_03_HF_LS_IN_130_ECLP_DSSO_01_SCX20_hSAX06_rep2 P1_VANLAEAQPDREIEKR P2_TLDAAAALAAANKR 15 13	B190704_03_HF_LS_IN_130_ECLP_DSSO_01_SCX20_hSAX06_rep2	12574	P00961	FALSE	P00961	P00961	FALSE	TLDAAAALAAANKR	VANLAEAQPDREIEKR	572	58	14	16	13	15	584	72	5	13.299	FALSE	TRUE	FALSE	FALSE	Self	-0.002	-0.002
Scan: 14161 Run: B180705_37_Lumos_FO_IN_130_MycoDSSO_SCX14_hSAX_f28t30_rep2 P1_oxMEQENALFAKHLEQQQYEFER P2_MEQENALFAKHLEQQQYEFER 10 10	B180705_37_Lumos_FO_IN_130_MycoDSSO_SCX14_hSAX_f28t30_rep2	14161	P75471	FALSE	P75471	P75471	FALSE	oxMEQENALFAKHLEQQQYEFER	MEQENALFAKHLEQQQYEFER	357	357	21	21	10	10	366	366	5	13.298	FALSE	TRUE	FALSE	FALSE	Self	-0.002	-0.002
Scan: 17002 Run: B190715_13_HF_LS_IN_130_ECLP_DSSO_01_SCX22_hSAX09_rep1 P1_LVHGEEGLQAAKR P2_FFTFMSIEEINALEEEDKNSGKAPR 12 18	B190715_13_HF_LS_IN_130_ECLP_DSSO_01_SCX22_hSAX09_rep1	17002	P0AGJ9	FALSE	P0AGJ9	P0AGJ9	FALSE	FFTFMSIEEINALEEEDKNSGKAPR	LVHGEEGLQAAKR	274	310	25	13	18	12	291	321	6	13.297	FALSE	TRUE	FALSE	FALSE	Self	-0.002	-0.002
Scan: 17385 Run: B180803_05_Lumos_FO_IN_130_MycoDSSO_SCX12_hSAX_f17_rep2 P1_YcmCGNIKNLIScmCK P2_GFIVDADKNVVK 6 8	B180803_05_Lumos_FO_IN_130_MycoDSSO_SCX12_hSAX_f17_rep2	17385	P75389	FALSE	P75389	P75389	FALSE	GFIVDADKNVVK	YcmCGNIKNLIScmCK	234	138	12	12	8	6	241	143	3	13.297	FALSE	TRUE	FALSE	FALSE	Self	-0.002	-0.002
Scan: 15627 Run: B180703_03_Lumos_FO_IN_130_MycoDSSO_SCX14_hSAX_f19_rep1 P1_KVDEANMAGINAANTQLTGAEVDK P2_KPNNEVLLKAYK 1 9	B180703_03_Lumos_FO_IN_130_MycoDSSO_SCX14_hSAX_f19_rep1	15627	P75313	FALSE	P75313	P75313	FALSE	KVDEANMAGINAANTQLTGAEVDK	KPNNEVLLKAYK	246	234	24	12	1	9	246	242	4	13.296	FALSE	TRUE	FALSE	FALSE	Self	-0.002	-0.002
Scan: 12237 Run: B190712_02_HF_LS_IN_130_ECLP_DSSO_01_SCX24_hSAX06_rep1 P1_STVGHDLNLDVcmCSKcmCHPFFTGK P2_AKLHDYYKDEVVK 14 2	B190712_02_HF_LS_IN_130_ECLP_DSSO_01_SCX24_hSAX06_rep1	12237	P0A7M9	FALSE	P62399	P62399	FALSE	STVGHDLNLDVcmCSKcmCHPFFTGK	AKLHDYYKDEVVK	26	2	22	13	14	2	39	3	6	13.296	FALSE	TRUE	FALSE	FALSE	Between	0	0.001
Scan: 24757 Run: B180705_38_Lumos_FO_IN_130_MycoDSSO_SCX14_hSAX_f26t27_rep1 P1_RAFEAVAEKIADYLNEN P2_EVLDLAGKGSLTTR 9 8	B180705_38_Lumos_FO_IN_130_MycoDSSO_SCX14_hSAX_f26t27_rep1	24757	P75248	FALSE	P75271	P75271	FALSE	RAFEAVAEKIADYLNEN	EVLDLAGKGSLTTR	120	164	17	14	9	8	128	171	4	13.296	FALSE	TRUE	FALSE	FALSE	Between	0	0.001
Scan: 13501 Run: B190704_04_HF_LS_IN_130_ECLP_DSSO_01_SCX20_hSAX07_rep1 P1_VSNILAKSDEVLSDR P2_VANLAEAQPDREIEKR 7 15	B190704_04_HF_LS_IN_130_ECLP_DSSO_01_SCX20_hSAX07_rep1	13501	P00961	FALSE	P00961	P00961	FALSE	VANLAEAQPDREIEKR	VSNILAKSDEVLSDR	58	586	16	15	15	7	72	592	5	13.295	FALSE	TRUE	FALSE	FALSE	Self	-0.002	-0.002
Scan: 19079 Run: B190704_03_HF_LS_IN_130_ECLP_DSSO_01_SCX20_hSAX06_rep2 P1_LLNDTDMAIIDKR P2_AIAKLLNDTDMAIIDKR 12 4	B190704_03_HF_LS_IN_130_ECLP_DSSO_01_SCX20_hSAX06_rep2	19079	P0A717	FALSE	P0A717	P0A717	FALSE	LLNDTDMAIIDKR	AIAKLLNDTDMAIIDKR	183	179	13	17	12	4	194	182	4	13.295	FALSE	TRUE	FALSE	FALSE	Self	-0.002	-0.002
Scan: 16003 Run: B190715_12_HF_LS_IN_130_ECLP_DSSO_01_SCX22_hSAX08_rep2 P1_IDMSEFMEKHSVSR P2_IDMSEFMEKHSVSR 9 9	B190715_12_HF_LS_IN_130_ECLP_DSSO_01_SCX22_hSAX08_rep2	16003	P63284;A0A7H2C767	FALSE	P63284;A0A7H2C767	P63284;A0A7H2C767	FALSE	IDMSEFMEKHSVSR	IDMSEFMEKHSVSR	632;484	632;484	14	14	9	9	640;492	640;492	5	13.294	FALSE	TRUE	FALSE	FALSE	Self	-0.002	-0.002
Scan: 22646 Run: B180703_25_Lumos_FO_IN_130_MycoDSSO_SCX14_hSAX_f23_rep2 P1_YLADKNDLAKVGFIFVDGQIEK P2_NIKNDGSDVIVATGFNQQEALQAISSDDRR 10 3	B180703_25_Lumos_FO_IN_130_MycoDSSO_SCX14_hSAX_f23_rep2	22646	P75062	FALSE	P75062	P75062	FALSE	NIKNDGSDVIVATGFNQQEALQAISSDDRR	YLADKNDLAKVGFIFVDGQIEK	104	134	30	22	3	10	106	143	5	13.294	FALSE	TRUE	FALSE	FALSE	Self	-0.002	-0.002
Scan: 21724 Run: B190704_04_HF_LS_IN_130_ECLP_DSSO_01_SCX20_hSAX07_rep1 P1_MELYLDTSDVVAVKALSR P2_KPLDVVLPQLHEAMGGQGR 14 1	B190704_04_HF_LS_IN_130_ECLP_DSSO_01_SCX20_hSAX07_rep1	21724	P78055	FALSE	P78055	P78055	FALSE	MELYLDTSDVVAVKALSR	KPLDVVLPQLHEAMGGQGR	1	37	18	19	14	1	14	37	5	13.294	FALSE	TRUE	FALSE	FALSE	Self	-0.002	-0.002
Scan: 17155 Run: B190715_06_HF_LS_IN_130_ECLP_DSSO_01_SCX22_hSAX06_rep1 P1_NQAFKNGEFIEITEK P2_IKYAoxMIGDPTGALTR 5 2	B190715_06_HF_LS_IN_130_ECLP_DSSO_01_SCX22_hSAX06_rep1	17155	P0AE08	FALSE	P0AE08	P0AE08	FALSE	IKYAoxMIGDPTGALTR	NQAFKNGEFIEITEK	92	13	15	15	2	5	93	17	4	13.293	FALSE	TRUE	FALSE	FALSE	Self	-0.002	-0.002
Scan: 8999 Run: B180703_29_Lumos_FO_IN_130_MycoDSSO_SCX14_hSAX_f24_rep2 P1_YDQIDKAPEEK P2_GITINSAHVEYSSDKR 6 15	B180703_29_Lumos_FO_IN_130_MycoDSSO_SCX14_hSAX_f24_rep2	8999	P23568	FALSE	P23568	P23568	FALSE	GITINSAHVEYSSDKR	YDQIDKAPEEK	60	47	16	11	15	6	74	52	4	13.293	FALSE	TRUE	FALSE	FALSE	Self	-0.002	-0.002
Scan: 17639 Run: B190712_05_HF_LS_IN_130_ECLP_DSSO_01_SCX24_hSAX07_rep2 P1_VLESAIANAEHNDGADIDDLKVTK P2_KVSQALDILTYTNK 21 1	B190712_05_HF_LS_IN_130_ECLP_DSSO_01_SCX24_hSAX07_rep2	17639	P61175	FALSE	P61175	P61175	FALSE	VLESAIANAEHNDGADIDDLKVTK	KVSQALDILTYTNK	50	28	24	14	21	1	70	28	5	13.293	FALSE	TRUE	FALSE	FALSE	Self	-0.002	-0.002
Scan: 20220 Run: B190513_02_HF_LS_IN_130_ECLP_DSSO_01_SCX18_hSAX06_rep1 P1_DQKGAVASLTSVAK P2_DGISYTFSIVPNALGKDDEVRK 3 16	B190513_02_HF_LS_IN_130_ECLP_DSSO_01_SCX18_hSAX06_rep1	20220	P09373	FALSE	P09373	P09373	FALSE	DGISYTFSIVPNALGKDDEVRK	DQKGAVASLTSVAK	662	641	22	14	16	3	677	643	5	13.292	FALSE	TRUE	FALSE	FALSE	Self	-0.002	-0.002
Scan: 22461 Run: B190712_04_HF_LS_IN_130_ECLP_DSSO_01_SCX24_hSAX07_rep1 P1_SLADIGEALKTVLK P2_FAALEAAGVKTVR 10 10	B190712_04_HF_LS_IN_130_ECLP_DSSO_01_SCX24_hSAX07_rep1	22461	P0AGE9	FALSE	P0AGE9	P0AGE9	FALSE	FAALEAAGVKTVR	SLADIGEALKTVLK	263	276	13	14	10	10	272	285	4	13.292	FALSE	TRUE	FALSE	FALSE	Self	-0.002	-0.002
Scan: 18673 Run: B190704_11_HF_LS_IN_130_ECLP_DSSO_01_SCX20_hSAX05_rep1 P1_SGNANTDYNAAIALVQDKSR P2_GKKDDAAYYFASVVK 18 3	B190704_11_HF_LS_IN_130_ECLP_DSSO_01_SCX20_hSAX05_rep1	18673	P45955	FALSE	P45955	P45955	FALSE	SGNANTDYNAAIALVQDKSR	GKKDDAAYYFASVVK	139	194	20	15	18	3	156	196	5	13.291	FALSE	TRUE	FALSE	FALSE	Self	-0.002	-0.002
Scan: 16249 Run: B190715_16_HF_LS_IN_130_ECLP_DSSO_01_SCX22_hSAX05_rep1 P1_oxMVGGVTPGKGGTTHLGLPVFNTVR P2_LHGGEPANFLDVGGGATKER 9 18	B190715_16_HF_LS_IN_130_ECLP_DSSO_01_SCX22_hSAX05_rep1	16249	P0A836	FALSE	P0AGE9	P0AGE9	FALSE	LHGGEPANFLDVGGGATKER	oxMVGGVTPGKGGTTHLGLPVFNTVR	278	35	20	24	18	9	295	43	5	13.291	FALSE	TRUE	FALSE	FALSE	Between	0	0.001
Scan: 7634 Run: B190715_21_HF_LS_IN_130_ECLP_DSSO_01_SCX22_hSAX02_rep1 P1_SSEVYGQTNIGGKGGTR P2_RSSEVYGQTNIGGKGGTR 13 14	B190715_21_HF_LS_IN_130_ECLP_DSSO_01_SCX22_hSAX02_rep1	7634	P0A6F3	FALSE	P0A6F3	P0A6F3	FALSE	RSSEVYGQTNIGGKGGTR	SSEVYGQTNIGGKGGTR	220	221	18	17	14	13	233	233	5	13.29	FALSE	TRUE	FALSE	FALSE	Self	-0.002	-0.002
Scan: 18685 Run: B180625_12_Lumos_LS_IN_130_MycoDSSO_SCX13_hSAX_f20_rep1 P1_NTPIIYGSALKALEGDPK P2_GITINSAHVEYSSDKR 11 15	B180625_12_Lumos_LS_IN_130_MycoDSSO_SCX13_hSAX_f20_rep1	18685	P23568	FALSE	P23568	P23568	FALSE	NTPIIYGSALKALEGDPK	GITINSAHVEYSSDKR	167	60	18	16	11	15	177	74	4	13.287	FALSE	TRUE	FALSE	FALSE	Self	-0.002	-0.002
Scan: 16820 Run: B190712_05_HF_LS_IN_130_ECLP_DSSO_01_SCX24_hSAX07_rep2 P1_IoxMGKASFVTLQDVGGR P2_DDLPEGVYNEQFKK 4 13	B190712_05_HF_LS_IN_130_ECLP_DSSO_01_SCX24_hSAX07_rep2	16820	P0A8N3	FALSE	P0A8N5;P0A8N3	P0A8N5;P0A8N3	FALSE	DDLPEGVYNEQFKK	IoxMGKASFVTLQDVGGR	102	79;79	14	16	13	4	114	82;82	4	13.287	FALSE	TRUE	FALSE	FALSE	Self	-0.002	-0.002
Scan: 8673 Run: B190715_21_HF_LS_IN_130_ECLP_DSSO_01_SCX22_hSAX02_rep1 P1_NPQTGKEITIAAAK P2_HAVTEASPMVKAK 6 11	B190715_21_HF_LS_IN_130_ECLP_DSSO_01_SCX22_hSAX02_rep1	8673	P02358	FALSE	P0ACF4	P0ACF4	FALSE	HAVTEASPMVKAK	NPQTGKEITIAAAK	94	62	13	14	11	6	104	67	4	13.287	FALSE	TRUE	FALSE	FALSE	Between	0	0.001
Scan: 12363 Run: B190704_12_HF_LS_IN_130_ECLP_DSSO_01_SCX20_hSAX05_rep2 P1_VKHPSEIVNVGDEITVK P2_IAAGADISKAAAGR 2 9	B190704_12_HF_LS_IN_130_ECLP_DSSO_01_SCX20_hSAX05_rep2	12363	P0ACF4	FALSE	P0AG67	P0AG67	FALSE	IAAGADISKAAAGR	VKHPSEIVNVGDEITVK	10	228	14	17	9	2	18	229	5	13.285	FALSE	TRUE	FALSE	FALSE	Between	0	0.001
Scan: 14359 Run: B190704_03_HF_LS_IN_130_ECLP_DSSO_01_SCX20_hSAX06_rep2 P1_TEFDVILKAAGANK P2_EGVSKDDAEALKK 8 12	B190704_03_HF_LS_IN_130_ECLP_DSSO_01_SCX20_hSAX06_rep2	14359	P0A7K2	FALSE	P0A7K2	P0A7K2	FALSE	TEFDVILKAAGANK	EGVSKDDAEALKK	53	97	14	13	8	12	60	108	4	13.285	FALSE	TRUE	FALSE	FALSE	Self	-0.002	-0.002
Scan: 18898 Run: B190704_13_HF_LS_IN_130_ECLP_DSSO_01_SCX20_hSAX04_rep1 P1_GLTDAAQQVVAAVEGK P2_EHVTKPVVGYIAGVTAPKGK 16 18	B190704_13_HF_LS_IN_130_ECLP_DSSO_01_SCX20_hSAX04_rep1	18898	P0A836	FALSE	P0AGE9	P0AGE9	FALSE	GLTDAAQQVVAAVEGK	EHVTKPVVGYIAGVTAPKGK	373	224	16	20	16	18	388	241	5	13.284	FALSE	TRUE	FALSE	FALSE	Between	0	0.001
Scan: 16869 Run: B180723_09_Lumos_FO_IN_130_MycoDSSO_SCX14_hSAX_f15t16_rep1 P1_MDLLTTANKTPR P2_KTANLVDHIYKG 9 1	B180723_09_Lumos_FO_IN_130_MycoDSSO_SCX14_hSAX_f15t16_rep1	16869	P75483	FALSE	P75483	P75483	FALSE	MDLLTTANKTPR	KTANLVDHIYKG	1	195	12	12	9	1	9	195	5	13.284	FALSE	TRUE	FALSE	FALSE	Self	-0.002	-0.002
Scan: 20561 Run: B180625_17_Lumos_LS_IN_130_MycoDSSO_SCX13_hSAX_f21_rep1 P1_VTITQGPNIIGIHANEKENAETQK P2_VGMELLFDKVNTDK 17 9	B180625_17_Lumos_LS_IN_130_MycoDSSO_SCX13_hSAX_f21_rep1	20561	P75493;P75489;P75280	FALSE	P75489	P75489	FALSE	VTITQGPNIIGIHANEKENAETQK	VGMELLFDKVNTDK	632;632;639	115	24	14	17	9	648;648;655	123	5	13.284	FALSE	TRUE	FALSE	FALSE	Self	-0.002	-0.002
Scan: 19782 Run: B180703_25_Lumos_FO_IN_130_MycoDSSO_SCX14_hSAX_f23_rep2 P1_QGHLDNLKQQLDELK P2_EIINLETEYAALKQDK 8 13	B180703_25_Lumos_FO_IN_130_MycoDSSO_SCX14_hSAX_f23_rep2	19782	P75247	FALSE	P75247	P75247	FALSE	EIINLETEYAALKQDK	QGHLDNLKQQLDELK	274	298	16	15	13	8	286	305	4	13.284	FALSE	TRUE	FALSE	FALSE	Self	-0.002	-0.002
Scan: 16193 Run: B190704_07_HF_LS_IN_130_ECLP_DSSO_01_SCX20_hSAX08_rep2 P1_GAoxMALFGEKYDER P2_GANFSFAVEDTQKYGQAIGHIGK 9 13	B190704_07_HF_LS_IN_130_ECLP_DSSO_01_SCX20_hSAX08_rep2	16193	P00957	FALSE	P00957	P00957	FALSE	GANFSFAVEDTQKYGQAIGHIGK	GAoxMALFGEKYDER	514	640	23	13	13	9	526	648	4	13.284	FALSE	TRUE	FALSE	FALSE	Self	-0.002	-0.002
Scan: 15877 Run: B190715_11_HF_LS_IN_130_ECLP_DSSO_01_SCX22_hSAX08_rep1 P1_ALTKAEMSEYLFDK P2_ALTKAEMSEYLFDK 4 4	B190715_11_HF_LS_IN_130_ECLP_DSSO_01_SCX22_hSAX08_rep1	15877	P0A6X7	FALSE	P0A6X7	P0A6X7	FALSE	ALTKAEMSEYLFDK	ALTKAEMSEYLFDK	2	2	14	14	4	4	5	5	4	13.283	FALSE	TRUE	FALSE	FALSE	Self	-0.002	-0.002
Scan: 16653 Run: B190704_04_HF_LS_IN_130_ECLP_DSSO_01_SCX20_hSAX07_rep1 P1_LPTPEEYQTYVAQVDKTAVDTYR P2_LLDAHKGQLPTR 16 6	B190704_04_HF_LS_IN_130_ECLP_DSSO_01_SCX20_hSAX07_rep1	16653	P36683	FALSE	P36683	P36683	FALSE	LPTPEEYQTYVAQVDKTAVDTYR	LLDAHKGQLPTR	820	723	23	12	16	6	835	728	4	13.283	FALSE	TRUE	FALSE	FALSE	Self	-0.002	-0.002
Scan: 16525 Run: B190704_05_HF_LS_IN_130_ECLP_DSSO_01_SCX20_hSAX07_rep2 P1_LPTPEEYQTYVAQVDKTAVDTYR P2_LLDAHKGQLPTR 16 6	B190704_05_HF_LS_IN_130_ECLP_DSSO_01_SCX20_hSAX07_rep2	16525	P36683	FALSE	P36683	P36683	FALSE	LPTPEEYQTYVAQVDKTAVDTYR	LLDAHKGQLPTR	820	723	23	12	16	6	835	728	5	13.283	FALSE	TRUE	FALSE	FALSE	Self	-0.002	-0.002
Scan: 24988 Run: B180625_17_Lumos_LS_IN_130_MycoDSSO_SCX13_hSAX_f21_rep1 P1_TLGDVESSIKEGK P2_NTIEKINQYVDEILKR 10 5	B180625_17_Lumos_LS_IN_130_MycoDSSO_SCX13_hSAX_f21_rep1	24988	P75385	FALSE	P75385	P75385	FALSE	NTIEKINQYVDEILKR	TLGDVESSIKEGK	122	71	16	13	5	10	126	80	4	13.283	FALSE	TRUE	FALSE	FALSE	Self	-0.002	-0.002
Scan: 9990 Run: B190704_13_HF_LS_IN_130_ECLP_DSSO_01_SCX20_hSAX04_rep1 P1_LATQQSHIPAKTVEDAVK P2_IAAGADISKAAAGR 11 9	B190704_13_HF_LS_IN_130_ECLP_DSSO_01_SCX20_hSAX04_rep1	9990	P0ACF4	FALSE	P0A6Y1	P0A6Y1	FALSE	IAAGADISKAAAGR	LATQQSHIPAKTVEDAVK	10	10	14	18	9	11	18	20	5	13.283	FALSE	TRUE	FALSE	FALSE	Between	0	0.001
Scan: 15348 Run: B190704_04_HF_LS_IN_130_ECLP_DSSO_01_SCX20_hSAX07_rep1 P1_LHGGEPANFLDVGGGATKER P2_EAEEAASKIGAGPWVVK 18 8	B190704_04_HF_LS_IN_130_ECLP_DSSO_01_SCX20_hSAX07_rep1	15348	P0A836	FALSE	P0A836	P0A836	FALSE	LHGGEPANFLDVGGGATKER	EAEEAASKIGAGPWVVK	278	30	20	17	18	8	295	37	4	13.283	FALSE	TRUE	FALSE	FALSE	Self	-0.002	-0.002
Scan: 12692 Run: B190712_15_HF_LS_IN_130_ECLP_DSSO_01_SCX24_hSAX03_rep1 P1_STGSYSLVTQQPLGGKAQFGGQR P2_LNHLVDDKMHAR 16 8	B190712_15_HF_LS_IN_130_ECLP_DSSO_01_SCX24_hSAX03_rep1	12692	P0A8V2	FALSE	P0A8V2	P0A8V2	FALSE	STGSYSLVTQQPLGGKAQFGGQR	LNHLVDDKMHAR	1247	1235	23	12	16	8	1262	1242	6	13.282	FALSE	TRUE	FALSE	FALSE	Self	-0.002	-0.002
Scan: 15292 Run: B190715_07_HF_LS_IN_130_ECLP_DSSO_01_SCX22_hSAX06_rep2 P1_VGFFNPIASEKEEGTRLDLDR P2_TGRNPQTGKEITIAAAK 11 9	B190715_07_HF_LS_IN_130_ECLP_DSSO_01_SCX22_hSAX06_rep2	15292	P0A7T3	FALSE	P0ACF4	P0ACF4	FALSE	VGFFNPIASEKEEGTRLDLDR	TGRNPQTGKEITIAAAK	36	59	21	17	11	9	46	67	6	13.282	FALSE	TRUE	FALSE	FALSE	Between	0	0.001
Scan: 21372 Run: B180703_15_Lumos_FO_IN_130_MycoDSSO_SCX14_hSAX_f20_rep1 P1_TKAVLGIAPVHVHLTEVNK P2_DNIKELAQTEQIDGFLVGK 2 4	B180703_15_Lumos_FO_IN_130_MycoDSSO_SCX14_hSAX_f20_rep1	21372	P78010	FALSE	P78010	P78010	FALSE	TKAVLGIAPVHVHLTEVNK	DNIKELAQTEQIDGFLVGK	33	210	19	19	2	4	34	213	5	13.282	FALSE	TRUE	FALSE	FALSE	Self	-0.002	-0.002
Scan: 12359 Run: B190712_03_HF_LS_IN_130_ECLP_DSSO_01_SCX24_hSAX06_rep2 P1_LLAEHNLDASAIKGTGVGGR P2_HGHNEADEPSATQPLMYQKIK 13 19	B190712_03_HF_LS_IN_130_ECLP_DSSO_01_SCX24_hSAX06_rep2	12359	P0AFG3	FALSE	P0AFG6	P0AFG6	FALSE	HGHNEADEPSATQPLMYQKIK	LLAEHNLDASAIKGTGVGGR	458	121	21	20	19	13	476	133	6	13.281	FALSE	TRUE	FALSE	FALSE	Between	0	0.001
Scan: 16984 Run: B190704_05_HF_LS_IN_130_ECLP_DSSO_01_SCX20_hSAX07_rep2 P1_oxMDAAQLTEEGYYSVFGKSGAR P2_LLDAHKGQLPTR 17 6	B190704_05_HF_LS_IN_130_ECLP_DSSO_01_SCX20_hSAX07_rep2	16984	P36683	FALSE	P36683	P36683	FALSE	LLDAHKGQLPTR	oxMDAAQLTEEGYYSVFGKSGAR	723	743	12	21	6	17	728	759	4	13.28	FALSE	TRUE	FALSE	FALSE	Self	-0.002	-0.002
Scan: 20650 Run: B190704_05_HF_LS_IN_130_ECLP_DSSO_01_SCX20_hSAX07_rep2 P1_GPFIDLHLLKK P2_AIISDVNASDEDRWNAVLKLQTLPR 10 19	B190704_05_HF_LS_IN_130_ECLP_DSSO_01_SCX20_hSAX07_rep2	20650	P0AG59	FALSE	P0A7U3	P0A7U3	FALSE	AIISDVNASDEDRWNAVLKLQTLPR	GPFIDLHLLKK	29	8	25	11	19	10	47	17	6	13.28	FALSE	TRUE	FALSE	FALSE	Between	0	0.001
Scan: 25008 Run: B180625_17_Lumos_LS_IN_130_MycoDSSO_SCX13_hSAX_f21_rep1 P1_TLGDVESSIKEGK P2_NTIEKINQYVDEILKR 10 5	B180625_17_Lumos_LS_IN_130_MycoDSSO_SCX13_hSAX_f21_rep1	25008	P75385	FALSE	P75385	P75385	FALSE	NTIEKINQYVDEILKR	TLGDVESSIKEGK	122	71	16	13	5	10	126	80	5	13.28	FALSE	TRUE	FALSE	FALSE	Self	-0.002	-0.002
Scan: 15674 Run: B190715_09_HF_LS_IN_130_ECLP_DSSO_01_SCX22_hSAX07_rep2 P1_VQQPEFAAAKDGYTFVSHQQEVGTGYFDK P2_HYVEKVQQPEFAAAK 10 5	B190715_09_HF_LS_IN_130_ECLP_DSSO_01_SCX22_hSAX07_rep2	15674	P0A9G6	FALSE	P0A9G6	P0A9G6	FALSE	VQQPEFAAAKDGYTFVSHQQEVGTGYFDK	HYVEKVQQPEFAAAK	382	377	29	15	10	5	391	381	6	13.28	FALSE	TRUE	FALSE	FALSE	Self	-0.002	-0.002
Scan: 13447 Run: B190704_05_HF_LS_IN_130_ECLP_DSSO_01_SCX20_hSAX07_rep2 P1_VSNILAKSDEVLSDR P2_VANLAEAQPDREIEKR 7 15	B190704_05_HF_LS_IN_130_ECLP_DSSO_01_SCX20_hSAX07_rep2	13447	P00961	FALSE	P00961	P00961	FALSE	VSNILAKSDEVLSDR	VANLAEAQPDREIEKR	586	58	15	16	7	15	592	72	4	13.28	FALSE	TRUE	FALSE	FALSE	Self	-0.002	-0.002
Scan: 20316 Run: B190513_03_HF_LS_IN_130_ECLP_DSSO_01_SCX18_hSAX06_rep2 P1_TGDGcmCGLLLQKPDR P2_LAKNYAVGMLFLNKDPELAAAAR 11 3	B190513_03_HF_LS_IN_130_ECLP_DSSO_01_SCX18_hSAX06_rep2	20316	P09831	FALSE	P09831	P09831	FALSE	LAKNYAVGMLFLNKDPELAAAAR	TGDGcmCGLLLQKPDR	77	51	23	14	3	11	79	61	5	13.279	FALSE	TRUE	FALSE	FALSE	Self	-0.002	-0.002
Scan: 19658 Run: B190513_02_HF_LS_IN_130_ECLP_DSSO_01_SCX18_hSAX06_rep1 P1_GALDVGATAINEEMKLAAVR P2_EPNMAETKAAYAVVDDGKR 15 8	B190513_02_HF_LS_IN_130_ECLP_DSSO_01_SCX18_hSAX06_rep1	19658	P76558	FALSE	P76558	P76558	FALSE	GALDVGATAINEEMKLAAVR	EPNMAETKAAYAVVDDGKR	330	230	20	19	15	8	344	237	4	13.279	FALSE	TRUE	FALSE	FALSE	Self	-0.002	-0.002
Scan: 15785 Run: B180803_14_Lumos_FO_IN_130_MycoDSSO_SCX12_hSAX_f22_rep2 P1_ALNIIQEKAEER P2_ALNIIQEKAEER 8 8	B180803_14_Lumos_FO_IN_130_MycoDSSO_SCX12_hSAX_f22_rep2	15785	Q50295	FALSE	Q50295	Q50295	FALSE	ALNIIQEKAEER	ALNIIQEKAEER	248	248	12	12	8	8	255	255	4	13.279	FALSE	TRUE	FALSE	FALSE	Self	-0.002	-0.002
Scan: 18052 Run: B190704_09_HF_LS_IN_130_ECLP_DSSO_01_SCX20_hSAX10_rep1 P1_AWIQYQGFKTEIDK P2_AWIQYQGFKTEIDK 9 9	B190704_09_HF_LS_IN_130_ECLP_DSSO_01_SCX20_hSAX10_rep1	18052	P26616	FALSE	P26616	P26616	FALSE	AWIQYQGFKTEIDK	AWIQYQGFKTEIDK	60	60	14	14	9	9	68	68	4	13.279	FALSE	TRUE	FALSE	FALSE	Self	-0.002	-0.002
Scan: 11103 Run: B190513_14_HF_LS_IN_130_ECLP_DSSO_01_SCX18_hSAX03_rep1 P1_YNAQLAKLDTTK P2_NPQTGKEITIAAAK 7 6	B190513_14_HF_LS_IN_130_ECLP_DSSO_01_SCX18_hSAX03_rep1	11103	P69797	FALSE	P0ACF4	P0ACF4	FALSE	YNAQLAKLDTTK	NPQTGKEITIAAAK	49	62	12	14	7	6	55	67	4	13.278	FALSE	TRUE	FALSE	FALSE	Between	0	0.001
Scan: 19610 Run: B190704_09_HF_LS_IN_130_ECLP_DSSO_01_SCX20_hSAX10_rep1 P1_ISTEKMPTSLIHALALTK P2_ISTEKMPTSLIHALALTK 5 5	B190704_09_HF_LS_IN_130_ECLP_DSSO_01_SCX20_hSAX10_rep1	19610	P05042	FALSE	P05042	P05042	FALSE	ISTEKMPTSLIHALALTK	ISTEKMPTSLIHALALTK	35	35	18	18	5	5	39	39	6	13.278	FALSE	TRUE	FALSE	FALSE	Self	-0.002	-0.002
Scan: 21195 Run: B190704_02_HF_LS_IN_130_ECLP_DSSO_01_SCX20_hSAX06_rep1 P1_SGKSELEAFEVALENVRPTVEVK P2_SFSHQAGASSKQPALGYLN 3 11	B190704_02_HF_LS_IN_130_ECLP_DSSO_01_SCX20_hSAX06_rep1	21195	P02359	FALSE	P02359	P02359	FALSE	SGKSELEAFEVALENVRPTVEVK	SFSHQAGASSKQPALGYLN	54	161	23	19	3	11	56	171	6	13.278	FALSE	TRUE	FALSE	FALSE	Self	-0.002	-0.002
Scan: 18374 Run: B180625_12_Lumos_LS_IN_130_MycoDSSO_SCX13_hSAX_f20_rep1 P1_VMDKVKEDFEK P2_ALKEFGNQQEGQPLSFLK 4 3	B180625_12_Lumos_LS_IN_130_MycoDSSO_SCX13_hSAX_f20_rep1	18374	P75556	FALSE	P75556	P75556	FALSE	VMDKVKEDFEK	ALKEFGNQQEGQPLSFLK	315	297	11	18	4	3	318	299	3	13.277	FALSE	TRUE	FALSE	FALSE	Self	-0.002	-0.002
Scan: 20148 Run: B190513_02_HF_LS_IN_130_ECLP_DSSO_01_SCX18_hSAX06_rep1 P1_DIAVVVAENVPAADILSEcmCKK P2_AEANPALHPGQSAAIYLKGER 20 18	B190513_02_HF_LS_IN_130_ECLP_DSSO_01_SCX18_hSAX06_rep1	20148	P07395	FALSE	P07395	P07395	FALSE	DIAVVVAENVPAADILSEcmCKK	AEANPALHPGQSAAIYLKGER	709	638	21	21	20	18	728	655	4	13.277	FALSE	TRUE	FALSE	FALSE	Self	-0.002	-0.002
Scan: 19982 Run: B190513_02_HF_LS_IN_130_ECLP_DSSO_01_SCX18_hSAX06_rep1 P1_LVDIVEPTEKTVDALMR P2_GEILGGMAAVEQPEKPAAQPKK 10 21	B190513_02_HF_LS_IN_130_ECLP_DSSO_01_SCX18_hSAX06_rep1	19982	P0A7V3	FALSE	P0A7R5	P0A7R5	FALSE	GEILGGMAAVEQPEKPAAQPKK	LVDIVEPTEKTVDALMR	205	73	22	17	21	10	225	82	5	13.276	FALSE	TRUE	FALSE	FALSE	Between	0	0.001
Scan: 22670 Run: B190704_02_HF_LS_IN_130_ECLP_DSSO_01_SCX20_hSAX06_rep1 P1_SELEAFEVALENVRPTVEVKSR P2_AVLEVAGVHNVLAKAYGSTNPINVVR 20 14	B190704_02_HF_LS_IN_130_ECLP_DSSO_01_SCX20_hSAX06_rep1	22670	P02359	FALSE	P0A7W1	P0A7W1	FALSE	SELEAFEVALENVRPTVEVKSR	AVLEVAGVHNVLAKAYGSTNPINVVR	57	113	22	26	20	14	76	126	6	13.275	FALSE	TRUE	FALSE	FALSE	Between	0	0.001
Scan: 17719 Run: B190712_02_HF_LS_IN_130_ECLP_DSSO_01_SCX24_hSAX06_rep1 P1_VSNILAKSDEVLSDR P2_TLDAAAALAAANKR 7 13	B190712_02_HF_LS_IN_130_ECLP_DSSO_01_SCX24_hSAX06_rep1	17719	P00961	FALSE	P00961	P00961	FALSE	TLDAAAALAAANKR	VSNILAKSDEVLSDR	572	586	14	15	13	7	584	592	3	13.274	FALSE	TRUE	FALSE	FALSE	Self	-0.002	-0.002
Scan: 10002 Run: B190712_03_HF_LS_IN_130_ECLP_DSSO_01_SCX24_hSAX06_rep2 P1_KAYHVVDEAELTK P2_ASGTEHHGGVcmCFLIKK 1 15	B190712_03_HF_LS_IN_130_ECLP_DSSO_01_SCX24_hSAX06_rep2	10002	P0AGJ5	FALSE	P0AGJ5	P0AGJ5	FALSE	ASGTEHHGGVcmCFLIKK	KAYHVVDEAELTK	165	152	16	13	15	1	179	152	4	13.274	FALSE	TRUE	FALSE	FALSE	Self	-0.002	-0.002
Scan: 23812 Run: B180711_11_Lumos_FO_IN_130_MycoDSSO_SCX11_hSAX_f23_rep2 P1_TDQLLVYGIVNESELKSAR P2_LSESNAAKMNDDVDGIVR 16 8	B180711_11_Lumos_FO_IN_130_MycoDSSO_SCX11_hSAX_f23_rep2	23812	P75372;P75599;Q50341;P75319	FALSE	P11311	P11311	FALSE	TDQLLVYGIVNESELKSAR	LSESNAAKMNDDVDGIVR	426;223;712;348	1369	19	18	16	8	441;238;727;363	1376	3	13.274	FALSE	TRUE	FALSE	FALSE	Between	0	0.001
Scan: 17217 Run: B190715_08_HF_LS_IN_130_ECLP_DSSO_01_SCX22_hSAX07_rep1 P1_VIEEAKALAEHGIVFGEPK P2_ALAEHGIVFGEPKTDIDKIR 6 13	B190715_08_HF_LS_IN_130_ECLP_DSSO_01_SCX22_hSAX07_rep1	17217	P0A9P0	FALSE	P0A9P0	P0A9P0	FALSE	ALAEHGIVFGEPKTDIDKIR	VIEEAKALAEHGIVFGEPK	68	62	20	19	13	6	80	67	5	13.273	FALSE	TRUE	FALSE	FALSE	Self	-0.002	-0.002
Scan: 17577 Run: B190704_06_HF_LS_IN_130_ECLP_DSSO_01_SCX20_hSAX08_rep1 P1_RGNDYSILNTVSENLTYKPER P2_EDGVNIWGDGSTYKGNDIER 18 14	B190704_06_HF_LS_IN_130_ECLP_DSSO_01_SCX20_hSAX08_rep1	17577	P0A6E4	FALSE	P0A6E4	P0A6E4	FALSE	RGNDYSILNTVSENLTYKPER	EDGVNIWGDGSTYKGNDIER	366	120	21	20	18	14	383	133	5	13.273	FALSE	TRUE	FALSE	FALSE	Self	-0.002	-0.002
Scan: 13510 Run: B190715_17_HF_LS_IN_130_ECLP_DSSO_01_SCX22_hSAX05_rep2 P1_IMNDENFQHGGTNIHYLEKK P2_IGYPVIIKASGGGGGR 19 8	B190715_17_HF_LS_IN_130_ECLP_DSSO_01_SCX22_hSAX05_rep2	13510	P24182	FALSE	P24182	P24182	FALSE	IGYPVIIKASGGGGGR	IMNDENFQHGGTNIHYLEKK	152	424	16	20	8	19	159	442	6	13.273	FALSE	TRUE	FALSE	FALSE	Self	-0.002	-0.002
Scan: 10679 Run: B190513_18_HF_LS_IN_130_ECLP_DSSO_01_SCX18_hSAX01_rep2 P1_NIIAVSSGKGGVGK P2_NIIAVSSGKGGVGK 9 9	B190513_18_HF_LS_IN_130_ECLP_DSSO_01_SCX18_hSAX01_rep2	10679	P0AF08	FALSE	P0AF08	P0AF08	FALSE	NIIAVSSGKGGVGK	NIIAVSSGKGGVGK	108	108	14	14	9	9	116	116	3	13.273	FALSE	TRUE	FALSE	FALSE	Self	-0.002	-0.002
Scan: 21219 Run: B190704_12_HF_LS_IN_130_ECLP_DSSO_01_SCX20_hSAX05_rep2 P1_ISTEKMPTSLIHALALTK P2_ISTEKMPTSLIHALALTK 5 5	B190704_12_HF_LS_IN_130_ECLP_DSSO_01_SCX20_hSAX05_rep2	21219	P05042	FALSE	P05042	P05042	FALSE	ISTEKMPTSLIHALALTK	ISTEKMPTSLIHALALTK	35	35	18	18	5	5	39	39	4	13.272	FALSE	TRUE	FALSE	FALSE	Self	-0.002	-0.002
Scan: 20207 Run: B190715_12_HF_LS_IN_130_ECLP_DSSO_01_SCX22_hSAX08_rep2 P1_VALIENAEFVEGSDKLLR P2_TISQLYDPEKGoxMFLPDR 15 10	B190715_12_HF_LS_IN_130_ECLP_DSSO_01_SCX22_hSAX08_rep2	20207	P00959	FALSE	P00959	P00959	FALSE	VALIENAEFVEGSDKLLR	TISQLYDPEKGoxMFLPDR	583	124	18	17	15	10	597	133	4	13.271	FALSE	TRUE	FALSE	FALSE	Self	-0.002	-0.002
Scan: 14423 Run: B180803_09_Lumos_FO_IN_130_MycoDSSO_SCX12_hSAX_f19_rep1 P1_NNQVIcmCVAQNDHTIFTKK P2_DSEVVINTTTKEVAK 17 11	B180803_09_Lumos_FO_IN_130_MycoDSSO_SCX12_hSAX_f19_rep1	14423	P78031	FALSE	P78031	P78031	FALSE	NNQVIcmCVAQNDHTIFTKK	DSEVVINTTTKEVAK	168	111	18	15	17	11	184	121	4	13.27	FALSE	TRUE	FALSE	FALSE	Self	-0.002	-0.002
Scan: 15465 Run: B190715_19_HF_LS_IN_130_ECLP_DSSO_01_SCX22_hSAX03_rep1 P1_KPSNLFVHGYVTVNGAK P2_KDSTAELYHFIGK 1 1	B190715_19_HF_LS_IN_130_ECLP_DSSO_01_SCX22_hSAX03_rep1	15465	P00959	FALSE	P00959	P00959	FALSE	KPSNLFVHGYVTVNGAK	KDSTAELYHFIGK	317	284	17	13	1	1	317	284	4	13.27	FALSE	TRUE	FALSE	FALSE	Self	-0.002	-0.002
Scan: 28317 Run: B180703_29_Lumos_FO_IN_130_MycoDSSO_SCX14_hSAX_f24_rep2 P1_SLAEVLFDNEKAoxMIR P2_AHPDVTNILLQVLDDGTLKDSQGR 11 19	B180703_29_Lumos_FO_IN_130_MycoDSSO_SCX14_hSAX_f24_rep2	28317	P75247	FALSE	P75247	P75247	FALSE	AHPDVTNILLQVLDDGTLKDSQGR	SLAEVLFDNEKAoxMIR	543	478	24	15	19	11	561	488	4	13.269	FALSE	TRUE	FALSE	FALSE	Self	-0.002	-0.002
Scan: 25057 Run: B180703_20_Lumos_FO_IN_130_MycoDSSO_SCX14_hSAX_f21_rep2 P1_KINTNEEIEQVAAISSGSK P2_GIEDASQLIITELDKR 1 15	B180703_20_Lumos_FO_IN_130_MycoDSSO_SCX14_hSAX_f21_rep2	25057	P78012	FALSE	P78012	P78012	FALSE	GIEDASQLIITELDKR	KINTNEEIEQVAAISSGSK	118	136	16	19	15	1	132	136	4	13.269	FALSE	TRUE	FALSE	FALSE	Self	-0.002	-0.002
Scan: 18846 Run: B190715_11_HF_LS_IN_130_ECLP_DSSO_01_SCX22_hSAX08_rep1 P1_YSDGDKHAFDQMLHSIGK P2_VLDAVLKELESGK 6 7	B190715_11_HF_LS_IN_130_ECLP_DSSO_01_SCX22_hSAX08_rep1	18846	P00490	FALSE	P00490	P00490	FALSE	VLDAVLKELESGK	YSDGDKHAFDQMLHSIGK	703	716	13	18	7	6	709	721	4	13.269	FALSE	TRUE	FALSE	FALSE	Self	-0.002	-0.002
Scan: 16364 Run: B190715_06_HF_LS_IN_130_ECLP_DSSO_01_SCX22_hSAX06_rep1 P1_MDAAQLTEEGYYSVFGKSGAR P2_AAGKLLDAHKGQLPTR 17 10	B190715_06_HF_LS_IN_130_ECLP_DSSO_01_SCX22_hSAX06_rep1	16364	P36683	FALSE	P36683	P36683	FALSE	MDAAQLTEEGYYSVFGKSGAR	AAGKLLDAHKGQLPTR	743	719	21	16	17	10	759	728	6	13.268	FALSE	TRUE	FALSE	FALSE	Self	-0.002	-0.002
Scan: 21381 Run: B190715_06_HF_LS_IN_130_ECLP_DSSO_01_SCX22_hSAX06_rep1 P1_THAPVDFDTAVASTITSHDAGYINKQLEK P2_ADAFAVIVKAAEAAK 25 9	B190715_06_HF_LS_IN_130_ECLP_DSSO_01_SCX22_hSAX06_rep1	21381	P09373	FALSE	P0A858	P0A858	FALSE	THAPVDFDTAVASTITSHDAGYINKQLEK	ADAFAVIVKAAEAAK	68	239	29	15	25	9	92	247	6	13.268	FALSE	TRUE	FALSE	FALSE	Between	0	0.001
Scan: 18587 Run: B190715_18_HF_LS_IN_130_ECLP_DSSO_01_SCX22_hSAX04_rep1 P1_QGDLIcmCLDGKLGADGNALFR P2_EHVTKPVVGYIAGVTAPKGK 10 18	B190715_18_HF_LS_IN_130_ECLP_DSSO_01_SCX22_hSAX04_rep1	18587	P0AGE9	FALSE	P0A836	P0A836	FALSE	EHVTKPVVGYIAGVTAPKGK	QGDLIcmCLDGKLGADGNALFR	224	206	20	20	18	10	241	215	5	13.268	FALSE	TRUE	FALSE	FALSE	Between	0	0.001
Scan: 16794 Run: B190715_17_HF_LS_IN_130_ECLP_DSSO_01_SCX22_hSAX05_rep2 P1_NTNITGVIVNKLNAPVDEQGR P2_KHQFAQSLNYEIAK 11 1	B190715_17_HF_LS_IN_130_ECLP_DSSO_01_SCX22_hSAX05_rep2	16794	P0A9M8	FALSE	P0A9M8	P0A9M8	FALSE	NTNITGVIVNKLNAPVDEQGR	KHQFAQSLNYEIAK	164	115	21	14	11	1	174	115	4	13.268	FALSE	TRUE	FALSE	FALSE	Self	-0.002	-0.002
Scan: 16660 Run: B190712_02_HF_LS_IN_130_ECLP_DSSO_01_SCX24_hSAX06_rep1 P1_GDKDIFTVHDILKAR P2_EDLLHGGAHKTNQVLGQALLAK 13 10	B190712_02_HF_LS_IN_130_ECLP_DSSO_01_SCX24_hSAX06_rep1	16660	P0A879	FALSE	P0A879	P0A879	FALSE	GDKDIFTVHDILKAR	EDLLHGGAHKTNQVLGQALLAK	380	78	15	22	13	10	392	87	6	13.267	FALSE	TRUE	FALSE	FALSE	Self	-0.002	-0.002
Scan: 15002 Run: B180705_31_Lumos_FO_IN_130_MycoDSSO_SCX14_hSAX_f31t35_rep1 P1_LIKPENFLGLTLNGAKL P2_AVIYKTTAHASAGR 16 5	B180705_31_Lumos_FO_IN_130_MycoDSSO_SCX14_hSAX_f31t35_rep1	15002	P75123	FALSE	P75123	P75123	FALSE	LIKPENFLGLTLNGAKL	AVIYKTTAHASAGR	124	2	17	14	16	5	139	6	4	13.267	FALSE	TRUE	FALSE	FALSE	Self	-0.002	-0.002
Scan: 20915 Run: B180630_06_Lumos_FO_IN_130_MycoDSSO_SCX13_hSAX_f28t29rep2 P1_NVNDYDPFKYRPSYFDLEAPTESFALGK P2_IGLVENDEYHIDKR 9 13	B180630_06_Lumos_FO_IN_130_MycoDSSO_SCX13_hSAX_f28t29rep2	20915	P75405	FALSE	Q50336	Q50336	FALSE	IGLVENDEYHIDKR	NVNDYDPFKYRPSYFDLEAPTESFALGK	194	7	14	28	13	9	206	15	5	13.267	FALSE	TRUE	FALSE	FALSE	Between	0	0.001
Scan: 14309 Run: B190704_11_HF_LS_IN_130_ECLP_DSSO_01_SCX20_hSAX05_rep1 P1_SLIGPDGEQYKLPR P2_AMLHFcmCENPGKIQSR 11 11	B190704_11_HF_LS_IN_130_ECLP_DSSO_01_SCX20_hSAX05_rep1	14309	P0A9Q1	FALSE	P0A9Q1	P0A9Q1	FALSE	SLIGPDGEQYKLPR	AMLHFcmCENPGKIQSR	150	168	14	15	11	11	160	178	5	13.267	FALSE	TRUE	FALSE	FALSE	Self	-0.002	-0.002
Scan: 15779 Run: B190715_12_HF_LS_IN_130_ECLP_DSSO_01_SCX22_hSAX08_rep2 P1_VTYGEHVFDFGKPFEK P2_KYRPETDMADLDNFDAAK 12 1	B190715_12_HF_LS_IN_130_ECLP_DSSO_01_SCX22_hSAX08_rep2	15779	P0A8N5	FALSE	P0A8N5	P0A8N5	FALSE	KYRPETDMADLDNFDAAK	VTYGEHVFDFGKPFEK	335	311	18	16	1	12	335	322	5	13.266	FALSE	TRUE	FALSE	FALSE	Self	-0.002	-0.002
Scan: 16164 Run: B190704_04_HF_LS_IN_130_ECLP_DSSO_01_SCX20_hSAX07_rep1 P1_VGLFAEGVAVKR P2_GFGGEVLLHGANFDEAKAK 11 17	B190704_04_HF_LS_IN_130_ECLP_DSSO_01_SCX20_hSAX07_rep1	16164	P04968	FALSE	P04968	P04968	FALSE	VGLFAEGVAVKR	GFGGEVLLHGANFDEAKAK	235	123	12	19	11	17	245	139	4	13.266	FALSE	TRUE	FALSE	FALSE	Self	-0.002	-0.002
Scan: 12420 Run: B190715_12_HF_LS_IN_130_ECLP_DSSO_01_SCX22_hSAX08_rep2 P1_MAEANKAFAHYR P2_DTLHLEGKELEFK 6 8	B190715_12_HF_LS_IN_130_ECLP_DSSO_01_SCX22_hSAX08_rep2	12420	P02359	FALSE	P0AG67	P0AG67	FALSE	MAEANKAFAHYR	DTLHLEGKELEFK	144	143	12	13	6	8	149	150	4	13.266	FALSE	TRUE	FALSE	FALSE	Between	0	0.001
Scan: 11194 Run: B190513_15_HF_LS_IN_130_ECLP_DSSO_01_SCX18_hSAX02_rep1 P1_ISAVTSGVKEIR P2_ISAVTSGVKEIR 9 9	B190513_15_HF_LS_IN_130_ECLP_DSSO_01_SCX18_hSAX02_rep1	11194	P0AAZ4	FALSE	P0AAZ4	P0AAZ4	FALSE	ISAVTSGVKEIR	ISAVTSGVKEIR	81	81	12	12	9	9	89	89	4	13.265	FALSE	TRUE	FALSE	FALSE	Self	-0.002	-0.002
Scan: 17983 Run: B190715_13_HF_LS_IN_130_ECLP_DSSO_01_SCX22_hSAX09_rep1 P1_KDLDTIANEPLHYDWEALR P2_HMDYGVQINKLoxMYTR 1 10	B190715_13_HF_LS_IN_130_ECLP_DSSO_01_SCX22_hSAX09_rep1	17983	P00452	FALSE	P00452	P00452	FALSE	KDLDTIANEPLHYDWEALR	HMDYGVQINKLoxMYTR	585	332	19	15	1	10	585	341	5	13.264	FALSE	TRUE	FALSE	FALSE	Self	-0.002	-0.002
Scan: 19589 Run: B180630_24_Lumos_FO_IN_130_MycoDSSO_SCX13_hSAX_f15t16rep2 P1_SGEGcmCLSVPKMHQGYVIR P2_LLAASKLSLEQLQQR 10 6	B180630_24_Lumos_FO_IN_130_MycoDSSO_SCX13_hSAX_f15t16rep2	19589	P75454	FALSE	P75527	P75527	FALSE	LLAASKLSLEQLQQR	SGEGcmCLSVPKMHQGYVIR	346	130	15	18	6	10	351	139	4	13.264	FALSE	TRUE	FALSE	FALSE	Between	0	0.001
Scan: 13954 Run: B190715_24_HF_LS_IN_130_ECLP_DSSO_01_SCX22_hSAX01_rep1 P1_FAALEAAGVKTVR P2_EHVTKPVVGYIAGVTAPKGK 10 18	B190715_24_HF_LS_IN_130_ECLP_DSSO_01_SCX22_hSAX01_rep1	13954	P0AGE9	FALSE	P0AGE9	P0AGE9	FALSE	EHVTKPVVGYIAGVTAPKGK	FAALEAAGVKTVR	224	263	20	13	18	10	241	272	5	13.262	FALSE	TRUE	FALSE	FALSE	Self	-0.002	-0.002
Scan: 11162 Run: B190712_07_HF_LS_IN_130_ECLP_DSSO_01_SCX24_hSAX08_rep1 P1_RQDIESNLQYDAGDKGIYR P2_HYoxMQKEIYEQPNAIK 15 5	B190712_07_HF_LS_IN_130_ECLP_DSSO_01_SCX24_hSAX08_rep1	11162	P17169	FALSE	P17169	P17169	FALSE	RQDIESNLQYDAGDKGIYR	HYoxMQKEIYEQPNAIK	232	251	19	15	15	5	246	255	6	13.262	FALSE	TRUE	FALSE	FALSE	Self	-0.002	-0.002
Scan: 12089 Run: B190715_21_HF_LS_IN_130_ECLP_DSSO_01_SCX22_hSAX02_rep1 P1_YQQHGMAPLTQEQKPVAK P2_RPEITLVTNKQVQQPVMDR 14 10	B190715_21_HF_LS_IN_130_ECLP_DSSO_01_SCX22_hSAX02_rep1	12089	P0A9A6	FALSE	P0A9A6	P0A9A6	FALSE	RPEITLVTNKQVQQPVMDR	YQQHGMAPLTQEQKPVAK	320	339	19	18	10	14	329	352	5	13.262	FALSE	TRUE	FALSE	FALSE	Self	-0.002	-0.002
Scan: 13960 Run: B190513_11_HF_LS_IN_130_ECLP_DSSO_01_SCX18_hSAX05_rep1 P1_VVITATQoxMLDSoxMIKNPRPTR P2_IVcmCTIGPKTESEEMLAK 14 8	B190513_11_HF_LS_IN_130_ECLP_DSSO_01_SCX18_hSAX05_rep1	13960	P0AD61	FALSE	P0AD61	P0AD61	FALSE	IVcmCTIGPKTESEEMLAK	VVITATQoxMLDSoxMIKNPRPTR	6	273	17	20	8	14	13	286	5	13.261	FALSE	TRUE	FALSE	FALSE	Self	-0.002	-0.002
Scan: 10919 Run: B190712_17_HF_LS_IN_130_ECLP_DSSO_01_SCX24_hSAX02_rep1 P1_AHKPGSATIALNKR P2_AGKANISDSYVLLR 13 3	B190712_17_HF_LS_IN_130_ECLP_DSSO_01_SCX24_hSAX02_rep1	10919	P0A832	FALSE	P0A832	P0A832	FALSE	AHKPGSATIALNKR	AGKANISDSYVLLR	6	46	14	14	13	3	18	48	5	13.261	FALSE	TRUE	FALSE	FALSE	Self	-0.002	-0.002
Scan: 11807 Run: B190715_16_HF_LS_IN_130_ECLP_DSSO_01_SCX22_hSAX05_rep1 P1_NPQTGKEITIAAAK P2_ANPWQQFAETHNKGDRVEGK 6 13	B190715_16_HF_LS_IN_130_ECLP_DSSO_01_SCX22_hSAX05_rep1	11807	P0AG67	FALSE	P0ACF4	P0ACF4	FALSE	ANPWQQFAETHNKGDRVEGK	NPQTGKEITIAAAK	351	62	20	14	13	6	363	67	5	13.261	FALSE	TRUE	FALSE	FALSE	Between	0	0.001
Scan: 17178 Run: B190712_02_HF_LS_IN_130_ECLP_DSSO_01_SCX24_hSAX06_rep1 P1_LIDQATAEIVETAKR P2_GEILGGMAAVEQPEKPAAQPK 14 15	B190712_02_HF_LS_IN_130_ECLP_DSSO_01_SCX24_hSAX06_rep1	17178	P0A7R5	FALSE	P0A7V3	P0A7V3	FALSE	LIDQATAEIVETAKR	GEILGGMAAVEQPEKPAAQPK	17	205	15	21	14	15	30	219	4	13.26	FALSE	TRUE	FALSE	FALSE	Between	0	0.001
Scan: 19035 Run: B180705_37_Lumos_FO_IN_130_MycoDSSO_SCX14_hSAX_f28t30_rep2 P1_FAIAEKYGMSSR P2_ASDIEKEFAEIDHFIR 6 6	B180705_37_Lumos_FO_IN_130_MycoDSSO_SCX14_hSAX_f28t30_rep2	19035	P78007	FALSE	P78007	P78007	FALSE	FAIAEKYGMSSR	ASDIEKEFAEIDHFIR	156	201	12	16	6	6	161	206	4	13.259	FALSE	TRUE	FALSE	FALSE	Self	-0.002	-0.002
Scan: 18826 Run: B180703_03_Lumos_FO_IN_130_MycoDSSO_SCX14_hSAX_f19_rep1 P1_LVGEGVAIVPSDGHFKAPGEAGVK P2_KQPGEPLEVFDIKTK 16 13	B180703_03_Lumos_FO_IN_130_MycoDSSO_SCX14_hSAX_f19_rep1	18826	P75569	FALSE	P75569	P75569	FALSE	LVGEGVAIVPSDGHFKAPGEAGVK	KQPGEPLEVFDIKTK	801	859	24	15	16	13	816	871	5	13.259	FALSE	TRUE	FALSE	FALSE	Self	-0.002	-0.002
Scan: 17225 Run: B190704_04_HF_LS_IN_130_ECLP_DSSO_01_SCX20_hSAX07_rep1 P1_VALTGLTMAEKFRDEGR P2_DLEHPIEVPVGKATLGR 11 12	B190704_04_HF_LS_IN_130_ECLP_DSSO_01_SCX20_hSAX07_rep1	17225	P0ABB4	FALSE	P0ABB4	P0ABB4	FALSE	DLEHPIEVPVGKATLGR	VALTGLTMAEKFRDEGR	71	220	17	17	12	11	82	230	6	13.258	FALSE	TRUE	FALSE	FALSE	Self	-0.002	-0.002
Scan: 8656 Run: B180703_29_Lumos_FO_IN_130_MycoDSSO_SCX14_hSAX_f24_rep2 P1_YGKENEFAANEYER P2_KKSDSEDNGQLQLEK 3 2	B180703_29_Lumos_FO_IN_130_MycoDSSO_SCX14_hSAX_f24_rep2	8656	P75571;P11311	FALSE	P11311	P11311	FALSE	KKSDSEDNGQLQLEK	YGKENEFAANEYER	202;293	752	15	14	2	3	203;294	754	4	13.258	FALSE	TRUE	FALSE	FALSE	Self	-0.002	-0.002
Scan: 17858 Run: B190715_06_HF_LS_IN_130_ECLP_DSSO_01_SCX22_hSAX06_rep1 P1_SKIFEDNSLTIGHTPLVR P2_SKIFEDNSLTIGHTPLVR 2 2	B190715_06_HF_LS_IN_130_ECLP_DSSO_01_SCX22_hSAX06_rep1	17858	P0ABK5	FALSE	P0ABK5	P0ABK5	FALSE	SKIFEDNSLTIGHTPLVR	SKIFEDNSLTIGHTPLVR	2	2	18	18	2	2	3	3	5	13.258	FALSE	TRUE	FALSE	FALSE	Self	-0.002	-0.002
Scan: 13803 Run: B190704_16_HF_LS_IN_130_ECLP_DSSO_01_SCX20_hSAX03_rep1 P1_TVIGFGSPNKAGK P2_GSVSLKEDPAGNYIHYGVR 10 6	B190704_16_HF_LS_IN_130_ECLP_DSSO_01_SCX20_hSAX03_rep1	13803	P33570	FALSE	P33570	P33570	FALSE	TVIGFGSPNKAGK	GSVSLKEDPAGNYIHYGVR	244	391	13	19	10	6	253	396	4	13.258	FALSE	TRUE	FALSE	FALSE	Self	-0.002	-0.002
Scan: 20400 Run: B180803_04_Lumos_FO_IN_130_MycoDSSO_SCX12_hSAX_f17_rep1 P1_TLKYYQSTEYFNNR P2_DLLRPVPKVEVSGLIK 3 8	B180803_04_Lumos_FO_IN_130_MycoDSSO_SCX12_hSAX_f17_rep1	20400	P75383	FALSE	P75383	P75383	FALSE	DLLRPVPKVEVSGLIK	TLKYYQSTEYFNNR	120	159	16	14	8	3	127	161	4	13.257	FALSE	TRUE	FALSE	FALSE	Self	-0.002	-0.002
Scan: 22697 Run: B190712_08_HF_LS_IN_130_ECLP_DSSO_01_SCX24_hSAX08_rep2 P1_GALIDSQAAIEALKNQK P2_DLFFEDKSNDVIQDDVFR 14 7	B190712_08_HF_LS_IN_130_ECLP_DSSO_01_SCX24_hSAX08_rep2	22697	P52643	FALSE	P52643	P52643	FALSE	GALIDSQAAIEALKNQK	DLFFEDKSNDVIQDDVFR	235	265	17	18	14	7	248	271	4	13.257	FALSE	TRUE	FALSE	FALSE	Self	-0.002	-0.002
Scan: 15809 Run: B190513_14_HF_LS_IN_130_ECLP_DSSO_01_SCX18_hSAX03_rep1 P1_VAFTALVEKAK P2_SFSHQAGASSKQPALGYLN 9 11	B190513_14_HF_LS_IN_130_ECLP_DSSO_01_SCX18_hSAX03_rep1	15809	P0A7L3	FALSE	P02359	P02359	FALSE	VAFTALVEKAK	SFSHQAGASSKQPALGYLN	104	161	11	19	9	11	112	171	4	13.257	FALSE	TRUE	FALSE	FALSE	Between	0	0.001
Scan: 11291 Run: B190704_17_HF_LS_IN_130_ECLP_DSSO_01_SCX20_hSAX02_rep1 P1_KVVMTGPSKDNTPMFVK P2_GASQNIIPSSTGAAKAVGK 9 15	B190704_17_HF_LS_IN_130_ECLP_DSSO_01_SCX20_hSAX02_rep1	11291	P0A9B2	FALSE	P0A9B2	P0A9B2	FALSE	GASQNIIPSSTGAAKAVGK	KVVMTGPSKDNTPMFVK	199	116	19	17	15	9	213	124	4	13.257	FALSE	TRUE	FALSE	FALSE	Self	-0.002	-0.002
Scan: 14166 Run: B190704_04_HF_LS_IN_130_ECLP_DSSO_01_SCX20_hSAX07_rep1 P1_TKTGELSIHcmCTELR P2_IMGKASFVTLQDVGGR 2 4	B190704_04_HF_LS_IN_130_ECLP_DSSO_01_SCX20_hSAX07_rep1	14166	P0A8N3	FALSE	P0A8N5;P0A8N3	P0A8N5;P0A8N3	FALSE	TKTGELSIHcmCTELR	IMGKASFVTLQDVGGR	131	79;79	14	16	2	4	132	82;82	4	13.256	FALSE	TRUE	FALSE	FALSE	Self	-0.002	-0.002
Scan: 18985 Run: B180630_21_Lumos_FO_IN_130_MycoDSSO_SCX13_hSAX_f17rep1 P1_LNIPSGGKVEIANHLISGK P2_AQMAEELQNKPR 8 10	B180630_21_Lumos_FO_IN_130_MycoDSSO_SCX13_hSAX_f17rep1	18985	P75551	FALSE	P75551	P75551	FALSE	AQMAEELQNKPR	LNIPSGGKVEIANHLISGK	281	64	12	19	10	8	290	71	4	13.256	FALSE	TRUE	FALSE	FALSE	Self	-0.002	-0.002
Scan: 14037 Run: B190715_12_HF_LS_IN_130_ECLP_DSSO_01_SCX22_hSAX08_rep2 P1_HGYAFNELDLGKR P2_FHTLSGGKPQVEGAEDYTDSDD 12 8	B190715_12_HF_LS_IN_130_ECLP_DSSO_01_SCX22_hSAX08_rep2	14037	P0ADN2	FALSE	P0ADN2	P0ADN2	FALSE	FHTLSGGKPQVEGAEDYTDSDD	HGYAFNELDLGKR	91	38	22	13	8	12	98	49	5	13.256	FALSE	TRUE	FALSE	FALSE	Self	-0.002	-0.002
Scan: 14276 Run: B190513_16_HF_LS_IN_130_ECLP_DSSO_01_SCX18_hSAX02_rep2 P1_VAADFLAKNTSVK P2_VAADFLAKNTSVK 8 8	B190513_16_HF_LS_IN_130_ECLP_DSSO_01_SCX18_hSAX02_rep2	14276	P00509	FALSE	P00509	P00509	FALSE	VAADFLAKNTSVK	VAADFLAKNTSVK	109	109	13	13	8	8	116	116	4	13.255	FALSE	TRUE	FALSE	FALSE	Self	-0.002	-0.002
Scan: 16686 Run: B180630_24_Lumos_FO_IN_130_MycoDSSO_SCX13_hSAX_f15t16rep2 P1_QMVTNPNTIVSIKR P2_NNEIIVGDAAKR 13 11	B180630_24_Lumos_FO_IN_130_MycoDSSO_SCX13_hSAX_f15t16rep2	16686	P75344	FALSE	P75344	P75344	FALSE	NNEIIVGDAAKR	QMVTNPNTIVSIKR	48	60	12	14	11	13	58	72	4	13.253	FALSE	TRUE	FALSE	FALSE	Self	-0.002	-0.002
Scan: 23869 Run: B180723_14_Lumos_FO_IN_130_MycoDSSO_SCX14_hSAX_f18_rep2 P1_TVITKPQILVLDDSoxMSALDALTEKK P2_IIISQNINSIKYAHK 24 11	B180723_14_Lumos_FO_IN_130_MycoDSSO_SCX14_hSAX_f18_rep2	23869	P75095	FALSE	P75095	P75095	FALSE	TVITKPQILVLDDSoxMSALDALTEKK	IIISQNINSIKYAHK	527	566	25	15	24	11	550	576	6	13.253	FALSE	TRUE	FALSE	FALSE	Self	-0.002	-0.002
Scan: 17702 Run: B190715_09_HF_LS_IN_130_ECLP_DSSO_01_SCX22_hSAX07_rep2 P1_IMGKASFVTLQDVGGR P2_DDLPEGVYNEQFKK 4 13	B190715_09_HF_LS_IN_130_ECLP_DSSO_01_SCX22_hSAX07_rep2	17702	P0A8N3	FALSE	P0A8N5;P0A8N3	P0A8N5;P0A8N3	FALSE	DDLPEGVYNEQFKK	IMGKASFVTLQDVGGR	102	79;79	14	16	13	4	114	82;82	4	13.252	FALSE	TRUE	FALSE	FALSE	Self	-0.002	-0.002
Scan: 16198 Run: B190704_07_HF_LS_IN_130_ECLP_DSSO_01_SCX20_hSAX08_rep2 P1_LLKEYLPASYHEGSK P2_EYASFTQEQVDKIFR 3 12	B190704_07_HF_LS_IN_130_ECLP_DSSO_01_SCX20_hSAX08_rep2	16198	P0A9Q7	FALSE	P0A9Q7	P0A9Q7	FALSE	EYASFTQEQVDKIFR	LLKEYLPASYHEGSK	22	681	15	15	12	3	33	683	4	13.252	FALSE	TRUE	FALSE	FALSE	Self	-0.002	-0.002
Scan: 16147 Run: B190715_08_HF_LS_IN_130_ECLP_DSSO_01_SCX22_hSAX07_rep1 P1_KVSQALDILTYTNK P2_KVLESAIANAEHNDGADIDDLKVTK 1 22	B190715_08_HF_LS_IN_130_ECLP_DSSO_01_SCX22_hSAX07_rep1	16147	P61175	FALSE	P61175	P61175	FALSE	KVLESAIANAEHNDGADIDDLKVTK	KVSQALDILTYTNK	49	28	25	14	22	1	70	28	5	13.251	FALSE	TRUE	FALSE	FALSE	Self	-0.002	-0.002
Scan: 18362 Run: B190704_12_HF_LS_IN_130_ECLP_DSSO_01_SCX20_hSAX05_rep2 P1_LGASVVGFSDSANTSLGKK P2_ERLDPSEYANVKAQFVLR 18 12	B190704_12_HF_LS_IN_130_ECLP_DSSO_01_SCX20_hSAX05_rep2	18362	P0A786	FALSE	P0A786	P0A786	FALSE	ERLDPSEYANVKAQFVLR	LGASVVGFSDSANTSLGKK	234	67	18	19	12	18	245	84	5	13.25	FALSE	TRUE	FALSE	FALSE	Self	-0.002	-0.002
Scan: 5018 Run: B190712_18_HF_LS_IN_130_ECLP_DSSO_01_SCX24_hSAX02_rep2 P1_EHLKAHGGENIHIISK P2_EHLKAHGGENIHIISK 4 4	B190712_18_HF_LS_IN_130_ECLP_DSSO_01_SCX24_hSAX02_rep2	5018	P0AD61	FALSE	P0AD61	P0AD61	FALSE	EHLKAHGGENIHIISK	EHLKAHGGENIHIISK	205	205	16	16	4	4	208	208	3	13.25	FALSE	TRUE	FALSE	FALSE	Self	-0.002	-0.002
Scan: 18066 Run: B180703_28_Lumos_FO_IN_130_MycoDSSO_SCX14_hSAX_f24_rep1 P1_KLFELYPNYNEGMLTR P2_ANQFVEEHIFKK 1 11	B180703_28_Lumos_FO_IN_130_MycoDSSO_SCX14_hSAX_f24_rep1	18066	P75233	FALSE	P75233	P75233	FALSE	KLFELYPNYNEGMLTR	ANQFVEEHIFKK	73	145	16	12	1	11	73	155	5	13.25	FALSE	TRUE	FALSE	FALSE	Self	-0.002	-0.002
Scan: 17083 Run: B190513_06_HF_LS_IN_130_ECLP_DSSO_01_SCX18_hSAX08_rep1 P1_YDMGLFNDPYSHLGPKESDPVDTNAESR P2_LISVGPDNPKEAIR 16 10	B190513_06_HF_LS_IN_130_ECLP_DSSO_01_SCX18_hSAX08_rep1	17083	P33363	FALSE	P33363	P33363	FALSE	YDMGLFNDPYSHLGPKESDPVDTNAESR	LISVGPDNPKEAIR	354	56	28	14	16	10	369	65	5	13.25	FALSE	TRUE	FALSE	FALSE	Self	-0.002	-0.002
Scan: 20672 Run: B190704_04_HF_LS_IN_130_ECLP_DSSO_01_SCX20_hSAX07_rep1 P1_EKIFEALESALATATK P2_EHEGEIITGVVKK 2 12	B190704_04_HF_LS_IN_130_ECLP_DSSO_01_SCX20_hSAX07_rep1	20672	P0AFF6	FALSE	P0AFF6	P0AFF6	FALSE	EKIFEALESALATATK	EHEGEIITGVVKK	21	132	16	13	2	12	22	143	4	13.25	FALSE	TRUE	FALSE	FALSE	Self	-0.002	-0.002
Scan: 11955 Run: B190715_17_HF_LS_IN_130_ECLP_DSSO_01_SCX22_hSAX05_rep2 P1_SKNNGIDPQVMVER P2_AKDAAGHELVYTGMSKMSK 2 16	B190715_17_HF_LS_IN_130_ECLP_DSSO_01_SCX22_hSAX05_rep2	11955	P07813	FALSE	P07813	P07813	FALSE	AKDAAGHELVYTGMSKMSK	SKNNGIDPQVMVER	604	623	19	14	16	2	619	624	5	13.249	FALSE	TRUE	FALSE	FALSE	Self	-0.002	-0.002
Scan: 25781 Run: B180723_14_Lumos_FO_IN_130_MycoDSSO_SCX14_hSAX_f18_rep2 P1_TVITKPQILVLDDSMSALDALTEKK P2_IIISQNINSIKYAHK 24 11	B180723_14_Lumos_FO_IN_130_MycoDSSO_SCX14_hSAX_f18_rep2	25781	P75095	FALSE	P75095	P75095	FALSE	TVITKPQILVLDDSMSALDALTEKK	IIISQNINSIKYAHK	527	566	25	15	24	11	550	576	5	13.249	FALSE	TRUE	FALSE	FALSE	Self	-0.002	-0.002
Scan: 19138 Run: B180703_31_Lumos_FO_IN_130_MycoDSSO_SCX14_hSAX_f25_rep2 P1_NATSDGNHIYLPKYYLFEVAK P2_KIEDQNNNVFDLSLEHK 13 1	B180703_31_Lumos_FO_IN_130_MycoDSSO_SCX14_hSAX_f25_rep2	19138	P75093	FALSE	P75093	P75093	FALSE	KIEDQNNNVFDLSLEHK	NATSDGNHIYLPKYYLFEVAK	557	518	17	21	1	13	557	530	5	13.249	FALSE	TRUE	FALSE	FALSE	Self	-0.002	-0.002
Scan: 12108 Run: B190715_16_HF_LS_IN_130_ECLP_DSSO_01_SCX22_hSAX05_rep1 P1_SFSHQAGASSKQPALGYLN P2_MAEANKAFAHYR 11 6	B190715_16_HF_LS_IN_130_ECLP_DSSO_01_SCX22_hSAX05_rep1	12108	P02359	FALSE	P02359	P02359	FALSE	SFSHQAGASSKQPALGYLN	MAEANKAFAHYR	161	144	19	12	11	6	171	149	4	13.248	FALSE	TRUE	FALSE	FALSE	Self	-0.002	-0.002
Scan: 17104 Run: B190704_09_HF_LS_IN_130_ECLP_DSSO_01_SCX20_hSAX10_rep1 P1_MNIGQILETHLGMAAKGIGDK P2_INAMLKQQQEVAK 16 6	B190704_09_HF_LS_IN_130_ECLP_DSSO_01_SCX20_hSAX10_rep1	17104	P0A8V2	FALSE	P0A8V2	P0A8V2	FALSE	MNIGQILETHLGMAAKGIGDK	INAMLKQQQEVAK	1107	1128	21	13	16	6	1122	1133	5	13.248	FALSE	TRUE	FALSE	FALSE	Self	-0.002	-0.002
Scan: 14805 Run: B180703_25_Lumos_FO_IN_130_MycoDSSO_SCX14_hSAX_f23_rep2 P1_NVISLYYEKTNQSVR P2_EYLDDKQKFEGVR 9 8	B180703_25_Lumos_FO_IN_130_MycoDSSO_SCX14_hSAX_f23_rep2	14805	P75223	FALSE	P75223	P75223	FALSE	NVISLYYEKTNQSVR	EYLDDKQKFEGVR	138	153	15	13	9	8	146	160	5	13.247	FALSE	TRUE	FALSE	FALSE	Self	-0.002	-0.002
Scan: 16324 Run: B190704_03_HF_LS_IN_130_ECLP_DSSO_01_SCX20_hSAX06_rep2 P1_VYVTFLNDKDEDAVKAGIK P2_SFSHQAGASSKQPALGYLN 15 11	B190704_03_HF_LS_IN_130_ECLP_DSSO_01_SCX20_hSAX06_rep2	16324	P02359	FALSE	P0A7G2	P0A7G2	FALSE	SFSHQAGASSKQPALGYLN	VYVTFLNDKDEDAVKAGIK	161	52	19	19	11	15	171	66	4	13.247	FALSE	TRUE	FALSE	FALSE	Between	0	0.001
Scan: 12411 Run: B190704_07_HF_LS_IN_130_ECLP_DSSO_01_SCX20_hSAX08_rep2 P1_QDIESNLQYDAGDKGIYR P2_HYMQKEIYEQPNAIK 14 5	B190704_07_HF_LS_IN_130_ECLP_DSSO_01_SCX20_hSAX08_rep2	12411	P17169	FALSE	P17169	P17169	FALSE	QDIESNLQYDAGDKGIYR	HYMQKEIYEQPNAIK	233	251	18	15	14	5	246	255	5	13.246	FALSE	TRUE	FALSE	FALSE	Self	-0.002	-0.002
Scan: 19860 Run: B180726_14_Lumos_FO_IN_130_MycoDSSO_SCX11_hSAX_f21_rep2 P1_VGGATELAQKELK P2_GTYASPYMVSDQEKMEVVLDQPK 10 14	B180726_14_Lumos_FO_IN_130_MycoDSSO_SCX11_hSAX_f21_rep2	19860	P78012	FALSE	P78012	P78012	FALSE	VGGATELAQKELK	GTYASPYMVSDQEKMEVVLDQPK	379	195	13	23	10	14	388	208	4	13.246	FALSE	TRUE	FALSE	FALSE	Self	-0.002	-0.002
Scan: 18671 Run: B180625_14_Lumos_LS_IN_130_MycoDSSO_SCX13_hSAX_f20_rep2 P1_VMITQGPNLIGVHANTKENEETKK P2_KPGDYPIEITQIAGGYDQAR 17 1	B180625_14_Lumos_LS_IN_130_MycoDSSO_SCX13_hSAX_f20_rep2	18671	Q50288	FALSE	Q50288	Q50288	FALSE	KPGDYPIEITQIAGGYDQAR	VMITQGPNLIGVHANTKENEETKK	64	650	20	24	1	17	64	666	5	13.245	FALSE	TRUE	FALSE	FALSE	Self	-0.002	-0.002
Scan: 15422 Run: B190715_06_HF_LS_IN_130_ECLP_DSSO_01_SCX22_hSAX06_rep1 P1_LVDIEQVSSTHAKVTLEPLER P2_INAMLKQQQEVAK 13 6	B190715_06_HF_LS_IN_130_ECLP_DSSO_01_SCX22_hSAX06_rep1	15422	P0A7Z4	FALSE	P0A8V2	P0A8V2	FALSE	LVDIEQVSSTHAKVTLEPLER	INAMLKQQQEVAK	13	1128	21	13	13	6	25	1133	5	13.244	FALSE	TRUE	FALSE	FALSE	Between	0	0.001
Scan: 17164 Run: B190513_07_HF_LS_IN_130_ECLP_DSSO_01_SCX18_hSAX08_rep2 P1_EQIIFPEIDYDKVDR P2_DIHPKYEEITAScmCScmCGNVMK 12 5	B190513_07_HF_LS_IN_130_ECLP_DSSO_01_SCX18_hSAX08_rep2	17164	P62399	FALSE	P0A7M9	P0A7M9	FALSE	EQIIFPEIDYDKVDR	DIHPKYEEITAScmCScmCGNVMK	134	4	15	20	12	5	145	8	5	13.244	FALSE	TRUE	FALSE	FALSE	Between	0	0.001
Scan: 19905 Run: B190704_12_HF_LS_IN_130_ECLP_DSSO_01_SCX20_hSAX05_rep2 P1_ISTEKoxMPTSLIHALALTK P2_ISTEKMPTSLIHALALTK 5 5	B190704_12_HF_LS_IN_130_ECLP_DSSO_01_SCX20_hSAX05_rep2	19905	P05042	FALSE	P05042	P05042	FALSE	ISTEKMPTSLIHALALTK	ISTEKoxMPTSLIHALALTK	35	35	18	18	5	5	39	39	6	13.244	FALSE	TRUE	FALSE	FALSE	Self	-0.002	-0.002
Scan: 19747 Run: B190513_03_HF_LS_IN_130_ECLP_DSSO_01_SCX18_hSAX06_rep2 P1_LVDIVEPTEKTVDALMR P2_GEILGGMAAVEQPEKPAAQPKK 10 21	B190513_03_HF_LS_IN_130_ECLP_DSSO_01_SCX18_hSAX06_rep2	19747	P0A7V3	FALSE	P0A7R5	P0A7R5	FALSE	GEILGGMAAVEQPEKPAAQPKK	LVDIVEPTEKTVDALMR	205	73	22	17	21	10	225	82	4	13.243	FALSE	TRUE	FALSE	FALSE	Between	0	0.001
Scan: 18858 Run: B190715_06_HF_LS_IN_130_ECLP_DSSO_01_SCX22_hSAX06_rep1 P1_KVGVNQVVGVNLFDVYR P2_AEANPALHPGQSAAIYLKGER 1 18	B190715_06_HF_LS_IN_130_ECLP_DSSO_01_SCX22_hSAX06_rep1	18858	P07395	FALSE	P07395	P07395	FALSE	KVGVNQVVGVNLFDVYR	AEANPALHPGQSAAIYLKGER	729	638	17	21	1	18	729	655	4	13.242	FALSE	TRUE	FALSE	FALSE	Self	-0.002	-0.002
Scan: 19061 Run: B180711_17_Lumos_FO_IN_130_MycoDSSO_SCX11_hSAX_f26t27_rep1 P1_TFDGKWYLENYEDR P2_IPVSNDIPSWKQLSK 5 11	B180711_17_Lumos_FO_IN_130_MycoDSSO_SCX11_hSAX_f26t27_rep1	19061	P75461	FALSE	P78027	P78027	FALSE	IPVSNDIPSWKQLSK	TFDGKWYLENYEDR	56	114	15	14	11	5	66	118	4	13.242	FALSE	TRUE	FALSE	FALSE	Between	0	0.001
Scan: 22855 Run: B190513_03_HF_LS_IN_130_ECLP_DSSO_01_SCX18_hSAX06_rep2 P1_GSLPIALDEVITDGHKR P2_GAELANSFKPDVIIALGGGSPoxMDAAK 16 9	B190513_03_HF_LS_IN_130_ECLP_DSSO_01_SCX18_hSAX06_rep2	22855	P0A9Q7	FALSE	P0A9Q7	P0A9Q7	FALSE	GAELANSFKPDVIIALGGGSPoxMDAAK	GSLPIALDEVITDGHKR	528	465	26	17	9	16	536	480	4	13.241	FALSE	TRUE	FALSE	FALSE	Self	-0.002	-0.002
Scan: 16318 Run: B190712_12_HF_LS_IN_130_ECLP_DSSO_01_SCX24_hSAX05_rep1 P1_SVSLGVAQPDAYKDKAR P2_KAAIDNAIHQAQELANGFHR 15 1	B190712_12_HF_LS_IN_130_ECLP_DSSO_01_SCX24_hSAX05_rep1	16318	P0ADS6	FALSE	P0ADS6	P0ADS6	FALSE	KAAIDNAIHQAQELANGFHR	SVSLGVAQPDAYKDKAR	159	142	20	17	1	15	159	156	6	13.241	FALSE	TRUE	FALSE	FALSE	Self	-0.002	-0.002
Scan: 15035 Run: B190704_04_HF_LS_IN_130_ECLP_DSSO_01_SCX20_hSAX07_rep1 P1_TELEDLYLPYKPKR P2_SISEQGKLTDDLAK 13 7	B190704_04_HF_LS_IN_130_ECLP_DSSO_01_SCX20_hSAX07_rep1	15035	P46837	FALSE	P46837	P46837	FALSE	TELEDLYLPYKPKR	SISEQGKLTDDLAK	98	76	14	14	13	7	110	82	4	13.241	FALSE	TRUE	FALSE	FALSE	Self	-0.002	-0.002
Scan: 14423 Run: B180723_13_Lumos_FO_IN_130_MycoDSSO_SCX14_hSAX_f18_rep1 P1_VTVGPKGQNVILGR P2_SEADGVGFDAETKKK 6 13	B180723_13_Lumos_FO_IN_130_MycoDSSO_SCX14_hSAX_f18_rep1	14423	P78012	FALSE	P78012	P78012	FALSE	SEADGVGFDAETKKK	VTVGPKGQNVILGR	480	28	15	14	13	6	492	33	5	13.241	FALSE	TRUE	FALSE	FALSE	Self	-0.002	-0.002
Scan: 25440 Run: B180630_04_Lumos_FO_IN_130_MycoDSSO_SCX13_hSAX_f30t32rep2 P1_NIFNVPKGGTDYLTFNER P2_EKNLWDFLHAEGNFSSGDNLFLQK 7 2	B180630_04_Lumos_FO_IN_130_MycoDSSO_SCX13_hSAX_f30t32rep2	25440	P75387	FALSE	P75387	P75387	FALSE	NIFNVPKGGTDYLTFNER	EKNLWDFLHAEGNFSSGDNLFLQK	300	318	18	24	7	2	306	319	4	13.24	FALSE	TRUE	FALSE	FALSE	Self	-0.002	-0.002
Scan: 12025 Run: B190712_17_HF_LS_IN_130_ECLP_DSSO_01_SCX24_hSAX02_rep1 P1_LDAPLIVVATQGGKSAR P2_EHLKAHGGENIHIISK 14 4	B190712_17_HF_LS_IN_130_ECLP_DSSO_01_SCX24_hSAX02_rep1	12025	P0AD61	FALSE	P0AD61	P0AD61	FALSE	EHLKAHGGENIHIISK	LDAPLIVVATQGGKSAR	205	369	16	17	4	14	208	382	3	13.24	FALSE	TRUE	FALSE	FALSE	Self	-0.002	-0.002
Scan: 28160 Run: B180703_29_Lumos_FO_IN_130_MycoDSSO_SCX14_hSAX_f24_rep2 P1_SEEDNIFSIGKTQAK P2_FDNIAGLQEEKHELLEIVDYLKNPLK 11 22	B180703_29_Lumos_FO_IN_130_MycoDSSO_SCX14_hSAX_f24_rep2	28160	P75120	FALSE	P75120	P75120	FALSE	SEEDNIFSIGKTQAK	FDNIAGLQEEKHELLEIVDYLKNPLK	205	227	15	26	11	22	215	248	5	13.24	FALSE	TRUE	FALSE	FALSE	Self	-0.002	-0.002
Scan: 23455 Run: B190513_05_HF_LS_IN_130_ECLP_DSSO_01_SCX18_hSAX07_rep2 P1_SLIGPDGEQYKLPR P2_DNEVDKILGLEIGADDYITKPFNPR 11 6	B190513_05_HF_LS_IN_130_ECLP_DSSO_01_SCX18_hSAX07_rep2	23455	P0A9Q1	FALSE	P0A9Q1	P0A9Q1	FALSE	SLIGPDGEQYKLPR	DNEVDKILGLEIGADDYITKPFNPR	150	84	14	25	11	6	160	89	4	13.24	FALSE	TRUE	FALSE	FALSE	Self	-0.002	-0.002
Scan: 21937 Run: B180723_03_Lumos_FO_IN_130_MycoDSSO_SCX14_hSAX_f7t8_rep2 P1_SLLNVKQSTLINHGAVSR P2_KSFVQISDFITNSK 6 1	B180723_03_Lumos_FO_IN_130_MycoDSSO_SCX14_hSAX_f7t8_rep2	21937	Q9EXC9	FALSE	Q50365	Q50365	FALSE	SLLNVKQSTLINHGAVSR	KSFVQISDFITNSK	56	764	18	14	6	1	61	764	5	13.239	FALSE	TRUE	FALSE	FALSE	Between	0	0.001
Scan: 13691 Run: B180705_36_Lumos_FO_IN_130_MycoDSSO_SCX14_hSAX_f28t30_rep1 P1_oxMEQENALFAKHLEQQQYEFER P2_oxMEQENALFAKHLEQQQYEFER 10 10	B180705_36_Lumos_FO_IN_130_MycoDSSO_SCX14_hSAX_f28t30_rep1	13691	P75471	FALSE	P75471	P75471	FALSE	oxMEQENALFAKHLEQQQYEFER	oxMEQENALFAKHLEQQQYEFER	357	357	21	21	10	10	366	366	5	13.238	FALSE	TRUE	FALSE	FALSE	Self	-0.002	-0.002
Scan: 14081 Run: B180711_19_Lumos_FO_IN_130_MycoDSSO_SCX11_hSAX_f28t30_rep1 P1_LASSLTSKSASK P2_FVDWFLNSPQTWEKQSR 8 14	B180711_19_Lumos_FO_IN_130_MycoDSSO_SCX11_hSAX_f28t30_rep1	14081	P75280	FALSE	P75280	P75280	FALSE	FVDWFLNSPQTWEKQSR	LASSLTSKSASK	663	39	17	12	14	8	676	46	4	13.238	FALSE	TRUE	FALSE	FALSE	Self	-0.002	-0.002
Scan: 17182 Run: B190704_09_HF_LS_IN_130_ECLP_DSSO_01_SCX20_hSAX10_rep1 P1_GANFSFAVEDTQKYGQAIGHIGK P2_GAMALFGEKYDER 13 9	B190704_09_HF_LS_IN_130_ECLP_DSSO_01_SCX20_hSAX10_rep1	17182	P00957	FALSE	P00957	P00957	FALSE	GANFSFAVEDTQKYGQAIGHIGK	GAMALFGEKYDER	514	640	23	13	13	9	526	648	5	13.237	FALSE	TRUE	FALSE	FALSE	Self	-0.002	-0.002
Scan: 11961 Run: B190712_02_HF_LS_IN_130_ECLP_DSSO_01_SCX24_hSAX06_rep1 P1_LTDLAINNVNKK P2_ATSNEKLSQAFHAHLEETHGQIER 11 6	B190712_02_HF_LS_IN_130_ECLP_DSSO_01_SCX24_hSAX06_rep1	11961	P21362	FALSE	P21362	P21362	FALSE	ATSNEKLSQAFHAHLEETHGQIER	LTDLAINNVNKK	34	150	24	12	6	11	39	160	6	13.237	FALSE	TRUE	FALSE	FALSE	Self	-0.002	-0.002
Scan: 10937 Run: B190513_12_HF_LS_IN_130_ECLP_DSSO_01_SCX18_hSAX05_rep2 P1_NPQTGKEITIAAAK P2_NPKTGEDIPITAR 6 3	B190513_12_HF_LS_IN_130_ECLP_DSSO_01_SCX18_hSAX05_rep2	10937	P0ACF4	FALSE	P0A6X7	P0A6X7	FALSE	NPQTGKEITIAAAK	NPKTGEDIPITAR	62	64	14	13	6	3	67	66	4	13.237	FALSE	TRUE	FALSE	FALSE	Between	0	0.001
Scan: 21148 Run: B190513_03_HF_LS_IN_130_ECLP_DSSO_01_SCX18_hSAX06_rep2 P1_FTEVGYVGKEVDSIIR P2_DLLPLVEGcmCTVSTKHGMVK 9 14	B190513_03_HF_LS_IN_130_ECLP_DSSO_01_SCX18_hSAX06_rep2	21148	P0A6H5	FALSE	P0A6H5	P0A6H5	FALSE	DLLPLVEGcmCTVSTKHGMVK	FTEVGYVGKEVDSIIR	280	86	19	16	14	9	293	94	4	13.237	FALSE	TRUE	FALSE	FALSE	Self	-0.002	-0.002
Scan: 15618 Run: B190712_05_HF_LS_IN_130_ECLP_DSSO_01_SCX24_hSAX07_rep2 P1_HVAILGDLQGPKIR P2_FLLDANLGKGEGDKEK 12 9	B190712_05_HF_LS_IN_130_ECLP_DSSO_01_SCX24_hSAX07_rep2	15618	P21599	FALSE	P21599	P21599	FALSE	HVAILGDLQGPKIR	FLLDANLGKGEGDKEK	64	94	14	16	12	9	75	102	5	13.236	FALSE	TRUE	FALSE	FALSE	Self	-0.002	-0.002
Scan: 21359 Run: B180726_02_Lumos_FO_IN_130_MycoDSSO_SCX11_hSAX_f3t6_rep1 P1_TTMATNVAGSLVKLcmCPEQR P2_LPISLVSPTSNKK 13 12	B180726_02_Lumos_FO_IN_130_MycoDSSO_SCX11_hSAX_f3t6_rep1	21359	Q50314	FALSE	Q50314	Q50314	FALSE	TTMATNVAGSLVKLcmCPEQR	LPISLVSPTSNKK	15	237	19	13	13	12	27	248	4	13.236	FALSE	TRUE	FALSE	FALSE	Self	-0.002	-0.002
Scan: 17219 Run: B190712_05_HF_LS_IN_130_ECLP_DSSO_01_SCX24_hSAX07_rep2 P1_SLADIGEALKTVLK P2_IGIQPGHIHKPGKVGIVSR 10 13	B190712_05_HF_LS_IN_130_ECLP_DSSO_01_SCX24_hSAX07_rep2	17219	P0AGE9	FALSE	P0AGE9	P0AGE9	FALSE	IGIQPGHIHKPGKVGIVSR	SLADIGEALKTVLK	135	276	19	14	13	10	147	285	6	13.236	FALSE	TRUE	FALSE	FALSE	Self	-0.002	-0.002
Scan: 15238 Run: B190513_04_HF_LS_IN_130_ECLP_DSSO_01_SCX18_hSAX07_rep1 P1_LLAEHNLDASAIKGTGVGGR P2_DVDTLGMADIEKK 13 12	B190513_04_HF_LS_IN_130_ECLP_DSSO_01_SCX18_hSAX07_rep1	15238	P0AFG6	FALSE	P0AFG6	P0AFG6	FALSE	DVDTLGMADIEKK	LLAEHNLDASAIKGTGVGGR	286	121	13	20	12	13	297	133	4	13.235	FALSE	TRUE	FALSE	FALSE	Self	-0.002	-0.002
Scan: 14538 Run: B190715_16_HF_LS_IN_130_ECLP_DSSO_01_SCX22_hSAX05_rep1 P1_KYLAEKFGIEIR P2_AQNADVKTDIPR 6 7	B190715_16_HF_LS_IN_130_ECLP_DSSO_01_SCX22_hSAX05_rep1	14538	P12008	FALSE	P12008	P12008	FALSE	AQNADVKTDIPR	KYLAEKFGIEIR	349	143	12	12	7	6	355	148	4	13.235	FALSE	TRUE	FALSE	FALSE	Self	-0.002	-0.002
Scan: 21994 Run: B190704_05_HF_LS_IN_130_ECLP_DSSO_01_SCX20_hSAX07_rep2 P1_IPIVGDEHADMEKGTGcmCVK P2_AVVAAVDALGLLEEIKPHDLTVPYGDR 13 16	B190704_05_HF_LS_IN_130_ECLP_DSSO_01_SCX20_hSAX07_rep2	21994	P07118	FALSE	P07118	P07118	FALSE	AVVAAVDALGLLEEIKPHDLTVPYGDR	IPIVGDEHADMEKGTGcmCVK	343	259	27	19	16	13	358	271	6	13.234	FALSE	TRUE	FALSE	FALSE	Self	-0.002	-0.002
Scan: 23901 Run: B190513_05_HF_LS_IN_130_ECLP_DSSO_01_SCX18_hSAX07_rep2 P1_SLVNTYQEILKNELAEK P2_EKNLALLLDSVANDK 11 2	B190513_05_HF_LS_IN_130_ECLP_DSSO_01_SCX18_hSAX07_rep2	23901	P15288	FALSE	P15288	P15288	FALSE	SLVNTYQEILKNELAEK	EKNLALLLDSVANDK	278	295	17	15	11	2	288	296	4	13.234	FALSE	TRUE	FALSE	FALSE	Self	-0.002	-0.002
Scan: 22096 Run: B180711_17_Lumos_FO_IN_130_MycoDSSO_SCX11_hSAX_f26t27_rep1 P1_NESNKGDFLDFPLNLSDTNETK P2_DGQVSTGPFTYDELHKEESWK 5 16	B180711_17_Lumos_FO_IN_130_MycoDSSO_SCX11_hSAX_f26t27_rep1	22096	P75342	FALSE	P75342	P75342	FALSE	DGQVSTGPFTYDELHKEESWK	NESNKGDFLDFPLNLSDTNETK	169	311	21	22	16	5	184	315	5	13.234	FALSE	TRUE	FALSE	FALSE	Self	-0.002	-0.002
Scan: 13877 Run: B190704_12_HF_LS_IN_130_ECLP_DSSO_01_SCX20_hSAX05_rep2 P1_GEILGGoxMAAVEQPEKPAAQPKK P2_DLETQSQDGTFDKLTKK 21 13	B190704_12_HF_LS_IN_130_ECLP_DSSO_01_SCX20_hSAX05_rep2	13877	P0A7V0	FALSE	P0A7V3	P0A7V3	FALSE	DLETQSQDGTFDKLTKK	GEILGGoxMAAVEQPEKPAAQPKK	116	205	17	22	13	21	128	225	6	13.234	FALSE	TRUE	FALSE	FALSE	Between	0	0.001
Scan: 17934 Run: B180705_37_Lumos_FO_IN_130_MycoDSSO_SCX14_hSAX_f28t30_rep2 P1_FAIAEKYGoxMSSR P2_ASDIEKEFAEIDHFIR 6 6	B180705_37_Lumos_FO_IN_130_MycoDSSO_SCX14_hSAX_f28t30_rep2	17934	P78007	FALSE	P78007	P78007	FALSE	ASDIEKEFAEIDHFIR	FAIAEKYGoxMSSR	201	156	16	12	6	6	206	161	5	13.234	FALSE	TRUE	FALSE	FALSE	Self	-0.002	-0.002
Scan: 19917 Run: B190712_05_HF_LS_IN_130_ECLP_DSSO_01_SCX24_hSAX07_rep2 P1_THVDVSDATLTALKAMLEVK P2_ALLTHDDVKQR 14 9	B190712_05_HF_LS_IN_130_ECLP_DSSO_01_SCX24_hSAX07_rep2	19917	P25524	FALSE	P25524	P25524	FALSE	THVDVSDATLTALKAMLEVK	ALLTHDDVKQR	122	94	20	11	14	9	135	102	4	13.233	FALSE	TRUE	FALSE	FALSE	Self	-0.002	-0.002
Scan: 15718 Run: B190712_02_HF_LS_IN_130_ECLP_DSSO_01_SCX24_hSAX06_rep1 P1_WLAQGTIYPDVIESAASATGKAHVIK P2_SHHNVGGLPKEMK 21 10	B190712_02_HF_LS_IN_130_ECLP_DSSO_01_SCX24_hSAX06_rep1	15718	P04079	FALSE	P04079	P04079	FALSE	WLAQGTIYPDVIESAASATGKAHVIK	SHHNVGGLPKEMK	331	357	26	13	21	10	351	366	6	13.233	FALSE	TRUE	FALSE	FALSE	Self	-0.002	-0.002
Scan: 21467 Run: B190513_02_HF_LS_IN_130_ECLP_DSSO_01_SCX18_hSAX06_rep1 P1_IVcmCTIGPKTESEEMLAK P2_GKYPLEAVSIMATIcmCER 8 2	B190513_02_HF_LS_IN_130_ECLP_DSSO_01_SCX18_hSAX06_rep1	21467	P0AD61	FALSE	P0AD61	P0AD61	FALSE	GKYPLEAVSIMATIcmCER	IVcmCTIGPKTESEEMLAK	318	6	17	17	2	8	319	13	4	13.233	FALSE	TRUE	FALSE	FALSE	Self	-0.002	-0.002
Scan: 19191 Run: B180726_24_Lumos_FO_IN_130_MycoDSSO_SCX11_hSAX_f24_rep2 P1_LFKHIGENTLSK P2_ALKEFGNQQEGQPLSFLK 3 3	B180726_24_Lumos_FO_IN_130_MycoDSSO_SCX11_hSAX_f24_rep2	19191	P75556	FALSE	P75556	P75556	FALSE	LFKHIGENTLSK	ALKEFGNQQEGQPLSFLK	577	297	12	18	3	3	579	299	4	13.233	FALSE	TRUE	FALSE	FALSE	Self	-0.002	-0.002
Scan: 12876 Run: B190715_06_HF_LS_IN_130_ECLP_DSSO_01_SCX22_hSAX06_rep1 P1_VANLAEAQPDREIEKR P2_GPAIAQAFDAEGKPSKAAEGWAR 15 16	B190715_06_HF_LS_IN_130_ECLP_DSSO_01_SCX22_hSAX06_rep1	12876	P00961	FALSE	P00961	P00961	FALSE	GPAIAQAFDAEGKPSKAAEGWAR	VANLAEAQPDREIEKR	74	58	23	16	16	15	89	72	5	13.232	FALSE	TRUE	FALSE	FALSE	Self	-0.002	-0.002
Scan: 16773 Run: B190715_18_HF_LS_IN_130_ECLP_DSSO_01_SCX22_hSAX04_rep1 P1_VIcmCKVLNNGDLGENK P2_KVVITATQMLDSMIKNPRPTR 4 15	B190715_18_HF_LS_IN_130_ECLP_DSSO_01_SCX22_hSAX04_rep1	16773	P0AD61	FALSE	P0AD61	P0AD61	FALSE	KVVITATQMLDSMIKNPRPTR	VIcmCKVLNNGDLGENK	272	142	21	15	15	4	286	145	5	13.232	FALSE	TRUE	FALSE	FALSE	Self	-0.002	-0.002
Scan: 20823 Run: B190513_08_HF_LS_IN_130_ECLP_DSSO_01_SCX18_hSAX09_rep1 P1_TNQVLGQALLAKR P2_TEIIAETGAGQHGVASALASALLGLKcmCR 12 26	B190513_08_HF_LS_IN_130_ECLP_DSSO_01_SCX18_hSAX09_rep1	20823	P0A879	FALSE	P0A879	P0A879	FALSE	TEIIAETGAGQHGVASALASALLGLKcmCR	TNQVLGQALLAKR	104	88	28	13	26	12	129	99	5	13.232	FALSE	TRUE	FALSE	FALSE	Self	-0.002	-0.002
Scan: 29467 Run: B180703_29_Lumos_FO_IN_130_MycoDSSO_SCX14_hSAX_f24_rep2 P1_SLAEVLFDNEKAMIR P2_AHPDVTNILLQVLDDGTLKDSQGR 11 19	B180703_29_Lumos_FO_IN_130_MycoDSSO_SCX14_hSAX_f24_rep2	29467	P75247	FALSE	P75247	P75247	FALSE	AHPDVTNILLQVLDDGTLKDSQGR	SLAEVLFDNEKAMIR	543	478	24	15	19	11	561	488	4	13.231	FALSE	TRUE	FALSE	FALSE	Self	-0.002	-0.002
Scan: 12122 Run: B190513_16_HF_LS_IN_130_ECLP_DSSO_01_SCX18_hSAX02_rep2 P1_SFGAPTITKDGVSVAR P2_AVAAGoxMNPoxMDLKR 9 12	B190513_16_HF_LS_IN_130_ECLP_DSSO_01_SCX18_hSAX02_rep2	12122	P0A6F5	FALSE	P0A6F5	P0A6F5	FALSE	SFGAPTITKDGVSVAR	AVAAGoxMNPoxMDLKR	43	106	16	13	9	12	51	117	4	13.231	FALSE	TRUE	FALSE	FALSE	Self	-0.002	-0.002
Scan: 14852 Run: B190715_12_HF_LS_IN_130_ECLP_DSSO_01_SCX22_hSAX08_rep2 P1_YADYQQIQFNHDKAYWNNLK P2_VKHPSEIVNVGDEITVK 13 2	B190715_12_HF_LS_IN_130_ECLP_DSSO_01_SCX22_hSAX08_rep2	14852	P0AG67	FALSE	P33136	P33136	FALSE	VKHPSEIVNVGDEITVK	YADYQQIQFNHDKAYWNNLK	228	56	17	20	2	13	229	68	5	13.231	FALSE	TRUE	FALSE	FALSE	Between	0	0.001
Scan: 18739 Run: B190712_05_HF_LS_IN_130_ECLP_DSSO_01_SCX24_hSAX07_rep2 P1_LHKAHYVLoxMNVEAPQEVIDELETTFR P2_HAVTEASPMVKAK 3 11	B190712_05_HF_LS_IN_130_ECLP_DSSO_01_SCX24_hSAX07_rep2	18739	P02358	FALSE	P02358	P02358	FALSE	LHKAHYVLoxMNVEAPQEVIDELETTFR	HAVTEASPMVKAK	54	94	26	13	3	11	56	104	6	13.231	FALSE	TRUE	FALSE	FALSE	Self	-0.002	-0.002
Scan: 14692 Run: B190715_12_HF_LS_IN_130_ECLP_DSSO_01_SCX22_hSAX08_rep2 P1_FGEEVEMITKGR P2_DVFRPGHADYTYEQKYGLR 10 15	B190715_12_HF_LS_IN_130_ECLP_DSSO_01_SCX22_hSAX08_rep2	14692	P12008	FALSE	P12008	P12008	FALSE	FGEEVEMITKGR	DVFRPGHADYTYEQKYGLR	308	100	12	19	10	15	317	114	5	13.23	FALSE	TRUE	FALSE	FALSE	Self	-0.002	-0.002
Scan: 15794 Run: B180630_19_Lumos_FO_IN_130_MycoDSSO_SCX13_hSAX_f18rep1 P1_LPMHPDYLKPLESK P2_LADLQNSTSVKGAGSSR 9 11	B180630_19_Lumos_FO_IN_130_MycoDSSO_SCX13_hSAX_f18rep1	15794	P75206	FALSE	P75206	P75206	FALSE	LADLQNSTSVKGAGSSR	LPMHPDYLKPLESK	382	368	17	14	11	9	392	376	5	13.23	FALSE	TRUE	FALSE	FALSE	Self	-0.002	-0.002
Scan: 18120 Run: B180705_35_Lumos_FO_IN_130_MycoDSSO_SCX14_hSAX_f31t35_rep2 P1_TTPSIVSYKNNEIIVGDAAK P2_IIEFILAHIAQEHNGLNLSNDKoxMAMQR 9 22	B180705_35_Lumos_FO_IN_130_MycoDSSO_SCX14_hSAX_f31t35_rep2	18120	P75344	FALSE	P75344	P75344	FALSE	IIEFILAHIAQEHNGLNLSNDKoxMAMQR	TTPSIVSYKNNEIIVGDAAK	215	39	27	20	22	9	236	47	4	13.23	FALSE	TRUE	FALSE	FALSE	Self	-0.002	-0.002
Scan: 24423 Run: B180630_18_Lumos_FO_IN_130_MycoDSSO_SCX13_hSAX_f22rep2 P1_NIKNDGSDVIVATGFNQQEALQAISSDDRR P2_NDLAKVGFIFVDGQIEK 3 5	B180630_18_Lumos_FO_IN_130_MycoDSSO_SCX13_hSAX_f22rep2	24423	P75062	FALSE	P75062	P75062	FALSE	NIKNDGSDVIVATGFNQQEALQAISSDDRR	NDLAKVGFIFVDGQIEK	104	139	30	17	3	5	106	143	5	13.229	FALSE	TRUE	FALSE	FALSE	Self	-0.002	-0.002
Scan: 20200 Run: B190513_04_HF_LS_IN_130_ECLP_DSSO_01_SCX18_hSAX07_rep1 P1_LLSLcmCGPFDDNIKQLER P2_GQIQDIEPEQIHLAIKEAR 13 16	B190513_04_HF_LS_IN_130_ECLP_DSSO_01_SCX18_hSAX07_rep1	20200	P0A9K3	FALSE	P0A9K3	P0A9K3	FALSE	GQIQDIEPEQIHLAIKEAR	LLSLcmCGPFDDNIKQLER	75	18	19	17	16	13	90	30	5	13.229	FALSE	TRUE	FALSE	FALSE	Self	-0.002	-0.002
Scan: 16033 Run: B190704_13_HF_LS_IN_130_ECLP_DSSO_01_SCX20_hSAX04_rep1 P1_GLVEQTNASLLNENANKDSKVIPTQR P2_DLLAGIVAKHYAR 20 9	B190704_13_HF_LS_IN_130_ECLP_DSSO_01_SCX20_hSAX04_rep1	16033	P28903	FALSE	P28903	P28903	FALSE	GLVEQTNASLLNENANKDSKVIPTQR	DLLAGIVAKHYAR	104	130	26	13	20	9	123	138	6	13.229	FALSE	TRUE	FALSE	FALSE	Self	-0.002	-0.002
Scan: 17702 Run: B190704_13_HF_LS_IN_130_ECLP_DSSO_01_SCX20_hSAX04_rep1 P1_ITTQTAKQVIVQK P2_EILAVVEAVSNEKALPR 7 13	B190704_13_HF_LS_IN_130_ECLP_DSSO_01_SCX20_hSAX04_rep1	17702	P0AFF6	FALSE	P0AFF6	P0AFF6	FALSE	EILAVVEAVSNEKALPR	ITTQTAKQVIVQK	4	105	17	13	13	7	16	111	4	13.229	FALSE	TRUE	FALSE	FALSE	Self	-0.002	-0.002
Scan: 15113 Run: B190704_03_HF_LS_IN_130_ECLP_DSSO_01_SCX20_hSAX06_rep2 P1_VEKVTDYLQoxMGQEVPVK P2_EGLVHISQIADKR 3 12	B190704_03_HF_LS_IN_130_ECLP_DSSO_01_SCX20_hSAX06_rep2	15113	P05055	FALSE	P05055	P05055	FALSE	VEKVTDYLQoxMGQEVPVK	EGLVHISQIADKR	659	646	17	13	3	12	661	657	5	13.229	FALSE	TRUE	FALSE	FALSE	Self	-0.002	-0.002
Scan: 18829 Run: B190704_04_HF_LS_IN_130_ECLP_DSSO_01_SCX20_hSAX07_rep1 P1_LGVDVYAVSTDTHFTHKAWHSSSETIAK P2_EGEATLAPSLDLVGKI 17 15	B190704_04_HF_LS_IN_130_ECLP_DSSO_01_SCX20_hSAX07_rep1	18829	P0AE08	FALSE	P0AE08	P0AE08	FALSE	LGVDVYAVSTDTHFTHKAWHSSSETIAK	EGEATLAPSLDLVGKI	64	172	28	16	17	15	80	186	6	13.228	FALSE	TRUE	FALSE	FALSE	Self	-0.002	-0.002
Scan: 22469 Run: B190513_02_HF_LS_IN_130_ECLP_DSSO_01_SCX18_hSAX06_rep1 P1_IDPEWVEPVAQHLIKR P2_AQGAVMATEKVTVYGLPIVAAR 15 10	B190513_02_HF_LS_IN_130_ECLP_DSSO_01_SCX18_hSAX06_rep1	22469	P43329	FALSE	P43329	P43329	FALSE	IDPEWVEPVAQHLIKR	AQGAVMATEKVTVYGLPIVAAR	687	712	16	22	15	10	701	721	4	13.228	FALSE	TRUE	FALSE	FALSE	Self	-0.002	-0.002
Scan: 25120 Run: B180625_14_Lumos_LS_IN_130_MycoDSSO_SCX13_hSAX_f20_rep2 P1_NEKVTNYNHPIEVPVGK P2_ENITYGKVHQVIGPVVDVIFTESSQLPR 3 7	B180625_14_Lumos_LS_IN_130_MycoDSSO_SCX13_hSAX_f20_rep2	25120	Q50331	FALSE	Q50331	Q50331	FALSE	NEKVTNYNHPIEVPVGK	ENITYGKVHQVIGPVVDVIFTESSQLPR	72	4	17	28	3	7	74	10	5	13.227	FALSE	TRUE	FALSE	FALSE	Self	-0.002	-0.002
Scan: 3795 Run: B180803_09_Lumos_FO_IN_130_MycoDSSO_SCX12_hSAX_f19_rep1 P1_TLEKNQQETAAK P2_TLEKNQQETAAK 4 4	B180803_09_Lumos_FO_IN_130_MycoDSSO_SCX12_hSAX_f19_rep1	3795	P75471	FALSE	P75471	P75471	FALSE	TLEKNQQETAAK	TLEKNQQETAAK	770	770	12	12	4	4	773	773	4	13.227	FALSE	TRUE	FALSE	FALSE	Self	-0.002	-0.002
Scan: 18361 Run: B190715_16_HF_LS_IN_130_ECLP_DSSO_01_SCX22_hSAX05_rep1 P1_AIVGSGAFAHSSGIHQDGVLKNR P2_AGNcmCSLEEVIMAIKVR 21 14	B190715_16_HF_LS_IN_130_ECLP_DSSO_01_SCX22_hSAX05_rep1	18361	P09151	FALSE	P09151	P09151	FALSE	AGNcmCSLEEVIMAIKVR	AIVGSGAFAHSSGIHQDGVLKNR	236	286	16	23	14	21	249	306	6	13.227	FALSE	TRUE	FALSE	FALSE	Self	-0.002	-0.002
Scan: 9934 Run: B190715_18_HF_LS_IN_130_ECLP_DSSO_01_SCX22_hSAX04_rep1 P1_NPQTGKEITIAAAK P2_MAEANKAFAHYR 6 6	B190715_18_HF_LS_IN_130_ECLP_DSSO_01_SCX22_hSAX04_rep1	9934	P0ACF4	FALSE	P02359	P02359	FALSE	NPQTGKEITIAAAK	MAEANKAFAHYR	62	144	14	12	6	6	67	149	4	13.226	FALSE	TRUE	FALSE	FALSE	Between	0	0.001
Scan: 10525 Run: B190715_08_HF_LS_IN_130_ECLP_DSSO_01_SCX22_hSAX07_rep1 P1_ISGAGIQESHVHDVTITKESPNYR P2_GMGSLGAMSKGSSDR 18 10	B190715_08_HF_LS_IN_130_ECLP_DSSO_01_SCX22_hSAX07_rep1	10525	P0ADG7	FALSE	P0ADG7	P0ADG7	FALSE	GMGSLGAMSKGSSDR	ISGAGIQESHVHDVTITKESPNYR	387	462	15	24	10	18	396	479	5	13.225	FALSE	TRUE	FALSE	FALSE	Self	-0.002	-0.002
Scan: 15783 Run: B190704_11_HF_LS_IN_130_ECLP_DSSO_01_SCX20_hSAX05_rep1 P1_NPQTGKEITIAAAK P2_EGDAVQLVGFGTFKVNHR 6 14	B190704_11_HF_LS_IN_130_ECLP_DSSO_01_SCX20_hSAX05_rep1	15783	P0ACF0	FALSE	P0ACF4	P0ACF4	FALSE	EGDAVQLVGFGTFKVNHR	NPQTGKEITIAAAK	38	62	18	14	14	6	51	67	5	13.225	FALSE	TRUE	FALSE	FALSE	Between	0	0.001
Scan: 14666 Run: B180705_35_Lumos_FO_IN_130_MycoDSSO_SCX14_hSAX_f31t35_rep2 P1_LIKPENFLGLTLNGAKL P2_AVIYKTTAHASAGR 16 5	B180705_35_Lumos_FO_IN_130_MycoDSSO_SCX14_hSAX_f31t35_rep2	14666	P75123	FALSE	P75123	P75123	FALSE	AVIYKTTAHASAGR	LIKPENFLGLTLNGAKL	2	124	14	17	5	16	6	139	5	13.225	FALSE	TRUE	FALSE	FALSE	Self	-0.002	-0.002
Scan: 12493 Run: B190712_05_HF_LS_IN_130_ECLP_DSSO_01_SCX24_hSAX07_rep2 P1_RQDIESNLQYDAGDKGIYR P2_HYMQKEIYEQPNAIK 15 5	B190712_05_HF_LS_IN_130_ECLP_DSSO_01_SCX24_hSAX07_rep2	12493	P17169	FALSE	P17169	P17169	FALSE	RQDIESNLQYDAGDKGIYR	HYMQKEIYEQPNAIK	232	251	19	15	15	5	246	255	6	13.224	FALSE	TRUE	FALSE	FALSE	Self	-0.002	-0.002
Scan: 17838 Run: B190704_16_HF_LS_IN_130_ECLP_DSSO_01_SCX20_hSAX03_rep1 P1_VVITATQMLDSMIKNPRPTR P2_VIcmCKVLNNGDLGENK 14 4	B190704_16_HF_LS_IN_130_ECLP_DSSO_01_SCX20_hSAX03_rep1	17838	P0AD61	FALSE	P0AD61	P0AD61	FALSE	VVITATQMLDSMIKNPRPTR	VIcmCKVLNNGDLGENK	273	142	20	15	14	4	286	145	5	13.224	FALSE	TRUE	FALSE	FALSE	Self	-0.002	-0.002
Scan: 7058 Run: B180703_29_Lumos_FO_IN_130_MycoDSSO_SCX14_hSAX_f24_rep2 P1_YDQIDKAPEEKAR P2_YDQIDKAPEEK 11 6	B180703_29_Lumos_FO_IN_130_MycoDSSO_SCX14_hSAX_f24_rep2	7058	P23568	FALSE	P23568	P23568	FALSE	YDQIDKAPEEKAR	YDQIDKAPEEK	47	47	13	11	11	6	57	52	4	13.223	FALSE	TRUE	FALSE	FALSE	Self	-0.002	-0.002
Scan: 14883 Run: B190712_13_HF_LS_IN_130_ECLP_DSSO_01_SCX24_hSAX05_rep2 P1_SHDALTAVTSLSVDKTSGEKHLR P2_KVSQALDILTYTNK 20 1	B190712_13_HF_LS_IN_130_ECLP_DSSO_01_SCX24_hSAX05_rep2	14883	P0A7N4	FALSE	P61175	P61175	FALSE	SHDALTAVTSLSVDKTSGEKHLR	KVSQALDILTYTNK	18	28	23	14	20	1	37	28	6	13.223	FALSE	TRUE	FALSE	FALSE	Between	0	0.001
Scan: 29070 Run: B180726_12_Lumos_FO_IN_130_MycoDSSO_SCX11_hSAX_f20_rep2 P1_SVVDIAKDIVDLANR P2_ESVNGLALSKYNMK 7 10	B180726_12_Lumos_FO_IN_130_MycoDSSO_SCX11_hSAX_f20_rep2	29070	P75392	FALSE	P75392	P75392	FALSE	SVVDIAKDIVDLANR	ESVNGLALSKYNMK	289	214	15	14	7	10	295	223	3	13.223	FALSE	TRUE	FALSE	FALSE	Self	-0.002	-0.002
Scan: 11848 Run: B190704_13_HF_LS_IN_130_ECLP_DSSO_01_SCX20_hSAX04_rep1 P1_YLSDHPKLQGIAQQNSFK P2_LQGIAQQNSFKHT 7 11	B190704_13_HF_LS_IN_130_ECLP_DSSO_01_SCX20_hSAX04_rep1	11848	P69910;P69908	FALSE	P69910;P69908	P69910;P69908	FALSE	LQGIAQQNSFKHT	YLSDHPKLQGIAQQNSFK	454;454	447;447	13	18	11	7	464;464	453;453	4	13.223	FALSE	TRUE	FALSE	FALSE	Self	-0.002	-0.002
Scan: 20218 Run: B190704_04_HF_LS_IN_130_ECLP_DSSO_01_SCX20_hSAX07_rep1 P1_NLPIETNIMDLEAAKAK P2_GAMALFGEKYDER 15 9	B190704_04_HF_LS_IN_130_ECLP_DSSO_01_SCX20_hSAX07_rep1	20218	P00957	FALSE	P00957	P00957	FALSE	NLPIETNIMDLEAAKAK	GAMALFGEKYDER	623	640	17	13	15	9	637	648	4	13.222	FALSE	TRUE	FALSE	FALSE	Self	-0.002	-0.002
Scan: 13133 Run: B190704_02_HF_LS_IN_130_ECLP_DSSO_01_SCX20_hSAX06_rep1 P1_SFSHQAGASSKQPALGYLN P2_EIKFRPGTDEGDYQVK 11 3	B190704_02_HF_LS_IN_130_ECLP_DSSO_01_SCX20_hSAX06_rep1	13133	P02359	FALSE	P0A707	P0A707	FALSE	SFSHQAGASSKQPALGYLN	EIKFRPGTDEGDYQVK	161	95	19	16	11	3	171	97	4	13.22	FALSE	TRUE	FALSE	FALSE	Between	0	0.001
Scan: 24332 Run: B190704_07_HF_LS_IN_130_ECLP_DSSO_01_SCX20_hSAX08_rep2 P1_LLAEKGLPVTEVSDYTGFPEMoxMDGR P2_ALLSVSDKAGIVEFAQALSAR 5 8	B190704_07_HF_LS_IN_130_ECLP_DSSO_01_SCX20_hSAX08_rep2	24332	P15639	FALSE	P15639	P15639	FALSE	LLAEKGLPVTEVSDYTGFPEMoxMDGR	ALLSVSDKAGIVEFAQALSAR	43	10	25	21	5	8	47	17	4	13.22	FALSE	TRUE	FALSE	FALSE	Self	-0.002	-0.002
Scan: 12698 Run: B190704_17_HF_LS_IN_130_ECLP_DSSO_01_SCX20_hSAX02_rep1 P1_KGLADTALKTANSGYLTR P2_IPQESGGTKDITGGLPR 9 9	B190704_17_HF_LS_IN_130_ECLP_DSSO_01_SCX20_hSAX02_rep1	12698	P0A8T7	FALSE	P0A8T7	P0A8T7	FALSE	IPQESGGTKDITGGLPR	KGLADTALKTANSGYLTR	1124	781	17	18	9	9	1132	789	4	13.22	FALSE	TRUE	FALSE	FALSE	Self	-0.002	-0.002
Scan: 13919 Run: B190513_16_HF_LS_IN_130_ECLP_DSSO_01_SCX18_hSAX02_rep2 P1_SFGAPTITKDGVSVAR P2_AVAAGMNPoxMDLKR 9 12	B190513_16_HF_LS_IN_130_ECLP_DSSO_01_SCX18_hSAX02_rep2	13919	P0A6F5	FALSE	P0A6F5	P0A6F5	FALSE	AVAAGMNPoxMDLKR	SFGAPTITKDGVSVAR	106	43	13	16	12	9	117	51	4	13.22	FALSE	TRUE	FALSE	FALSE	Self	-0.002	-0.002
Scan: 22682 Run: B180703_14_Lumos_FO_IN_130_MycoDSSO_SCX14_hSAX_f20_rep1 P1_IINEPTAAALAYGIDKSNR P2_EAKIKPEEINEILLVGGSTR 16 3	B180703_14_Lumos_FO_IN_130_MycoDSSO_SCX14_hSAX_f20_rep1	22682	P75344	FALSE	P75344	P75344	FALSE	IINEPTAAALAYGIDKSNR	EAKIKPEEINEILLVGGSTR	151	306	19	20	16	3	166	308	5	13.22	FALSE	TRUE	FALSE	FALSE	Self	-0.002	-0.002
Scan: 15907 Run: B180726_26_Lumos_FO_IN_130_MycoDSSO_SCX12_hSAX_f9t10_rep2 P1_SVVNEIIATKK P2_IAASLALKEAGK 11 8	B180726_26_Lumos_FO_IN_130_MycoDSSO_SCX12_hSAX_f9t10_rep2	15907	P75544	FALSE	P75544	P75544	FALSE	SVVNEIIATKK	IAASLALKEAGK	678	580	11	12	11	8	688	587	4	13.22	FALSE	TRUE	FALSE	FALSE	Self	-0.002	-0.002
Scan: 8609 Run: B190712_18_HF_LS_IN_130_ECLP_DSSO_01_SCX24_hSAX02_rep2 P1_KIVTEGDKSSVVNNPTGR P2_HILGLDHKISNQR 1 8	B190712_18_HF_LS_IN_130_ECLP_DSSO_01_SCX24_hSAX02_rep2	8609	P68191	FALSE	P68191	P68191	FALSE	KIVTEGDKSSVVNNPTGR	HILGLDHKISNQR	22	9	18	13	1	8	22	16	5	13.22	FALSE	TRUE	FALSE	FALSE	Self	-0.002	-0.002
Scan: 9326 Run: B190513_11_HF_LS_IN_130_ECLP_DSSO_01_SCX18_hSAX05_rep1 P1_NPQTGKEITIAAAK P2_GALDcmCSGVKDR 6 9	B190513_11_HF_LS_IN_130_ECLP_DSSO_01_SCX18_hSAX05_rep1	9326	P0A7S3	FALSE	P0ACF4	P0ACF4	FALSE	GALDcmCSGVKDR	NPQTGKEITIAAAK	100	62	11	14	9	6	108	67	4	13.219	FALSE	TRUE	FALSE	FALSE	Between	0	0.001
Scan: 15894 Run: B180726_25_Lumos_FO_IN_130_MycoDSSO_SCX12_hSAX_f9t10_rep1 P1_SVVNEIIATKK P2_IAASLALKEAGK 11 8	B180726_25_Lumos_FO_IN_130_MycoDSSO_SCX12_hSAX_f9t10_rep1	15894	P75544	FALSE	P75544	P75544	FALSE	SVVNEIIATKK	IAASLALKEAGK	678	580	11	12	11	8	688	587	3	13.219	FALSE	TRUE	FALSE	FALSE	Self	-0.002	-0.002
Scan: 19243 Run: B190513_13_HF_LS_IN_130_ECLP_DSSO_01_SCX18_hSAX04_rep1 P1_oxMVGGVTPGKGGTTHLGLPVFNTVR P2_LGLEGKLVQQFTK 9 6	B190513_13_HF_LS_IN_130_ECLP_DSSO_01_SCX18_hSAX04_rep1	19243	P0AGE9	FALSE	P0A836	P0A836	FALSE	oxMVGGVTPGKGGTTHLGLPVFNTVR	LGLEGKLVQQFTK	35	167	24	13	9	6	43	172	4	13.219	FALSE	TRUE	FALSE	FALSE	Between	0	0.001
Scan: 9456 Run: B190712_05_HF_LS_IN_130_ECLP_DSSO_01_SCX24_hSAX07_rep2 P1_oxMSNLVTSVVKHDEER P2_oxMAEANKAFAHYR 10 6	B190712_05_HF_LS_IN_130_ECLP_DSSO_01_SCX24_hSAX07_rep2	9456	P0A7G2	FALSE	P02359	P02359	FALSE	oxMSNLVTSVVKHDEER	oxMAEANKAFAHYR	109	144	15	12	10	6	118	149	5	13.218	FALSE	TRUE	FALSE	FALSE	Between	0	0.001
Scan: 21323 Run: B180703_14_Lumos_FO_IN_130_MycoDSSO_SCX14_hSAX_f20_rep1 P1_TKAVLGIAPVHVHLTEVNK P2_DNIKELAQTEQIDGFLVGK 2 4	B180703_14_Lumos_FO_IN_130_MycoDSSO_SCX14_hSAX_f20_rep1	21323	P78010	FALSE	P78010	P78010	FALSE	TKAVLGIAPVHVHLTEVNK	DNIKELAQTEQIDGFLVGK	33	210	19	19	2	4	34	213	4	13.218	FALSE	TRUE	FALSE	FALSE	Self	-0.002	-0.002
Scan: 20636 Run: B190704_06_HF_LS_IN_130_ECLP_DSSO_01_SCX20_hSAX08_rep1 P1_TELEDLYLPYKPK P2_IKVLMHLETELMGTVR 11 2	B190704_06_HF_LS_IN_130_ECLP_DSSO_01_SCX20_hSAX08_rep1	20636	P46837	FALSE	P46837	P46837	FALSE	TELEDLYLPYKPK	IKVLMHLETELMGTVR	98	285	13	16	11	2	108	286	4	13.218	FALSE	TRUE	FALSE	FALSE	Self	-0.002	-0.002
Scan: 13420 Run: B190712_12_HF_LS_IN_130_ECLP_DSSO_01_SCX24_hSAX05_rep1 P1_GAVETAEKLDAPLIVVATQGGKSAR P2_EHLKAHGGENIHIISK 22 4	B190712_12_HF_LS_IN_130_ECLP_DSSO_01_SCX24_hSAX05_rep1	13420	P0AD61	FALSE	P0AD61	P0AD61	FALSE	GAVETAEKLDAPLIVVATQGGKSAR	EHLKAHGGENIHIISK	361	205	25	16	22	4	382	208	6	13.217	FALSE	TRUE	FALSE	FALSE	Self	-0.002	-0.002
Scan: 9984 Run: B190513_03_HF_LS_IN_130_ECLP_DSSO_01_SCX18_hSAX06_rep2 P1_AQNADVKTDIPR P2_AQNADVKTDIPR 7 7	B190513_03_HF_LS_IN_130_ECLP_DSSO_01_SCX18_hSAX06_rep2	9984	P12008	FALSE	P12008	P12008	FALSE	AQNADVKTDIPR	AQNADVKTDIPR	349	349	12	12	7	7	355	355	4	13.217	FALSE	TRUE	FALSE	FALSE	Self	-0.002	-0.002
Scan: 10079 Run: B190712_02_HF_LS_IN_130_ECLP_DSSO_01_SCX24_hSAX06_rep1 P1_KAYHVVDEAELTK P2_ASGTEHHGGVcmCFLIKK 1 15	B190712_02_HF_LS_IN_130_ECLP_DSSO_01_SCX24_hSAX06_rep1	10079	P0AGJ5	FALSE	P0AGJ5	P0AGJ5	FALSE	ASGTEHHGGVcmCFLIKK	KAYHVVDEAELTK	165	152	16	13	15	1	179	152	6	13.217	FALSE	TRUE	FALSE	FALSE	Self	-0.002	-0.002
Scan: 18844 Run: B190715_11_HF_LS_IN_130_ECLP_DSSO_01_SCX22_hSAX08_rep1 P1_YSDGDKHAFDQMLHSIGK P2_VLDAVLKELESGK 6 7	B190715_11_HF_LS_IN_130_ECLP_DSSO_01_SCX22_hSAX08_rep1	18844	P00490	FALSE	P00490	P00490	FALSE	VLDAVLKELESGK	YSDGDKHAFDQMLHSIGK	703	716	13	18	7	6	709	721	5	13.217	FALSE	TRUE	FALSE	FALSE	Self	-0.002	-0.002
Scan: 18477 Run: B190704_05_HF_LS_IN_130_ECLP_DSSO_01_SCX20_hSAX07_rep2 P1_LKNQPELSEDTIKK P2_ELNEQLEENLGYKLPVEFVPVR 13 13	B190704_05_HF_LS_IN_130_ECLP_DSSO_01_SCX20_hSAX07_rep2	18477	P00864	FALSE	P00864	P00864	FALSE	ELNEQLEENLGYKLPVEFVPVR	LKNQPELSEDTIKK	223	111	22	14	13	13	235	123	4	13.217	FALSE	TRUE	FALSE	FALSE	Self	-0.002	-0.002
Scan: 4665 Run: B180625_14_Lumos_LS_IN_130_MycoDSSO_SCX13_hSAX_f20_rep2 P1_NQQETAAKSER P2_NQQETAAKSER 8 8	B180625_14_Lumos_LS_IN_130_MycoDSSO_SCX13_hSAX_f20_rep2	4665	P75471	FALSE	P75471	P75471	FALSE	NQQETAAKSER	NQQETAAKSER	774	774	11	11	8	8	781	781	4	13.216	FALSE	TRUE	FALSE	FALSE	Self	-0.002	-0.002
Scan: 21246 Run: B180625_17_Lumos_LS_IN_130_MycoDSSO_SCX13_hSAX_f21_rep1 P1_LSAFDQKINALAEQINTQK P2_INALAEQINTQKAEHADSEK 7 12	B180625_17_Lumos_LS_IN_130_MycoDSSO_SCX13_hSAX_f21_rep1	21246	P75471	FALSE	P75471	P75471	FALSE	INALAEQINTQKAEHADSEK	LSAFDQKINALAEQINTQK	1716	1709	20	19	12	7	1727	1715	4	13.216	FALSE	TRUE	FALSE	FALSE	Self	-0.002	-0.002
Scan: 12555 Run: B190513_13_HF_LS_IN_130_ECLP_DSSO_01_SCX18_hSAX04_rep1 P1_NLoxMTSYDTLTKQK P2_NLoxMTSYDTLTKQK 13 11	B190513_13_HF_LS_IN_130_ECLP_DSSO_01_SCX18_hSAX04_rep1	12555	P21367	FALSE	P21367	P21367	FALSE	NLoxMTSYDTLTKQK	NLoxMTSYDTLTKQK	196	196	13	13	11	13	206	208	4	13.216	FALSE	TRUE	FALSE	FALSE	Self	-0.002	-0.002
Scan: 9981 Run: B190712_03_HF_LS_IN_130_ECLP_DSSO_01_SCX24_hSAX06_rep2 P1_KAYHVVDEAELTK P2_ASGTEHHGGVcmCFLIKK 1 15	B190712_03_HF_LS_IN_130_ECLP_DSSO_01_SCX24_hSAX06_rep2	9981	P0AGJ5	FALSE	P0AGJ5	P0AGJ5	FALSE	ASGTEHHGGVcmCFLIKK	KAYHVVDEAELTK	165	152	16	13	15	1	179	152	5	13.216	FALSE	TRUE	FALSE	FALSE	Self	-0.002	-0.002
Scan: 27333 Run: B180803_14_Lumos_FO_IN_130_MycoDSSO_SCX12_hSAX_f22_rep2 P1_NIKNDGSDVIVATGFNQQEALQAISSDDRR P2_NDLAKVGFIFVDGQIEK 3 5	B180803_14_Lumos_FO_IN_130_MycoDSSO_SCX12_hSAX_f22_rep2	27333	P75062	FALSE	P75062	P75062	FALSE	NIKNDGSDVIVATGFNQQEALQAISSDDRR	NDLAKVGFIFVDGQIEK	104	139	30	17	3	5	106	143	4	13.216	FALSE	TRUE	FALSE	FALSE	Self	-0.002	-0.002
Scan: 11393 Run: B190712_15_HF_LS_IN_130_ECLP_DSSO_01_SCX24_hSAX03_rep1 P1_STGSYSLVTQQPLGGKAQFGGQR P2_LNHLVDDKoxMHAR 16 8	B190712_15_HF_LS_IN_130_ECLP_DSSO_01_SCX24_hSAX03_rep1	11393	P0A8V2	FALSE	P0A8V2	P0A8V2	FALSE	STGSYSLVTQQPLGGKAQFGGQR	LNHLVDDKoxMHAR	1247	1235	23	12	16	8	1262	1242	6	13.215	FALSE	TRUE	FALSE	FALSE	Self	-0.002	-0.002
Scan: 12906 Run: B180723_12_Lumos_FO_IN_130_MycoDSSO_SCX14_hSAX_f17_rep2 P1_SAIAELNPKANPK P2_ADVAPAKIPHSDK 9 7	B180723_12_Lumos_FO_IN_130_MycoDSSO_SCX14_hSAX_f17_rep2	12906	P75588	FALSE	P75588	P75588	FALSE	SAIAELNPKANPK	ADVAPAKIPHSDK	69	85	13	13	9	7	77	91	4	13.215	FALSE	TRUE	FALSE	FALSE	Self	-0.002	-0.002
Scan: 29094 Run: B180726_12_Lumos_FO_IN_130_MycoDSSO_SCX11_hSAX_f20_rep2 P1_SVVDIAKDIVDLANR P2_ESVNGLALSKYNMK 7 10	B180726_12_Lumos_FO_IN_130_MycoDSSO_SCX11_hSAX_f20_rep2	29094	P75392	FALSE	P75392	P75392	FALSE	SVVDIAKDIVDLANR	ESVNGLALSKYNMK	289	214	15	14	7	10	295	223	4	13.215	FALSE	TRUE	FALSE	FALSE	Self	-0.002	-0.002
Scan: 17413 Run: B190704_02_HF_LS_IN_130_ECLP_DSSO_01_SCX20_hSAX06_rep1 P1_WKEGEATLAPSLDLVGKI P2_IKAAQYVASHPGEVcmCPAK 17 2	B190704_02_HF_LS_IN_130_ECLP_DSSO_01_SCX20_hSAX06_rep1	17413	P0AE08	FALSE	P0AE08	P0AE08	FALSE	IKAAQYVASHPGEVcmCPAK	WKEGEATLAPSLDLVGKI	152	170	18	18	2	17	153	186	4	13.214	FALSE	TRUE	FALSE	FALSE	Self	-0.002	-0.002
Scan: 19882 Run: B180705_38_Lumos_FO_IN_130_MycoDSSO_SCX14_hSAX_f26t27_rep1 P1_FAIAEKYGMSSR P2_ASDIEKEFAEIDHFIR 6 6	B180705_38_Lumos_FO_IN_130_MycoDSSO_SCX14_hSAX_f26t27_rep1	19882	P78007	FALSE	P78007	P78007	FALSE	ASDIEKEFAEIDHFIR	FAIAEKYGMSSR	201	156	16	12	6	6	206	161	5	13.213	FALSE	TRUE	FALSE	FALSE	Self	-0.002	-0.002
Scan: 14956 Run: B180803_23_Lumos_FO_IN_130_MycoDSSO_SCX12_hSAX_f25_rep1 P1_IGLVENDEYHIDKR P2_FEFIPIENTEKQSEQLANENR 13 11	B180803_23_Lumos_FO_IN_130_MycoDSSO_SCX12_hSAX_f25_rep1	14956	P75405	FALSE	P75405	P75405	FALSE	IGLVENDEYHIDKR	FEFIPIENTEKQSEQLANENR	194	573	14	21	13	11	206	583	5	13.213	FALSE	TRUE	FALSE	FALSE	Self	-0.002	-0.002
Scan: 10501 Run: B190513_11_HF_LS_IN_130_ECLP_DSSO_01_SCX18_hSAX05_rep1 P1_NPKTGEDIPITAR P2_IAAGADISKAAAGR 3 9	B190513_11_HF_LS_IN_130_ECLP_DSSO_01_SCX18_hSAX05_rep1	10501	P0ACF4	FALSE	P0A6X7	P0A6X7	FALSE	IAAGADISKAAAGR	NPKTGEDIPITAR	10	64	14	13	9	3	18	66	4	13.213	FALSE	TRUE	FALSE	FALSE	Between	0	0.001
Scan: 17625 Run: B190715_17_HF_LS_IN_130_ECLP_DSSO_01_SCX22_hSAX05_rep2 P1_VTIHTARPGIVIGKK P2_VTAVDAKGATVELADGVEGYLR 14 7	B190715_17_HF_LS_IN_130_ECLP_DSSO_01_SCX22_hSAX05_rep2	17625	P0AG67	FALSE	P0A7V3	P0A7V3	FALSE	VTAVDAKGATVELADGVEGYLR	VTIHTARPGIVIGKK	458	66	22	15	7	14	464	79	5	13.211	FALSE	TRUE	FALSE	FALSE	Between	0	0.001
Scan: 10796 Run: B190513_14_HF_LS_IN_130_ECLP_DSSO_01_SCX18_hSAX03_rep1 P1_SSEVYGQTNIGGKGGTR P2_KYIVALDQGTTSSR 13 1	B190513_14_HF_LS_IN_130_ECLP_DSSO_01_SCX18_hSAX03_rep1	10796	P0A6F3	FALSE	P0A6F3	P0A6F3	FALSE	SSEVYGQTNIGGKGGTR	KYIVALDQGTTSSR	221	5	17	14	13	1	233	5	3	13.211	FALSE	TRUE	FALSE	FALSE	Self	-0.002	-0.002
Scan: 22537 Run: B190715_13_HF_LS_IN_130_ECLP_DSSO_01_SCX22_hSAX09_rep1 P1_VKHPSEIVNVGDEITVK P2_NLTDYGAFVDLGGVDGLLHITDoxMAWKR 2 26	B190715_13_HF_LS_IN_130_ECLP_DSSO_01_SCX22_hSAX09_rep1	22537	P0AG67	FALSE	P0AG67	P0AG67	FALSE	NLTDYGAFVDLGGVDGLLHITDoxMAWKR	VKHPSEIVNVGDEITVK	201	228	27	17	26	2	226	229	6	13.211	FALSE	TRUE	FALSE	FALSE	Self	-0.002	-0.002
Scan: 19292 Run: B190704_03_HF_LS_IN_130_ECLP_DSSO_01_SCX20_hSAX06_rep2 P1_VKDDLQELAVVESFPTKIEGR P2_SFSHQAGASSKQPALGYLN 17 11	B190704_03_HF_LS_IN_130_ECLP_DSSO_01_SCX20_hSAX06_rep2	19292	P0A707	FALSE	P02359	P02359	FALSE	VKDDLQELAVVESFPTKIEGR	SFSHQAGASSKQPALGYLN	148	161	21	19	17	11	164	171	5	13.211	FALSE	TRUE	FALSE	FALSE	Between	0	0.001
Scan: 10447 Run: B190704_20_HF_LS_IN_130_ECLP_DSSO_01_SCX20_hSAX01_rep2 P1_VoxMAGKSLAEQGVTK P2_IEKPKGVIVQYGGQTPLK 5 5	B190704_20_HF_LS_IN_130_ECLP_DSSO_01_SCX20_hSAX01_rep2	10447	P00968	FALSE	P00968	P00968	FALSE	IEKPKGVIVQYGGQTPLK	VoxMAGKSLAEQGVTK	632	868	18	14	5	5	636	872	5	13.21	FALSE	TRUE	FALSE	FALSE	Self	-0.002	-0.002
Scan: 19530 Run: B190715_09_HF_LS_IN_130_ECLP_DSSO_01_SCX22_hSAX07_rep2 P1_TIIGFGSPNKAGTHDSHGAPLGDAEIALTR P2_AKSGHPGAPMGMADIAEVLWR 10 2	B190715_09_HF_LS_IN_130_ECLP_DSSO_01_SCX22_hSAX07_rep2	19530	P27302	FALSE	P27302	P27302	FALSE	TIIGFGSPNKAGTHDSHGAPLGDAEIALTR	AKSGHPGAPMGMADIAEVLWR	245	22	30	21	10	2	254	23	5	13.21	FALSE	TRUE	FALSE	FALSE	Self	-0.002	-0.002
Scan: 16192 Run: B180711_02_Lumos_FO_IN_130_MycoDSSO_SCX11_hSAX_f15t16_rep2 P1_SFLKSGEGcmCLSVPK P2_LLAASKLSLEQLQQR 4 6	B180711_02_Lumos_FO_IN_130_MycoDSSO_SCX11_hSAX_f15t16_rep2	16192	P75454	FALSE	P75527	P75527	FALSE	LLAASKLSLEQLQQR	SFLKSGEGcmCLSVPK	346	126	15	14	6	4	351	129	4	13.21	FALSE	TRUE	FALSE	FALSE	Between	0	0.001
Scan: 14615 Run: B190715_17_HF_LS_IN_130_ECLP_DSSO_01_SCX22_hSAX05_rep2 P1_VANLAEAQPDREIEKR P2_AHVKGESTEALLPNMVATSLAK 15 4	B190715_17_HF_LS_IN_130_ECLP_DSSO_01_SCX22_hSAX05_rep2	14615	P00961	FALSE	P00961	P00961	FALSE	AHVKGESTEALLPNMVATSLAK	VANLAEAQPDREIEKR	120	58	22	16	4	15	123	72	5	13.209	FALSE	TRUE	FALSE	FALSE	Self	-0.002	-0.002
Scan: 16788 Run: B180703_29_Lumos_FO_IN_130_MycoDSSO_SCX14_hSAX_f24_rep2 P1_KLFELYPNYNEGoxMLTR P2_ANQFVEEHIFKK 1 11	B180703_29_Lumos_FO_IN_130_MycoDSSO_SCX14_hSAX_f24_rep2	16788	P75233	FALSE	P75233	P75233	FALSE	ANQFVEEHIFKK	KLFELYPNYNEGoxMLTR	145	73	12	16	11	1	155	73	3	13.209	FALSE	TRUE	FALSE	FALSE	Self	-0.002	-0.002
Scan: 21622 Run: B190704_03_HF_LS_IN_130_ECLP_DSSO_01_SCX20_hSAX06_rep2 P1_FAALAGAIDEEKVVLESLGSIK P2_EAAGSALKGDRK 12 8	B190704_03_HF_LS_IN_130_ECLP_DSSO_01_SCX20_hSAX06_rep2	21622	P0ACB2	FALSE	P0ACB2	P0ACB2	FALSE	FAALAGAIDEEKVVLESLGSIK	EAAGSALKGDRK	281	206	22	12	12	8	292	213	4	13.209	FALSE	TRUE	FALSE	FALSE	Self	-0.002	-0.002
Scan: 7246 Run: B190513_18_HF_LS_IN_130_ECLP_DSSO_01_SCX18_hSAX01_rep2 P1_IoxMATAAKNITK P2_IoxMATAAKNITK 7 7	B190513_18_HF_LS_IN_130_ECLP_DSSO_01_SCX18_hSAX01_rep2	7246	P25553	FALSE	P25553	P25553	FALSE	IoxMATAAKNITK	IoxMATAAKNITK	237	237	11	11	7	7	243	243	4	13.209	FALSE	TRUE	FALSE	FALSE	Self	-0.002	-0.002
Scan: 17772 Run: B180723_09_Lumos_FO_IN_130_MycoDSSO_SCX14_hSAX_f15t16_rep1 P1_SLLNVKQSTLINHGAVSR P2_NIQKAILENESK 6 4	B180723_09_Lumos_FO_IN_130_MycoDSSO_SCX14_hSAX_f15t16_rep1	17772	Q9EXC9	FALSE	Q50365	Q50365	FALSE	SLLNVKQSTLINHGAVSR	NIQKAILENESK	56	853	18	12	6	4	61	856	4	13.208	FALSE	TRUE	FALSE	FALSE	Between	0	0.001
Scan: 15024 Run: B190704_11_HF_LS_IN_130_ECLP_DSSO_01_SCX20_hSAX05_rep1 P1_VVITATQoxMLDSMIKNPRPTR P2_IVcmCTIGPKTESEEoxMLAK 14 8	B190704_11_HF_LS_IN_130_ECLP_DSSO_01_SCX20_hSAX05_rep1	15024	P0AD61	FALSE	P0AD61	P0AD61	FALSE	VVITATQoxMLDSMIKNPRPTR	IVcmCTIGPKTESEEoxMLAK	273	6	20	17	14	8	286	13	5	13.208	FALSE	TRUE	FALSE	FALSE	Self	-0.002	-0.002
Scan: 15689 Run: B180703_29_Lumos_FO_IN_130_MycoDSSO_SCX14_hSAX_f24_rep2 P1_YGKENEFAANEYER P2_FNQKLTVAPTQGTNWSHFSPTLSR 3 4	B180703_29_Lumos_FO_IN_130_MycoDSSO_SCX14_hSAX_f24_rep2	15689	P11311	FALSE	P11311	P11311	FALSE	FNQKLTVAPTQGTNWSHFSPTLSR	YGKENEFAANEYER	766	752	24	14	4	3	769	754	4	13.208	FALSE	TRUE	FALSE	FALSE	Self	-0.002	-0.002
Scan: 18775 Run: B190712_05_HF_LS_IN_130_ECLP_DSSO_01_SCX24_hSAX07_rep2 P1_HAVTEASPMVKAK P2_FTAEGVQEIDYKDIATLKNYITESGK 11 18	B190712_05_HF_LS_IN_130_ECLP_DSSO_01_SCX24_hSAX07_rep2	18775	P0A7T7	FALSE	P02358	P02358	FALSE	FTAEGVQEIDYKDIATLKNYITESGK	HAVTEASPMVKAK	13	94	26	13	18	11	30	104	6	13.208	FALSE	TRUE	FALSE	FALSE	Between	0	0.001
Scan: 15341 Run: B190704_04_HF_LS_IN_130_ECLP_DSSO_01_SCX20_hSAX07_rep1 P1_QLAEDPFNNWVALNKK P2_AKDEADEKDAIATVNK 15 8	B190704_04_HF_LS_IN_130_ECLP_DSSO_01_SCX20_hSAX07_rep1	15341	P0AG67	FALSE	P0AG67	P0AG67	FALSE	QLAEDPFNNWVALNKK	AKDEADEKDAIATVNK	435	521	16	16	15	8	449	528	5	13.207	FALSE	TRUE	FALSE	FALSE	Self	-0.002	-0.002
Scan: 16760 Run: B190704_05_HF_LS_IN_130_ECLP_DSSO_01_SCX20_hSAX07_rep2 P1_LQELKDELGDNLYIAQLDVR P2_FIQQGHKVIATGR 5 7	B190704_05_HF_LS_IN_130_ECLP_DSSO_01_SCX20_hSAX07_rep2	16760	P39831	FALSE	P39831	P39831	FALSE	LQELKDELGDNLYIAQLDVR	FIQQGHKVIATGR	37	20	20	13	5	7	41	26	4	13.207	FALSE	TRUE	FALSE	FALSE	Self	-0.002	-0.002
Scan: 17623 Run: B190704_07_HF_LS_IN_130_ECLP_DSSO_01_SCX20_hSAX08_rep2 P1_MAENNGGYKAINYGYTDDR P2_KDGVDYHVSADLTGQANHLAATIGADIVK 9 1	B190704_07_HF_LS_IN_130_ECLP_DSSO_01_SCX20_hSAX08_rep2	17623	P0A991	FALSE	P0A991	P0A991	FALSE	KDGVDYHVSADLTGQANHLAATIGADIVK	MAENNGGYKAINYGYTDDR	209	240	29	19	1	9	209	248	5	13.206	FALSE	TRUE	FALSE	FALSE	Self	-0.002	-0.002
Scan: 15063 Run: B190704_04_HF_LS_IN_130_ECLP_DSSO_01_SCX20_hSAX07_rep1 P1_VGDLFDKETFAEKLK P2_GIGPAYEDKVAR 13 9	B190704_04_HF_LS_IN_130_ECLP_DSSO_01_SCX20_hSAX07_rep1	15063	P0A7D4	FALSE	P0A7D4	P0A7D4	FALSE	GIGPAYEDKVAR	VGDLFDKETFAEKLK	133	149	12	15	9	13	141	161	4	13.204	FALSE	TRUE	FALSE	FALSE	Self	-0.002	-0.002
Scan: 20469 Run: B190704_08_HF_LS_IN_130_ECLP_DSSO_01_SCX20_hSAX09_rep1 P1_YISNHSSGKMGFAIAAAAAR P2_KELLGQLLLDEIVTR 9 1	B190704_08_HF_LS_IN_130_ECLP_DSSO_01_SCX20_hSAX09_rep1	20469	P0ABQ0	FALSE	P0ABQ0	P0ABQ0	FALSE	KELLGQLLLDEIVTR	YISNHSSGKMGFAIAAAAAR	385	207	15	20	1	9	385	215	4	13.204	FALSE	TRUE	FALSE	FALSE	Self	-0.002	-0.002
Scan: 13763 Run: B190715_17_HF_LS_IN_130_ECLP_DSSO_01_SCX22_hSAX05_rep2 P1_STFQQLPGTGVKPDQFHSQTR P2_LLAEHNLDASAIKGTGVGGR 12 13	B190715_17_HF_LS_IN_130_ECLP_DSSO_01_SCX22_hSAX05_rep2	13763	P0AFG6	FALSE	P0AFG3	P0AFG3	FALSE	LLAEHNLDASAIKGTGVGGR	STFQQLPGTGVKPDQFHSQTR	121	43	20	21	13	12	133	54	6	13.203	FALSE	TRUE	FALSE	FALSE	Between	0	0.001
Scan: 19113 Run: B190715_13_HF_LS_IN_130_ECLP_DSSO_01_SCX22_hSAX09_rep1 P1_KDLDTIANEPLHYDWEALR P2_HMDYGVQINKLMYTR 1 10	B190715_13_HF_LS_IN_130_ECLP_DSSO_01_SCX22_hSAX09_rep1	19113	P00452	FALSE	P00452	P00452	FALSE	HMDYGVQINKLMYTR	KDLDTIANEPLHYDWEALR	332	585	15	19	10	1	341	585	6	13.202	FALSE	TRUE	FALSE	FALSE	Self	-0.002	-0.002
Scan: 16119 Run: B190715_12_HF_LS_IN_130_ECLP_DSSO_01_SCX22_hSAX08_rep2 P1_FLLVEGVHQKALESLR P2_AAGYTNIEFHKGALDDEQLK 10 11	B190715_12_HF_LS_IN_130_ECLP_DSSO_01_SCX22_hSAX08_rep2	16119	P0A9T0	FALSE	P0A9T0	P0A9T0	FALSE	AAGYTNIEFHKGALDDEQLK	FLLVEGVHQKALESLR	29	13	20	16	11	10	39	22	5	13.202	FALSE	TRUE	FALSE	FALSE	Self	-0.002	-0.002
Scan: 17289 Run: B190513_11_HF_LS_IN_130_ECLP_DSSO_01_SCX18_hSAX05_rep1 P1_SQLIDKIAAGADISK P2_SFSHQAGASSKQPALGYLN 6 11	B190513_11_HF_LS_IN_130_ECLP_DSSO_01_SCX18_hSAX05_rep1	17289	P0ACF4	FALSE	P02359	P02359	FALSE	SQLIDKIAAGADISK	SFSHQAGASSKQPALGYLN	4	161	15	19	6	11	9	171	4	13.202	FALSE	TRUE	FALSE	FALSE	Between	0	0.001
Scan: 12850 Run: B180726_10_Lumos_FO_IN_130_MycoDSSO_SCX11_hSAX_f18_rep2 P1_oxMQLcmCGSTNKA P2_ATNLPLVLHGGSGIPEADVKK 9 20	B180726_10_Lumos_FO_IN_130_MycoDSSO_SCX11_hSAX_f18_rep2	12850	P75089	FALSE	P75089	P75089	FALSE	ATNLPLVLHGGSGIPEADVKK	oxMQLcmCGSTNKA	198	279	21	10	20	9	217	287	4	13.201	FALSE	TRUE	FALSE	FALSE	Self	-0.002	-0.002
Scan: 13394 Run: B190715_11_HF_LS_IN_130_ECLP_DSSO_01_SCX22_hSAX08_rep1 P1_HGYAFNELDLGKREPVTEEEK P2_FHTLSGGKPQVEGAEDYTDSDD 12 8	B190715_11_HF_LS_IN_130_ECLP_DSSO_01_SCX22_hSAX08_rep1	13394	P0ADN2	FALSE	P0ADN2	P0ADN2	FALSE	FHTLSGGKPQVEGAEDYTDSDD	HGYAFNELDLGKREPVTEEEK	91	38	22	21	8	12	98	49	6	13.201	FALSE	TRUE	FALSE	FALSE	Self	-0.002	-0.002
Scan: 8901 Run: B190704_17_HF_LS_IN_130_ECLP_DSSO_01_SCX20_hSAX02_rep1 P1_YTAAITGAEGKIHR P2_IAAGADISKAAAGR 11 9	B190704_17_HF_LS_IN_130_ECLP_DSSO_01_SCX20_hSAX02_rep1	8901	P02358	FALSE	P0ACF4	P0ACF4	FALSE	YTAAITGAEGKIHR	IAAGADISKAAAGR	25	10	14	14	11	9	35	18	5	13.201	FALSE	TRUE	FALSE	FALSE	Between	0	0.001
Scan: 16599 Run: B190704_16_HF_LS_IN_130_ECLP_DSSO_01_SCX20_hSAX03_rep1 P1_TGLLEIAKIHK P2_LPGGVITTKQWQAIDK 8 9	B190704_16_HF_LS_IN_130_ECLP_DSSO_01_SCX20_hSAX03_rep1	16599	P17846	FALSE	P17846	P17846	FALSE	LPGGVITTKQWQAIDK	TGLLEIAKIHK	86	377	16	11	9	8	94	384	3	13.201	FALSE	TRUE	FALSE	FALSE	Self	-0.002	-0.002
Scan: 16989 Run: B180803_05_Lumos_FO_IN_130_MycoDSSO_SCX12_hSAX_f17_rep2 P1_EYNVINKTPQFR P2_EYNVINKTPQFR 7 7	B180803_05_Lumos_FO_IN_130_MycoDSSO_SCX12_hSAX_f17_rep2	16989	P75062	FALSE	P75062	P75062	FALSE	EYNVINKTPQFR	EYNVINKTPQFR	156	156	12	12	7	7	162	162	3	13.2	FALSE	TRUE	FALSE	FALSE	Self	-0.002	-0.002
Scan: 14070 Run: B190513_04_HF_LS_IN_130_ECLP_DSSO_01_SCX18_hSAX07_rep1 P1_VTVQDAVEKIGNR P2_ITEYEKDANGELVAK 9 6	B190513_04_HF_LS_IN_130_ECLP_DSSO_01_SCX18_hSAX07_rep1	14070	P0A800	FALSE	P0A8T7	P0A8T7	FALSE	VTVQDAVEKIGNR	ITEYEKDANGELVAK	4	552	13	15	9	6	12	557	4	13.2	FALSE	TRUE	FALSE	FALSE	Between	0	0.001
Scan: 16591 Run: B180703_25_Lumos_FO_IN_130_MycoDSSO_SCX14_hSAX_f23_rep2 P1_SLSNDFTIAHRPSDSYEQLQKSGELVR P2_DLSVYQKDELLR 21 7	B180703_25_Lumos_FO_IN_130_MycoDSSO_SCX14_hSAX_f23_rep2	16591	Q50365	FALSE	Q50365	Q50365	FALSE	SLSNDFTIAHRPSDSYEQLQKSGELVR	DLSVYQKDELLR	826	814	27	12	21	7	846	820	5	13.199	FALSE	TRUE	FALSE	FALSE	Self	-0.002	-0.002
Scan: 16757 Run: B180625_17_Lumos_LS_IN_130_MycoDSSO_SCX13_hSAX_f21_rep1 P1_EFAEHVAGFKR P2_ATALASQDQDTVQAKLDLAR 10 15	B180625_17_Lumos_LS_IN_130_MycoDSSO_SCX13_hSAX_f21_rep1	16757	P75471	FALSE	P75471	P75471	FALSE	ATALASQDQDTVQAKLDLAR	EFAEHVAGFKR	970	880	20	11	15	10	984	889	4	13.199	FALSE	TRUE	FALSE	FALSE	Self	-0.002	-0.002
Scan: 10376 Run: B190712_15_HF_LS_IN_130_ECLP_DSSO_01_SCX24_hSAX03_rep1 P1_AWHSSSETIAKIK P2_AAQYVASHPGEVcmCPAKWK 11 16	B190712_15_HF_LS_IN_130_ECLP_DSSO_01_SCX24_hSAX03_rep1	10376	P0AE08	FALSE	P0AE08	P0AE08	FALSE	AWHSSSETIAKIK	AAQYVASHPGEVcmCPAKWK	81	154	13	18	11	16	91	169	4	13.199	FALSE	TRUE	FALSE	FALSE	Self	-0.002	-0.002
Scan: 14468 Run: B190712_05_HF_LS_IN_130_ECLP_DSSO_01_SCX24_hSAX07_rep2 P1_TVGQLLKEHNAEVTGFIR P2_HIAoxMHVAASKPEFIKPEDVSAEVVEK 7 15	B190712_05_HF_LS_IN_130_ECLP_DSSO_01_SCX24_hSAX07_rep2	14468	P0A6P1	FALSE	P0A6P1	P0A6P1	FALSE	HIAoxMHVAASKPEFIKPEDVSAEVVEK	TVGQLLKEHNAEVTGFIR	168	241	26	18	15	7	182	247	6	13.198	FALSE	TRUE	FALSE	FALSE	Self	-0.002	-0.002
Scan: 5276 Run: B190712_18_HF_LS_IN_130_ECLP_DSSO_01_SCX24_hSAX02_rep2 P1_LKEIIHQQoxMGGLR P2_KPNAcmCKDEQGR 2 1	B190712_18_HF_LS_IN_130_ECLP_DSSO_01_SCX24_hSAX02_rep2	5276	P0ADG7	FALSE	P0ADG7	P0ADG7	FALSE	LKEIIHQQoxMGGLR	KPNAcmCKDEQGR	427	207	13	11	2	1	428	207	4	13.198	FALSE	TRUE	FALSE	FALSE	Self	-0.002	-0.002
Scan: 16115 Run: B190513_13_HF_LS_IN_130_ECLP_DSSO_01_SCX18_hSAX04_rep1 P1_NLMTSYDTLTKQK P2_NLMTSYDTLTKQK 13 11	B190513_13_HF_LS_IN_130_ECLP_DSSO_01_SCX18_hSAX04_rep1	16115	P21367	FALSE	P21367	P21367	FALSE	NLMTSYDTLTKQK	NLMTSYDTLTKQK	196	196	13	13	13	11	208	206	4	13.198	FALSE	TRUE	FALSE	FALSE	Self	-0.002	-0.002
Scan: 22371 Run: B190704_06_HF_LS_IN_130_ECLP_DSSO_01_SCX20_hSAX08_rep1 P1_TSQYLLSTLKETPADAEVISHQLMLR P2_NELSSYKQLPLNFYQIQTK 10 7	B190704_06_HF_LS_IN_130_ECLP_DSSO_01_SCX20_hSAX08_rep1	22371	P16659	FALSE	P16659	P16659	FALSE	TSQYLLSTLKETPADAEVISHQLMLR	NELSSYKQLPLNFYQIQTK	3	120	26	19	10	7	12	126	5	13.198	FALSE	TRUE	FALSE	FALSE	Self	-0.002	-0.002
Scan: 24060 Run: B190513_07_HF_LS_IN_130_ECLP_DSSO_01_SCX18_hSAX08_rep2 P1_LLPHIPADQFPAQALAcmCELYKVAGIR P2_ENAANIKGLTFTYEPK 21 7	B190513_07_HF_LS_IN_130_ECLP_DSSO_01_SCX18_hSAX08_rep2	24060	P0A853	FALSE	P0A853	P0A853	FALSE	LLPHIPADQFPAQALAcmCELYKVAGIR	ENAANIKGLTFTYEPK	367	444	26	16	21	7	387	450	4	13.198	FALSE	TRUE	FALSE	FALSE	Self	-0.002	-0.002
Scan: 19858 Run: B190715_11_HF_LS_IN_130_ECLP_DSSO_01_SCX22_hSAX08_rep1 P1_KNVKPVHQMLHSVGLDALATANDMNR P2_AYAEIWLDQEKVATTDEEPILGQTYLPR 4 11	B190715_11_HF_LS_IN_130_ECLP_DSSO_01_SCX22_hSAX08_rep1	19858	P17846	FALSE	P17846	P17846	FALSE	AYAEIWLDQEKVATTDEEPILGQTYLPR	KNVKPVHQMLHSVGLDALATANDMNR	187	128	28	26	11	4	197	131	6	13.198	FALSE	TRUE	FALSE	FALSE	Self	-0.002	-0.002
Scan: 26009 Run: B180703_24_Lumos_FO_IN_130_MycoDSSO_SCX14_hSAX_f23_rep1 P1_EQIIFPEIVYDDIKR P2_DSKFLESALNELHLISGQKPVATK 14 3	B180703_24_Lumos_FO_IN_130_MycoDSSO_SCX14_hSAX_f23_rep1	26009	Q50306	FALSE	Q50306	Q50306	FALSE	DSKFLESALNELHLISGQKPVATK	EQIIFPEIVYDDIKR	46	134	24	15	3	14	48	147	6	13.197	FALSE	TRUE	FALSE	FALSE	Self	-0.002	-0.002
Scan: 18202 Run: B190513_05_HF_LS_IN_130_ECLP_DSSO_01_SCX18_hSAX07_rep2 P1_TKNATLEVAEALER P2_TKNATLEVAEALER 2 2	B190513_05_HF_LS_IN_130_ECLP_DSSO_01_SCX18_hSAX07_rep2	18202	P0A9P6	FALSE	P0A9P6	P0A9P6	FALSE	TKNATLEVAEALER	TKNATLEVAEALER	254	254	14	14	2	2	255	255	4	13.197	FALSE	TRUE	FALSE	FALSE	Self	-0.002	-0.002
Scan: 18567 Run: B190715_18_HF_LS_IN_130_ECLP_DSSO_01_SCX22_hSAX04_rep1 P1_QGDLIcmCLDGKLGADGNALFR P2_EHVTKPVVGYIAGVTAPKGK 10 18	B190715_18_HF_LS_IN_130_ECLP_DSSO_01_SCX22_hSAX04_rep1	18567	P0AGE9	FALSE	P0A836	P0A836	FALSE	EHVTKPVVGYIAGVTAPKGK	QGDLIcmCLDGKLGADGNALFR	224	206	20	20	18	10	241	215	6	13.197	FALSE	TRUE	FALSE	FALSE	Between	0	0.001
Scan: 19549 Run: B190704_08_HF_LS_IN_130_ECLP_DSSO_01_SCX20_hSAX09_rep1 P1_ISLGVKQLAEDPFNNWVALNK P2_ANPWQQFAETHNKGDR 6 13	B190704_08_HF_LS_IN_130_ECLP_DSSO_01_SCX20_hSAX09_rep1	19549	P0AG67	FALSE	P0AG67	P0AG67	FALSE	ANPWQQFAETHNKGDR	ISLGVKQLAEDPFNNWVALNK	351	429	16	21	13	6	363	434	4	13.196	FALSE	TRUE	FALSE	FALSE	Self	-0.002	-0.002
Scan: 14728 Run: B190712_05_HF_LS_IN_130_ECLP_DSSO_01_SCX24_hSAX07_rep2 P1_VLQVKTENLQAER P2_LEVNKLGEELDAAK 5 5	B190712_05_HF_LS_IN_130_ECLP_DSSO_01_SCX24_hSAX07_rep2	14728	P0A8L1	FALSE	P0A8L1	P0A8L1	FALSE	VLQVKTENLQAER	LEVNKLGEELDAAK	39	73	13	14	5	5	43	77	4	13.196	FALSE	TRUE	FALSE	FALSE	Self	-0.002	-0.002
Scan: 25894 Run: B180703_25_Lumos_FO_IN_130_MycoDSSO_SCX14_hSAX_f23_rep2 P1_EQIIFPEIVYDDIKR P2_DSKFLESALNELHLISGQKPVATK 14 3	B180703_25_Lumos_FO_IN_130_MycoDSSO_SCX14_hSAX_f23_rep2	25894	Q50306	FALSE	Q50306	Q50306	FALSE	EQIIFPEIVYDDIKR	DSKFLESALNELHLISGQKPVATK	134	46	15	24	14	3	147	48	5	13.196	FALSE	TRUE	FALSE	FALSE	Self	-0.002	-0.002
Scan: 10701 Run: B190513_02_HF_LS_IN_130_ECLP_DSSO_01_SCX18_hSAX06_rep1 P1_GAKcmCEEIANELTR P2_GAAMEGQYKGAQR 3 9	B190513_02_HF_LS_IN_130_ECLP_DSSO_01_SCX18_hSAX06_rep1	10701	P76550	FALSE	P76550	P76550	FALSE	GAAMEGQYKGAQR	GAKcmCEEIANELTR	13	26	13	13	9	3	21	28	3	13.195	FALSE	TRUE	FALSE	FALSE	Self	-0.002	-0.002
Scan: 20785 Run: B190712_02_HF_LS_IN_130_ECLP_DSSO_01_SCX24_hSAX06_rep1 P1_TKNNPVLIGEPGVGK P2_FQKVFVAEPSVEDTIAILR 2 3	B190712_02_HF_LS_IN_130_ECLP_DSSO_01_SCX24_hSAX06_rep1	20785	P63284;A0A7H2C767	FALSE	P63284;A0A7H2C767	P63284;A0A7H2C767	FALSE	FQKVFVAEPSVEDTIAILR	TKNNPVLIGEPGVGK	333;185	198;50	19	15	3	2	335;187	199;51	4	13.195	FALSE	TRUE	FALSE	FALSE	Self	-0.002	-0.002
Scan: 15004 Run: B180711_17_Lumos_FO_IN_130_MycoDSSO_SCX11_hSAX_f26t27_rep1 P1_EVLEIENYYKK P2_EVLEIENYYKK 10 10	B180711_17_Lumos_FO_IN_130_MycoDSSO_SCX11_hSAX_f26t27_rep1	15004	P75471	FALSE	P75471	P75471	FALSE	EVLEIENYYKK	EVLEIENYYKK	1423	1423	11	11	10	10	1432	1432	3	13.195	FALSE	TRUE	FALSE	FALSE	Self	-0.002	-0.002
Scan: 20072 Run: B190513_03_HF_LS_IN_130_ECLP_DSSO_01_SCX18_hSAX06_rep2 P1_EYLPASYHEGSKNPVAR P2_DATNKAADIVLQAAIAAGAPK 12 5	B190513_03_HF_LS_IN_130_ECLP_DSSO_01_SCX18_hSAX06_rep2	20072	P0A9Q7	FALSE	P0A9Q7	P0A9Q7	FALSE	DATNKAADIVLQAAIAAGAPK	EYLPASYHEGSKNPVAR	144	684	21	17	5	12	148	695	5	13.194	FALSE	TRUE	FALSE	FALSE	Self	-0.002	-0.002
Scan: 11625 Run: B190704_07_HF_LS_IN_130_ECLP_DSSO_01_SCX20_hSAX08_rep2 P1_QDIESNLQYDAGDKGIYR P2_HYoxMQKEIYEQPNAIK 14 5	B190704_07_HF_LS_IN_130_ECLP_DSSO_01_SCX20_hSAX08_rep2	11625	P17169	FALSE	P17169	P17169	FALSE	QDIESNLQYDAGDKGIYR	HYoxMQKEIYEQPNAIK	233	251	18	15	14	5	246	255	5	13.194	FALSE	TRUE	FALSE	FALSE	Self	-0.002	-0.002
Scan: 16175 Run: B190715_11_HF_LS_IN_130_ECLP_DSSO_01_SCX22_hSAX08_rep1 P1_GVWNKLAAGSFEAR P2_AAGYTNIEFHKGALDDEQLK 5 11	B190715_11_HF_LS_IN_130_ECLP_DSSO_01_SCX22_hSAX08_rep1	16175	P0A9T0	FALSE	P0A9T0	P0A9T0	FALSE	GVWNKLAAGSFEAR	AAGYTNIEFHKGALDDEQLK	137	29	14	20	5	11	141	39	4	13.194	FALSE	TRUE	FALSE	FALSE	Self	-0.002	-0.002
Scan: 15876 Run: B190704_12_HF_LS_IN_130_ECLP_DSSO_01_SCX20_hSAX05_rep2 P1_SLKNVDIILNAQTTEVK P2_GVTYcmCPHcmCDGPLFKGK 3 14	B190704_12_HF_LS_IN_130_ECLP_DSSO_01_SCX20_hSAX05_rep2	15876	P35340	FALSE	P35340	P35340	FALSE	SLKNVDIILNAQTTEVK	GVTYcmCPHcmCDGPLFKGK	402	341	17	16	3	14	404	354	5	13.193	FALSE	TRUE	FALSE	FALSE	Self	-0.002	-0.002
Scan: 10195 Run: B190704_16_HF_LS_IN_130_ECLP_DSSO_01_SCX20_hSAX03_rep1 P1_YTAAITGAEGKIHR P2_NPQTGKEITIAAAK 11 6	B190704_16_HF_LS_IN_130_ECLP_DSSO_01_SCX20_hSAX03_rep1	10195	P02358	FALSE	P0ACF4	P0ACF4	FALSE	YTAAITGAEGKIHR	NPQTGKEITIAAAK	25	62	14	14	11	6	35	67	5	13.193	FALSE	TRUE	FALSE	FALSE	Between	0	0.001
Scan: 14397 Run: B190715_11_HF_LS_IN_130_ECLP_DSSO_01_SCX22_hSAX08_rep1 P1_DVFRPGHADYTYEQKYGLR P2_AQNADVKTDIPRW 15 7	B190715_11_HF_LS_IN_130_ECLP_DSSO_01_SCX22_hSAX08_rep1	14397	P12008	FALSE	P12008	P12008	FALSE	AQNADVKTDIPRW	DVFRPGHADYTYEQKYGLR	349	100	13	19	7	15	355	114	5	13.193	FALSE	TRUE	FALSE	FALSE	Self	-0.002	-0.002
Scan: 23014 Run: B180630_10_Lumos_FO_IN_130_MycoDSSO_SCX13_hSAX_f25rep1 P1_VEITDEVVKNVISLYYEK P2_EYLDDKQKFEGVR 9 6	B180630_10_Lumos_FO_IN_130_MycoDSSO_SCX13_hSAX_f25rep1	23014	P75223	FALSE	P75223	P75223	FALSE	VEITDEVVKNVISLYYEK	EYLDDKQKFEGVR	129	153	18	13	9	6	137	158	4	13.193	FALSE	TRUE	FALSE	FALSE	Self	-0.002	-0.002
Scan: 17137 Run: B190712_13_HF_LS_IN_130_ECLP_DSSO_01_SCX24_hSAX05_rep2 P1_SLADIGEALKTVLK P2_IGIQPGHIHKPGKVGIVSR 10 13	B190712_13_HF_LS_IN_130_ECLP_DSSO_01_SCX24_hSAX05_rep2	17137	P0AGE9	FALSE	P0AGE9	P0AGE9	FALSE	IGIQPGHIHKPGKVGIVSR	SLADIGEALKTVLK	135	276	19	14	13	10	147	285	5	13.192	FALSE	TRUE	FALSE	FALSE	Self	-0.002	-0.002
Scan: 11880 Run: B190712_03_HF_LS_IN_130_ECLP_DSSO_01_SCX24_hSAX06_rep2 P1_LTDLAINNVNKK P2_ATSNEKLSQAFHAHLEETHGQIER 11 6	B190712_03_HF_LS_IN_130_ECLP_DSSO_01_SCX24_hSAX06_rep2	11880	P21362	FALSE	P21362	P21362	FALSE	LTDLAINNVNKK	ATSNEKLSQAFHAHLEETHGQIER	150	34	12	24	11	6	160	39	5	13.192	FALSE	TRUE	FALSE	FALSE	Self	-0.002	-0.002
Scan: 19276 Run: B180726_03_Lumos_FO_IN_130_MycoDSSO_SCX11_hSAX_f3t6_rep2 P1_VTVGPKGQNVILGR P2_KFSNPLITNDGVTIAK 6 1	B180726_03_Lumos_FO_IN_130_MycoDSSO_SCX11_hSAX_f3t6_rep2	19276	P78012	FALSE	P78012	P78012	FALSE	KFSNPLITNDGVTIAK	VTVGPKGQNVILGR	42	28	16	14	1	6	42	33	4	13.192	FALSE	TRUE	FALSE	FALSE	Self	-0.002	-0.002
Scan: 23366 Run: B180803_04_Lumos_FO_IN_130_MycoDSSO_SCX12_hSAX_f17_rep1 P1_SPIIVSTSEGALKYISGHQVVVPoxMVK P2_LLKSPTQAIVDcmCcmCLEK 13 3	B180803_04_Lumos_FO_IN_130_MycoDSSO_SCX12_hSAX_f17_rep1	23366	P75089	FALSE	P75089	P75089	FALSE	SPIIVSTSEGALKYISGHQVVVPoxMVK	LLKSPTQAIVDcmCcmCLEK	42	263	26	16	13	3	54	265	5	13.192	FALSE	TRUE	FALSE	FALSE	Self	-0.002	-0.002
Scan: 10165 Run: B190712_13_HF_LS_IN_130_ECLP_DSSO_01_SCX24_hSAX05_rep2 P1_THDNKLQVEAIKR P2_IDNYEVVGKSRPSLPER 5 9	B190712_13_HF_LS_IN_130_ECLP_DSSO_01_SCX24_hSAX05_rep2	10165	P0A7F3	FALSE	P0A7F3	P0A7F3	FALSE	THDNKLQVEAIKR	IDNYEVVGKSRPSLPER	2	86	13	17	5	9	6	94	6	13.192	FALSE	TRUE	FALSE	FALSE	Self	-0.002	-0.002
Scan: 16424 Run: B190513_06_HF_LS_IN_130_ECLP_DSSO_01_SCX18_hSAX08_rep1 P1_EQIIFPEIDYDKVDR P2_DIHPKYEEITAScmCScmCGNVoxMK 12 5	B190513_06_HF_LS_IN_130_ECLP_DSSO_01_SCX18_hSAX08_rep1	16424	P62399	FALSE	P0A7M9	P0A7M9	FALSE	EQIIFPEIDYDKVDR	DIHPKYEEITAScmCScmCGNVoxMK	134	4	15	20	12	5	145	8	5	13.192	FALSE	TRUE	FALSE	FALSE	Between	0	0.001
Scan: 18167 Run: B180703_28_Lumos_FO_IN_130_MycoDSSO_SCX14_hSAX_f24_rep1 P1_VEQQLKLEPVVQPQHDLTNQTK P2_RFFFDLAQDEDDAETVQEVKK 6 20	B180703_28_Lumos_FO_IN_130_MycoDSSO_SCX14_hSAX_f24_rep1	18167	Q50315	FALSE	Q50315	Q50315	FALSE	VEQQLKLEPVVQPQHDLTNQTK	RFFFDLAQDEDDAETVQEVKK	29	8	22	21	6	20	34	27	5	13.192	FALSE	TRUE	FALSE	FALSE	Self	-0.002	-0.002
Scan: 11048 Run: B190715_18_HF_LS_IN_130_ECLP_DSSO_01_SCX22_hSAX04_rep1 P1_SENADYQYNKK P2_KGLADTALKTANSGYLTR 10 9	B190715_18_HF_LS_IN_130_ECLP_DSSO_01_SCX22_hSAX04_rep1	11048	P30128	FALSE	P0A8T7	P0A8T7	FALSE	SENADYQYNKK	KGLADTALKTANSGYLTR	43	781	11	18	10	9	52	789	4	13.191	FALSE	TRUE	FALSE	FALSE	Between	0	0.001
Scan: 21578 Run: B190513_04_HF_LS_IN_130_ECLP_DSSO_01_SCX18_hSAX07_rep1 P1_MDDQLKQSALDFHEFPVPGK P2_DLALAYSPGVAAPcmCLEIEKDPLKAYK 6 23	B190513_04_HF_LS_IN_130_ECLP_DSSO_01_SCX18_hSAX07_rep1	21578	P76558	FALSE	P76558	P76558	FALSE	DLALAYSPGVAAPcmCLEIEKDPLKAYK	MDDQLKQSALDFHEFPVPGK	34	1	26	20	23	6	56	6	6	13.191	FALSE	TRUE	FALSE	FALSE	Self	-0.002	-0.002
Scan: 9930 Run: B190513_03_HF_LS_IN_130_ECLP_DSSO_01_SCX18_hSAX06_rep2 P1_AVLAETEQKVR P2_AVLAETEQKVR 9 9	B190513_03_HF_LS_IN_130_ECLP_DSSO_01_SCX18_hSAX06_rep2	9930	P21177	FALSE	P21177	P21177	FALSE	AVLAETEQKVR	AVLAETEQKVR	409	409	11	11	9	9	417	417	3	13.19	FALSE	TRUE	FALSE	FALSE	Self	-0.002	-0.002
Scan: 17348 Run: B190712_02_HF_LS_IN_130_ECLP_DSSO_01_SCX24_hSAX06_rep1 P1_HYPAPITAVKTIEAAAR P2_FGREEALNLENKSFVPLAHTNEAR 10 12	B190712_02_HF_LS_IN_130_ECLP_DSSO_01_SCX24_hSAX06_rep1	17348	P21177	FALSE	P21177	P21177	FALSE	FGREEALNLENKSFVPLAHTNEAR	HYPAPITAVKTIEAAAR	264	247	24	17	12	10	275	256	6	13.189	FALSE	TRUE	FALSE	FALSE	Self	-0.002	-0.002
Scan: 19069 Run: B190704_07_HF_LS_IN_130_ECLP_DSSO_01_SCX20_hSAX08_rep2 P1_DTLHLEGKELEFK P2_AVIESENSAERDQLLENLQEGMEVKGIVK 8 25	B190704_07_HF_LS_IN_130_ECLP_DSSO_01_SCX20_hSAX08_rep2	19069	P0AG67	FALSE	P0AG67	P0AG67	FALSE	AVIESENSAERDQLLENLQEGMEVKGIVK	DTLHLEGKELEFK	172	143	29	13	25	8	196	150	5	13.189	FALSE	TRUE	FALSE	FALSE	Self	-0.002	-0.002
Scan: 18025 Run: B190715_06_HF_LS_IN_130_ECLP_DSSO_01_SCX22_hSAX06_rep1 P1_VALTGLTMAEKFRDEGR P2_DLEHPIEVPVGKATLGR 11 12	B190715_06_HF_LS_IN_130_ECLP_DSSO_01_SCX22_hSAX06_rep1	18025	P0ABB4	FALSE	P0ABB4	P0ABB4	FALSE	VALTGLTMAEKFRDEGR	DLEHPIEVPVGKATLGR	220	71	17	17	11	12	230	82	5	13.189	FALSE	TRUE	FALSE	FALSE	Self	-0.002	-0.002
Scan: 28015 Run: B180703_21_Lumos_FO_IN_130_MycoDSSO_SCX14_hSAX_f22_rep1 P1_QQQTLTNVEGLQTEYLGLKELAYPIKK P2_IDLIDDLEALKR 19 11	B180703_21_Lumos_FO_IN_130_MycoDSSO_SCX14_hSAX_f22_rep1	28015	P75541	FALSE	P75543	P75543	FALSE	IDLIDDLEALKR	QQQTLTNVEGLQTEYLGLKELAYPIKK	51	25	12	27	11	19	61	43	5	13.188	FALSE	TRUE	FALSE	FALSE	Between	0	0.001
Scan: 14201 Run: B190513_03_HF_LS_IN_130_ECLP_DSSO_01_SCX18_hSAX06_rep2 P1_VGAATEVEMKEK P2_NVVLDKSFGAPTITK 10 6	B190513_03_HF_LS_IN_130_ECLP_DSSO_01_SCX18_hSAX06_rep2	14201	P0A6F5	FALSE	P0A6F5	P0A6F5	FALSE	NVVLDKSFGAPTITK	VGAATEVEMKEK	37	381	15	12	6	10	42	390	3	13.188	FALSE	TRUE	FALSE	FALSE	Self	-0.002	-0.002
Scan: 19154 Run: B190704_03_HF_LS_IN_130_ECLP_DSSO_01_SCX20_hSAX06_rep2 P1_TRPDLSEIFDDSSKAK P2_NTNITGVIVNKLNAPVDEQGR 14 11	B190704_03_HF_LS_IN_130_ECLP_DSSO_01_SCX20_hSAX06_rep2	19154	P0A9M8	FALSE	P0A9M8	P0A9M8	FALSE	NTNITGVIVNKLNAPVDEQGR	TRPDLSEIFDDSSKAK	164	185	21	16	11	14	174	198	5	13.188	FALSE	TRUE	FALSE	FALSE	Self	-0.002	-0.002
Scan: 12882 Run: B190712_13_HF_LS_IN_130_ECLP_DSSO_01_SCX24_hSAX05_rep2 P1_RLLAEHNLDASAIKGTGVGGR P2_LLAEHNLDASAIKGTGVGGR 14 13	B190712_13_HF_LS_IN_130_ECLP_DSSO_01_SCX24_hSAX05_rep2	12882	P0AFG6	FALSE	P0AFG6	P0AFG6	FALSE	RLLAEHNLDASAIKGTGVGGR	LLAEHNLDASAIKGTGVGGR	120	121	21	20	14	13	133	133	6	13.188	FALSE	TRUE	FALSE	FALSE	Self	-0.002	-0.002
Scan: 24286 Run: B190513_03_HF_LS_IN_130_ECLP_DSSO_01_SCX18_hSAX06_rep2 P1_VVITATQMLDSMIKNPRPTR P2_AEAGDVANAILDGTDAVMLSGESAKGK 14 25	B190513_03_HF_LS_IN_130_ECLP_DSSO_01_SCX18_hSAX06_rep2	24286	P0AD61	FALSE	P0AD61	P0AD61	FALSE	AEAGDVANAILDGTDAVMLSGESAKGK	VVITATQMLDSMIKNPRPTR	293	273	27	20	25	14	317	286	6	13.188	FALSE	TRUE	FALSE	FALSE	Self	-0.002	-0.002
Scan: 13608 Run: B180726_07_Lumos_FO_IN_130_MycoDSSO_SCX11_hSAX_f12t14_rep2 P1_VNNFSKGSTFTEVK P2_VNNFSKGSTFTEVK 6 6	B180726_07_Lumos_FO_IN_130_MycoDSSO_SCX11_hSAX_f12t14_rep2	13608	P75385	FALSE	P75385	P75385	FALSE	VNNFSKGSTFTEVK	VNNFSKGSTFTEVK	108	108	14	14	6	6	113	113	4	13.188	FALSE	TRUE	FALSE	FALSE	Self	-0.002	-0.002
Scan: 14197 Run: B190704_11_HF_LS_IN_130_ECLP_DSSO_01_SCX20_hSAX05_rep1 P1_LYTAKTDLGDNAAVPVK P2_LVHINKcmCPVLAQANTLRPEDADR 5 6	B190704_11_HF_LS_IN_130_ECLP_DSSO_01_SCX20_hSAX05_rep1	14197	P04995	FALSE	P04995	P04995	FALSE	LVHINKcmCPVLAQANTLRPEDADR	LYTAKTDLGDNAAVPVK	300	283	23	17	6	5	305	287	5	13.187	FALSE	TRUE	FALSE	FALSE	Self	-0.002	-0.002
Scan: 24571 Run: B180726_05_Lumos_FO_IN_130_MycoDSSO_SCX11_hSAX_f9t11_rep2 P1_VTVGPKGQNVILGR P2_QIIENSGVNPVKVFAELR 6 12	B180726_05_Lumos_FO_IN_130_MycoDSSO_SCX11_hSAX_f9t11_rep2	24571	P78012	FALSE	P78012	P78012	FALSE	QIIENSGVNPVKVFAELR	VTVGPKGQNVILGR	462	28	18	14	12	6	473	33	4	13.187	FALSE	TRUE	FALSE	FALSE	Self	-0.002	-0.002
Scan: 21630 Run: B180726_10_Lumos_FO_IN_130_MycoDSSO_SCX11_hSAX_f18_rep2 P1_KLELPNADTTLALK P2_KLELPNADTTLALK 1 1	B180726_10_Lumos_FO_IN_130_MycoDSSO_SCX11_hSAX_f18_rep2	21630	P75508	FALSE	P75508	P75508	FALSE	KLELPNADTTLALK	KLELPNADTTLALK	217	217	14	14	1	1	217	217	4	13.187	FALSE	TRUE	FALSE	FALSE	Self	-0.002	-0.002
Scan: 25644 Run: B180703_22_Lumos_FO_IN_130_MycoDSSO_SCX14_hSAX_f22_rep2 P1_TLGDVESSIKEGK P2_NTIEKINQYVDEILK 10 5	B180703_22_Lumos_FO_IN_130_MycoDSSO_SCX14_hSAX_f22_rep2	25644	P75385	FALSE	P75385	P75385	FALSE	NTIEKINQYVDEILK	TLGDVESSIKEGK	122	71	15	13	5	10	126	80	4	13.187	FALSE	TRUE	FALSE	FALSE	Self	-0.002	-0.002
Scan: 16129 Run: B190715_11_HF_LS_IN_130_ECLP_DSSO_01_SCX22_hSAX08_rep1 P1_FLLVEGVHQKALESLR P2_AAGYTNIEFHKGALDDEQLK 10 11	B190715_11_HF_LS_IN_130_ECLP_DSSO_01_SCX22_hSAX08_rep1	16129	P0A9T0	FALSE	P0A9T0	P0A9T0	FALSE	FLLVEGVHQKALESLR	AAGYTNIEFHKGALDDEQLK	13	29	16	20	10	11	22	39	6	13.187	FALSE	TRUE	FALSE	FALSE	Self	-0.002	-0.002
Scan: 14941 Run: B190712_04_HF_LS_IN_130_ECLP_DSSO_01_SCX24_hSAX07_rep1 P1_YHNFKDFINFPNVGK P2_YAHIGTGNFNEKTAR 5 12	B190712_04_HF_LS_IN_130_ECLP_DSSO_01_SCX24_hSAX07_rep1	14941	P0A7B1	FALSE	P0A7B1	P0A7B1	FALSE	YHNFKDFINFPNVGK	YAHIGTGNFNEKTAR	294	452	15	15	5	12	298	463	5	13.187	FALSE	TRUE	FALSE	FALSE	Self	-0.002	-0.002
Scan: 11460 Run: B190712_02_HF_LS_IN_130_ECLP_DSSO_01_SCX24_hSAX06_rep1 P1_LKEIIHQQMGGLR P2_ISGAGIQESHVHDVTITKESPNYR 2 18	B190712_02_HF_LS_IN_130_ECLP_DSSO_01_SCX24_hSAX06_rep1	11460	P0ADG7	FALSE	P0ADG7	P0ADG7	FALSE	ISGAGIQESHVHDVTITKESPNYR	LKEIIHQQMGGLR	462	427	24	13	18	2	479	428	6	13.187	FALSE	TRUE	FALSE	FALSE	Self	-0.002	-0.002
Scan: 13829 Run: B190704_11_HF_LS_IN_130_ECLP_DSSO_01_SCX20_hSAX05_rep1 P1_TKTGELSIHcmCTELR P2_IoxMGKASFVTLQDVGGR 2 4	B190704_11_HF_LS_IN_130_ECLP_DSSO_01_SCX20_hSAX05_rep1	13829	P0A8N3	FALSE	P0A8N5;P0A8N3	P0A8N5;P0A8N3	FALSE	TKTGELSIHcmCTELR	IoxMGKASFVTLQDVGGR	131	79;79	14	16	2	4	132	82;82	4	13.186	FALSE	TRUE	FALSE	FALSE	Self	-0.002	-0.002
Scan: 26171 Run: B180726_05_Lumos_FO_IN_130_MycoDSSO_SCX11_hSAX_f9t11_rep2 P1_VGSAAQIKAIK P2_NFLSQPFFVAEKFSGIAGK 8 12	B180726_05_Lumos_FO_IN_130_MycoDSSO_SCX11_hSAX_f9t11_rep2	26171	Q50331	FALSE	Q50329	Q50329	FALSE	NFLSQPFFVAEKFSGIAGK	VGSAAQIKAIK	406	366	19	11	12	8	417	373	4	13.186	FALSE	TRUE	FALSE	FALSE	Between	0	0.001
Scan: 14533 Run: B190513_12_HF_LS_IN_130_ECLP_DSSO_01_SCX18_hSAX05_rep2 P1_YADMLAMSAKK P2_YADMLAMSAKK 10 10	B190513_12_HF_LS_IN_130_ECLP_DSSO_01_SCX18_hSAX05_rep2	14533	P0A853	FALSE	P0A853	P0A853	FALSE	YADMLAMSAKK	YADMLAMSAKK	260	260	11	11	10	10	269	269	4	13.186	FALSE	TRUE	FALSE	FALSE	Self	-0.002	-0.002
Scan: 29634 Run: B180625_07_Lumos_LS_IN_130_MycoDSSO_SCX13_hSAX_f19_rep1 P1_VGGATELAQKELK P2_TALEKAASVASSLITTSVAVYDIK 10 5	B180625_07_Lumos_LS_IN_130_MycoDSSO_SCX13_hSAX_f19_rep1	29634	P78012	FALSE	P78012	P78012	FALSE	TALEKAASVASSLITTSVAVYDIK	VGGATELAQKELK	511	379	24	13	5	10	515	388	4	13.186	FALSE	TRUE	FALSE	FALSE	Self	-0.002	-0.002
Scan: 15414 Run: B180630_14_Lumos_FO_IN_130_MycoDSSO_SCX13_hSAX_f23rep1 P1_WDQEGMKSAVSR P2_EAELNAVLDSNDQKTVFHK 7 14	B180630_14_Lumos_FO_IN_130_MycoDSSO_SCX13_hSAX_f23rep1	15414	P75506	FALSE	P75513	P75513	FALSE	EAELNAVLDSNDQKTVFHK	WDQEGMKSAVSR	125	158	19	12	14	7	138	164	4	13.186	FALSE	TRUE	FALSE	FALSE	Between	0	0.001
Scan: 14222 Run: B190704_02_HF_LS_IN_130_ECLP_DSSO_01_SCX20_hSAX06_rep1 P1_VKHPSEIVNVGDEITVK P2_SFSHQAGASSKQPALGYLN 2 11	B190704_02_HF_LS_IN_130_ECLP_DSSO_01_SCX20_hSAX06_rep1	14222	P0AG67	FALSE	P02359	P02359	FALSE	VKHPSEIVNVGDEITVK	SFSHQAGASSKQPALGYLN	228	161	17	19	2	11	229	171	5	13.185	FALSE	TRUE	FALSE	FALSE	Between	0	0.001
Scan: 10276 Run: B190712_13_HF_LS_IN_130_ECLP_DSSO_01_SCX24_hSAX05_rep2 P1_IVTEGDKSSVVNNPTGR P2_HILGLDHKISNQR 7 8	B190712_13_HF_LS_IN_130_ECLP_DSSO_01_SCX24_hSAX05_rep2	10276	P68191	FALSE	P68191	P68191	FALSE	HILGLDHKISNQR	IVTEGDKSSVVNNPTGR	9	23	13	17	8	7	16	29	5	13.185	FALSE	TRUE	FALSE	FALSE	Self	-0.002	-0.002
Scan: 11836 Run: B190704_13_HF_LS_IN_130_ECLP_DSSO_01_SCX20_hSAX04_rep1 P1_YLSDHPKLQGIAQQNSFK P2_LQGIAQQNSFKHT 7 11	B190704_13_HF_LS_IN_130_ECLP_DSSO_01_SCX20_hSAX04_rep1	11836	P69910;P69908	FALSE	P69910;P69908	P69910;P69908	FALSE	YLSDHPKLQGIAQQNSFK	LQGIAQQNSFKHT	447;447	454;454	18	13	7	11	453;453	464;464	5	13.185	FALSE	TRUE	FALSE	FALSE	Self	-0.002	-0.002
Scan: 17514 Run: B190715_18_HF_LS_IN_130_ECLP_DSSO_01_SCX22_hSAX04_rep1 P1_MAEANKAFAHYR P2_AVLEVAGVHNVLAKAYGSTNPINVVR 6 14	B190715_18_HF_LS_IN_130_ECLP_DSSO_01_SCX22_hSAX04_rep1	17514	P0A7W1	FALSE	P02359	P02359	FALSE	AVLEVAGVHNVLAKAYGSTNPINVVR	MAEANKAFAHYR	113	144	26	12	14	6	126	149	5	13.184	FALSE	TRUE	FALSE	FALSE	Between	0	0.001
Scan: 18145 Run: B180703_02_Lumos_FO_IN_130_MycoDSSO_SCX14_hSAX_f19_rep1 P1_RPKVLLMDEPLSNLDAK P2_IQAEKSQSAIEFK 3 5	B180703_02_Lumos_FO_IN_130_MycoDSSO_SCX14_hSAX_f19_rep1	18145	P75264	FALSE	P75264	P75264	FALSE	RPKVLLMDEPLSNLDAK	IQAEKSQSAIEFK	381	4	17	13	3	5	383	8	5	13.183	FALSE	TRUE	FALSE	FALSE	Self	-0.002	-0.002
Scan: 15567 Run: B190513_16_HF_LS_IN_130_ECLP_DSSO_01_SCX18_hSAX02_rep2 P1_SFGAPTITKDGVSVAR P2_AVAAGMNPMDLKR 9 12	B190513_16_HF_LS_IN_130_ECLP_DSSO_01_SCX18_hSAX02_rep2	15567	P0A6F5	FALSE	P0A6F5	P0A6F5	FALSE	AVAAGMNPMDLKR	SFGAPTITKDGVSVAR	106	43	13	16	12	9	117	51	4	13.183	FALSE	TRUE	FALSE	FALSE	Self	-0.002	-0.002
Scan: 16376 Run: B190715_06_HF_LS_IN_130_ECLP_DSSO_01_SCX22_hSAX06_rep1 P1_cmCADAVKEYGIKNLEVMVK P2_VKHPSEIVNVGDEITVK 11 2	B190715_06_HF_LS_IN_130_ECLP_DSSO_01_SCX22_hSAX06_rep1	16376	P0AG67	FALSE	P0A7R9	P0A7R9	FALSE	VKHPSEIVNVGDEITVK	cmCADAVKEYGIKNLEVMVK	228	70	17	18	2	11	229	80	5	13.183	FALSE	TRUE	FALSE	FALSE	Between	0	0.001
Scan: 13663 Run: B190715_08_HF_LS_IN_130_ECLP_DSSO_01_SCX22_hSAX07_rep1 P1_SFSHQAGASSKQPALGYLN P2_MSNLVTSVVKHDEER 11 10	B190715_08_HF_LS_IN_130_ECLP_DSSO_01_SCX22_hSAX07_rep1	13663	P0A7G2	FALSE	P02359	P02359	FALSE	MSNLVTSVVKHDEER	SFSHQAGASSKQPALGYLN	109	161	15	19	10	11	118	171	5	13.182	FALSE	TRUE	FALSE	FALSE	Between	0	0.001
Scan: 9519 Run: B190712_15_HF_LS_IN_130_ECLP_DSSO_01_SCX24_hSAX03_rep1 P1_SPSAQKLEALHR P2_SPSAQKLEALHR 6 6	B190712_15_HF_LS_IN_130_ECLP_DSSO_01_SCX24_hSAX03_rep1	9519	P27278	FALSE	P27278	P27278	FALSE	SPSAQKLEALHR	SPSAQKLEALHR	42	42	12	12	6	6	47	47	5	13.182	FALSE	TRUE	FALSE	FALSE	Self	-0.002	-0.002
Scan: 14419 Run: B180625_17_Lumos_LS_IN_130_MycoDSSO_SCX13_hSAX_f21_rep1 P1_YDQIDKAPEEKAR P2_KELDSAMAGDNAGVLLR 11 1	B180625_17_Lumos_LS_IN_130_MycoDSSO_SCX13_hSAX_f21_rep1	14419	P23568	FALSE	P23568	P23568	FALSE	KELDSAMAGDNAGVLLR	YDQIDKAPEEKAR	264	47	17	13	1	11	264	57	4	13.182	FALSE	TRUE	FALSE	FALSE	Self	-0.002	-0.002
Scan: 18567 Run: B190715_13_HF_LS_IN_130_ECLP_DSSO_01_SCX22_hSAX09_rep1 P1_KDLDTIANEPLHYDWEALR P2_HoxMDYGVQINKLMYTR 1 10	B190715_13_HF_LS_IN_130_ECLP_DSSO_01_SCX22_hSAX09_rep1	18567	P00452	FALSE	P00452	P00452	FALSE	KDLDTIANEPLHYDWEALR	HoxMDYGVQINKLMYTR	585	332	19	15	1	10	585	341	6	13.18	FALSE	TRUE	FALSE	FALSE	Self	-0.002	-0.002
Scan: 23494 Run: B180726_28_Lumos_FO_IN_130_MycoDSSO_SCX12_hSAX_f11t14_rep2 P1_DLLRPVPKVEVSGLIK P2_AGYYDQVAADGKTLK 8 12	B180726_28_Lumos_FO_IN_130_MycoDSSO_SCX12_hSAX_f11t14_rep2	23494	P75383	FALSE	P75383	P75383	FALSE	DLLRPVPKVEVSGLIK	AGYYDQVAADGKTLK	120	147	16	15	8	12	127	158	3	13.179	FALSE	TRUE	FALSE	FALSE	Self	-0.002	-0.002
Scan: 14167 Run: B180726_10_Lumos_FO_IN_130_MycoDSSO_SCX11_hSAX_f18_rep2 P1_MQLcmCGSTNKA P2_ATNLPLVLHGGSGIPEADVKK 9 20	B180726_10_Lumos_FO_IN_130_MycoDSSO_SCX11_hSAX_f18_rep2	14167	P75089	FALSE	P75089	P75089	FALSE	ATNLPLVLHGGSGIPEADVKK	MQLcmCGSTNKA	198	279	21	10	20	9	217	287	4	13.178	FALSE	TRUE	FALSE	FALSE	Self	-0.002	-0.002
Scan: 21056 Run: B190704_07_HF_LS_IN_130_ECLP_DSSO_01_SCX20_hSAX08_rep2 P1_ITAKRPLTFFcmCYGVGVLEGGELPDTHLGR P2_GEVFLPQAGFEKINEDAR 4 12	B190704_07_HF_LS_IN_130_ECLP_DSSO_01_SCX20_hSAX08_rep2	21056	P15042	FALSE	P15042	P15042	FALSE	ITAKRPLTFFcmCYGVGVLEGGELPDTHLGR	GEVFLPQAGFEKINEDAR	214	172	29	18	4	12	217	183	5	13.178	FALSE	TRUE	FALSE	FALSE	Self	-0.002	-0.002
Scan: 18094 Run: B190712_05_HF_LS_IN_130_ECLP_DSSO_01_SCX24_hSAX07_rep2 P1_LHKAHYVLoxMNVEAPQEVIDELETTFR P2_HAVTEASPoxMVKAK 3 11	B190712_05_HF_LS_IN_130_ECLP_DSSO_01_SCX24_hSAX07_rep2	18094	P02358	FALSE	P02358	P02358	FALSE	LHKAHYVLoxMNVEAPQEVIDELETTFR	HAVTEASPoxMVKAK	54	94	26	13	3	11	56	104	6	13.177	FALSE	TRUE	FALSE	FALSE	Self	-0.002	-0.002
Scan: 18892 Run: B190712_04_HF_LS_IN_130_ECLP_DSSO_01_SCX24_hSAX07_rep1 P1_SGASVGIDDoxMVIPEKK P2_DGQEEKQVSFNSIYMMADSGAR 15 6	B190712_04_HF_LS_IN_130_ECLP_DSSO_01_SCX24_hSAX07_rep1	18892	P0A8T7	FALSE	P0A8T7	P0A8T7	FALSE	DGQEEKQVSFNSIYMMADSGAR	SGASVGIDDoxMVIPEKK	710	635	22	16	6	15	715	649	4	13.177	FALSE	TRUE	FALSE	FALSE	Self	-0.002	-0.002
Scan: 15185 Run: B190704_03_HF_LS_IN_130_ECLP_DSSO_01_SCX20_hSAX06_rep2 P1_VNEVNFDKPENAR P2_NKILFENLTPLHANSR 8 2	B190704_03_HF_LS_IN_130_ECLP_DSSO_01_SCX20_hSAX06_rep2	15185	P0AG30	FALSE	P0AG30	P0AG30	FALSE	VNEVNFDKPENAR	NKILFENLTPLHANSR	116	129	13	16	8	2	123	130	4	13.177	FALSE	TRUE	FALSE	FALSE	Self	-0.002	-0.002
Scan: 18677 Run: B180723_19_Lumos_FO_IN_130_MycoDSSO_SCX14_hSAX_f3t6_rep1 P1_KRPLPFGVAQFGK P2_IGFESAGSIGKR 1 11	B180723_19_Lumos_FO_IN_130_MycoDSSO_SCX14_hSAX_f3t6_rep1	18677	P75425	FALSE	P75425	P75425	FALSE	IGFESAGSIGKR	KRPLPFGVAQFGK	383	175	12	13	11	1	393	175	4	13.177	FALSE	TRUE	FALSE	FALSE	Self	-0.002	-0.002
Scan: 12565 Run: B190715_13_HF_LS_IN_130_ECLP_DSSO_01_SCX22_hSAX09_rep1 P1_LITLGKAHHLDAHYITR P2_IAFLGPKGSYSHLAAR 6 7	B190715_13_HF_LS_IN_130_ECLP_DSSO_01_SCX22_hSAX09_rep1	12565	P0A9J8	FALSE	P0A9J8	P0A9J8	FALSE	IAFLGPKGSYSHLAAR	LITLGKAHHLDAHYITR	106	59	16	17	7	6	112	64	6	13.176	FALSE	TRUE	FALSE	FALSE	Self	-0.002	-0.002
Scan: 17164 Run: B180630_14_Lumos_FO_IN_130_MycoDSSO_SCX13_hSAX_f23rep1 P1_YVYDVALVSDEIIKHDK P2_ADFSAQKSPDAGK 14 7	B180630_14_Lumos_FO_IN_130_MycoDSSO_SCX13_hSAX_f23rep1	17164	P75534	FALSE	P75534	P75534	FALSE	YVYDVALVSDEIIKHDK	ADFSAQKSPDAGK	208	225	17	13	14	7	221	231	5	13.176	FALSE	TRUE	FALSE	FALSE	Self	-0.002	-0.002
Scan: 15961 Run: B190704_05_HF_LS_IN_130_ECLP_DSSO_01_SCX20_hSAX07_rep2 P1_VEKVTDYLQMGQEVPVK P2_EGLVHISQIADKR 3 12	B190704_05_HF_LS_IN_130_ECLP_DSSO_01_SCX20_hSAX07_rep2	15961	P05055	FALSE	P05055	P05055	FALSE	VEKVTDYLQMGQEVPVK	EGLVHISQIADKR	659	646	17	13	3	12	661	657	5	13.176	FALSE	TRUE	FALSE	FALSE	Self	-0.002	-0.002
Scan: 17061 Run: B180803_05_Lumos_FO_IN_130_MycoDSSO_SCX12_hSAX_f17_rep2 P1_NVLESATVKINYYSSK P2_NFGDAKAQAAQR 9 6	B180803_05_Lumos_FO_IN_130_MycoDSSO_SCX12_hSAX_f17_rep2	17061	P75327	FALSE	P75327	P75327	FALSE	NVLESATVKINYYSSK	NFGDAKAQAAQR	591	840	16	12	9	6	599	845	4	13.176	FALSE	TRUE	FALSE	FALSE	Self	-0.002	-0.002
Scan: 15287 Run: B190704_16_HF_LS_IN_130_ECLP_DSSO_01_SCX20_hSAX03_rep1 P1_KGSSLQQGFQKPAQAVNR P2_ILTGDKVTVELTPYDLSK 11 6	B190704_16_HF_LS_IN_130_ECLP_DSSO_01_SCX20_hSAX03_rep1	15287	P69222	FALSE	P0A705	P0A705	FALSE	ILTGDKVTVELTPYDLSK	KGSSLQQGFQKPAQAVNR	47	291	18	18	6	11	52	301	4	13.176	FALSE	TRUE	FALSE	FALSE	Between	0	0.001
Scan: 18382 Run: B180625_12_Lumos_LS_IN_130_MycoDSSO_SCX13_hSAX_f20_rep1 P1_VMDKVKEDFEK P2_ALKEFGNQQEGQPLSFLK 4 3	B180625_12_Lumos_LS_IN_130_MycoDSSO_SCX13_hSAX_f20_rep1	18382	P75556	FALSE	P75556	P75556	FALSE	ALKEFGNQQEGQPLSFLK	VMDKVKEDFEK	297	315	18	11	3	4	299	318	4	13.176	FALSE	TRUE	FALSE	FALSE	Self	-0.002	-0.002
Scan: 20507 Run: B180630_03_Lumos_FO_IN_130_MycoDSSO_SCX13_hSAX_f30t32rep1 P1_TTPSIVSYKNNEIIVGDAAK P2_IIEFILAHIAQEHNGLNLSNDKMAMQR 9 22	B180630_03_Lumos_FO_IN_130_MycoDSSO_SCX13_hSAX_f30t32rep1	20507	P75344	FALSE	P75344	P75344	FALSE	IIEFILAHIAQEHNGLNLSNDKMAMQR	TTPSIVSYKNNEIIVGDAAK	215	39	27	20	22	9	236	47	6	13.175	FALSE	TRUE	FALSE	FALSE	Self	-0.002	-0.002
Scan: 12571 Run: B180630_17_Lumos_FO_IN_130_MycoDSSO_SCX13_hSAX_f22rep1 P1_YDQIDKAPEEKAR P2_EAVDFASEVSAQMKK 11 14	B180630_17_Lumos_FO_IN_130_MycoDSSO_SCX13_hSAX_f22rep1	12571	P78009	FALSE	P23568	P23568	FALSE	EAVDFASEVSAQMKK	YDQIDKAPEEKAR	284	47	15	13	14	11	297	57	4	13.175	FALSE	TRUE	FALSE	FALSE	Between	0	0.001
Scan: 7739 Run: B190715_17_HF_LS_IN_130_ECLP_DSSO_01_SCX22_hSAX05_rep2 P1_SSGDPADQKYVELK P2_SKAEQALKQSR 9 8	B190715_17_HF_LS_IN_130_ECLP_DSSO_01_SCX22_hSAX05_rep2	7739	P0AEH5	FALSE	P64581	P64581	FALSE	SSGDPADQKYVELK	SKAEQALKQSR	27	41	14	11	9	8	35	48	5	13.175	FALSE	TRUE	FALSE	FALSE	Between	0	0.001
Scan: 17846 Run: B190712_08_HF_LS_IN_130_ECLP_DSSO_01_SCX24_hSAX08_rep2 P1_GANFSFAVEDTQKYGQAIGHIGK P2_GAMALFGEKYDER 13 9	B190712_08_HF_LS_IN_130_ECLP_DSSO_01_SCX24_hSAX08_rep2	17846	P00957	FALSE	P00957	P00957	FALSE	GANFSFAVEDTQKYGQAIGHIGK	GAMALFGEKYDER	514	640	23	13	13	9	526	648	4	13.174	FALSE	TRUE	FALSE	FALSE	Self	-0.002	-0.002
Scan: 18454 Run: B190704_04_HF_LS_IN_130_ECLP_DSSO_01_SCX20_hSAX07_rep1 P1_YPLADGAKTADGK P2_YKDLIGKYVILPLVNR 8 7	B190704_04_HF_LS_IN_130_ECLP_DSSO_01_SCX20_hSAX07_rep1	18454	P07118	FALSE	P07118	P07118	FALSE	YKDLIGKYVILPLVNR	YPLADGAKTADGK	242	202	16	13	7	8	248	209	4	13.174	FALSE	TRUE	FALSE	FALSE	Self	-0.002	-0.002
Scan: 16977 Run: B190715_09_HF_LS_IN_130_ECLP_DSSO_01_SCX22_hSAX07_rep2 P1_KYLAEKFGIEIR P2_AQNADVKTDIPRW 6 7	B190715_09_HF_LS_IN_130_ECLP_DSSO_01_SCX22_hSAX07_rep2	16977	P12008	FALSE	P12008	P12008	FALSE	AQNADVKTDIPRW	KYLAEKFGIEIR	349	143	13	12	7	6	355	148	4	13.174	FALSE	TRUE	FALSE	FALSE	Self	-0.002	-0.002
Scan: 17934 Run: B190704_07_HF_LS_IN_130_ECLP_DSSO_01_SCX20_hSAX08_rep2 P1_LGVDVYAVSTDTHFTHKAWHSSSETIAK P2_EGEATLAPSLDLVGKI 17 15	B190704_07_HF_LS_IN_130_ECLP_DSSO_01_SCX20_hSAX08_rep2	17934	P0AE08	FALSE	P0AE08	P0AE08	FALSE	LGVDVYAVSTDTHFTHKAWHSSSETIAK	EGEATLAPSLDLVGKI	64	172	28	16	17	15	80	186	4	13.174	FALSE	TRUE	FALSE	FALSE	Self	-0.002	-0.002
Scan: 10440 Run: B190704_19_HF_LS_IN_130_ECLP_DSSO_01_SCX20_hSAX01_rep1 P1_VoxMAGKSLAEQGVTK P2_IEKPKGVIVQYGGQTPLK 5 5	B190704_19_HF_LS_IN_130_ECLP_DSSO_01_SCX20_hSAX01_rep1	10440	P00968	FALSE	P00968	P00968	FALSE	IEKPKGVIVQYGGQTPLK	VoxMAGKSLAEQGVTK	632	868	18	14	5	5	636	872	4	13.174	FALSE	TRUE	FALSE	FALSE	Self	-0.002	-0.002
Scan: 15807 Run: B190704_12_HF_LS_IN_130_ECLP_DSSO_01_SCX20_hSAX05_rep2 P1_KHQFAQSLNYEIAK P2_ANSSTTTAAEPLKoxMSYVEGLLSSNQK 1 13	B190704_12_HF_LS_IN_130_ECLP_DSSO_01_SCX20_hSAX05_rep2	15807	P0A9M8	FALSE	P0A9M8	P0A9M8	FALSE	ANSSTTTAAEPLKoxMSYVEGLLSSNQK	KHQFAQSLNYEIAK	59	115	26	14	13	1	71	115	5	13.173	FALSE	TRUE	FALSE	FALSE	Self	-0.002	-0.002
Scan: 22131 Run: B180711_09_Lumos_FO_IN_130_MycoDSSO_SCX11_hSAX_f22_rep2 P1_ILDQTKTNFDGIYGGGVNAWR P2_DSPLVYNEKNGSK 6 9	B180711_09_Lumos_FO_IN_130_MycoDSSO_SCX11_hSAX_f22_rep2	22131	P75327	FALSE	P75327	P75327	FALSE	ILDQTKTNFDGIYGGGVNAWR	DSPLVYNEKNGSK	339	326	21	13	6	9	344	334	4	13.173	FALSE	TRUE	FALSE	FALSE	Self	-0.002	-0.002
Scan: 15916 Run: B190715_18_HF_LS_IN_130_ECLP_DSSO_01_SCX22_hSAX04_rep1 P1_YFALLKVNEVNFDKPENAR P2_TGDTISGKIRPPK 6 8	B190715_18_HF_LS_IN_130_ECLP_DSSO_01_SCX22_hSAX04_rep1	15916	P0AG30	FALSE	P0AG30	P0AG30	FALSE	YFALLKVNEVNFDKPENAR	TGDTISGKIRPPK	110	93	19	13	6	8	115	100	6	13.172	FALSE	TRUE	FALSE	FALSE	Self	-0.002	-0.002
Scan: 21027 Run: B190513_05_HF_LS_IN_130_ECLP_DSSO_01_SCX18_hSAX07_rep2 P1_VGAATEVEMKEK P2_EVASKANDAAGDGTTTATVLAQAIITEGLK 10 5	B190513_05_HF_LS_IN_130_ECLP_DSSO_01_SCX18_hSAX07_rep2	21027	P0A6F5	FALSE	P0A6F5	P0A6F5	FALSE	EVASKANDAAGDGTTTATVLAQAIITEGLK	VGAATEVEMKEK	76	381	30	12	5	10	80	390	4	13.172	FALSE	TRUE	FALSE	FALSE	Self	-0.002	-0.002
Scan: 23235 Run: B190704_05_HF_LS_IN_130_ECLP_DSSO_01_SCX20_hSAX07_rep2 P1_VVINKDTTTIIDGVGEEAAIQGR P2_EVASKANDAAGDGTTTATVLAQAIITEGLK 5 5	B190704_05_HF_LS_IN_130_ECLP_DSSO_01_SCX20_hSAX07_rep2	23235	P0A6F5	FALSE	P0A6F5	P0A6F5	FALSE	VVINKDTTTIIDGVGEEAAIQGR	EVASKANDAAGDGTTTATVLAQAIITEGLK	323	76	23	30	5	5	327	80	4	13.171	FALSE	TRUE	FALSE	FALSE	Self	-0.002	-0.002
Scan: 22935 Run: B190704_03_HF_LS_IN_130_ECLP_DSSO_01_SCX20_hSAX06_rep2 P1_SLADIGEALKTVLK P2_FAALEAAGVKTVR 10 10	B190704_03_HF_LS_IN_130_ECLP_DSSO_01_SCX20_hSAX06_rep2	22935	P0AGE9	FALSE	P0AGE9	P0AGE9	FALSE	FAALEAAGVKTVR	SLADIGEALKTVLK	263	276	13	14	10	10	272	285	3	13.171	FALSE	TRUE	FALSE	FALSE	Self	-0.002	-0.002
Scan: 24961 Run: B190712_03_HF_LS_IN_130_ECLP_DSSO_01_SCX24_hSAX06_rep2 P1_LEGNNAELGAKK P2_LADSGLNIIAAKGLTDAAQQVVAAVEGK 11 12	B190712_03_HF_LS_IN_130_ECLP_DSSO_01_SCX24_hSAX06_rep2	24961	P0A836	FALSE	P0A836	P0A836	FALSE	LADSGLNIIAAKGLTDAAQQVVAAVEGK	LEGNNAELGAKK	361	349	28	12	12	11	372	359	4	13.171	FALSE	TRUE	FALSE	FALSE	Self	-0.002	-0.002
Scan: 15868 Run: B190513_02_HF_LS_IN_130_ECLP_DSSO_01_SCX18_hSAX06_rep1 P1_LVDIEQVSSTHAKVTLEPLER P2_INAMLKQQQEVAK 13 6	B190513_02_HF_LS_IN_130_ECLP_DSSO_01_SCX18_hSAX06_rep1	15868	P0A7Z4	FALSE	P0A8V2	P0A8V2	FALSE	LVDIEQVSSTHAKVTLEPLER	INAMLKQQQEVAK	13	1128	21	13	13	6	25	1133	4	13.17	FALSE	TRUE	FALSE	FALSE	Between	0	0.001
Scan: 16738 Run: B190704_11_HF_LS_IN_130_ECLP_DSSO_01_SCX20_hSAX05_rep1 P1_MNIGQILETHLGoxMAAKGIGDK P2_INAoxMLKQQQEVAK 16 6	B190704_11_HF_LS_IN_130_ECLP_DSSO_01_SCX20_hSAX05_rep1	16738	P0A8V2	FALSE	P0A8V2	P0A8V2	FALSE	MNIGQILETHLGoxMAAKGIGDK	INAoxMLKQQQEVAK	1107	1128	21	13	16	6	1122	1133	5	13.169	FALSE	TRUE	FALSE	FALSE	Self	-0.002	-0.002
Scan: 11254 Run: B180703_21_Lumos_FO_IN_130_MycoDSSO_SCX14_hSAX_f22_rep1 P1_YDQIDKAPEEKAR P2_EAVDFASEVSAQoxMKK 11 14	B180703_21_Lumos_FO_IN_130_MycoDSSO_SCX14_hSAX_f22_rep1	11254	P78009	FALSE	P23568	P23568	FALSE	EAVDFASEVSAQoxMKK	YDQIDKAPEEKAR	284	47	15	13	14	11	297	57	5	13.169	FALSE	TRUE	FALSE	FALSE	Between	0	0.001
Scan: 16847 Run: B180723_06_Lumos_FO_IN_130_MycoDSSO_SCX14_hSAX_f12t14_rep1 P1_NSDALVSIQTSKLPK P2_LTPEYQNLKHLNNR 12 9	B180723_06_Lumos_FO_IN_130_MycoDSSO_SCX14_hSAX_f12t14_rep1	16847	Q50335	FALSE	Q50335	Q50335	FALSE	NSDALVSIQTSKLPK	LTPEYQNLKHLNNR	213	199	15	14	12	9	224	207	4	13.169	FALSE	TRUE	FALSE	FALSE	Self	-0.002	-0.002
Scan: 16910 Run: B190704_05_HF_LS_IN_130_ECLP_DSSO_01_SCX20_hSAX07_rep2 P1_MDAAQLTEEGYYSVFGKSGAR P2_LLDAHKGQLPTR 17 6	B190704_05_HF_LS_IN_130_ECLP_DSSO_01_SCX20_hSAX07_rep2	16910	P36683	FALSE	P36683	P36683	FALSE	MDAAQLTEEGYYSVFGKSGAR	LLDAHKGQLPTR	743	723	21	12	17	6	759	728	3	13.169	FALSE	TRUE	FALSE	FALSE	Self	-0.002	-0.002
Scan: 16616 Run: B190715_08_HF_LS_IN_130_ECLP_DSSO_01_SCX22_hSAX07_rep1 P1_WKEGEATLAPSLDLVGK P2_LGVDVYAVSTDTHFTHKAWHSSSETIAK 2 17	B190715_08_HF_LS_IN_130_ECLP_DSSO_01_SCX22_hSAX07_rep1	16616	P0AE08	FALSE	P0AE08	P0AE08	FALSE	LGVDVYAVSTDTHFTHKAWHSSSETIAK	WKEGEATLAPSLDLVGK	64	170	28	17	17	2	80	171	5	13.169	FALSE	TRUE	FALSE	FALSE	Self	-0.002	-0.002
Scan: 15295 Run: B190704_03_HF_LS_IN_130_ECLP_DSSO_01_SCX20_hSAX06_rep2 P1_LAIALAQEGGIGFIHKNoxMSIER P2_GoxMGSLGAMSKGSSDR 16 10	B190704_03_HF_LS_IN_130_ECLP_DSSO_01_SCX20_hSAX06_rep2	15295	P0ADG7	FALSE	P0ADG7	P0ADG7	FALSE	LAIALAQEGGIGFIHKNoxMSIER	GoxMGSLGAMSKGSSDR	57	387	22	15	16	10	72	396	5	13.169	FALSE	TRUE	FALSE	FALSE	Self	-0.002	-0.002
Scan: 13800 Run: B180803_17_Lumos_FO_IN_130_MycoDSSO_SCX13_hSAX_f11t14_rep2 P1_VGQLAKTLAVANK P2_LDGKTAYTAGAYHDLAK 6 4	B180803_17_Lumos_FO_IN_130_MycoDSSO_SCX13_hSAX_f11t14_rep2	13800	P75442	FALSE	P75442	P75442	FALSE	LDGKTAYTAGAYHDLAK	VGQLAKTLAVANK	213	200	17	13	4	6	216	205	5	13.168	FALSE	TRUE	FALSE	FALSE	Self	-0.002	-0.002
Scan: 17395 Run: B190715_09_HF_LS_IN_130_ECLP_DSSO_01_SCX22_hSAX07_rep2 P1_YDFLAQMAGKAEK P2_RADEGKLPLALDSRPPSEAPEETLLHEQR 10 6	B190715_09_HF_LS_IN_130_ECLP_DSSO_01_SCX22_hSAX07_rep2	17395	P52647	FALSE	P52647	P52647	FALSE	RADEGKLPLALDSRPPSEAPEETLLHEQR	YDFLAQMAGKAEK	1103	1158	29	13	6	10	1108	1167	6	13.168	FALSE	TRUE	FALSE	FALSE	Self	-0.002	-0.002
Scan: 19082 Run: B190712_05_HF_LS_IN_130_ECLP_DSSO_01_SCX24_hSAX07_rep2 P1_LHKAHYVLMNVEAPQEVIDELETTFR P2_HAVTEASPoxMVKAK 3 11	B190712_05_HF_LS_IN_130_ECLP_DSSO_01_SCX24_hSAX07_rep2	19082	P02358	FALSE	P02358	P02358	FALSE	LHKAHYVLMNVEAPQEVIDELETTFR	HAVTEASPoxMVKAK	54	94	26	13	3	11	56	104	6	13.167	FALSE	TRUE	FALSE	FALSE	Self	-0.002	-0.002
Scan: 18175 Run: B180630_09_Lumos_FO_IN_130_MycoDSSO_SCX13_hSAX_f26t27rep2 P1_YDQIDKAPEEKAR P2_FLDLKELFNPQYK 11 5	B180630_09_Lumos_FO_IN_130_MycoDSSO_SCX13_hSAX_f26t27rep2	18175	P75052	FALSE	P23568	P23568	FALSE	FLDLKELFNPQYK	YDQIDKAPEEKAR	325	47	13	13	5	11	329	57	4	13.167	FALSE	TRUE	FALSE	FALSE	Between	0	0.001
Scan: 21634 Run: B190704_02_HF_LS_IN_130_ECLP_DSSO_01_SCX20_hSAX06_rep1 P1_FAALAGAIDEEKVVLESLGSIK P2_EAAGSALKGDRK 12 8	B190704_02_HF_LS_IN_130_ECLP_DSSO_01_SCX20_hSAX06_rep1	21634	P0ACB2	FALSE	P0ACB2	P0ACB2	FALSE	FAALAGAIDEEKVVLESLGSIK	EAAGSALKGDRK	281	206	22	12	12	8	292	213	3	13.166	FALSE	TRUE	FALSE	FALSE	Self	-0.002	-0.002
Scan: 16361 Run: B190704_13_HF_LS_IN_130_ECLP_DSSO_01_SCX20_hSAX04_rep1 P1_TEVELLKTPNLGK P2_KSLTEIKDVLASR 7 1	B190704_13_HF_LS_IN_130_ECLP_DSSO_01_SCX20_hSAX04_rep1	16361	P0A7Z4	FALSE	P0A7Z4	P0A7Z4	FALSE	TEVELLKTPNLGK	KSLTEIKDVLASR	285	298	13	13	7	1	291	298	4	13.166	FALSE	TRUE	FALSE	FALSE	Self	-0.002	-0.002
Scan: 24149 Run: B190704_04_HF_LS_IN_130_ECLP_DSSO_01_SCX20_hSAX07_rep1 P1_LHSLLDEGSLVELGSELEPKDVLK P2_ELKLIDSIIPEPLGGAHR 20 3	B190704_04_HF_LS_IN_130_ECLP_DSSO_01_SCX20_hSAX07_rep1	24149	P0A9Q5	FALSE	P0ABD5	P0ABD5	FALSE	LHSLLDEGSLVELGSELEPKDVLK	ELKLIDSIIPEPLGGAHR	61	260	24	18	20	3	80	262	6	13.166	FALSE	TRUE	FALSE	FALSE	Between	0	0.001
Scan: 15365 Run: B180723_04_Lumos_FO_IN_130_MycoDSSO_SCX14_hSAX_f9t11_rep1 P1_KKELVTLLGPSGcmCGK P2_IQAEKSQSAIEFK 2 5	B180723_04_Lumos_FO_IN_130_MycoDSSO_SCX14_hSAX_f9t11_rep1	15365	P75264	FALSE	P75264	P75264	FALSE	KKELVTLLGPSGcmCGK	IQAEKSQSAIEFK	37	4	15	13	2	5	38	8	4	13.166	FALSE	TRUE	FALSE	FALSE	Self	-0.002	-0.002
Scan: 18633 Run: B180726_13_Lumos_FO_IN_130_MycoDSSO_SCX11_hSAX_f21_rep1 P1_NIQKAILENESK P2_LIEENEQLKAEFLNAK 4 9	B180726_13_Lumos_FO_IN_130_MycoDSSO_SCX11_hSAX_f21_rep1	18633	Q50365	FALSE	Q50365	Q50365	FALSE	NIQKAILENESK	LIEENEQLKAEFLNAK	853	798	12	16	4	9	856	806	4	13.166	FALSE	TRUE	FALSE	FALSE	Self	-0.002	-0.002
Scan: 20965 Run: B180723_09_Lumos_FO_IN_130_MycoDSSO_SCX14_hSAX_f15t16_rep1 P1_RFQKILVSEPSQQEALTIMR P2_NKNNPVLIGEPGVGK 4 2	B180723_09_Lumos_FO_IN_130_MycoDSSO_SCX14_hSAX_f15t16_rep1	20965	P75247	FALSE	P75247	P75247	FALSE	RFQKILVSEPSQQEALTIMR	NKNNPVLIGEPGVGK	188	52	20	15	4	2	191	53	4	13.166	FALSE	TRUE	FALSE	FALSE	Self	-0.002	-0.002
Scan: 16035 Run: B190704_04_HF_LS_IN_130_ECLP_DSSO_01_SCX20_hSAX07_rep1 P1_VKHPSEIVNVGDEITVK P2_QLGEDPWVAIAKR 2 12	B190704_04_HF_LS_IN_130_ECLP_DSSO_01_SCX20_hSAX07_rep1	16035	P0AG67	FALSE	P0AG67	P0AG67	FALSE	VKHPSEIVNVGDEITVK	QLGEDPWVAIAKR	228	261	17	13	2	12	229	272	5	13.166	FALSE	TRUE	FALSE	FALSE	Self	-0.002	-0.002
Scan: 7926 Run: B190513_02_HF_LS_IN_130_ECLP_DSSO_01_SCX18_hSAX06_rep1 P1_SDVQAAKDDAAR P2_GMGESNPVTGNTcmCDNVKQR 7 17	B190513_02_HF_LS_IN_130_ECLP_DSSO_01_SCX18_hSAX06_rep1	7926	P69776	FALSE	P0A910	P0A910	FALSE	SDVQAAKDDAAR	GMGESNPVTGNTcmCDNVKQR	53	299	12	19	7	17	59	315	4	13.165	FALSE	TRUE	FALSE	FALSE	Between	0	0.001
Scan: 18407 Run: B180803_14_Lumos_FO_IN_130_MycoDSSO_SCX12_hSAX_f22_rep2 P1_VKWTNTASHYLPVPYYYSANFPEAGNR P2_QESQGSGDQGSNGKGSLYK 2 14	B180803_14_Lumos_FO_IN_130_MycoDSSO_SCX12_hSAX_f22_rep2	18407	Q50341;P75319	FALSE	Q50341	Q50341	FALSE	VKWTNTASHYLPVPYYYSANFPEAGNR	QESQGSGDQGSNGKGSLYK	745;381	163	27	19	2	14	746;382	176	5	13.165	FALSE	TRUE	FALSE	FALSE	Self	-0.002	-0.002
Scan: 10113 Run: B190712_13_HF_LS_IN_130_ECLP_DSSO_01_SCX24_hSAX05_rep2 P1_IVTEGDKSSVVNNPTGR P2_HILGLDHKISNQR 7 8	B190712_13_HF_LS_IN_130_ECLP_DSSO_01_SCX24_hSAX05_rep2	10113	P68191	FALSE	P68191	P68191	FALSE	IVTEGDKSSVVNNPTGR	HILGLDHKISNQR	23	9	17	13	7	8	29	16	4	13.164	FALSE	TRUE	FALSE	FALSE	Self	-0.002	-0.002
Scan: 15562 Run: B190715_08_HF_LS_IN_130_ECLP_DSSO_01_SCX22_hSAX07_rep1 P1_EDVQAYVKEAIKR P2_AEGKSEFAENDAYVHATPLIR 8 4	B190715_08_HF_LS_IN_130_ECLP_DSSO_01_SCX22_hSAX07_rep1	15562	P06959	FALSE	P06959	P06959	FALSE	AEGKSEFAENDAYVHATPLIR	EDVQAYVKEAIKR	314	359	21	13	4	8	317	366	5	13.164	FALSE	TRUE	FALSE	FALSE	Self	-0.002	-0.002
Scan: 16411 Run: B190715_16_HF_LS_IN_130_ECLP_DSSO_01_SCX22_hSAX05_rep1 P1_SVSLGVAQPDAYKDKAR P2_KAAIDNAIHQAQELANGFHR 15 1	B190715_16_HF_LS_IN_130_ECLP_DSSO_01_SCX22_hSAX05_rep1	16411	P0ADS6	FALSE	P0ADS6	P0ADS6	FALSE	SVSLGVAQPDAYKDKAR	KAAIDNAIHQAQELANGFHR	142	159	17	20	15	1	156	159	5	13.164	FALSE	TRUE	FALSE	FALSE	Self	-0.002	-0.002
Scan: 21747 Run: B190513_06_HF_LS_IN_130_ECLP_DSSO_01_SCX18_hSAX08_rep1 P1_MDAAQLTEEGYYSVFGKSGAR P2_LPTPEEYQTYVAQVDKTAVDTYR 17 16	B190513_06_HF_LS_IN_130_ECLP_DSSO_01_SCX18_hSAX08_rep1	21747	P36683	FALSE	P36683	P36683	FALSE	MDAAQLTEEGYYSVFGKSGAR	LPTPEEYQTYVAQVDKTAVDTYR	743	820	21	23	17	16	759	835	4	13.163	FALSE	TRUE	FALSE	FALSE	Self	-0.002	-0.002
Scan: 18707 Run: B190704_03_HF_LS_IN_130_ECLP_DSSO_01_SCX20_hSAX06_rep2 P1_DLGQEPKHIVIAGVLR P2_DLGQEPKHIVIAGVLR 7 7	B190704_03_HF_LS_IN_130_ECLP_DSSO_01_SCX20_hSAX06_rep2	18707	P0ACX5	FALSE	P0ACX5	P0ACX5	FALSE	DLGQEPKHIVIAGVLR	DLGQEPKHIVIAGVLR	27	27	16	16	7	7	33	33	3	13.162	FALSE	TRUE	FALSE	FALSE	Self	-0.002	-0.002
Scan: 5031 Run: B180803_11_Lumos_FO_IN_130_MycoDSSO_SCX12_hSAX_f20_rep1 P1_NDLANAPIKR P2_NAEADTAKSNEK 9 8	B180803_11_Lumos_FO_IN_130_MycoDSSO_SCX12_hSAX_f20_rep1	5031	P75571;P11311	FALSE	P75285;P75571;P75568;P75347;P11311	P75285;P75571;P75568;P75347;P11311	FALSE	NDLANAPIKR	NAEADTAKSNEK	217;308	153;152;153;8;243	10	12	9	8	225;316	160;159;160;15;250	3	13.162	FALSE	TRUE	FALSE	FALSE	Self	-0.002	-0.002
Scan: 18550 Run: B190715_11_HF_LS_IN_130_ECLP_DSSO_01_SCX22_hSAX08_rep1 P1_MDEMGYKESEYNLDNLYDAFLK P2_KAQHNENNKETV 7 9	B190715_11_HF_LS_IN_130_ECLP_DSSO_01_SCX22_hSAX08_rep1	18550	P09151	FALSE	P09151	P09151	FALSE	MDEMGYKESEYNLDNLYDAFLK	KAQHNENNKETV	341	512	22	12	7	9	347	520	4	13.162	FALSE	TRUE	FALSE	FALSE	Self	-0.002	-0.002
Scan: 12400 Run: B190715_12_HF_LS_IN_130_ECLP_DSSO_01_SCX22_hSAX08_rep2 P1_TLTQEDVEALEKR P2_MHELAEKNYDVIK 12 7	B190715_12_HF_LS_IN_130_ECLP_DSSO_01_SCX22_hSAX08_rep2	12400	P0A8M3	FALSE	P0A8M3	P0A8M3	FALSE	TLTQEDVEALEKR	MHELAEKNYDVIK	111	124	13	13	12	7	122	130	5	13.162	FALSE	TRUE	FALSE	FALSE	Self	-0.002	-0.002
Scan: 14513 Run: B180726_13_Lumos_FO_IN_130_MycoDSSO_SCX11_hSAX_f21_rep1 P1_LFVKYGDScmCVVSTPQSK P2_LEFNEQKVEEK 4 7	B180726_13_Lumos_FO_IN_130_MycoDSSO_SCX11_hSAX_f21_rep1	14513	P75245	FALSE	P75245	P75245	FALSE	LFVKYGDScmCVVSTPQSK	LEFNEQKVEEK	350	44	17	11	4	7	353	50	4	13.161	FALSE	TRUE	FALSE	FALSE	Self	-0.002	-0.002
Scan: 19410 Run: B190513_02_HF_LS_IN_130_ECLP_DSSO_01_SCX18_hSAX06_rep1 P1_NKVTDAEIAEVLAR P2_ASLSGTQTIKAELEQAK 2 10	B190513_02_HF_LS_IN_130_ECLP_DSSO_01_SCX18_hSAX06_rep1	19410	P63284;A0A7H2C767	FALSE	P63284;A0A7H2C767	P63284;A0A7H2C767	FALSE	ASLSGTQTIKAELEQAK	NKVTDAEIAEVLAR	467;319	529;381	17	14	10	2	476;328	530;382	4	13.161	FALSE	TRUE	FALSE	FALSE	Self	-0.002	-0.002
Scan: 17784 Run: B190513_03_HF_LS_IN_130_ECLP_DSSO_01_SCX18_hSAX06_rep2 P1_SFSHQAGASSKQPALGYLN P2_QLGEDPWVAIAKR 11 12	B190513_03_HF_LS_IN_130_ECLP_DSSO_01_SCX18_hSAX06_rep2	17784	P02359	FALSE	P0AG67	P0AG67	FALSE	SFSHQAGASSKQPALGYLN	QLGEDPWVAIAKR	161	261	19	13	11	12	171	272	4	13.161	FALSE	TRUE	FALSE	FALSE	Between	0	0.001
Scan: 26498 Run: B180630_14_Lumos_FO_IN_130_MycoDSSO_SCX13_hSAX_f23rep1 P1_QEFAAVEGMKEDVTEVVLNFK P2_AQALSTEINQPQYKLDR 10 14	B180630_14_Lumos_FO_IN_130_MycoDSSO_SCX13_hSAX_f23rep1	26498	Q50295	FALSE	P78013	P78013	FALSE	QEFAAVEGMKEDVTEVVLNFK	AQALSTEINQPQYKLDR	65	1132	21	17	10	14	74	1145	4	13.161	FALSE	TRUE	FALSE	FALSE	Between	0	0.001
Scan: 19512 Run: B190704_03_HF_LS_IN_130_ECLP_DSSO_01_SCX20_hSAX06_rep2 P1_DIAVVVAENVPAADILSEcmCKK P2_AEANPALHPGQSAAIYLKGER 20 18	B190704_03_HF_LS_IN_130_ECLP_DSSO_01_SCX20_hSAX06_rep2	19512	P07395	FALSE	P07395	P07395	FALSE	DIAVVVAENVPAADILSEcmCKK	AEANPALHPGQSAAIYLKGER	709	638	21	21	20	18	728	655	5	13.16	FALSE	TRUE	FALSE	FALSE	Self	-0.002	-0.002
Scan: 5522 Run: B190712_15_HF_LS_IN_130_ECLP_DSSO_01_SCX24_hSAX03_rep1 P1_TKLEKDVoxMAQR P2_TKLEKDVoxMAQR 5 5	B190712_15_HF_LS_IN_130_ECLP_DSSO_01_SCX24_hSAX03_rep1	5522	P0AEU7	FALSE	P0AEU7	P0AEU7	FALSE	TKLEKDVoxMAQR	TKLEKDVoxMAQR	81	81	11	11	5	5	85	85	5	13.159	FALSE	TRUE	FALSE	FALSE	Self	-0.002	-0.002
Scan: 12691 Run: B190704_11_HF_LS_IN_130_ECLP_DSSO_01_SCX20_hSAX05_rep1 P1_VKHPSEIVNVGDEITVK P2_NPQTGKEITIAAAK 2 6	B190704_11_HF_LS_IN_130_ECLP_DSSO_01_SCX20_hSAX05_rep1	12691	P0AG67	FALSE	P0ACF4	P0ACF4	FALSE	VKHPSEIVNVGDEITVK	NPQTGKEITIAAAK	228	62	17	14	2	6	229	67	5	13.159	FALSE	TRUE	FALSE	FALSE	Between	0	0.001
Scan: 10145 Run: B190712_13_HF_LS_IN_130_ECLP_DSSO_01_SCX24_hSAX05_rep2 P1_THDNKLQVEAIKR P2_IDNYEVVGKSRPSLPER 5 9	B190712_13_HF_LS_IN_130_ECLP_DSSO_01_SCX24_hSAX05_rep2	10145	P0A7F3	FALSE	P0A7F3	P0A7F3	FALSE	THDNKLQVEAIKR	IDNYEVVGKSRPSLPER	2	86	13	17	5	9	6	94	5	13.158	FALSE	TRUE	FALSE	FALSE	Self	-0.002	-0.002
Scan: 14555 Run: B180625_17_Lumos_LS_IN_130_MycoDSSO_SCX13_hSAX_f21_rep1 P1_QGSDNNSNLSIDDHKSGSFSSTEPR P2_EYNVINKTPQFR 15 7	B180625_17_Lumos_LS_IN_130_MycoDSSO_SCX13_hSAX_f21_rep1	14555	P75062	FALSE	P75062	P75062	FALSE	QGSDNNSNLSIDDHKSGSFSSTEPR	EYNVINKTPQFR	295	156	25	12	15	7	309	162	4	13.158	FALSE	TRUE	FALSE	FALSE	Self	-0.002	-0.002
Scan: 24967 Run: B180803_05_Lumos_FO_IN_130_MycoDSSO_SCX12_hSAX_f17_rep2 P1_NFKTELDESVLQKPFR P2_AAAcmCNIVPTTTGAAKAIGLVVPEATGK 3 15	B180803_05_Lumos_FO_IN_130_MycoDSSO_SCX12_hSAX_f17_rep2	24967	P75358	FALSE	P75378	P75378	FALSE	AAAcmCNIVPTTTGAAKAIGLVVPEATGK	NFKTELDESVLQKPFR	205	18	27	16	15	3	219	20	5	13.158	FALSE	TRUE	FALSE	FALSE	Between	0	0.001
Scan: 15838 Run: B190704_12_HF_LS_IN_130_ECLP_DSSO_01_SCX20_hSAX05_rep2 P1_KHQFAQSLNYEIAK P2_ANSSTTTAAEPLKoxMSYVEGLLSSNQK 1 13	B190704_12_HF_LS_IN_130_ECLP_DSSO_01_SCX20_hSAX05_rep2	15838	P0A9M8	FALSE	P0A9M8	P0A9M8	FALSE	ANSSTTTAAEPLKoxMSYVEGLLSSNQK	KHQFAQSLNYEIAK	59	115	26	14	13	1	71	115	4	13.157	FALSE	TRUE	FALSE	FALSE	Self	-0.002	-0.002
Scan: 16335 Run: B190715_16_HF_LS_IN_130_ECLP_DSSO_01_SCX22_hSAX05_rep1 P1_cmCDFVSVPTHPTITKLR P2_KAGVPVLIDPKGTDFER 14 11	B190715_16_HF_LS_IN_130_ECLP_DSSO_01_SCX22_hSAX05_rep1	16335	P76658	FALSE	P76658	P76658	FALSE	cmCDFVSVPTHPTITKLR	KAGVPVLIDPKGTDFER	93	169	16	17	14	11	106	179	5	13.156	FALSE	TRUE	FALSE	FALSE	Self	-0.002	-0.002
Scan: 19182 Run: B190712_05_HF_LS_IN_130_ECLP_DSSO_01_SCX24_hSAX07_rep2 P1_SHDALTAVTSLSVDKTSGEK P2_AGDNAPMAYIELVDRSEKAEAAAE 15 18	B190712_05_HF_LS_IN_130_ECLP_DSSO_01_SCX24_hSAX07_rep2	19182	P0A7N4	FALSE	P0AG44	P0AG44	FALSE	SHDALTAVTSLSVDKTSGEK	AGDNAPMAYIELVDRSEKAEAAAE	18	104	20	24	15	18	32	121	4	13.156	FALSE	TRUE	FALSE	FALSE	Between	0	0.001
Scan: 16136 Run: B190704_03_HF_LS_IN_130_ECLP_DSSO_01_SCX20_hSAX06_rep2 P1_VALTGLToxMAEKFRDEGR P2_DLEHPIEVPVGKATLGR 11 12	B190704_03_HF_LS_IN_130_ECLP_DSSO_01_SCX20_hSAX06_rep2	16136	P0ABB4	FALSE	P0ABB4	P0ABB4	FALSE	DLEHPIEVPVGKATLGR	VALTGLToxMAEKFRDEGR	71	220	17	17	12	11	82	230	5	13.156	FALSE	TRUE	FALSE	FALSE	Self	-0.002	-0.002
Scan: 15905 Run: B190715_18_HF_LS_IN_130_ECLP_DSSO_01_SCX22_hSAX04_rep1 P1_YFALLKVNEVNFDKPENAR P2_TGDTISGKIRPPK 6 8	B190715_18_HF_LS_IN_130_ECLP_DSSO_01_SCX22_hSAX04_rep1	15905	P0AG30	FALSE	P0AG30	P0AG30	FALSE	YFALLKVNEVNFDKPENAR	TGDTISGKIRPPK	110	93	19	13	6	8	115	100	5	13.156	FALSE	TRUE	FALSE	FALSE	Self	-0.002	-0.002
Scan: 16175 Run: B190715_18_HF_LS_IN_130_ECLP_DSSO_01_SCX22_hSAX04_rep1 P1_TcmCEKAGIELTLFHGR P2_GGAPAHAALLSQPPGSLKGGLR 4 18	B190715_18_HF_LS_IN_130_ECLP_DSSO_01_SCX22_hSAX04_rep1	16175	P00864	FALSE	P00864	P00864	FALSE	GGAPAHAALLSQPPGSLKGGLR	TcmCEKAGIELTLFHGR	588	567	22	15	18	4	605	570	5	13.155	FALSE	TRUE	FALSE	FALSE	Self	-0.002	-0.002
Scan: 14668 Run: B190715_12_HF_LS_IN_130_ECLP_DSSO_01_SCX22_hSAX08_rep2 P1_YLGSDYVVKSSVGHIR P2_QLAEKADHIYLATDLDR 9 5	B190715_12_HF_LS_IN_130_ECLP_DSSO_01_SCX22_hSAX08_rep2	14668	P06612	FALSE	P06612	P06612	FALSE	YLGSDYVVKSSVGHIR	QLAEKADHIYLATDLDR	20	98	16	17	9	5	28	102	4	13.155	FALSE	TRUE	FALSE	FALSE	Self	-0.002	-0.002
Scan: 16264 Run: B180723_12_Lumos_FO_IN_130_MycoDSSO_SCX14_hSAX_f17_rep2 P1_YAHKIMVIDNGR P2_FEAGKTYGIVGPTGSGK 4 5	B180723_12_Lumos_FO_IN_130_MycoDSSO_SCX14_hSAX_f17_rep2	16264	P75095	FALSE	P75095	P75095	FALSE	YAHKIMVIDNGR	FEAGKTYGIVGPTGSGK	577	390	12	17	4	5	580	394	4	13.155	FALSE	TRUE	FALSE	FALSE	Self	-0.002	-0.002
Scan: 12201 Run: B190715_09_HF_LS_IN_130_ECLP_DSSO_01_SCX22_hSAX07_rep2 P1_DVFRPGHADYTYEQKYGLR P2_AQNADVKTDIPR 15 7	B190715_09_HF_LS_IN_130_ECLP_DSSO_01_SCX22_hSAX07_rep2	12201	P12008	FALSE	P12008	P12008	FALSE	DVFRPGHADYTYEQKYGLR	AQNADVKTDIPR	100	349	19	12	15	7	114	355	4	13.154	FALSE	TRUE	FALSE	FALSE	Self	-0.002	-0.002
Scan: 10008 Run: B190715_17_HF_LS_IN_130_ECLP_DSSO_01_SCX22_hSAX05_rep2 P1_SKEMcmCPYQTLNQR P2_MAEANKAFAHYR 2 6	B190715_17_HF_LS_IN_130_ECLP_DSSO_01_SCX22_hSAX05_rep2	10008	P0AFW2	FALSE	P02359	P02359	FALSE	SKEMcmCPYQTLNQR	MAEANKAFAHYR	25	144	13	12	2	6	26	149	4	13.154	FALSE	TRUE	FALSE	FALSE	Between	0	0.001
Scan: 26475 Run: B180703_30_Lumos_FO_IN_130_MycoDSSO_SCX14_hSAX_f25_rep1 P1_KPYcmCVLLFDEIEK P2_AHPDVTNILLQVLDDGTLKDSQGR 1 19	B180703_30_Lumos_FO_IN_130_MycoDSSO_SCX14_hSAX_f25_rep1	26475	P75247	FALSE	P75247	P75247	FALSE	AHPDVTNILLQVLDDGTLKDSQGR	KPYcmCVLLFDEIEK	543	530	24	13	19	1	561	530	5	13.154	FALSE	TRUE	FALSE	FALSE	Self	-0.002	-0.002
Scan: 15436 Run: B190704_02_HF_LS_IN_130_ECLP_DSSO_01_SCX20_hSAX06_rep1 P1_RAADNKSLGQFNLDGINPAPR P2_ITIKASSGLNEDEIQK 6 4	B190704_02_HF_LS_IN_130_ECLP_DSSO_01_SCX20_hSAX06_rep1	15436	P0A6Y8	FALSE	P0A6Y8	P0A6Y8	FALSE	ITIKASSGLNEDEIQK	RAADNKSLGQFNLDGINPAPR	499	447	16	21	4	6	502	452	4	13.153	FALSE	TRUE	FALSE	FALSE	Self	-0.002	-0.002
Scan: 10029 Run: B190715_21_HF_LS_IN_130_ECLP_DSSO_01_SCX22_hSAX02_rep1 P1_RSSEVYGQTNIGGKGGTR P2_KYIVALDQGTTSSR 14 1	B190715_21_HF_LS_IN_130_ECLP_DSSO_01_SCX22_hSAX02_rep1	10029	P0A6F3	FALSE	P0A6F3	P0A6F3	FALSE	KYIVALDQGTTSSR	RSSEVYGQTNIGGKGGTR	5	220	14	18	1	14	5	233	5	13.153	FALSE	TRUE	FALSE	FALSE	Self	-0.002	-0.002
Scan: 7732 Run: B180630_21_Lumos_FO_IN_130_MycoDSSO_SCX13_hSAX_f17rep1 P1_SNEKLQGAEATGSSTTSGSGQSTQR P2_GGSSGDTKVK 4 8	B180630_21_Lumos_FO_IN_130_MycoDSSO_SCX13_hSAX_f17rep1	7732	P75347;P11311	FALSE	P75321;P75568;P75347;P11311	P75321;P75568;P75347;P11311	FALSE	SNEKLQGAEATGSSTTSGSGQSTQR	GGSSGDTKVK	16;251	41;186;41;276	25	10	4	8	19;254	48;193;48;283	3	13.153	FALSE	TRUE	FALSE	FALSE	Self	-0.002	-0.002
Scan: 13616 Run: B190704_11_HF_LS_IN_130_ECLP_DSSO_01_SCX20_hSAX05_rep1 P1_VGFFNPIASEKEEGTR P2_TGRNPQTGKEITIAAAK 11 9	B190704_11_HF_LS_IN_130_ECLP_DSSO_01_SCX20_hSAX05_rep1	13616	P0A7T3	FALSE	P0ACF4	P0ACF4	FALSE	VGFFNPIASEKEEGTR	TGRNPQTGKEITIAAAK	36	59	16	17	11	9	46	67	5	13.153	FALSE	TRUE	FALSE	FALSE	Between	0	0.001
Scan: 13961 Run: B190715_07_HF_LS_IN_130_ECLP_DSSO_01_SCX22_hSAX06_rep2 P1_LLDAHKGQLPTR P2_ISDAAQAHFAKLLANQEEGTQIR 6 11	B190715_07_HF_LS_IN_130_ECLP_DSSO_01_SCX22_hSAX06_rep2	13961	P63020	FALSE	P36683	P36683	FALSE	ISDAAQAHFAKLLANQEEGTQIR	LLDAHKGQLPTR	4	723	23	12	11	6	14	728	5	13.152	FALSE	TRUE	FALSE	FALSE	Between	0	0.001
Scan: 26599 Run: B180625_12_Lumos_LS_IN_130_MycoDSSO_SCX13_hSAX_f20_rep1 P1_TISPWDKETVFNSVKK P2_SVVDIAKDIVDLANR 15 7	B180625_12_Lumos_LS_IN_130_MycoDSSO_SCX13_hSAX_f20_rep1	26599	P75392	FALSE	P75391	P75391	FALSE	SVVDIAKDIVDLANR	TISPWDKETVFNSVKK	289	241	15	16	7	15	295	255	4	13.152	FALSE	TRUE	FALSE	FALSE	Between	0	0.001
Scan: 11569 Run: B180726_26_Lumos_FO_IN_130_MycoDSSO_SCX12_hSAX_f9t10_rep2 P1_VALEKLNQAK P2_VALEKLNQAK 5 5	B180726_26_Lumos_FO_IN_130_MycoDSSO_SCX12_hSAX_f9t10_rep2	11569	P75471	FALSE	P75471	P75471	FALSE	VALEKLNQAK	VALEKLNQAK	788	788	10	10	5	5	792	792	3	13.152	FALSE	TRUE	FALSE	FALSE	Self	-0.002	-0.002
Scan: 19852 Run: B190715_08_HF_LS_IN_130_ECLP_DSSO_01_SCX22_hSAX07_rep1 P1_HHcmCEKTYLVTLESPVADDTAEQFAK P2_DLTKPAVLEVITPTQVR 5 4	B190715_08_HF_LS_IN_130_ECLP_DSSO_01_SCX22_hSAX07_rep1	19852	P0AA43	FALSE	P0AA43	P0AA43	FALSE	HHcmCEKTYLVTLESPVADDTAEQFAK	DLTKPAVLEVITPTQVR	126	159	25	17	5	4	130	162	5	13.151	FALSE	TRUE	FALSE	FALSE	Self	-0.002	-0.002
Scan: 8865 Run: B180803_06_Lumos_FO_IN_130_MycoDSSO_SCX12_hSAX_f18_rep1 P1_IQEINNSLTSEKR P2_ANNDLVKQYNK 12 7	B180803_06_Lumos_FO_IN_130_MycoDSSO_SCX12_hSAX_f18_rep1	8865	P75395	FALSE	P75395	P75395	FALSE	IQEINNSLTSEKR	ANNDLVKQYNK	240	257	13	11	12	7	251	263	4	13.151	FALSE	TRUE	FALSE	FALSE	Self	-0.002	-0.002
Scan: 10020 Run: B190513_16_HF_LS_IN_130_ECLP_DSSO_01_SCX18_hSAX02_rep2 P1_NPQTGKEITIAAAK P2_IAAGADISKAAAGR 6 9	B190513_16_HF_LS_IN_130_ECLP_DSSO_01_SCX18_hSAX02_rep2	10020	P0ACF4	FALSE	P0ACF4	P0ACF4	FALSE	IAAGADISKAAAGR	NPQTGKEITIAAAK	10	62	14	14	9	6	18	67	4	13.151	FALSE	TRUE	FALSE	FALSE	Self	-0.002	-0.002
Scan: 5738 Run: B180726_04_Lumos_FO_IN_130_MycoDSSO_SCX11_hSAX_f9t11_rep1 P1_VTVKNPDGSTK P2_VTVKNPDGSTK 4 4	B180726_04_Lumos_FO_IN_130_MycoDSSO_SCX11_hSAX_f9t11_rep1	5738	P75344	FALSE	P75344	P75344	FALSE	VTVKNPDGSTK	VTVKNPDGSTK	81	81	11	11	4	4	84	84	4	13.15	FALSE	TRUE	FALSE	FALSE	Self	-0.002	-0.002
Scan: 13712 Run: B190715_18_HF_LS_IN_130_ECLP_DSSO_01_SCX22_hSAX04_rep1 P1_GLKGGHSGGEIHVGLGNANK P2_EKNLALLLDSVANDK 3 2	B190715_18_HF_LS_IN_130_ECLP_DSSO_01_SCX22_hSAX04_rep1	13712	P15288	FALSE	P15288	P15288	FALSE	EKNLALLLDSVANDK	GLKGGHSGGEIHVGLGNANK	295	210	15	20	2	3	296	212	5	13.15	FALSE	TRUE	FALSE	FALSE	Self	-0.002	-0.002
Scan: 19918 Run: B190704_04_HF_LS_IN_130_ECLP_DSSO_01_SCX20_hSAX07_rep1 P1_VALIENAEFVEGSDKLLR P2_DIFLLSPDAGAKPGHQVK 15 18	B190704_04_HF_LS_IN_130_ECLP_DSSO_01_SCX20_hSAX07_rep1	19918	P00959	FALSE	P00959	P00959	FALSE	VALIENAEFVEGSDKLLR	DIFLLSPDAGAKPGHQVK	583	660	18	18	15	18	597	677	5	13.15	FALSE	TRUE	FALSE	FALSE	Self	-0.002	-0.002
Scan: 33320 Run: B180705_39_Lumos_FO_IN_130_MycoDSSO_SCX14_hSAX_f26t27_rep2 P1_ANQDLSIIDEDIEELTTKNISNR P2_AFEAVAEKIADYLNEN 18 8	B180705_39_Lumos_FO_IN_130_MycoDSSO_SCX14_hSAX_f26t27_rep2	33320	P78022	FALSE	P75248	P75248	FALSE	ANQDLSIIDEDIEELTTKNISNR	AFEAVAEKIADYLNEN	183	121	23	16	18	8	200	128	4	13.15	FALSE	TRUE	FALSE	FALSE	Between	0	0.001
Scan: 21428 Run: B190513_05_HF_LS_IN_130_ECLP_DSSO_01_SCX18_hSAX07_rep2 P1_VGAATEVEoxMKEK P2_GYLSPYFINKPETGAVELESPFILLADKK 10 10	B190513_05_HF_LS_IN_130_ECLP_DSSO_01_SCX18_hSAX07_rep2	21428	P0A6F5	FALSE	P0A6F5	P0A6F5	FALSE	GYLSPYFINKPETGAVELESPFILLADKK	VGAATEVEoxMKEK	198	381	29	12	10	10	207	390	5	13.149	FALSE	TRUE	FALSE	FALSE	Self	-0.002	-0.002
Scan: 12037 Run: B190712_17_HF_LS_IN_130_ECLP_DSSO_01_SCX24_hSAX02_rep1 P1_TTILKHLPVGQR P2_TTILKHLPVGQR 5 5	B190712_17_HF_LS_IN_130_ECLP_DSSO_01_SCX24_hSAX02_rep1	12037	P0A6E4	FALSE	P0A6E4	P0A6E4	FALSE	TTILKHLPVGQR	TTILKHLPVGQR	2	2	12	12	5	5	6	6	4	13.149	FALSE	TRUE	FALSE	FALSE	Self	-0.002	-0.002
Scan: 15506 Run: B180803_11_Lumos_FO_IN_130_MycoDSSO_SCX12_hSAX_f20_rep1 P1_FQATDQKWSYTDLHSDQTK P2_AGGSGSNTTSSPGIGFKIPEQNNDSK 7 17	B180803_11_Lumos_FO_IN_130_MycoDSSO_SCX12_hSAX_f20_rep1	15506	P75142;P75411;P11311	FALSE	P11311	P11311	FALSE	AGGSGSNTTSSPGIGFKIPEQNNDSK	FQATDQKWSYTDLHSDQTK	143;298;1063	1018	26	19	17	7	159;314;1079	1024	4	13.148	FALSE	TRUE	FALSE	FALSE	Self	-0.002	-0.002
Scan: 17065 Run: B180803_05_Lumos_FO_IN_130_MycoDSSO_SCX12_hSAX_f17_rep2 P1_NVLESATVKINYYSSK P2_NFGDAKAQAAQR 9 6	B180803_05_Lumos_FO_IN_130_MycoDSSO_SCX12_hSAX_f17_rep2	17065	P75327	FALSE	P75327	P75327	FALSE	NVLESATVKINYYSSK	NFGDAKAQAAQR	591	840	16	12	9	6	599	845	3	13.148	FALSE	TRUE	FALSE	FALSE	Self	-0.002	-0.002
Scan: 24395 Run: B180726_23_Lumos_FO_IN_130_MycoDSSO_SCX11_hSAX_f24_rep1 P1_FTFDPKLNEFIYK P2_DVSYNVIVEKDK 6 10	B180726_23_Lumos_FO_IN_130_MycoDSSO_SCX11_hSAX_f24_rep1	24395	P75247	FALSE	P75247	P75247	FALSE	DVSYNVIVEKDK	FTFDPKLNEFIYK	694	646	12	13	10	6	703	651	4	13.148	FALSE	TRUE	FALSE	FALSE	Self	-0.002	-0.002
Scan: 14611 Run: B190513_18_HF_LS_IN_130_ECLP_DSSO_01_SCX18_hSAX01_rep2 P1_VLVAGTLNNAKTIR P2_SLGALSATAKSTFR 11 10	B190513_18_HF_LS_IN_130_ECLP_DSSO_01_SCX18_hSAX01_rep2	14611	P42588	FALSE	P42588	P42588	FALSE	VLVAGTLNNAKTIR	SLGALSATAKSTFR	413	184	14	14	11	10	423	193	4	13.148	FALSE	TRUE	FALSE	FALSE	Self	-0.002	-0.002
Scan: 11281 Run: B190513_12_HF_LS_IN_130_ECLP_DSSO_01_SCX18_hSAX05_rep2 P1_DAAAAVGKAVAER P2_AIAEQLKYTGNK 8 7	B190513_12_HF_LS_IN_130_ECLP_DSSO_01_SCX18_hSAX05_rep2	11281	P0C018	FALSE	P0C018	P0C018	FALSE	DAAAAVGKAVAER	AIAEQLKYTGNK	69	57	13	12	8	7	76	63	3	13.148	FALSE	TRUE	FALSE	FALSE	Self	-0.002	-0.002
Scan: 24457 Run: B190513_03_HF_LS_IN_130_ECLP_DSSO_01_SCX18_hSAX06_rep2 P1_RPDLMIDGPLQYDAAVMADVAKSK P2_ATVFIFPDLNTGNTTYKAVQR 22 17	B190513_03_HF_LS_IN_130_ECLP_DSSO_01_SCX18_hSAX06_rep2	24457	P0A9M8	FALSE	P0A9M8	P0A9M8	FALSE	RPDLMIDGPLQYDAAVMADVAKSK	ATVFIFPDLNTGNTTYKAVQR	616	649	24	21	22	17	637	665	5	13.148	FALSE	TRUE	FALSE	FALSE	Self	-0.002	-0.002
Scan: 21308 Run: B190712_03_HF_LS_IN_130_ECLP_DSSO_01_SCX24_hSAX06_rep2 P1_LESITVLPADDKGPVSVTK P2_AKLIEQQAVIAAL 12 2	B190712_03_HF_LS_IN_130_ECLP_DSSO_01_SCX24_hSAX06_rep2	21308	P07118	FALSE	P07118	P07118	FALSE	LESITVLPADDKGPVSVTK	AKLIEQQAVIAAL	850	939	19	13	12	2	861	940	3	13.148	FALSE	TRUE	FALSE	FALSE	Self	-0.002	-0.002
Scan: 13219 Run: B190715_06_HF_LS_IN_130_ECLP_DSSO_01_SCX22_hSAX06_rep1 P1_TGRNPQTGKEITIAAAK P2_DTLHLEGKELEFK 9 8	B190715_06_HF_LS_IN_130_ECLP_DSSO_01_SCX22_hSAX06_rep1	13219	P0ACF4	FALSE	P0AG67	P0AG67	FALSE	TGRNPQTGKEITIAAAK	DTLHLEGKELEFK	59	143	17	13	9	8	67	150	5	13.147	FALSE	TRUE	FALSE	FALSE	Between	0	0.001
Scan: 14341 Run: B190704_17_HF_LS_IN_130_ECLP_DSSO_01_SCX20_hSAX02_rep1 P1_KGSSLQQGFQKPAQAVNR P2_ILTGDKVTVELTPYDLSK 11 6	B190704_17_HF_LS_IN_130_ECLP_DSSO_01_SCX20_hSAX02_rep1	14341	P0A705	FALSE	P69222	P69222	FALSE	KGSSLQQGFQKPAQAVNR	ILTGDKVTVELTPYDLSK	291	47	18	18	11	6	301	52	5	13.147	FALSE	TRUE	FALSE	FALSE	Between	0	0.001
Scan: 5789 Run: B180726_05_Lumos_FO_IN_130_MycoDSSO_SCX11_hSAX_f9t11_rep2 P1_VTVKNPDGSTK P2_VTVKNPDGSTK 4 4	B180726_05_Lumos_FO_IN_130_MycoDSSO_SCX11_hSAX_f9t11_rep2	5789	P75344	FALSE	P75344	P75344	FALSE	VTVKNPDGSTK	VTVKNPDGSTK	81	81	11	11	4	4	84	84	3	13.147	FALSE	TRUE	FALSE	FALSE	Self	-0.002	-0.002
Scan: 12471 Run: B180703_19_Lumos_FO_IN_130_MycoDSSO_SCX14_hSAX_f21_rep1 P1_TKLESAVSDLSTK P2_TKEEEAEAMKSDPVK 2 10	B180703_19_Lumos_FO_IN_130_MycoDSSO_SCX14_hSAX_f21_rep1	12471	P75390	FALSE	P75390	P75390	FALSE	TKLESAVSDLSTK	TKEEEAEAMKSDPVK	201	273	13	15	2	10	202	282	4	13.147	FALSE	TRUE	FALSE	FALSE	Self	-0.002	-0.002
Scan: 17997 Run: B190513_11_HF_LS_IN_130_ECLP_DSSO_01_SCX18_hSAX05_rep1 P1_TNAALDTANTISSVKR P2_EQFNELIAPLVKR 15 12	B190513_11_HF_LS_IN_130_ECLP_DSSO_01_SCX18_hSAX05_rep1	17997	P0A6Z1	FALSE	P0A6Z1	P0A6Z1	FALSE	EQFNELIAPLVKR	TNAALDTANTISSVKR	298	72	13	16	12	15	309	86	4	13.147	FALSE	TRUE	FALSE	FALSE	Self	-0.002	-0.002
Scan: 15196 Run: B180803_05_Lumos_FO_IN_130_MycoDSSO_SCX12_hSAX_f17_rep2 P1_KVGNDIScmCNLGSLNIAK P2_ASSELALEKGK 1 9	B180803_05_Lumos_FO_IN_130_MycoDSSO_SCX12_hSAX_f17_rep2	15196	P78027	FALSE	P78027	P78027	FALSE	KVGNDIScmCNLGSLNIAK	ASSELALEKGK	406	507	17	11	1	9	406	515	3	13.147	FALSE	TRUE	FALSE	FALSE	Self	-0.002	-0.002
Scan: 19334 Run: B190513_03_HF_LS_IN_130_ECLP_DSSO_01_SCX18_hSAX06_rep2 P1_SANIALVLYKDGER P2_INALETVTIASKAGDEGK 10 12	B190513_03_HF_LS_IN_130_ECLP_DSSO_01_SCX18_hSAX06_rep2	19334	P0A7R1	FALSE	P60422	P60422	FALSE	INALETVTIASKAGDEGK	SANIALVLYKDGER	72	88	18	14	12	10	83	97	3	13.146	FALSE	TRUE	FALSE	FALSE	Between	0	0.001
Scan: 10506 Run: B190712_05_HF_LS_IN_130_ECLP_DSSO_01_SCX24_hSAX07_rep2 P1_oxMAEANKAFAHYR P2_MSNLVTSVVKHDEER 6 10	B190712_05_HF_LS_IN_130_ECLP_DSSO_01_SCX24_hSAX07_rep2	10506	P0A7G2	FALSE	P02359	P02359	FALSE	MSNLVTSVVKHDEER	oxMAEANKAFAHYR	109	144	15	12	10	6	118	149	6	13.146	FALSE	TRUE	FALSE	FALSE	Between	0	0.001
Scan: 12370 Run: B190704_12_HF_LS_IN_130_ECLP_DSSO_01_SCX20_hSAX05_rep2 P1_VKHPSEIVNVGDEITVK P2_IAAGADISKAAAGR 2 9	B190704_12_HF_LS_IN_130_ECLP_DSSO_01_SCX20_hSAX05_rep2	12370	P0ACF4	FALSE	P0AG67	P0AG67	FALSE	IAAGADISKAAAGR	VKHPSEIVNVGDEITVK	10	228	14	17	9	2	18	229	4	13.145	FALSE	TRUE	FALSE	FALSE	Between	0	0.001
Scan: 18699 Run: B180703_24_Lumos_FO_IN_130_MycoDSSO_SCX14_hSAX_f23_rep1 P1_TDQLLVYGIVNESELKSAR P2_LSESNAAKoxMNDDVDGIVR 16 8	B180703_24_Lumos_FO_IN_130_MycoDSSO_SCX14_hSAX_f23_rep1	18699	P75372;P75599;Q50341;P75319	FALSE	P11311	P11311	FALSE	TDQLLVYGIVNESELKSAR	LSESNAAKoxMNDDVDGIVR	426;223;712;348	1369	19	18	16	8	441;238;727;363	1376	4	13.145	FALSE	TRUE	FALSE	FALSE	Between	0	0.001
Scan: 19155 Run: B180703_28_Lumos_FO_IN_130_MycoDSSO_SCX14_hSAX_f24_rep1 P1_FNQNVDLKEFDELK P2_EHKDDLSTELLIK 8 3	B180703_28_Lumos_FO_IN_130_MycoDSSO_SCX14_hSAX_f24_rep1	19155	Q50313	FALSE	Q50313	Q50313	FALSE	EHKDDLSTELLIK	FNQNVDLKEFDELK	227	122	13	14	3	8	229	129	3	13.145	FALSE	TRUE	FALSE	FALSE	Self	-0.002	-0.002
Scan: 13969 Run: B190715_25_HF_LS_IN_130_ECLP_DSSO_01_SCX22_hSAX01_rep2 P1_FAALEAAGVKTVR P2_EHVTKPVVGYIAGVTAPKGK 10 18	B190715_25_HF_LS_IN_130_ECLP_DSSO_01_SCX22_hSAX01_rep2	13969	P0AGE9	FALSE	P0AGE9	P0AGE9	FALSE	FAALEAAGVKTVR	EHVTKPVVGYIAGVTAPKGK	263	224	13	20	10	18	272	241	4	13.145	FALSE	TRUE	FALSE	FALSE	Self	-0.002	-0.002
Scan: 11787 Run: B190712_18_HF_LS_IN_130_ECLP_DSSO_01_SCX24_hSAX02_rep2 P1_VEKAVESGDKKPLR P2_GPFIDLHLLKK 3 10	B190712_18_HF_LS_IN_130_ECLP_DSSO_01_SCX24_hSAX02_rep2	11787	P0A7U3	FALSE	P0A7U3	P0A7U3	FALSE	GPFIDLHLLKK	VEKAVESGDKKPLR	8	19	11	14	10	3	17	21	5	13.144	FALSE	TRUE	FALSE	FALSE	Self	-0.002	-0.002
Scan: 23605 Run: B190513_02_HF_LS_IN_130_ECLP_DSSO_01_SCX18_hSAX06_rep1 P1_SFGAPTITKDGVSVAR P2_EVASKANDAAGDGTTTATVLAQAIITEGLK 9 5	B190513_02_HF_LS_IN_130_ECLP_DSSO_01_SCX18_hSAX06_rep1	23605	P0A6F5	FALSE	P0A6F5	P0A6F5	FALSE	SFGAPTITKDGVSVAR	EVASKANDAAGDGTTTATVLAQAIITEGLK	43	76	16	30	9	5	51	80	4	13.144	FALSE	TRUE	FALSE	FALSE	Self	-0.002	-0.002
Scan: 17939 Run: B190513_08_HF_LS_IN_130_ECLP_DSSO_01_SCX18_hSAX09_rep1 P1_MVGGVTPGKGGTTHLGLPVFNTVR P2_LGLEGKLVQQFTK 9 6	B190513_08_HF_LS_IN_130_ECLP_DSSO_01_SCX18_hSAX09_rep1	17939	P0AGE9	FALSE	P0A836	P0A836	FALSE	MVGGVTPGKGGTTHLGLPVFNTVR	LGLEGKLVQQFTK	35	167	24	13	9	6	43	172	4	13.144	FALSE	TRUE	FALSE	FALSE	Between	0	0.001
Scan: 11321 Run: B190513_12_HF_LS_IN_130_ECLP_DSSO_01_SCX18_hSAX05_rep2 P1_DAAAAVGKAVAER P2_AIAEQLKYTGNK 8 7	B190513_12_HF_LS_IN_130_ECLP_DSSO_01_SCX18_hSAX05_rep2	11321	P0C018	FALSE	P0C018	P0C018	FALSE	DAAAAVGKAVAER	AIAEQLKYTGNK	69	57	13	12	8	7	76	63	4	13.144	FALSE	TRUE	FALSE	FALSE	Self	-0.002	-0.002
Scan: 18803 Run: B190704_12_HF_LS_IN_130_ECLP_DSSO_01_SCX20_hSAX05_rep2 P1_VTVQDAVEKIGNR P2_GHIINKGEAIGVIAAQSIGEPGTQLToxMR 9 6	B190704_12_HF_LS_IN_130_ECLP_DSSO_01_SCX20_hSAX05_rep2	18803	P0A8T7	FALSE	P0A800	P0A800	FALSE	GHIINKGEAIGVIAAQSIGEPGTQLToxMR	VTVQDAVEKIGNR	906	4	28	13	6	9	911	12	4	13.143	FALSE	TRUE	FALSE	FALSE	Between	0	0.001
Scan: 21701 Run: B190704_05_HF_LS_IN_130_ECLP_DSSO_01_SCX20_hSAX07_rep2 P1_IDEVVVFHPLGEQHIASIAQIQLKR P2_FQKVFVAEPSVEDTIAILR 24 3	B190704_05_HF_LS_IN_130_ECLP_DSSO_01_SCX20_hSAX07_rep2	21701	P63284;A0A7H2C767	FALSE	P63284;A0A7H2C767	P63284;A0A7H2C767	FALSE	FQKVFVAEPSVEDTIAILR	IDEVVVFHPLGEQHIASIAQIQLKR	333;185	757;609	19	25	3	24	335;187	780;632	6	13.143	FALSE	TRUE	FALSE	FALSE	Self	-0.002	-0.002
Scan: 13877 Run: B190712_03_HF_LS_IN_130_ECLP_DSSO_01_SCX24_hSAX06_rep2 P1_NNKGEVITKGGVSHWLEGR P2_GAKcmCEEIANELTR 9 3	B190712_03_HF_LS_IN_130_ECLP_DSSO_01_SCX24_hSAX06_rep2	13877	P76550	FALSE	P76550	P76550	FALSE	NNKGEVITKGGVSHWLEGR	GAKcmCEEIANELTR	43	26	19	13	9	3	51	28	5	13.142	FALSE	TRUE	FALSE	FALSE	Self	-0.002	-0.002
Scan: 12240 Run: B190715_08_HF_LS_IN_130_ECLP_DSSO_01_SCX22_hSAX07_rep1 P1_DKWAHTSVQDR P2_DIDLALDAAHKVK 2 11	B190715_08_HF_LS_IN_130_ECLP_DSSO_01_SCX22_hSAX07_rep1	12240	P37685	FALSE	P37685	P37685	FALSE	DIDLALDAAHKVK	DKWAHTSVQDR	63	76	13	11	11	2	73	77	4	13.142	FALSE	TRUE	FALSE	FALSE	Self	-0.002	-0.002
Scan: 18894 Run: B190704_11_HF_LS_IN_130_ECLP_DSSO_01_SCX20_hSAX05_rep1 P1_VTVQDAVEKIGNR P2_GHIINKGEAIGVIAAQSIGEPGTQLToxMR 9 6	B190704_11_HF_LS_IN_130_ECLP_DSSO_01_SCX20_hSAX05_rep1	18894	P0A8T7	FALSE	P0A800	P0A800	FALSE	GHIINKGEAIGVIAAQSIGEPGTQLToxMR	VTVQDAVEKIGNR	906	4	28	13	6	9	911	12	5	13.142	FALSE	TRUE	FALSE	FALSE	Between	0	0.001
Scan: 18847 Run: B180726_14_Lumos_FO_IN_130_MycoDSSO_SCX11_hSAX_f21_rep2 P1_NFQKASDEAALQK P2_ENDLLIFEKQLR 4 9	B180726_14_Lumos_FO_IN_130_MycoDSSO_SCX11_hSAX_f21_rep2	18847	P75471	FALSE	P75471	P75471	FALSE	ENDLLIFEKQLR	NFQKASDEAALQK	514	1134	12	13	9	4	522	1137	4	13.142	FALSE	TRUE	FALSE	FALSE	Self	-0.002	-0.002
Scan: 17652 Run: B190704_04_HF_LS_IN_130_ECLP_DSSO_01_SCX20_hSAX07_rep1 P1_NQAFKNGEFIEITEK P2_IKYAMIGDPTGALTR 5 2	B190704_04_HF_LS_IN_130_ECLP_DSSO_01_SCX20_hSAX07_rep1	17652	P0AE08	FALSE	P0AE08	P0AE08	FALSE	IKYAMIGDPTGALTR	NQAFKNGEFIEITEK	92	13	15	15	2	5	93	17	4	13.142	FALSE	TRUE	FALSE	FALSE	Self	-0.002	-0.002
Scan: 18727 Run: B180625_17_Lumos_LS_IN_130_MycoDSSO_SCX13_hSAX_f21_rep1 P1_LIKIDGSFETEPVK P2_LASDNTHLVDQNLFNKTEGK 3 16	B180625_17_Lumos_LS_IN_130_MycoDSSO_SCX13_hSAX_f21_rep1	18727	P75579	FALSE	P75579	P75579	FALSE	LASDNTHLVDQNLFNKTEGK	LIKIDGSFETEPVK	120	6	20	14	16	3	135	8	4	13.142	FALSE	TRUE	FALSE	FALSE	Self	-0.002	-0.002
Scan: 21703 Run: B190513_04_HF_LS_IN_130_ECLP_DSSO_01_SCX18_hSAX07_rep1 P1_VGAATEVEMKEK P2_GYLSPYFINKPETGAVELESPFILLADKK 10 10	B190513_04_HF_LS_IN_130_ECLP_DSSO_01_SCX18_hSAX07_rep1	21703	P0A6F5	FALSE	P0A6F5	P0A6F5	FALSE	GYLSPYFINKPETGAVELESPFILLADKK	VGAATEVEMKEK	198	381	29	12	10	10	207	390	6	13.142	FALSE	TRUE	FALSE	FALSE	Self	-0.002	-0.002
Scan: 13500 Run: B190704_04_HF_LS_IN_130_ECLP_DSSO_01_SCX20_hSAX07_rep1 P1_YADYQQIQFNHDKAYWNNLK P2_INEVTATAVKR 13 10	B190704_04_HF_LS_IN_130_ECLP_DSSO_01_SCX20_hSAX07_rep1	13500	P33136	FALSE	P33136	P33136	FALSE	INEVTATAVKR	YADYQQIQFNHDKAYWNNLK	95	56	11	20	10	13	104	68	4	13.142	FALSE	TRUE	FALSE	FALSE	Self	-0.002	-0.002
Scan: 15272 Run: B190704_07_HF_LS_IN_130_ECLP_DSSO_01_SCX20_hSAX08_rep2 P1_ALTKAEMSEYLFDK P2_ALTKAEMSEYLFDK 4 4	B190704_07_HF_LS_IN_130_ECLP_DSSO_01_SCX20_hSAX08_rep2	15272	P0A6X7	FALSE	P0A6X7	P0A6X7	FALSE	ALTKAEMSEYLFDK	ALTKAEMSEYLFDK	2	2	14	14	4	4	5	5	5	13.141	FALSE	TRUE	FALSE	FALSE	Self	-0.002	-0.002
Scan: 13963 Run: B180625_14_Lumos_LS_IN_130_MycoDSSO_SCX13_hSAX_f20_rep2 P1_TEQKLSAFDQK P2_TEQKLSAFDQK 4 4	B180625_14_Lumos_LS_IN_130_MycoDSSO_SCX13_hSAX_f20_rep2	13963	P75471	FALSE	P75471	P75471	FALSE	TEQKLSAFDQK	TEQKLSAFDQK	1705	1705	11	11	4	4	1708	1708	3	13.141	FALSE	TRUE	FALSE	FALSE	Self	-0.002	-0.002
Scan: 22537 Run: B180711_04_Lumos_FO_IN_130_MycoDSSO_SCX11_hSAX_f17_rep2 P1_VVMNVLFLANGNYNKALK P2_ASSELALEKGK 15 9	B180711_04_Lumos_FO_IN_130_MycoDSSO_SCX11_hSAX_f17_rep2	22537	P78027	FALSE	P78027	P78027	FALSE	VVMNVLFLANGNYNKALK	ASSELALEKGK	128	507	18	11	15	9	142	515	4	13.141	FALSE	TRUE	FALSE	FALSE	Self	-0.002	-0.002
Scan: 19695 Run: B190715_08_HF_LS_IN_130_ECLP_DSSO_01_SCX22_hSAX07_rep1 P1_VKHPSEIVNVGDEITVK P2_SGKSELEAFEVALENVRPTVEVK 2 3	B190715_08_HF_LS_IN_130_ECLP_DSSO_01_SCX22_hSAX07_rep1	19695	P0AG67	FALSE	P02359	P02359	FALSE	VKHPSEIVNVGDEITVK	SGKSELEAFEVALENVRPTVEVK	228	54	17	23	2	3	229	56	6	13.141	FALSE	TRUE	FALSE	FALSE	Between	0	0.001
Scan: 14012 Run: B180726_14_Lumos_FO_IN_130_MycoDSSO_SCX11_hSAX_f21_rep2 P1_YDQIDKAPEEK P2_AVVTGIEMFKK 6 10	B180726_14_Lumos_FO_IN_130_MycoDSSO_SCX11_hSAX_f21_rep2	14012	P23568	FALSE	P23568	P23568	FALSE	AVVTGIEMFKK	YDQIDKAPEEK	254	47	11	11	10	6	263	52	4	13.141	FALSE	TRUE	FALSE	FALSE	Self	-0.002	-0.002
Scan: 15346 Run: B180723_09_Lumos_FO_IN_130_MycoDSSO_SCX14_hSAX_f15t16_rep1 P1_oxMDLLTTANKTPR P2_KTANLVDHIYKG 9 1	B180723_09_Lumos_FO_IN_130_MycoDSSO_SCX14_hSAX_f15t16_rep1	15346	P75483	FALSE	P75483	P75483	FALSE	oxMDLLTTANKTPR	KTANLVDHIYKG	1	195	12	12	9	1	9	195	5	13.141	FALSE	TRUE	FALSE	FALSE	Self	-0.002	-0.002
Scan: 12822 Run: B190715_08_HF_LS_IN_130_ECLP_DSSO_01_SCX22_hSAX07_rep1 P1_NMSKAEAFEESVR P2_MKMYPHEFSGGMR 4 2	B190715_08_HF_LS_IN_130_ECLP_DSSO_01_SCX22_hSAX07_rep1	12822	P76027	FALSE	P76027	P76027	FALSE	NMSKAEAFEESVR	MKMYPHEFSGGMR	136	162	13	13	4	2	139	163	4	13.14	FALSE	TRUE	FALSE	FALSE	Self	-0.002	-0.002
Scan: 22243 Run: B190704_07_HF_LS_IN_130_ECLP_DSSO_01_SCX20_hSAX08_rep2 P1_VEGWENAEAAKAEIVASFER P2_EYDHIKDVNDLPELLK 11 6	B190704_07_HF_LS_IN_130_ECLP_DSSO_01_SCX20_hSAX08_rep2	22243	P0A7A9	FALSE	P0A7A9	P0A7A9	FALSE	VEGWENAEAAKAEIVASFER	EYDHIKDVNDLPELLK	153	117	20	16	11	6	163	122	5	13.14	FALSE	TRUE	FALSE	FALSE	Self	-0.002	-0.002
Scan: 15706 Run: B190704_14_HF_LS_IN_130_ECLP_DSSO_01_SCX20_hSAX04_rep2 P1_VVFNEITKNAIR P2_TINKYLGSDYVVK 8 4	B190704_14_HF_LS_IN_130_ECLP_DSSO_01_SCX20_hSAX04_rep2	15706	P06612	FALSE	P06612	P06612	FALSE	VVFNEITKNAIR	TINKYLGSDYVVK	137	16	12	13	8	4	144	19	4	13.14	FALSE	TRUE	FALSE	FALSE	Self	-0.002	-0.002
Scan: 13601 Run: B190712_13_HF_LS_IN_130_ECLP_DSSO_01_SCX24_hSAX05_rep2 P1_HAVTEASPoxMVKAK P2_DIATLKNYITESGK 11 6	B190712_13_HF_LS_IN_130_ECLP_DSSO_01_SCX24_hSAX05_rep2	13601	P0A7T7	FALSE	P02358	P02358	FALSE	DIATLKNYITESGK	HAVTEASPoxMVKAK	25	94	14	13	6	11	30	104	4	13.14	FALSE	TRUE	FALSE	FALSE	Between	0	0.001
Scan: 13711 Run: B190715_19_HF_LS_IN_130_ECLP_DSSO_01_SCX22_hSAX03_rep1 P1_KGSSLQQGFQKPAQAVNR P2_EGTLHKGDIVLcmCGFEYGR 1 6	B190715_19_HF_LS_IN_130_ECLP_DSSO_01_SCX22_hSAX03_rep1	13711	P0A705	FALSE	P0A705	P0A705	FALSE	KGSSLQQGFQKPAQAVNR	EGTLHKGDIVLcmCGFEYGR	291	588	18	18	1	6	291	593	5	13.139	FALSE	TRUE	FALSE	FALSE	Self	-0.002	-0.002
Scan: 15234 Run: B180723_07_Lumos_FO_IN_130_MycoDSSO_SCX14_hSAX_f12t14_rep2 P1_VGQLAKTLAVANK P2_LDGKTAYTAGAYHDLAK 6 4	B180723_07_Lumos_FO_IN_130_MycoDSSO_SCX14_hSAX_f12t14_rep2	15234	P75442	FALSE	P75442	P75442	FALSE	VGQLAKTLAVANK	LDGKTAYTAGAYHDLAK	200	213	13	17	6	4	205	216	4	13.139	FALSE	TRUE	FALSE	FALSE	Self	-0.002	-0.002
Scan: 16369 Run: B190715_16_HF_LS_IN_130_ECLP_DSSO_01_SCX22_hSAX05_rep1 P1_cmCDFVSVPTHPTITKLR P2_KAGVPVLIDPKGTDFER 14 11	B190715_16_HF_LS_IN_130_ECLP_DSSO_01_SCX22_hSAX05_rep1	16369	P76658	FALSE	P76658	P76658	FALSE	KAGVPVLIDPKGTDFER	cmCDFVSVPTHPTITKLR	169	93	17	16	11	14	179	106	6	13.139	FALSE	TRUE	FALSE	FALSE	Self	-0.002	-0.002
Scan: 19049 Run: B190513_05_HF_LS_IN_130_ECLP_DSSO_01_SCX18_hSAX07_rep2 P1_YcmCMAQNYLPAIKDGDK P2_VKEGDPNLGVIAETLTEHGTR 12 2	B190513_05_HF_LS_IN_130_ECLP_DSSO_01_SCX18_hSAX07_rep2	19049	P04425	FALSE	P04425	P04425	FALSE	YcmCMAQNYLPAIKDGDK	VKEGDPNLGVIAETLTEHGTR	194	173	16	21	12	2	205	174	5	13.139	FALSE	TRUE	FALSE	FALSE	Self	-0.002	-0.002
Scan: 28077 Run: B180803_14_Lumos_FO_IN_130_MycoDSSO_SCX12_hSAX_f22_rep2 P1_LVQSTPMFNISLKTQDFINK P2_DLDDNFLQKLQQcmCHFQR 13 9	B180803_14_Lumos_FO_IN_130_MycoDSSO_SCX12_hSAX_f22_rep2	28077	P75508	FALSE	P75508	P75508	FALSE	LVQSTPMFNISLKTQDFINK	DLDDNFLQKLQQcmCHFQR	231	78	20	17	13	9	243	86	4	13.138	FALSE	TRUE	FALSE	FALSE	Self	-0.002	-0.002
Scan: 19414 Run: B190704_09_HF_LS_IN_130_ECLP_DSSO_01_SCX20_hSAX10_rep1 P1_NELSSYKQLPLNFYQIQTK P2_KERPGVoxMFADoxMELIGIPHTIVLGDR 7 1	B190704_09_HF_LS_IN_130_ECLP_DSSO_01_SCX20_hSAX10_rep1	19414	P16659	FALSE	P16659	P16659	FALSE	KERPGVoxMFADoxMELIGIPHTIVLGDR	NELSSYKQLPLNFYQIQTK	513	120	25	19	1	7	513	126	5	13.138	FALSE	TRUE	FALSE	FALSE	Self	-0.002	-0.002
Scan: 7350 Run: B190704_04_HF_LS_IN_130_ECLP_DSSO_01_SCX20_hSAX07_rep1 P1_YTAAITGAEGKIHR P2_EAAATAGEKEDAPR 11 9	B190704_04_HF_LS_IN_130_ECLP_DSSO_01_SCX20_hSAX07_rep1	7350	P02358	FALSE	P45577	P45577	FALSE	YTAAITGAEGKIHR	EAAATAGEKEDAPR	25	123	14	14	11	9	35	131	5	13.138	FALSE	TRUE	FALSE	FALSE	Between	0	0.001
Scan: 6717 Run: B190715_19_HF_LS_IN_130_ECLP_DSSO_01_SCX22_hSAX03_rep1 P1_TGRNPQTGKEIK P2_NPKTGEDIPITAR 9 3	B190715_19_HF_LS_IN_130_ECLP_DSSO_01_SCX22_hSAX03_rep1	6717	P0A6X7	FALSE	P0ACF0	P0ACF0	FALSE	NPKTGEDIPITAR	TGRNPQTGKEIK	64	59	13	12	3	9	66	67	4	13.137	FALSE	TRUE	FALSE	FALSE	Between	0	0.001
Scan: 20034 Run: B190704_11_HF_LS_IN_130_ECLP_DSSO_01_SCX20_hSAX05_rep1 P1_LLDNAAADLAAISGQKPLITK P2_ITLNoxMGVGEAIADKK 16 14	B190704_11_HF_LS_IN_130_ECLP_DSSO_01_SCX20_hSAX05_rep1	20034	P62399	FALSE	P62399	P62399	FALSE	LLDNAAADLAAISGQKPLITK	ITLNoxMGVGEAIADKK	49	34	21	15	16	14	64	47	4	13.137	FALSE	TRUE	FALSE	FALSE	Self	-0.002	-0.002
Scan: 19115 Run: B190704_02_HF_LS_IN_130_ECLP_DSSO_01_SCX20_hSAX06_rep1 P1_TRPDLSEIFDDSSKAK P2_NTNITGVIVNKLNAPVDEQGR 14 11	B190704_02_HF_LS_IN_130_ECLP_DSSO_01_SCX20_hSAX06_rep1	19115	P0A9M8	FALSE	P0A9M8	P0A9M8	FALSE	NTNITGVIVNKLNAPVDEQGR	TRPDLSEIFDDSSKAK	164	185	21	16	11	14	174	198	4	13.137	FALSE	TRUE	FALSE	FALSE	Self	-0.002	-0.002
Scan: 16467 Run: B190715_06_HF_LS_IN_130_ECLP_DSSO_01_SCX22_hSAX06_rep1 P1_VPGLDHKHNLQITK P2_TPELNLFKESWQDLPQNK 7 8	B190715_06_HF_LS_IN_130_ECLP_DSSO_01_SCX22_hSAX06_rep1	16467	P0AC53	FALSE	P0AC53	P0AC53	FALSE	VPGLDHKHNLQITK	TPELNLFKESWQDLPQNK	390	354	14	18	7	8	396	361	3	13.137	FALSE	TRUE	FALSE	FALSE	Self	-0.002	-0.002
Scan: 20203 Run: B190704_05_HF_LS_IN_130_ECLP_DSSO_01_SCX20_hSAX07_rep2 P1_THAPVDFDTAVASTITSHDAGYINKQLEK P2_EMLLDAMENPEKYPQLTIR 25 12	B190704_05_HF_LS_IN_130_ECLP_DSSO_01_SCX20_hSAX07_rep2	20203	P09373	FALSE	P09373	P09373	FALSE	THAPVDFDTAVASTITSHDAGYINKQLEK	EMLLDAMENPEKYPQLTIR	68	714	29	19	25	12	92	725	6	13.137	FALSE	TRUE	FALSE	FALSE	Self	-0.002	-0.002
Scan: 7476 Run: B190715_19_HF_LS_IN_130_ECLP_DSSO_01_SCX22_hSAX03_rep1 P1_TGRNPQTGKEIK P2_ScmCEKAGVLAEVR 9 4	B190715_19_HF_LS_IN_130_ECLP_DSSO_01_SCX22_hSAX03_rep1	7476	P68679	FALSE	P0ACF0	P0ACF0	FALSE	ScmCEKAGVLAEVR	TGRNPQTGKEIK	22	59	12	12	4	9	25	67	4	13.136	FALSE	TRUE	FALSE	FALSE	Between	0	0.001
Scan: 18649 Run: B180726_23_Lumos_FO_IN_130_MycoDSSO_SCX11_hSAX_f24_rep1 P1_INTLQSEEGIILPHPQKYK P2_DVNDGKLVGYSDPSDFR 17 6	B180726_23_Lumos_FO_IN_130_MycoDSSO_SCX11_hSAX_f24_rep1	18649	P75376	FALSE	P75376	P75376	FALSE	INTLQSEEGIILPHPQKYK	DVNDGKLVGYSDPSDFR	589	704	19	17	17	6	605	709	5	13.136	FALSE	TRUE	FALSE	FALSE	Self	-0.002	-0.002
Scan: 17522 Run: B180703_20_Lumos_FO_IN_130_MycoDSSO_SCX14_hSAX_f21_rep2 P1_NKHFAQALVDELNK P2_ALVVYNKTDFDK 2 7	B180703_20_Lumos_FO_IN_130_MycoDSSO_SCX14_hSAX_f21_rep2	17522	P75098	FALSE	P75098	P75098	FALSE	NKHFAQALVDELNK	ALVVYNKTDFDK	23	11	14	12	2	7	24	17	4	13.135	FALSE	TRUE	FALSE	FALSE	Self	-0.002	-0.002
Scan: 11968 Run: B180711_06_Lumos_FO_IN_130_MycoDSSO_SCX11_hSAX_f19_rep2 P1_TFKESGcmCQAIIcmCDTAGR P2_GTQAPDQTTKEAVK 3 10	B180711_06_Lumos_FO_IN_130_MycoDSSO_SCX11_hSAX_f19_rep2	11968	P75054	FALSE	P75054	P75054	FALSE	TFKESGcmCQAIIcmCDTAGR	GTQAPDQTTKEAVK	176	162	17	14	3	10	178	171	4	13.135	FALSE	TRUE	FALSE	FALSE	Self	-0.002	-0.002
Scan: 18119 Run: B190712_05_HF_LS_IN_130_ECLP_DSSO_01_SCX24_hSAX07_rep2 P1_HAVTEASPoxMVKAK P2_FTAEGVQEIDYKDIATLKNYITESGK 11 18	B190712_05_HF_LS_IN_130_ECLP_DSSO_01_SCX24_hSAX07_rep2	18119	P0A7T7	FALSE	P02358	P02358	FALSE	FTAEGVQEIDYKDIATLKNYITESGK	HAVTEASPoxMVKAK	13	94	26	13	18	11	30	104	5	13.135	FALSE	TRUE	FALSE	FALSE	Between	0	0.001
Scan: 16810 Run: B180703_14_Lumos_FO_IN_130_MycoDSSO_SCX14_hSAX_f20_rep1 P1_HIGENTLSKTNLDK P2_ALKEFGNQQEGQPLSFLK 9 3	B180703_14_Lumos_FO_IN_130_MycoDSSO_SCX14_hSAX_f20_rep1	16810	P75556	FALSE	P75556	P75556	FALSE	ALKEFGNQQEGQPLSFLK	HIGENTLSKTNLDK	297	580	18	14	3	9	299	588	4	13.135	FALSE	TRUE	FALSE	FALSE	Self	-0.002	-0.002
[truncated: 17,756 more rows]

## Sheet: PeptidePair_rescoring_1%
PeptidePairID	PSMIDs	Protein1	Name1	Description1	Decoy1	Protein2	Name2	Description2	Decoy2	Peptide1	Peptide2	Start1	Start2	FromSite	ToSite	Score	isDecoy	isTT	isTD	isDD	fdrGroup	fdr	PEP
[truncated: 12,537 more rows]

## Sheet: PPI_rescoring_1%
ProteinGroupPairID	LinkIDs	PeptidePairIDs	PSMIDs	Protein1	isDecoy1	Protein2	isDecoy2	Score	isDecoy	isTT	isTD	isDD	count PSMs	count peptide pairs	count links	fdrGroup	fdr	PEP
[truncated: 2,456 more rows]

[truncated: 3 more sheets: CSM_xisearch_1%, PeptidePair_xisearch_1%, PPI_xisearch_1%]
