# Supplementary material for: Prosit-XL: enhanced cross-linked peptide identification by fragment intensity prediction to study protein interactions and structures
Source: Nat Commun. 2025 Jul 1;16:5429. doi: 10.1038/s41467-025-61203-4 (PMC12214610; doi:10.1038/s41467-025-61203-4)
Supplement: Supplementary file 10 — Source Data [file 41467_2025_61203_MOESM10_ESM.zip]

Archive with 5 entries (5 files):
- source_data/List_MS_Files.xlsx
- source_data/xiFDR_output_MycoEcoliDataset.xlsx
- source_data/xiFDR_output_SyntheticPeptide.xlsx
- source_data/xiFDR_output_SyntheticProteins.xlsx
- source_data/xiFDR_output_VirusDataset.xlsx
