# Supplementary material for: Prosit-XL: enhanced cross-linked peptide identification by fragment intensity prediction to study protein interactions and structures
Source: Nat Commun. 2025 Jul 1;16:5429. doi: 10.1038/s41467-025-61203-4 (PMC12214610; doi:10.1038/s41467-025-61203-4)
Supplement: Supplementary file 10 — Source Data [file 41467_2025_61203_MOESM10_ESM.zip › source_data/xiFDR_output_SyntheticPeptide.xlsx]

## Sheet: Legend
Supplementary Table 2 | xiFDR’outputs (identified CSMs, Peptide Pair, and PPIs) of synthetic peptide dataset for rep1, rep2, and rep3
"Identied CSMs"
	Column	Description
	PSMID	a unique ID for the PSM - if not given will be defined based on run and scan
	run	raw file name that the spectrum derived from
	scan	scan number within that run
	Protein1	a name for the first protein
	Protein2	a name for the second protein
	Decoy1	is the first peptide from the decoy database
	Decoy2	is the second peptide from the decoy database
	PepSeq1	sequence of the first peptide
	PepSeq2	sequence of the second peptide
	PepPos1	position(s) of the first peptide in the protein(s)
	PepPos2	position(s) of the second peptide in the protein(s)
	PeptideLength1	length (in amino acids) of the first peptide - if not given, then it will be guessed from the sequence
	PeptideLength2	length (in amino acids) of the second peptide - if not given, then it will be guessed from the sequence
	LinkPos1	position of crosslinker in the first peptide
	LinkPos2	position of crosslinker in the second peptide
	ProteinLinkPos1	protein accession number(s) for the source of the first peptide
	ProteinLinkPos2	protein accession number(s) for the source of the second peptide
	Charge	charge state of the precursor ion
	fdrGroup	self or between links
	fdr	FDR
	PEP	poterior error probability
"Identied Peptide Pairs"
	Column	Description
	PeptidePairID	a unique ID for the PeptidePairID
	start 1	position of first AA of the first peptide in the protein sequence
	start2	position of first AA of the second peptide in the protein sequence
	FromSite	position of crosslinker in the first peptide
	ToSite	position of crosslinker in the second peptide
"Identied PPIs"
	Column	Description
	ProteinGroupPairID	a unique ID for the ProteinGroupPairID
	count PSMs	Number of Identified PSMs for PPI
	count peptide pairs	Number of Identified peptide pair for PPI
	count links	Number of Identified UXLs for PPI

## Sheet: CSM_rescoring_rep1_1%
PSMID	run	scan	Protein1	Name1	Description1	Decoy1	Protein2	Name2	Description2	Decoy2	PepSeq1	PepSeq2	PepPos1	PepPos2	PeptideLength1	PeptideLength2	LinkPos1	LinkPos2	ProteinLinkPos1	ProteinLinkPos2	Charge	Score	isDecoy	isTT	isTD	isDD	fdrGroup	fdr	PEP
Scan: 32804 Run: 20210203_QExHFX3_RSLC10_DSSO_mainlib_rep1 P1_VVEPLITLAKTDSVANR P2_DIDGHDAASIKR 10 11	20210203_QExHFX3_RSLC10_DSSO_mainlib_rep1	32804	sg|P0AG44|RL17_ECOLI 50S ribosomal protein L17 OS=Escherichia coli (strain K12) GN=rplQ PE=1 SV=1			FALSE	sg|P27302|TKT1_ECOLI Transketolase 1 OS=Escherichia coli (strain K12) GN=tktA PE=1 SV=5	sg|P27302|TKT1_ECOLI Transketolase 1 OS=Escherichia coli (strain K12) GN=tktA PE=1 SV=5		FALSE	VVEPLITLAKTDSVANR	DIDGHDAASIKR	47	215	17	12	10	11	56	225	4	46.229	FALSE	TRUE	FALSE	FALSE	Between	0	0.001
Scan: 42723 Run: 20210203_QExHFX3_RSLC10_DSSO_mainlib_rep1 P1_VVEPLITLAKTDSVANR P2_VVEPLITLAKTDSVANR 10 10	20210203_QExHFX3_RSLC10_DSSO_mainlib_rep1	42723	sg|P0AG44|RL17_ECOLI 50S ribosomal protein L17 OS=Escherichia coli (strain K12) GN=rplQ PE=1 SV=1			FALSE	sg|P0AG44|RL17_ECOLI 50S ribosomal protein L17 OS=Escherichia coli (strain K12) GN=rplQ PE=1 SV=1	sg|P0AG44|RL17_ECOLI 50S ribosomal protein L17 OS=Escherichia coli (strain K12) GN=rplQ PE=1 SV=1		FALSE	VVEPLITLAKTDSVANR	VVEPLITLAKTDSVANR	47	47	17	17	10	10	56	56	5	46.11	FALSE	TRUE	FALSE	FALSE	Self	-0.004	0
Scan: 31917 Run: 20210203_QExHFX3_RSLC10_DSSO_mainlib_rep1 P1_LSYDTEASIAKAK P2_LSYDTEASIAKAK 11 11	20210203_QExHFX3_RSLC10_DSSO_mainlib_rep1	31917	sg|P0A870|TALB_ECOLI Transaldolase B OS=Escherichia coli (strain K12) GN=talB PE=1 SV=2			FALSE	sg|P0A870|TALB_ECOLI Transaldolase B OS=Escherichia coli (strain K12) GN=talB PE=1 SV=2	sg|P0A870|TALB_ECOLI Transaldolase B OS=Escherichia coli (strain K12) GN=talB PE=1 SV=2		FALSE	LSYDTEASIAKAK	LSYDTEASIAKAK	101	101	13	13	11	11	111	111	3	46.066	FALSE	TRUE	FALSE	FALSE	Self	-0.004	0
Scan: 20813 Run: 20210203_QExHFX3_RSLC10_DSSO_mainlib_rep1 P1_MAHIEKQAGELQEK P2_MAHIEKQAGELQEK 6 6	20210203_QExHFX3_RSLC10_DSSO_mainlib_rep1	20813	sg|P0A7W1|RS5_ECOLI 30S ribosomal protein S5 OS=Escherichia coli (strain K12) GN=rpsE PE=1 SV=2			FALSE	sg|P0A7W1|RS5_ECOLI 30S ribosomal protein S5 OS=Escherichia coli (strain K12) GN=rpsE PE=1 SV=2	sg|P0A7W1|RS5_ECOLI 30S ribosomal protein S5 OS=Escherichia coli (strain K12) GN=rpsE PE=1 SV=2		FALSE	MAHIEKQAGELQEK	MAHIEKQAGELQEK	1	1	14	14	6	6	6	6	4	45.985	FALSE	TRUE	FALSE	FALSE	Self	-0.004	0
Scan: 18389 Run: 20210203_QExHFX3_RSLC10_DSSO_mainlib_rep1 P1_DIDGHDAASIKR P2_DIDGHDAASIKR 11 11	20210203_QExHFX3_RSLC10_DSSO_mainlib_rep1	18389	sg|P27302|TKT1_ECOLI Transketolase 1 OS=Escherichia coli (strain K12) GN=tktA PE=1 SV=5			FALSE	sg|P27302|TKT1_ECOLI Transketolase 1 OS=Escherichia coli (strain K12) GN=tktA PE=1 SV=5	sg|P27302|TKT1_ECOLI Transketolase 1 OS=Escherichia coli (strain K12) GN=tktA PE=1 SV=5		FALSE	DIDGHDAASIKR	DIDGHDAASIKR	215	215	12	12	11	11	225	225	3	45.868	FALSE	TRUE	FALSE	FALSE	Self	-0.004	0
Scan: 43127 Run: 20210203_QExHFX3_RSLC10_DSSO_mainlib_rep1 P1_VVEPLITLAKTDSVANR P2_VVEPLITLAKTDSVANR 10 10	20210203_QExHFX3_RSLC10_DSSO_mainlib_rep1	43127	sg|P0AG44|RL17_ECOLI 50S ribosomal protein L17 OS=Escherichia coli (strain K12) GN=rplQ PE=1 SV=1			FALSE	sg|P0AG44|RL17_ECOLI 50S ribosomal protein L17 OS=Escherichia coli (strain K12) GN=rplQ PE=1 SV=1	sg|P0AG44|RL17_ECOLI 50S ribosomal protein L17 OS=Escherichia coli (strain K12) GN=rplQ PE=1 SV=1		FALSE	VVEPLITLAKTDSVANR	VVEPLITLAKTDSVANR	47	47	17	17	10	10	56	56	4	45.84	FALSE	TRUE	FALSE	FALSE	Self	-0.004	0
Scan: 20801 Run: 20210203_QExHFX3_RSLC10_DSSO_mainlib_rep1 P1_MAHIEKQAGELQEK P2_MAHIEKQAGELQEK 6 6	20210203_QExHFX3_RSLC10_DSSO_mainlib_rep1	20801	sg|P0A7W1|RS5_ECOLI 30S ribosomal protein S5 OS=Escherichia coli (strain K12) GN=rpsE PE=1 SV=2			FALSE	sg|P0A7W1|RS5_ECOLI 30S ribosomal protein S5 OS=Escherichia coli (strain K12) GN=rpsE PE=1 SV=2	sg|P0A7W1|RS5_ECOLI 30S ribosomal protein S5 OS=Escherichia coli (strain K12) GN=rpsE PE=1 SV=2		FALSE	MAHIEKQAGELQEK	MAHIEKQAGELQEK	1	1	14	14	6	6	6	6	5	45.715	FALSE	TRUE	FALSE	FALSE	Self	-0.004	0
Scan: 35647 Run: 20210203_QExHFX3_RSLC10_DSSO_mainlib_rep1 P1_VVSMPSTDAFDKQDAAYR P2_VVSMPSTDAFDKQDAAYR 12 12	20210203_QExHFX3_RSLC10_DSSO_mainlib_rep1	35647	sg|P27302|TKT1_ECOLI Transketolase 1 OS=Escherichia coli (strain K12) GN=tktA PE=1 SV=5			FALSE	sg|P27302|TKT1_ECOLI Transketolase 1 OS=Escherichia coli (strain K12) GN=tktA PE=1 SV=5	sg|P27302|TKT1_ECOLI Transketolase 1 OS=Escherichia coli (strain K12) GN=tktA PE=1 SV=5		FALSE	VVSMPSTDAFDKQDAAYR	VVSMPSTDAFDKQDAAYR	580	580	18	18	12	12	591	591	4	45.654	FALSE	TRUE	FALSE	FALSE	Self	-0.004	0
Scan: 18669 Run: 20210203_QExHFX3_RSLC10_DSSO_mainlib_rep1 P1_DIDGHDAASIKR P2_DIDGHDAASIKR 11 11	20210203_QExHFX3_RSLC10_DSSO_mainlib_rep1	18669	sg|P27302|TKT1_ECOLI Transketolase 1 OS=Escherichia coli (strain K12) GN=tktA PE=1 SV=5			FALSE	sg|P27302|TKT1_ECOLI Transketolase 1 OS=Escherichia coli (strain K12) GN=tktA PE=1 SV=5	sg|P27302|TKT1_ECOLI Transketolase 1 OS=Escherichia coli (strain K12) GN=tktA PE=1 SV=5		FALSE	DIDGHDAASIKR	DIDGHDAASIKR	215	215	12	12	11	11	225	225	4	45.641	FALSE	TRUE	FALSE	FALSE	Self	-0.004	0
Scan: 32951 Run: 20210203_QExHFX3_RSLC10_DSSO_mainlib_rep1 P1_QLDHGQKVTELLK P2_ATIDGLENMNSPEMVAAKR 7 18	20210203_QExHFX3_RSLC10_DSSO_mainlib_rep1	32951	sg|P0A7W1|RS5_ECOLI 30S ribosomal protein S5 OS=Escherichia coli (strain K12) GN=rpsE PE=1 SV=2			FALSE	sg|P0ABB0|ATPA_ECOLI ATP synthase subunit alpha OS=Escherichia coli (strain K12) GN=atpA PE=1 SV=1	sg|P0ABB0|ATPA_ECOLI ATP synthase subunit alpha OS=Escherichia coli (strain K12) GN=atpA PE=1 SV=1		FALSE	ATIDGLENMNSPEMVAAKR	QLDHGQKVTELLK	139	420	19	13	18	7	156	426	4	45.518	FALSE	TRUE	FALSE	FALSE	Between	0	0.001
Scan: 32803 Run: 20210203_QExHFX3_RSLC10_DSSO_mainlib_rep1 P1_VVEPLITLAKTDSVANR P2_DIDGHDAASIKR 10 11	20210203_QExHFX3_RSLC10_DSSO_mainlib_rep1	32803	sg|P0AG44|RL17_ECOLI 50S ribosomal protein L17 OS=Escherichia coli (strain K12) GN=rplQ PE=1 SV=1			FALSE	sg|P27302|TKT1_ECOLI Transketolase 1 OS=Escherichia coli (strain K12) GN=tktA PE=1 SV=5	sg|P27302|TKT1_ECOLI Transketolase 1 OS=Escherichia coli (strain K12) GN=tktA PE=1 SV=5		FALSE	VVEPLITLAKTDSVANR	DIDGHDAASIKR	47	215	17	12	10	11	56	225	5	45.489	FALSE	TRUE	FALSE	FALSE	Between	0	0.001
Scan: 17978 Run: 20210203_QExHFX3_RSLC10_DSSO_mainlib_rep1 P1_KAGNVAADGVIK P2_KAGNVAADGVIK 1 1	20210203_QExHFX3_RSLC10_DSSO_mainlib_rep1	17978	sg|P0A6P1|EFTS_ECOLI Elongation factor Ts OS=Escherichia coli (strain K12) GN=tsf PE=1 SV=2			FALSE	sg|P0A6P1|EFTS_ECOLI Elongation factor Ts OS=Escherichia coli (strain K12) GN=tsf PE=1 SV=2	sg|P0A6P1|EFTS_ECOLI Elongation factor Ts OS=Escherichia coli (strain K12) GN=tsf PE=1 SV=2		FALSE	KAGNVAADGVIK	KAGNVAADGVIK	52	52	12	12	1	1	52	52	3	45.358	FALSE	TRUE	FALSE	FALSE	Self	-0.004	0
Scan: 42653 Run: 20210203_QExHFX3_RSLC10_DSSO_mainlib_rep1 P1_ITDVEVLKAQFEEER P2_ITDVEVLKAQFEEER 8 8	20210203_QExHFX3_RSLC10_DSSO_mainlib_rep1	42653	sg|P0A6P1|EFTS_ECOLI Elongation factor Ts OS=Escherichia coli (strain K12) GN=tsf PE=1 SV=2			FALSE	sg|P0A6P1|EFTS_ECOLI Elongation factor Ts OS=Escherichia coli (strain K12) GN=tsf PE=1 SV=2	sg|P0A6P1|EFTS_ECOLI Elongation factor Ts OS=Escherichia coli (strain K12) GN=tsf PE=1 SV=2		FALSE	ITDVEVLKAQFEEER	ITDVEVLKAQFEEER	105	105	15	15	8	8	112	112	3	45.356	FALSE	TRUE	FALSE	FALSE	Self	-0.004	0
Scan: 39407 Run: 20210203_QExHFX3_RSLC10_DSSO_mainlib_rep1 P1_VVSMPSTDAFDKQDAAYR P2_MAEITASLVKELR 12 10	20210203_QExHFX3_RSLC10_DSSO_mainlib_rep1	39407	sg|P27302|TKT1_ECOLI Transketolase 1 OS=Escherichia coli (strain K12) GN=tktA PE=1 SV=5			FALSE	sg|P0A6P1|EFTS_ECOLI Elongation factor Ts OS=Escherichia coli (strain K12) GN=tsf PE=1 SV=2	sg|P0A6P1|EFTS_ECOLI Elongation factor Ts OS=Escherichia coli (strain K12) GN=tsf PE=1 SV=2		FALSE	VVSMPSTDAFDKQDAAYR	MAEITASLVKELR	580	1	18	13	12	10	591	10	4	45.332	FALSE	TRUE	FALSE	FALSE	Between	0	0.001
Scan: 23221 Run: 20210203_QExHFX3_RSLC10_DSSO_mainlib_rep1 P1_VGAATEVEMKEK P2_LSYDTEASIAKAK 10 11	20210203_QExHFX3_RSLC10_DSSO_mainlib_rep1	23221	sg|P0A870|TALB_ECOLI Transaldolase B OS=Escherichia coli (strain K12) GN=talB PE=1 SV=2			FALSE	sg|P0A6F5|CH60_ECOLI 60 kDa chaperonin OS=Escherichia coli (strain K12) GN=groL PE=1 SV=2	sg|P0A6F5|CH60_ECOLI 60 kDa chaperonin OS=Escherichia coli (strain K12) GN=groL PE=1 SV=2		FALSE	LSYDTEASIAKAK	VGAATEVEMKEK	101	381	13	12	11	10	111	390	4	45.287	FALSE	TRUE	FALSE	FALSE	Between	0	0.001
Scan: 34118 Run: 20210203_QExHFX3_RSLC10_DSSO_mainlib_rep1 P1_ATIDGLENMNSPEMVAAKR P2_ANPWQQFAETHNKGDR 18 13	20210203_QExHFX3_RSLC10_DSSO_mainlib_rep1	34118	sg|P0AG67|RS1_ECOLI 30S ribosomal protein S1 OS=Escherichia coli (strain K12) GN=rpsA PE=1 SV=1			FALSE	sg|P0A7W1|RS5_ECOLI 30S ribosomal protein S5 OS=Escherichia coli (strain K12) GN=rpsE PE=1 SV=2	sg|P0A7W1|RS5_ECOLI 30S ribosomal protein S5 OS=Escherichia coli (strain K12) GN=rpsE PE=1 SV=2		FALSE	ANPWQQFAETHNKGDR	ATIDGLENMNSPEMVAAKR	351	139	16	19	13	18	363	156	4	45.279	FALSE	TRUE	FALSE	FALSE	Between	0	0.001
Scan: 25172 Run: 20210203_QExHFX3_RSLC10_DSSO_mainlib_rep1 P1_DAAAAVGKAVAER P2_DAAAAVGKAVAER 8 8	20210203_QExHFX3_RSLC10_DSSO_mainlib_rep1	25172	sg|P0C018|RL18_ECOLI 50S ribosomal protein L18 OS=Escherichia coli (strain K12) GN=rplR PE=1 SV=1			FALSE	sg|P0C018|RL18_ECOLI 50S ribosomal protein L18 OS=Escherichia coli (strain K12) GN=rplR PE=1 SV=1	sg|P0C018|RL18_ECOLI 50S ribosomal protein L18 OS=Escherichia coli (strain K12) GN=rplR PE=1 SV=1		FALSE	DAAAAVGKAVAER	DAAAAVGKAVAER	69	69	13	13	8	8	76	76	4	45.273	FALSE	TRUE	FALSE	FALSE	Self	-0.004	0
Scan: 36432 Run: 20210203_QExHFX3_RSLC10_DSSO_mainlib_rep1 P1_VVEPLITLAKTDSVANR P2_DFLKHNPQNPSWADR 10 4	20210203_QExHFX3_RSLC10_DSSO_mainlib_rep1	36432	sg|P0AG44|RL17_ECOLI 50S ribosomal protein L17 OS=Escherichia coli (strain K12) GN=rplQ PE=1 SV=1			FALSE	sg|P27302|TKT1_ECOLI Transketolase 1 OS=Escherichia coli (strain K12) GN=tktA PE=1 SV=5	sg|P27302|TKT1_ECOLI Transketolase 1 OS=Escherichia coli (strain K12) GN=tktA PE=1 SV=5		FALSE	VVEPLITLAKTDSVANR	DFLKHNPQNPSWADR	47	43	17	15	10	4	56	46	5	45.272	FALSE	TRUE	FALSE	FALSE	Between	0	0.001
Scan: 21733 Run: 20210203_QExHFX3_RSLC10_DSSO_mainlib_rep1 P1_MAHIEKQAGELQEK P2_KAGNVAADGVIK 6 1	20210203_QExHFX3_RSLC10_DSSO_mainlib_rep1	21733	sg|P0A6P1|EFTS_ECOLI Elongation factor Ts OS=Escherichia coli (strain K12) GN=tsf PE=1 SV=2			FALSE	sg|P0A7W1|RS5_ECOLI 30S ribosomal protein S5 OS=Escherichia coli (strain K12) GN=rpsE PE=1 SV=2	sg|P0A7W1|RS5_ECOLI 30S ribosomal protein S5 OS=Escherichia coli (strain K12) GN=rpsE PE=1 SV=2		FALSE	KAGNVAADGVIK	MAHIEKQAGELQEK	52	1	12	14	1	6	52	6	3	45.26	FALSE	TRUE	FALSE	FALSE	Between	0	0.001
Scan: 18714 Run: 20210203_QExHFX3_RSLC10_DSSO_mainlib_rep1 P1_EAGQAKESAWNEK P2_DIDGHDAASIKR 6 11	20210203_QExHFX3_RSLC10_DSSO_mainlib_rep1	18714	sg|P27302|TKT1_ECOLI Transketolase 1 OS=Escherichia coli (strain K12) GN=tktA PE=1 SV=5			FALSE	sg|P27302|TKT1_ECOLI Transketolase 1 OS=Escherichia coli (strain K12) GN=tktA PE=1 SV=5	sg|P27302|TKT1_ECOLI Transketolase 1 OS=Escherichia coli (strain K12) GN=tktA PE=1 SV=5		FALSE	DIDGHDAASIKR	EAGQAKESAWNEK	215	298	12	13	11	6	225	303	3	45.24	FALSE	TRUE	FALSE	FALSE	Self	-0.004	0
Scan: 37142 Run: 20210203_QExHFX3_RSLC10_DSSO_mainlib_rep1 P1_MAEITASLVKELR P2_DAAAAVGKAVAER 10 8	20210203_QExHFX3_RSLC10_DSSO_mainlib_rep1	37142	sg|P0C018|RL18_ECOLI 50S ribosomal protein L18 OS=Escherichia coli (strain K12) GN=rplR PE=1 SV=1			FALSE	sg|P0A6P1|EFTS_ECOLI Elongation factor Ts OS=Escherichia coli (strain K12) GN=tsf PE=1 SV=2	sg|P0A6P1|EFTS_ECOLI Elongation factor Ts OS=Escherichia coli (strain K12) GN=tsf PE=1 SV=2		FALSE	DAAAAVGKAVAER	MAEITASLVKELR	69	1	13	13	8	10	76	10	3	45.232	FALSE	TRUE	FALSE	FALSE	Between	0	0.001
Scan: 24692 Run: 20210203_QExHFX3_RSLC10_DSSO_mainlib_rep1 P1_EAGQAKESAWNEK P2_EAGQAKESAWNEK 6 6	20210203_QExHFX3_RSLC10_DSSO_mainlib_rep1	24692	sg|P27302|TKT1_ECOLI Transketolase 1 OS=Escherichia coli (strain K12) GN=tktA PE=1 SV=5			FALSE	sg|P27302|TKT1_ECOLI Transketolase 1 OS=Escherichia coli (strain K12) GN=tktA PE=1 SV=5	sg|P27302|TKT1_ECOLI Transketolase 1 OS=Escherichia coli (strain K12) GN=tktA PE=1 SV=5		FALSE	EAGQAKESAWNEK	EAGQAKESAWNEK	298	298	13	13	6	6	303	303	3	45.192	FALSE	TRUE	FALSE	FALSE	Self	-0.004	0
Scan: 30405 Run: 20210203_QExHFX3_RSLC10_DSSO_mainlib_rep1 P1_IGVLVAAKGADEELVK P2_DIDGHDAASIKR 8 11	20210203_QExHFX3_RSLC10_DSSO_mainlib_rep1	30405	sg|P27302|TKT1_ECOLI Transketolase 1 OS=Escherichia coli (strain K12) GN=tktA PE=1 SV=5			FALSE	sg|P0A6P1|EFTS_ECOLI Elongation factor Ts OS=Escherichia coli (strain K12) GN=tsf PE=1 SV=2	sg|P0A6P1|EFTS_ECOLI Elongation factor Ts OS=Escherichia coli (strain K12) GN=tsf PE=1 SV=2		FALSE	DIDGHDAASIKR	IGVLVAAKGADEELVK	215	152	12	16	11	8	225	159	4	45.176	FALSE	TRUE	FALSE	FALSE	Between	0	0.001
Scan: 28949 Run: 20210203_QExHFX3_RSLC10_DSSO_mainlib_rep1 P1_VGAATEVEMKEK P2_LSYDTEASIAKAK 10 11	20210203_QExHFX3_RSLC10_DSSO_mainlib_rep1	28949	sg|P0A6F5|CH60_ECOLI 60 kDa chaperonin OS=Escherichia coli (strain K12) GN=groL PE=1 SV=2			FALSE	sg|P0A870|TALB_ECOLI Transaldolase B OS=Escherichia coli (strain K12) GN=talB PE=1 SV=2	sg|P0A870|TALB_ECOLI Transaldolase B OS=Escherichia coli (strain K12) GN=talB PE=1 SV=2		FALSE	VGAATEVEMKEK	LSYDTEASIAKAK	381	101	12	13	10	11	390	111	3	45.16	FALSE	TRUE	FALSE	FALSE	Between	0	0.001
Scan: 18346 Run: 20210203_QExHFX3_RSLC10_DSSO_mainlib_rep1 P1_DIDGHDAASIKR P2_DIDGHDAASIKR 11 11	20210203_QExHFX3_RSLC10_DSSO_mainlib_rep1	18346	sg|P27302|TKT1_ECOLI Transketolase 1 OS=Escherichia coli (strain K12) GN=tktA PE=1 SV=5			FALSE	sg|P27302|TKT1_ECOLI Transketolase 1 OS=Escherichia coli (strain K12) GN=tktA PE=1 SV=5	sg|P27302|TKT1_ECOLI Transketolase 1 OS=Escherichia coli (strain K12) GN=tktA PE=1 SV=5		FALSE	DIDGHDAASIKR	DIDGHDAASIKR	215	215	12	12	11	11	225	225	6	45.131	FALSE	TRUE	FALSE	FALSE	Self	-0.004	0
Scan: 39891 Run: 20210203_QExHFX3_RSLC10_DSSO_mainlib_rep1 P1_EVPAAIQKAMEK P2_EVPAAIQKAMEK 8 8	20210203_QExHFX3_RSLC10_DSSO_mainlib_rep1	39891	sg|P0A7W1|RS5_ECOLI 30S ribosomal protein S5 OS=Escherichia coli (strain K12) GN=rpsE PE=1 SV=2			FALSE	sg|P0A7W1|RS5_ECOLI 30S ribosomal protein S5 OS=Escherichia coli (strain K12) GN=rpsE PE=1 SV=2	sg|P0A7W1|RS5_ECOLI 30S ribosomal protein S5 OS=Escherichia coli (strain K12) GN=rpsE PE=1 SV=2		FALSE	EVPAAIQKAMEK	EVPAAIQKAMEK	55	55	12	12	8	8	62	62	3	45.123	FALSE	TRUE	FALSE	FALSE	Self	-0.004	0
Scan: 24885 Run: 20210203_QExHFX3_RSLC10_DSSO_mainlib_rep1 P1_DAAAAVGKAVAER P2_DAAAAVGKAVAER 8 8	20210203_QExHFX3_RSLC10_DSSO_mainlib_rep1	24885	sg|P0C018|RL18_ECOLI 50S ribosomal protein L18 OS=Escherichia coli (strain K12) GN=rplR PE=1 SV=1			FALSE	sg|P0C018|RL18_ECOLI 50S ribosomal protein L18 OS=Escherichia coli (strain K12) GN=rplR PE=1 SV=1	sg|P0C018|RL18_ECOLI 50S ribosomal protein L18 OS=Escherichia coli (strain K12) GN=rplR PE=1 SV=1		FALSE	DAAAAVGKAVAER	DAAAAVGKAVAER	69	69	13	13	8	8	76	76	3	45.091	FALSE	TRUE	FALSE	FALSE	Self	-0.004	0
Scan: 28052 Run: 20210203_QExHFX3_RSLC10_DSSO_mainlib_rep1 P1_QLDHGQKVTELLK P2_DAAAAVGKAVAER 7 8	20210203_QExHFX3_RSLC10_DSSO_mainlib_rep1	28052	sg|P0ABB0|ATPA_ECOLI ATP synthase subunit alpha OS=Escherichia coli (strain K12) GN=atpA PE=1 SV=1			FALSE	sg|P0C018|RL18_ECOLI 50S ribosomal protein L18 OS=Escherichia coli (strain K12) GN=rplR PE=1 SV=1	sg|P0C018|RL18_ECOLI 50S ribosomal protein L18 OS=Escherichia coli (strain K12) GN=rplR PE=1 SV=1		FALSE	QLDHGQKVTELLK	DAAAAVGKAVAER	420	69	13	13	7	8	426	76	3	45.089	FALSE	TRUE	FALSE	FALSE	Between	0	0.001
Scan: 27925 Run: 20210203_QExHFX3_RSLC10_DSSO_mainlib_rep1 P1_MAHIEKQAGELQEK P2_EFIAKLQANPAK 6 5	20210203_QExHFX3_RSLC10_DSSO_mainlib_rep1	27925	sg|P0A7W1|RS5_ECOLI 30S ribosomal protein S5 OS=Escherichia coli (strain K12) GN=rpsE PE=1 SV=2			FALSE	sg|P27302|TKT1_ECOLI Transketolase 1 OS=Escherichia coli (strain K12) GN=tktA PE=1 SV=5	sg|P27302|TKT1_ECOLI Transketolase 1 OS=Escherichia coli (strain K12) GN=tktA PE=1 SV=5		FALSE	MAHIEKQAGELQEK	EFIAKLQANPAK	1	343	14	12	6	5	6	347	4	45.087	FALSE	TRUE	FALSE	FALSE	Between	0	0.001
Scan: 27691 Run: 20210203_QExHFX3_RSLC10_DSSO_mainlib_rep1 P1_QAGELQEKLIAVNR P2_KAGNVAADGVIK 8 1	20210203_QExHFX3_RSLC10_DSSO_mainlib_rep1	27691	sg|P0A7W1|RS5_ECOLI 30S ribosomal protein S5 OS=Escherichia coli (strain K12) GN=rpsE PE=1 SV=2			FALSE	sg|P0A6P1|EFTS_ECOLI Elongation factor Ts OS=Escherichia coli (strain K12) GN=tsf PE=1 SV=2	sg|P0A6P1|EFTS_ECOLI Elongation factor Ts OS=Escherichia coli (strain K12) GN=tsf PE=1 SV=2		FALSE	QAGELQEKLIAVNR	KAGNVAADGVIK	7	52	14	12	8	1	14	52	3	45.087	FALSE	TRUE	FALSE	FALSE	Between	0	0.001
Scan: 35494 Run: 20210203_QExHFX3_RSLC10_DSSO_mainlib_rep1 P1_VVEPLITLAKTDSVANR P2_LSYDTEASIAKAK 10 11	20210203_QExHFX3_RSLC10_DSSO_mainlib_rep1	35494	sg|P0AG44|RL17_ECOLI 50S ribosomal protein L17 OS=Escherichia coli (strain K12) GN=rplQ PE=1 SV=1			FALSE	sg|P0A870|TALB_ECOLI Transaldolase B OS=Escherichia coli (strain K12) GN=talB PE=1 SV=2	sg|P0A870|TALB_ECOLI Transaldolase B OS=Escherichia coli (strain K12) GN=talB PE=1 SV=2		FALSE	VVEPLITLAKTDSVANR	LSYDTEASIAKAK	47	101	17	13	10	11	56	111	4	45.076	FALSE	TRUE	FALSE	FALSE	Between	0	0.001
Scan: 33765 Run: 20210203_QExHFX3_RSLC10_DSSO_mainlib_rep1 P1_DAAAAVGKAVAER P2_ATIDGLENMNSPEMVAAKR 8 18	20210203_QExHFX3_RSLC10_DSSO_mainlib_rep1	33765	sg|P0A7W1|RS5_ECOLI 30S ribosomal protein S5 OS=Escherichia coli (strain K12) GN=rpsE PE=1 SV=2			FALSE	sg|P0C018|RL18_ECOLI 50S ribosomal protein L18 OS=Escherichia coli (strain K12) GN=rplR PE=1 SV=1	sg|P0C018|RL18_ECOLI 50S ribosomal protein L18 OS=Escherichia coli (strain K12) GN=rplR PE=1 SV=1		FALSE	ATIDGLENMNSPEMVAAKR	DAAAAVGKAVAER	139	69	19	13	18	8	156	76	3	45.069	FALSE	TRUE	FALSE	FALSE	Between	0	0.001
Scan: 39004 Run: 20210203_QExHFX3_RSLC10_DSSO_mainlib_rep1 P1_ITDVEVLKAQFEEER P2_ANPWQQFAETHNKGDR 8 13	20210203_QExHFX3_RSLC10_DSSO_mainlib_rep1	39004	sg|P0AG67|RS1_ECOLI 30S ribosomal protein S1 OS=Escherichia coli (strain K12) GN=rpsA PE=1 SV=1			FALSE	sg|P0A6P1|EFTS_ECOLI Elongation factor Ts OS=Escherichia coli (strain K12) GN=tsf PE=1 SV=2	sg|P0A6P1|EFTS_ECOLI Elongation factor Ts OS=Escherichia coli (strain K12) GN=tsf PE=1 SV=2		FALSE	ANPWQQFAETHNKGDR	ITDVEVLKAQFEEER	351	105	16	15	13	8	363	112	4	45.066	FALSE	TRUE	FALSE	FALSE	Between	0	0.001
Scan: 23204 Run: 20210203_QExHFX3_RSLC10_DSSO_mainlib_rep1 P1_VAKSNVPALEAcmCPQK P2_VAKSNVPALEAcmCPQK 3 3	20210203_QExHFX3_RSLC10_DSSO_mainlib_rep1	23204	sg|P0A7S3|RS12_ECOLI 30S ribosomal protein S12 OS=Escherichia coli (strain K12) GN=rpsL PE=1 SV=2			FALSE	sg|P0A7S3|RS12_ECOLI 30S ribosomal protein S12 OS=Escherichia coli (strain K12) GN=rpsL PE=1 SV=2	sg|P0A7S3|RS12_ECOLI 30S ribosomal protein S12 OS=Escherichia coli (strain K12) GN=rpsL PE=1 SV=2		FALSE	VAKSNVPALEAcmCPQK	VAKSNVPALEAcmCPQK	16	16	15	15	3	3	18	18	3	45.064	FALSE	TRUE	FALSE	FALSE	Self	-0.004	0
Scan: 47242 Run: 20210203_QExHFX3_RSLC10_DSSO_mainlib_rep1 P1_ITDVEVLKAQFEEER P2_ITDVEVLKAQFEEER 8 8	20210203_QExHFX3_RSLC10_DSSO_mainlib_rep1	47242	sg|P0A6P1|EFTS_ECOLI Elongation factor Ts OS=Escherichia coli (strain K12) GN=tsf PE=1 SV=2			FALSE	sg|P0A6P1|EFTS_ECOLI Elongation factor Ts OS=Escherichia coli (strain K12) GN=tsf PE=1 SV=2	sg|P0A6P1|EFTS_ECOLI Elongation factor Ts OS=Escherichia coli (strain K12) GN=tsf PE=1 SV=2		FALSE	ITDVEVLKAQFEEER	ITDVEVLKAQFEEER	105	105	15	15	8	8	112	112	4	45.029	FALSE	TRUE	FALSE	FALSE	Self	-0.004	0
Scan: 40024 Run: 20210203_QExHFX3_RSLC10_DSSO_mainlib_rep1 P1_EFIAKLQANPAK P2_DLETQSQDGTFDKLTK 5 13	20210203_QExHFX3_RSLC10_DSSO_mainlib_rep1	40024	sg|P0A7V0|RS2_ECOLI 30S ribosomal protein S2 OS=Escherichia coli (strain K12) GN=rpsB PE=1 SV=2			FALSE	sg|P27302|TKT1_ECOLI Transketolase 1 OS=Escherichia coli (strain K12) GN=tktA PE=1 SV=5	sg|P27302|TKT1_ECOLI Transketolase 1 OS=Escherichia coli (strain K12) GN=tktA PE=1 SV=5		FALSE	DLETQSQDGTFDKLTK	EFIAKLQANPAK	116	343	16	12	13	5	128	347	3	45.012	FALSE	TRUE	FALSE	FALSE	Between	0	0.001
Scan: 37632 Run: 20210203_QExHFX3_RSLC10_DSSO_mainlib_rep1 P1_oxMAEITASLVKELR P2_VVSMPSTDAFDKQDAAYR 10 12	20210203_QExHFX3_RSLC10_DSSO_mainlib_rep1	37632	sg|P27302|TKT1_ECOLI Transketolase 1 OS=Escherichia coli (strain K12) GN=tktA PE=1 SV=5			FALSE	sg|P0A6P1|EFTS_ECOLI Elongation factor Ts OS=Escherichia coli (strain K12) GN=tsf PE=1 SV=2	sg|P0A6P1|EFTS_ECOLI Elongation factor Ts OS=Escherichia coli (strain K12) GN=tsf PE=1 SV=2		FALSE	VVSMPSTDAFDKQDAAYR	oxMAEITASLVKELR	580	1	18	13	12	10	591	10	4	44.992	FALSE	TRUE	FALSE	FALSE	Between	0	0.001
Scan: 33667 Run: 20210203_QExHFX3_RSLC10_DSSO_mainlib_rep1 P1_MKGEMPSDFDAK P2_MKGEMPSDFDAK 2 2	20210203_QExHFX3_RSLC10_DSSO_mainlib_rep1	33667	sg|P27302|TKT1_ECOLI Transketolase 1 OS=Escherichia coli (strain K12) GN=tktA PE=1 SV=5			FALSE	sg|P27302|TKT1_ECOLI Transketolase 1 OS=Escherichia coli (strain K12) GN=tktA PE=1 SV=5	sg|P27302|TKT1_ECOLI Transketolase 1 OS=Escherichia coli (strain K12) GN=tktA PE=1 SV=5		FALSE	MKGEMPSDFDAK	MKGEMPSDFDAK	329	329	12	12	2	2	330	330	3	44.98	FALSE	TRUE	FALSE	FALSE	Self	-0.004	0
Scan: 29572 Run: 20210203_QExHFX3_RSLC10_DSSO_mainlib_rep1 P1_VAKSNVPALEAcmCPQK P2_QAGELQEKLIAVNR 3 8	20210203_QExHFX3_RSLC10_DSSO_mainlib_rep1	29572	sg|P0A7W1|RS5_ECOLI 30S ribosomal protein S5 OS=Escherichia coli (strain K12) GN=rpsE PE=1 SV=2			FALSE	sg|P0A7S3|RS12_ECOLI 30S ribosomal protein S12 OS=Escherichia coli (strain K12) GN=rpsL PE=1 SV=2	sg|P0A7S3|RS12_ECOLI 30S ribosomal protein S12 OS=Escherichia coli (strain K12) GN=rpsL PE=1 SV=2		FALSE	QAGELQEKLIAVNR	VAKSNVPALEAcmCPQK	7	16	14	15	8	3	14	18	4	44.976	FALSE	TRUE	FALSE	FALSE	Between	0	0.001
Scan: 28377 Run: 20210203_QExHFX3_RSLC10_DSSO_mainlib_rep1 P1_VAKSNVPALEAcmCPQK P2_VAKSNVPALEAcmCPQK 3 3	20210203_QExHFX3_RSLC10_DSSO_mainlib_rep1	28377	sg|P0A7S3|RS12_ECOLI 30S ribosomal protein S12 OS=Escherichia coli (strain K12) GN=rpsL PE=1 SV=2			FALSE	sg|P0A7S3|RS12_ECOLI 30S ribosomal protein S12 OS=Escherichia coli (strain K12) GN=rpsL PE=1 SV=2	sg|P0A7S3|RS12_ECOLI 30S ribosomal protein S12 OS=Escherichia coli (strain K12) GN=rpsL PE=1 SV=2		FALSE	VAKSNVPALEAcmCPQK	VAKSNVPALEAcmCPQK	16	16	15	15	3	3	18	18	4	44.974	FALSE	TRUE	FALSE	FALSE	Self	-0.004	0
Scan: 39454 Run: 20210203_QExHFX3_RSLC10_DSSO_mainlib_rep1 P1_VVSMPSTDAFDKQDAAYR P2_MAEITASLVKELR 12 10	20210203_QExHFX3_RSLC10_DSSO_mainlib_rep1	39454	sg|P27302|TKT1_ECOLI Transketolase 1 OS=Escherichia coli (strain K12) GN=tktA PE=1 SV=5			FALSE	sg|P0A6P1|EFTS_ECOLI Elongation factor Ts OS=Escherichia coli (strain K12) GN=tsf PE=1 SV=2	sg|P0A6P1|EFTS_ECOLI Elongation factor Ts OS=Escherichia coli (strain K12) GN=tsf PE=1 SV=2		FALSE	VVSMPSTDAFDKQDAAYR	MAEITASLVKELR	580	1	18	13	12	10	591	10	3	44.959	FALSE	TRUE	FALSE	FALSE	Between	0	0.001
Scan: 29751 Run: 20210203_QExHFX3_RSLC10_DSSO_mainlib_rep1 P1_DFLKHNPQNPSWADR P2_DFLKHNPQNPSWADR 4 4	20210203_QExHFX3_RSLC10_DSSO_mainlib_rep1	29751	sg|P27302|TKT1_ECOLI Transketolase 1 OS=Escherichia coli (strain K12) GN=tktA PE=1 SV=5			FALSE	sg|P27302|TKT1_ECOLI Transketolase 1 OS=Escherichia coli (strain K12) GN=tktA PE=1 SV=5	sg|P27302|TKT1_ECOLI Transketolase 1 OS=Escherichia coli (strain K12) GN=tktA PE=1 SV=5		FALSE	DFLKHNPQNPSWADR	DFLKHNPQNPSWADR	43	43	15	15	4	4	46	46	5	44.951	FALSE	TRUE	FALSE	FALSE	Self	-0.004	0
Scan: 24875 Run: 20210203_QExHFX3_RSLC10_DSSO_mainlib_rep1 P1_EFIAKLQANPAK P2_DIDGHDAASIKR 5 11	20210203_QExHFX3_RSLC10_DSSO_mainlib_rep1	24875	sg|P27302|TKT1_ECOLI Transketolase 1 OS=Escherichia coli (strain K12) GN=tktA PE=1 SV=5			FALSE	sg|P27302|TKT1_ECOLI Transketolase 1 OS=Escherichia coli (strain K12) GN=tktA PE=1 SV=5	sg|P27302|TKT1_ECOLI Transketolase 1 OS=Escherichia coli (strain K12) GN=tktA PE=1 SV=5		FALSE	DIDGHDAASIKR	EFIAKLQANPAK	215	343	12	12	11	5	225	347	4	44.945	FALSE	TRUE	FALSE	FALSE	Self	-0.004	0
Scan: 30282 Run: 20210203_QExHFX3_RSLC10_DSSO_mainlib_rep1 P1_QGYPIGcmCKVTLR P2_DAAAAVGKAVAER 8 8	20210203_QExHFX3_RSLC10_DSSO_mainlib_rep1	30282	sg|P0C018|RL18_ECOLI 50S ribosomal protein L18 OS=Escherichia coli (strain K12) GN=rplR PE=1 SV=1			FALSE	sg|P62399|RL5_ECOLI 50S ribosomal protein L5 OS=Escherichia coli (strain K12) GN=rplE PE=1 SV=2	sg|P62399|RL5_ECOLI 50S ribosomal protein L5 OS=Escherichia coli (strain K12) GN=rplE PE=1 SV=2		FALSE	DAAAAVGKAVAER	QGYPIGcmCKVTLR	69	81	13	12	8	8	76	88	3	44.939	FALSE	TRUE	FALSE	FALSE	Between	0	0.001
Scan: 36389 Run: 20210203_QExHFX3_RSLC10_DSSO_mainlib_rep1 P1_ITDVEVLKAQFEEER P2_EAGQAKESAWNEK 8 6	20210203_QExHFX3_RSLC10_DSSO_mainlib_rep1	36389	sg|P0A6P1|EFTS_ECOLI Elongation factor Ts OS=Escherichia coli (strain K12) GN=tsf PE=1 SV=2			FALSE	sg|P27302|TKT1_ECOLI Transketolase 1 OS=Escherichia coli (strain K12) GN=tktA PE=1 SV=5	sg|P27302|TKT1_ECOLI Transketolase 1 OS=Escherichia coli (strain K12) GN=tktA PE=1 SV=5		FALSE	ITDVEVLKAQFEEER	EAGQAKESAWNEK	105	298	15	13	8	6	112	303	3	44.937	FALSE	TRUE	FALSE	FALSE	Between	0	0.001
Scan: 13518 Run: 20210203_QExHFX3_RSLC10_DSSO_mainlib_rep1 P1_TGAGoxMMDcmCKK P2_TGAGoxMMDcmCKK 9 9	20210203_QExHFX3_RSLC10_DSSO_mainlib_rep1	13518	sg|P0A6P1|EFTS_ECOLI Elongation factor Ts OS=Escherichia coli (strain K12) GN=tsf PE=1 SV=2			FALSE	sg|P0A6P1|EFTS_ECOLI Elongation factor Ts OS=Escherichia coli (strain K12) GN=tsf PE=1 SV=2	sg|P0A6P1|EFTS_ECOLI Elongation factor Ts OS=Escherichia coli (strain K12) GN=tsf PE=1 SV=2		FALSE	TGAGoxMMDcmCKK	TGAGoxMMDcmCKK	16	16	10	10	9	9	24	24	3	44.928	FALSE	TRUE	FALSE	FALSE	Self	-0.004	0
Scan: 33737 Run: 20210203_QExHFX3_RSLC10_DSSO_mainlib_rep1 P1_QAGELQEKLIAVNR P2_EFIAKLQANPAK 8 5	20210203_QExHFX3_RSLC10_DSSO_mainlib_rep1	33737	sg|P0A7W1|RS5_ECOLI 30S ribosomal protein S5 OS=Escherichia coli (strain K12) GN=rpsE PE=1 SV=2			FALSE	sg|P27302|TKT1_ECOLI Transketolase 1 OS=Escherichia coli (strain K12) GN=tktA PE=1 SV=5	sg|P27302|TKT1_ECOLI Transketolase 1 OS=Escherichia coli (strain K12) GN=tktA PE=1 SV=5		FALSE	QAGELQEKLIAVNR	EFIAKLQANPAK	7	343	14	12	8	5	14	347	4	44.918	FALSE	TRUE	FALSE	FALSE	Between	0	0.001
Scan: 37427 Run: 20210203_QExHFX3_RSLC10_DSSO_mainlib_rep1 P1_VFQTHSPVVDSISVKR P2_ITDVEVLKAQFEEER 15 8	20210203_QExHFX3_RSLC10_DSSO_mainlib_rep1	37427	sg|P0A6P1|EFTS_ECOLI Elongation factor Ts OS=Escherichia coli (strain K12) GN=tsf PE=1 SV=2			FALSE	sg|P0A7K6|RL19_ECOLI 50S ribosomal protein L19 OS=Escherichia coli (strain K12) GN=rplS PE=1 SV=2	sg|P0A7K6|RL19_ECOLI 50S ribosomal protein L19 OS=Escherichia coli (strain K12) GN=rplS PE=1 SV=2		FALSE	ITDVEVLKAQFEEER	VFQTHSPVVDSISVKR	105	73	15	16	8	15	112	87	4	44.903	FALSE	TRUE	FALSE	FALSE	Between	0	0.001
Scan: 25783 Run: 20210203_QExHFX3_RSLC10_DSSO_mainlib_rep1 P1_QAGELQEKLIAVNR P2_MAHIEKQAGELQEK 8 6	20210203_QExHFX3_RSLC10_DSSO_mainlib_rep1	25783	sg|P0A7W1|RS5_ECOLI 30S ribosomal protein S5 OS=Escherichia coli (strain K12) GN=rpsE PE=1 SV=2			FALSE	sg|P0A7W1|RS5_ECOLI 30S ribosomal protein S5 OS=Escherichia coli (strain K12) GN=rpsE PE=1 SV=2	sg|P0A7W1|RS5_ECOLI 30S ribosomal protein S5 OS=Escherichia coli (strain K12) GN=rpsE PE=1 SV=2		FALSE	QAGELQEKLIAVNR	MAHIEKQAGELQEK	7	1	14	14	8	6	14	6	4	44.901	FALSE	TRUE	FALSE	FALSE	Self	-0.004	0
Scan: 17941 Run: 20210203_QExHFX3_RSLC10_DSSO_mainlib_rep1 P1_KAGNVAADGVIK P2_KAGNVAADGVIK 1 1	20210203_QExHFX3_RSLC10_DSSO_mainlib_rep1	17941	sg|P0A6P1|EFTS_ECOLI Elongation factor Ts OS=Escherichia coli (strain K12) GN=tsf PE=1 SV=2			FALSE	sg|P0A6P1|EFTS_ECOLI Elongation factor Ts OS=Escherichia coli (strain K12) GN=tsf PE=1 SV=2	sg|P0A6P1|EFTS_ECOLI Elongation factor Ts OS=Escherichia coli (strain K12) GN=tsf PE=1 SV=2		FALSE	KAGNVAADGVIK	KAGNVAADGVIK	52	52	12	12	1	1	52	52	4	44.897	FALSE	TRUE	FALSE	FALSE	Self	-0.004	0
Scan: 23685 Run: 20210203_QExHFX3_RSLC10_DSSO_mainlib_rep1 P1_TGAGMMDcmCKK P2_ANPWQQFAETHNKGDR 9 13	20210203_QExHFX3_RSLC10_DSSO_mainlib_rep1	23685	sg|P0AG67|RS1_ECOLI 30S ribosomal protein S1 OS=Escherichia coli (strain K12) GN=rpsA PE=1 SV=1			FALSE	sg|P0A6P1|EFTS_ECOLI Elongation factor Ts OS=Escherichia coli (strain K12) GN=tsf PE=1 SV=2	sg|P0A6P1|EFTS_ECOLI Elongation factor Ts OS=Escherichia coli (strain K12) GN=tsf PE=1 SV=2		FALSE	ANPWQQFAETHNKGDR	TGAGMMDcmCKK	351	16	16	10	13	9	363	24	3	44.891	FALSE	TRUE	FALSE	FALSE	Between	0	0.001
Scan: 24160 Run: 20210203_QExHFX3_RSLC10_DSSO_mainlib_rep1 P1_DIDGHDAASIKR P2_DFLKHNPQNPSWADR 11 4	20210203_QExHFX3_RSLC10_DSSO_mainlib_rep1	24160	sg|P27302|TKT1_ECOLI Transketolase 1 OS=Escherichia coli (strain K12) GN=tktA PE=1 SV=5			FALSE	sg|P27302|TKT1_ECOLI Transketolase 1 OS=Escherichia coli (strain K12) GN=tktA PE=1 SV=5	sg|P27302|TKT1_ECOLI Transketolase 1 OS=Escherichia coli (strain K12) GN=tktA PE=1 SV=5		FALSE	DIDGHDAASIKR	DFLKHNPQNPSWADR	215	43	12	15	11	4	225	46	5	44.889	FALSE	TRUE	FALSE	FALSE	Self	-0.004	0
Scan: 27683 Run: 20210203_QExHFX3_RSLC10_DSSO_mainlib_rep1 P1_QAGELQEKLIAVNR P2_KAGNVAADGVIK 8 1	20210203_QExHFX3_RSLC10_DSSO_mainlib_rep1	27683	sg|P0A7W1|RS5_ECOLI 30S ribosomal protein S5 OS=Escherichia coli (strain K12) GN=rpsE PE=1 SV=2			FALSE	sg|P0A6P1|EFTS_ECOLI Elongation factor Ts OS=Escherichia coli (strain K12) GN=tsf PE=1 SV=2	sg|P0A6P1|EFTS_ECOLI Elongation factor Ts OS=Escherichia coli (strain K12) GN=tsf PE=1 SV=2		FALSE	QAGELQEKLIAVNR	KAGNVAADGVIK	7	52	14	12	8	1	14	52	4	44.884	FALSE	TRUE	FALSE	FALSE	Between	0	0.001
Scan: 32635 Run: 20210203_QExHFX3_RSLC10_DSSO_mainlib_rep1 P1_VVEPLITLAKTDSVANR P2_DIDGHDAASIKR 10 11	20210203_QExHFX3_RSLC10_DSSO_mainlib_rep1	32635	sg|P27302|TKT1_ECOLI Transketolase 1 OS=Escherichia coli (strain K12) GN=tktA PE=1 SV=5			FALSE	sg|P0AG44|RL17_ECOLI 50S ribosomal protein L17 OS=Escherichia coli (strain K12) GN=rplQ PE=1 SV=1	sg|P0AG44|RL17_ECOLI 50S ribosomal protein L17 OS=Escherichia coli (strain K12) GN=rplQ PE=1 SV=1		FALSE	DIDGHDAASIKR	VVEPLITLAKTDSVANR	215	47	12	17	11	10	225	56	3	44.862	FALSE	TRUE	FALSE	FALSE	Between	0	0.001
Scan: 40737 Run: 20210203_QExHFX3_RSLC10_DSSO_mainlib_rep1 P1_VVEPLITLAKTDSVANR P2_IGVLVAAKGADEELVK 10 8	20210203_QExHFX3_RSLC10_DSSO_mainlib_rep1	40737	sg|P0AG44|RL17_ECOLI 50S ribosomal protein L17 OS=Escherichia coli (strain K12) GN=rplQ PE=1 SV=1			FALSE	sg|P0A6P1|EFTS_ECOLI Elongation factor Ts OS=Escherichia coli (strain K12) GN=tsf PE=1 SV=2	sg|P0A6P1|EFTS_ECOLI Elongation factor Ts OS=Escherichia coli (strain K12) GN=tsf PE=1 SV=2		FALSE	VVEPLITLAKTDSVANR	IGVLVAAKGADEELVK	47	152	17	16	10	8	56	159	4	44.854	FALSE	TRUE	FALSE	FALSE	Between	0	0.001
Scan: 32495 Run: 20210203_QExHFX3_RSLC10_DSSO_mainlib_rep1 P1_oxMKGEMPSDFDAK P2_MKGEMPSDFDAK 2 2	20210203_QExHFX3_RSLC10_DSSO_mainlib_rep1	32495	sg|P27302|TKT1_ECOLI Transketolase 1 OS=Escherichia coli (strain K12) GN=tktA PE=1 SV=5			FALSE	sg|P27302|TKT1_ECOLI Transketolase 1 OS=Escherichia coli (strain K12) GN=tktA PE=1 SV=5	sg|P27302|TKT1_ECOLI Transketolase 1 OS=Escherichia coli (strain K12) GN=tktA PE=1 SV=5		FALSE	oxMKGEMPSDFDAK	MKGEMPSDFDAK	329	329	12	12	2	2	330	330	3	44.853	FALSE	TRUE	FALSE	FALSE	Self	-0.004	0
Scan: 17598 Run: 20210203_QExHFX3_RSLC10_DSSO_mainlib_rep1 P1_MAHIEKQAGELQEK P2_KAGNVAADGVIK 6 1	20210203_QExHFX3_RSLC10_DSSO_mainlib_rep1	17598	sg|P0A7W1|RS5_ECOLI 30S ribosomal protein S5 OS=Escherichia coli (strain K12) GN=rpsE PE=1 SV=2			FALSE	sg|P0A6P1|EFTS_ECOLI Elongation factor Ts OS=Escherichia coli (strain K12) GN=tsf PE=1 SV=2	sg|P0A6P1|EFTS_ECOLI Elongation factor Ts OS=Escherichia coli (strain K12) GN=tsf PE=1 SV=2		FALSE	MAHIEKQAGELQEK	KAGNVAADGVIK	1	52	14	12	6	1	6	52	4	44.853	FALSE	TRUE	FALSE	FALSE	Between	0	0.001
Scan: 25959 Run: 20210203_QExHFX3_RSLC10_DSSO_mainlib_rep1 P1_VGAATEVEMKEK P2_VGAATEVEMKEK 10 10	20210203_QExHFX3_RSLC10_DSSO_mainlib_rep1	25959	sg|P0A6F5|CH60_ECOLI 60 kDa chaperonin OS=Escherichia coli (strain K12) GN=groL PE=1 SV=2			FALSE	sg|P0A6F5|CH60_ECOLI 60 kDa chaperonin OS=Escherichia coli (strain K12) GN=groL PE=1 SV=2	sg|P0A6F5|CH60_ECOLI 60 kDa chaperonin OS=Escherichia coli (strain K12) GN=groL PE=1 SV=2		FALSE	VGAATEVEMKEK	VGAATEVEMKEK	381	381	12	12	10	10	390	390	3	44.848	FALSE	TRUE	FALSE	FALSE	Self	-0.004	0
Scan: 22763 Run: 20210203_QExHFX3_RSLC10_DSSO_mainlib_rep1 P1_MKGEMPSDFDAK P2_KAGNVAADGVIK 2 1	20210203_QExHFX3_RSLC10_DSSO_mainlib_rep1	22763	sg|P27302|TKT1_ECOLI Transketolase 1 OS=Escherichia coli (strain K12) GN=tktA PE=1 SV=5			FALSE	sg|P0A6P1|EFTS_ECOLI Elongation factor Ts OS=Escherichia coli (strain K12) GN=tsf PE=1 SV=2	sg|P0A6P1|EFTS_ECOLI Elongation factor Ts OS=Escherichia coli (strain K12) GN=tsf PE=1 SV=2		FALSE	MKGEMPSDFDAK	KAGNVAADGVIK	329	52	12	12	2	1	330	52	3	44.844	FALSE	TRUE	FALSE	FALSE	Between	0	0.001
Scan: 29673 Run: 20210203_QExHFX3_RSLC10_DSSO_mainlib_rep1 P1_QGYPIGcmCKVTLR P2_DAAAAVGKAVAER 8 8	20210203_QExHFX3_RSLC10_DSSO_mainlib_rep1	29673	sg|P0C018|RL18_ECOLI 50S ribosomal protein L18 OS=Escherichia coli (strain K12) GN=rplR PE=1 SV=1			FALSE	sg|P62399|RL5_ECOLI 50S ribosomal protein L5 OS=Escherichia coli (strain K12) GN=rplE PE=1 SV=2	sg|P62399|RL5_ECOLI 50S ribosomal protein L5 OS=Escherichia coli (strain K12) GN=rplE PE=1 SV=2		FALSE	DAAAAVGKAVAER	QGYPIGcmCKVTLR	69	81	13	12	8	8	76	88	4	44.833	FALSE	TRUE	FALSE	FALSE	Between	0	0.001
Scan: 38238 Run: 20210203_QExHFX3_RSLC10_DSSO_mainlib_rep1 P1_QcmCKANPWQQFAETHNK P2_ITDVEVLKAQFEEER 3 8	20210203_QExHFX3_RSLC10_DSSO_mainlib_rep1	38238	sg|P0A6P1|EFTS_ECOLI Elongation factor Ts OS=Escherichia coli (strain K12) GN=tsf PE=1 SV=2			FALSE	sg|P0AG67|RS1_ECOLI 30S ribosomal protein S1 OS=Escherichia coli (strain K12) GN=rpsA PE=1 SV=1	sg|P0AG67|RS1_ECOLI 30S ribosomal protein S1 OS=Escherichia coli (strain K12) GN=rpsA PE=1 SV=1		FALSE	ITDVEVLKAQFEEER	QcmCKANPWQQFAETHNK	105	348	15	16	8	3	112	350	4	44.786	FALSE	TRUE	FALSE	FALSE	Between	0	0.001
Scan: 35511 Run: 20210203_QExHFX3_RSLC10_DSSO_mainlib_rep1 P1_QAGELQEKLIAVNR P2_QAGELQEKLIAVNR 8 8	20210203_QExHFX3_RSLC10_DSSO_mainlib_rep1	35511	sg|P0A7W1|RS5_ECOLI 30S ribosomal protein S5 OS=Escherichia coli (strain K12) GN=rpsE PE=1 SV=2			FALSE	sg|P0A7W1|RS5_ECOLI 30S ribosomal protein S5 OS=Escherichia coli (strain K12) GN=rpsE PE=1 SV=2	sg|P0A7W1|RS5_ECOLI 30S ribosomal protein S5 OS=Escherichia coli (strain K12) GN=rpsE PE=1 SV=2		FALSE	QAGELQEKLIAVNR	QAGELQEKLIAVNR	7	7	14	14	8	8	14	14	3	44.783	FALSE	TRUE	FALSE	FALSE	Self	-0.004	0
Scan: 14401 Run: 20210203_QExHFX3_RSLC10_DSSO_mainlib_rep1 P1_TGAGMMDcmCKK P2_TGAGMMDcmCKK 9 9	20210203_QExHFX3_RSLC10_DSSO_mainlib_rep1	14401	sg|P0A6P1|EFTS_ECOLI Elongation factor Ts OS=Escherichia coli (strain K12) GN=tsf PE=1 SV=2			FALSE	sg|P0A6P1|EFTS_ECOLI Elongation factor Ts OS=Escherichia coli (strain K12) GN=tsf PE=1 SV=2	sg|P0A6P1|EFTS_ECOLI Elongation factor Ts OS=Escherichia coli (strain K12) GN=tsf PE=1 SV=2		FALSE	TGAGMMDcmCKK	TGAGMMDcmCKK	16	16	10	10	9	9	24	24	3	44.782	FALSE	TRUE	FALSE	FALSE	Self	-0.004	0
Scan: 36778 Run: 20210203_QExHFX3_RSLC10_DSSO_mainlib_rep1 P1_VVSoxMPSTDAFDKQDAAYR P2_MAEITASLVKELR 12 10	20210203_QExHFX3_RSLC10_DSSO_mainlib_rep1	36778	sg|P0A6P1|EFTS_ECOLI Elongation factor Ts OS=Escherichia coli (strain K12) GN=tsf PE=1 SV=2			FALSE	sg|P27302|TKT1_ECOLI Transketolase 1 OS=Escherichia coli (strain K12) GN=tktA PE=1 SV=5	sg|P27302|TKT1_ECOLI Transketolase 1 OS=Escherichia coli (strain K12) GN=tktA PE=1 SV=5		FALSE	MAEITASLVKELR	VVSoxMPSTDAFDKQDAAYR	1	580	13	18	10	12	10	591	4	44.78	FALSE	TRUE	FALSE	FALSE	Between	0	0.001
Scan: 24318 Run: 20210203_QExHFX3_RSLC10_DSSO_mainlib_rep1 P1_MAHIEKQAGELQEK P2_EVPAAIQKAMEK 6 8	20210203_QExHFX3_RSLC10_DSSO_mainlib_rep1	24318	sg|P0A7W1|RS5_ECOLI 30S ribosomal protein S5 OS=Escherichia coli (strain K12) GN=rpsE PE=1 SV=2			FALSE	sg|P0A7W1|RS5_ECOLI 30S ribosomal protein S5 OS=Escherichia coli (strain K12) GN=rpsE PE=1 SV=2	sg|P0A7W1|RS5_ECOLI 30S ribosomal protein S5 OS=Escherichia coli (strain K12) GN=rpsE PE=1 SV=2		FALSE	MAHIEKQAGELQEK	EVPAAIQKAMEK	1	55	14	12	6	8	6	62	4	44.779	FALSE	TRUE	FALSE	FALSE	Self	-0.004	0
Scan: 32950 Run: 20210203_QExHFX3_RSLC10_DSSO_mainlib_rep1 P1_QLDHGQKVTELLK P2_ATIDGLENMNSPEMVAAKR 7 18	20210203_QExHFX3_RSLC10_DSSO_mainlib_rep1	32950	sg|P0A7W1|RS5_ECOLI 30S ribosomal protein S5 OS=Escherichia coli (strain K12) GN=rpsE PE=1 SV=2			FALSE	sg|P0ABB0|ATPA_ECOLI ATP synthase subunit alpha OS=Escherichia coli (strain K12) GN=atpA PE=1 SV=1	sg|P0ABB0|ATPA_ECOLI ATP synthase subunit alpha OS=Escherichia coli (strain K12) GN=atpA PE=1 SV=1		FALSE	ATIDGLENMNSPEMVAAKR	QLDHGQKVTELLK	139	420	19	13	18	7	156	426	5	44.776	FALSE	TRUE	FALSE	FALSE	Between	0	0.001
Scan: 33987 Run: 20210203_QExHFX3_RSLC10_DSSO_mainlib_rep1 P1_DAAAAVGKAVAER P2_ATIDGLENMNSPEMVAAKR 8 18	20210203_QExHFX3_RSLC10_DSSO_mainlib_rep1	33987	sg|P0A7W1|RS5_ECOLI 30S ribosomal protein S5 OS=Escherichia coli (strain K12) GN=rpsE PE=1 SV=2			FALSE	sg|P0C018|RL18_ECOLI 50S ribosomal protein L18 OS=Escherichia coli (strain K12) GN=rplR PE=1 SV=1	sg|P0C018|RL18_ECOLI 50S ribosomal protein L18 OS=Escherichia coli (strain K12) GN=rplR PE=1 SV=1		FALSE	ATIDGLENMNSPEMVAAKR	DAAAAVGKAVAER	139	69	19	13	18	8	156	76	4	44.769	FALSE	TRUE	FALSE	FALSE	Between	0	0.001
Scan: 23057 Run: 20210203_QExHFX3_RSLC10_DSSO_mainlib_rep1 P1_MKGEMPSDFDAK P2_KAGNVAADGVIK 2 1	20210203_QExHFX3_RSLC10_DSSO_mainlib_rep1	23057	sg|P0A6P1|EFTS_ECOLI Elongation factor Ts OS=Escherichia coli (strain K12) GN=tsf PE=1 SV=2			FALSE	sg|P27302|TKT1_ECOLI Transketolase 1 OS=Escherichia coli (strain K12) GN=tktA PE=1 SV=5	sg|P27302|TKT1_ECOLI Transketolase 1 OS=Escherichia coli (strain K12) GN=tktA PE=1 SV=5		FALSE	KAGNVAADGVIK	MKGEMPSDFDAK	52	329	12	12	1	2	52	330	4	44.763	FALSE	TRUE	FALSE	FALSE	Between	0	0.001
Scan: 37060 Run: 20210203_QExHFX3_RSLC10_DSSO_mainlib_rep1 P1_ITDVEVLKAQFEEER P2_EAGQAKESAWNEK 8 6	20210203_QExHFX3_RSLC10_DSSO_mainlib_rep1	37060	sg|P0A6P1|EFTS_ECOLI Elongation factor Ts OS=Escherichia coli (strain K12) GN=tsf PE=1 SV=2			FALSE	sg|P27302|TKT1_ECOLI Transketolase 1 OS=Escherichia coli (strain K12) GN=tktA PE=1 SV=5	sg|P27302|TKT1_ECOLI Transketolase 1 OS=Escherichia coli (strain K12) GN=tktA PE=1 SV=5		FALSE	ITDVEVLKAQFEEER	EAGQAKESAWNEK	105	298	15	13	8	6	112	303	4	44.763	FALSE	TRUE	FALSE	FALSE	Between	0	0.001
Scan: 37395 Run: 20210203_QExHFX3_RSLC10_DSSO_mainlib_rep1 P1_MAEITASLVKELR P2_DAAAAVGKAVAER 10 8	20210203_QExHFX3_RSLC10_DSSO_mainlib_rep1	37395	sg|P0C018|RL18_ECOLI 50S ribosomal protein L18 OS=Escherichia coli (strain K12) GN=rplR PE=1 SV=1			FALSE	sg|P0A6P1|EFTS_ECOLI Elongation factor Ts OS=Escherichia coli (strain K12) GN=tsf PE=1 SV=2	sg|P0A6P1|EFTS_ECOLI Elongation factor Ts OS=Escherichia coli (strain K12) GN=tsf PE=1 SV=2		FALSE	DAAAAVGKAVAER	MAEITASLVKELR	69	1	13	13	8	10	76	10	4	44.758	FALSE	TRUE	FALSE	FALSE	Between	0	0.001
Scan: 26578 Run: 20210203_QExHFX3_RSLC10_DSSO_mainlib_rep1 P1_SNVPALEAcmCPQKR P2_ANPWQQFAETHNKGDR 12 13	20210203_QExHFX3_RSLC10_DSSO_mainlib_rep1	26578	sg|P0AG67|RS1_ECOLI 30S ribosomal protein S1 OS=Escherichia coli (strain K12) GN=rpsA PE=1 SV=1			FALSE	sg|P0A7S3|RS12_ECOLI 30S ribosomal protein S12 OS=Escherichia coli (strain K12) GN=rpsL PE=1 SV=2	sg|P0A7S3|RS12_ECOLI 30S ribosomal protein S12 OS=Escherichia coli (strain K12) GN=rpsL PE=1 SV=2		FALSE	ANPWQQFAETHNKGDR	SNVPALEAcmCPQKR	351	19	16	13	13	12	363	30	3	44.754	FALSE	TRUE	FALSE	FALSE	Between	0	0.001
Scan: 35350 Run: 20210203_QExHFX3_RSLC10_DSSO_mainlib_rep1 P1_VVSMPSTDAFDKQDAAYR P2_AVTDKPSLLMcmCK 12 5	20210203_QExHFX3_RSLC10_DSSO_mainlib_rep1	35350	sg|P27302|TKT1_ECOLI Transketolase 1 OS=Escherichia coli (strain K12) GN=tktA PE=1 SV=5			FALSE	sg|P27302|TKT1_ECOLI Transketolase 1 OS=Escherichia coli (strain K12) GN=tktA PE=1 SV=5	sg|P27302|TKT1_ECOLI Transketolase 1 OS=Escherichia coli (strain K12) GN=tktA PE=1 SV=5		FALSE	VVSMPSTDAFDKQDAAYR	AVTDKPSLLMcmCK	580	233	18	12	12	5	591	237	4	44.752	FALSE	TRUE	FALSE	FALSE	Self	-0.004	0
Scan: 25048 Run: 20210203_QExHFX3_RSLC10_DSSO_mainlib_rep1 P1_KAGNVAADGVIK P2_EFIAKLQANPAK 1 5	20210203_QExHFX3_RSLC10_DSSO_mainlib_rep1	25048	sg|P0A6P1|EFTS_ECOLI Elongation factor Ts OS=Escherichia coli (strain K12) GN=tsf PE=1 SV=2			FALSE	sg|P27302|TKT1_ECOLI Transketolase 1 OS=Escherichia coli (strain K12) GN=tktA PE=1 SV=5	sg|P27302|TKT1_ECOLI Transketolase 1 OS=Escherichia coli (strain K12) GN=tktA PE=1 SV=5		FALSE	KAGNVAADGVIK	EFIAKLQANPAK	52	343	12	12	1	5	52	347	3	44.742	FALSE	TRUE	FALSE	FALSE	Between	0	0.001
Scan: 26422 Run: 20210203_QExHFX3_RSLC10_DSSO_mainlib_rep1 P1_KAGNVAADGVIK P2_EVPAAIQKAMEK 1 8	20210203_QExHFX3_RSLC10_DSSO_mainlib_rep1	26422	sg|P0A6P1|EFTS_ECOLI Elongation factor Ts OS=Escherichia coli (strain K12) GN=tsf PE=1 SV=2			FALSE	sg|P0A7W1|RS5_ECOLI 30S ribosomal protein S5 OS=Escherichia coli (strain K12) GN=rpsE PE=1 SV=2	sg|P0A7W1|RS5_ECOLI 30S ribosomal protein S5 OS=Escherichia coli (strain K12) GN=rpsE PE=1 SV=2		FALSE	KAGNVAADGVIK	EVPAAIQKAMEK	52	55	12	12	1	8	52	62	3	44.74	FALSE	TRUE	FALSE	FALSE	Between	0	0.001
Scan: 12687 Run: 20210203_QExHFX3_RSLC10_DSSO_mainlib_rep1 P1_MAVQQNKPTR P2_MAVQQNKPTR 7 7	20210203_QExHFX3_RSLC10_DSSO_mainlib_rep1	12687	sg|P0A7N4|RL32_ECOLI 50S ribosomal protein L32 OS=Escherichia coli (strain K12) GN=rpmF PE=1 SV=2			FALSE	sg|P0A7N4|RL32_ECOLI 50S ribosomal protein L32 OS=Escherichia coli (strain K12) GN=rpmF PE=1 SV=2	sg|P0A7N4|RL32_ECOLI 50S ribosomal protein L32 OS=Escherichia coli (strain K12) GN=rpmF PE=1 SV=2		FALSE	MAVQQNKPTR	MAVQQNKPTR	1	1	10	10	7	7	7	7	3	44.736	FALSE	TRUE	FALSE	FALSE	Self	-0.004	0
Scan: 17016 Run: 20210203_QExHFX3_RSLC10_DSSO_mainlib_rep1 P1_TGAGoxMMDcmCKK P2_TGAGMMDcmCKK 9 9	20210203_QExHFX3_RSLC10_DSSO_mainlib_rep1	17016	sg|P0A6P1|EFTS_ECOLI Elongation factor Ts OS=Escherichia coli (strain K12) GN=tsf PE=1 SV=2			FALSE	sg|P0A6P1|EFTS_ECOLI Elongation factor Ts OS=Escherichia coli (strain K12) GN=tsf PE=1 SV=2	sg|P0A6P1|EFTS_ECOLI Elongation factor Ts OS=Escherichia coli (strain K12) GN=tsf PE=1 SV=2		FALSE	TGAGMMDcmCKK	TGAGoxMMDcmCKK	16	16	10	10	9	9	24	24	3	44.73	FALSE	TRUE	FALSE	FALSE	Self	-0.004	0
Scan: 35700 Run: 20210203_QExHFX3_RSLC10_DSSO_mainlib_rep1 P1_TGAGMMDcmCKK P2_ITDVEVLKAQFEEER 9 8	20210203_QExHFX3_RSLC10_DSSO_mainlib_rep1	35700	sg|P0A6P1|EFTS_ECOLI Elongation factor Ts OS=Escherichia coli (strain K12) GN=tsf PE=1 SV=2			FALSE	sg|P0A6P1|EFTS_ECOLI Elongation factor Ts OS=Escherichia coli (strain K12) GN=tsf PE=1 SV=2	sg|P0A6P1|EFTS_ECOLI Elongation factor Ts OS=Escherichia coli (strain K12) GN=tsf PE=1 SV=2		FALSE	ITDVEVLKAQFEEER	TGAGMMDcmCKK	105	16	15	10	8	9	112	24	3	44.729	FALSE	TRUE	FALSE	FALSE	Self	-0.004	0
Scan: 22087 Run: 20210203_QExHFX3_RSLC10_DSSO_mainlib_rep1 P1_VAKSNVPALEAcmCPQK P2_AFNAKTDSIEK 3 5	20210203_QExHFX3_RSLC10_DSSO_mainlib_rep1	22087	sg|P0A7S3|RS12_ECOLI 30S ribosomal protein S12 OS=Escherichia coli (strain K12) GN=rpsL PE=1 SV=2			FALSE	sg|P0A7J7|RL11_ECOLI 50S ribosomal protein L11 OS=Escherichia coli (strain K12) GN=rplK PE=1 SV=2	sg|P0A7J7|RL11_ECOLI 50S ribosomal protein L11 OS=Escherichia coli (strain K12) GN=rplK PE=1 SV=2		FALSE	VAKSNVPALEAcmCPQK	AFNAKTDSIEK	16	41	15	11	3	5	18	45	4	44.725	FALSE	TRUE	FALSE	FALSE	Between	0	0.001
Scan: 18637 Run: 20210203_QExHFX3_RSLC10_DSSO_mainlib_rep1 P1_EAGQAKESAWNEK P2_DIDGHDAASIKR 6 11	20210203_QExHFX3_RSLC10_DSSO_mainlib_rep1	18637	sg|P27302|TKT1_ECOLI Transketolase 1 OS=Escherichia coli (strain K12) GN=tktA PE=1 SV=5			FALSE	sg|P27302|TKT1_ECOLI Transketolase 1 OS=Escherichia coli (strain K12) GN=tktA PE=1 SV=5	sg|P27302|TKT1_ECOLI Transketolase 1 OS=Escherichia coli (strain K12) GN=tktA PE=1 SV=5		FALSE	DIDGHDAASIKR	EAGQAKESAWNEK	215	298	12	13	11	6	225	303	4	44.712	FALSE	TRUE	FALSE	FALSE	Self	-0.004	0
Scan: 31214 Run: 20210203_QExHFX3_RSLC10_DSSO_mainlib_rep1 P1_VGAATEVEMKEK P2_IGVLVAAKGADEELVK 10 8	20210203_QExHFX3_RSLC10_DSSO_mainlib_rep1	31214	sg|P0A6F5|CH60_ECOLI 60 kDa chaperonin OS=Escherichia coli (strain K12) GN=groL PE=1 SV=2			FALSE	sg|P0A6P1|EFTS_ECOLI Elongation factor Ts OS=Escherichia coli (strain K12) GN=tsf PE=1 SV=2	sg|P0A6P1|EFTS_ECOLI Elongation factor Ts OS=Escherichia coli (strain K12) GN=tsf PE=1 SV=2		FALSE	VGAATEVEMKEK	IGVLVAAKGADEELVK	381	152	12	16	10	8	390	159	4	44.707	FALSE	TRUE	FALSE	FALSE	Between	0	0.001
Scan: 36376 Run: 20210203_QExHFX3_RSLC10_DSSO_mainlib_rep1 P1_VVSMPSTDAFDKQDAAYR P2_FAAYAKAYPQEAAEFTR 12 6	20210203_QExHFX3_RSLC10_DSSO_mainlib_rep1	36376	sg|P27302|TKT1_ECOLI Transketolase 1 OS=Escherichia coli (strain K12) GN=tktA PE=1 SV=5			FALSE	sg|P27302|TKT1_ECOLI Transketolase 1 OS=Escherichia coli (strain K12) GN=tktA PE=1 SV=5	sg|P27302|TKT1_ECOLI Transketolase 1 OS=Escherichia coli (strain K12) GN=tktA PE=1 SV=5		FALSE	VVSMPSTDAFDKQDAAYR	FAAYAKAYPQEAAEFTR	580	311	18	17	12	6	591	316	4	44.706	FALSE	TRUE	FALSE	FALSE	Self	-0.004	0
Scan: 34253 Run: 20210203_QExHFX3_RSLC10_DSSO_mainlib_rep1 P1_ATIDGLENMNSPEMVAAKR P2_ANPWQQFAETHNKGDR 18 13	20210203_QExHFX3_RSLC10_DSSO_mainlib_rep1	34253	sg|P0A7W1|RS5_ECOLI 30S ribosomal protein S5 OS=Escherichia coli (strain K12) GN=rpsE PE=1 SV=2			FALSE	sg|P0AG67|RS1_ECOLI 30S ribosomal protein S1 OS=Escherichia coli (strain K12) GN=rpsA PE=1 SV=1	sg|P0AG67|RS1_ECOLI 30S ribosomal protein S1 OS=Escherichia coli (strain K12) GN=rpsA PE=1 SV=1		FALSE	ATIDGLENMNSPEMVAAKR	ANPWQQFAETHNKGDR	139	351	19	16	18	13	156	363	5	44.703	FALSE	TRUE	FALSE	FALSE	Between	0	0.001
Scan: 27950 Run: 20210203_QExHFX3_RSLC10_DSSO_mainlib_rep1 P1_SNVPALEAcmCPQKR P2_EVPAAIQKAMEK 12 8	20210203_QExHFX3_RSLC10_DSSO_mainlib_rep1	27950	sg|P0A7S3|RS12_ECOLI 30S ribosomal protein S12 OS=Escherichia coli (strain K12) GN=rpsL PE=1 SV=2			FALSE	sg|P0A7W1|RS5_ECOLI 30S ribosomal protein S5 OS=Escherichia coli (strain K12) GN=rpsE PE=1 SV=2	sg|P0A7W1|RS5_ECOLI 30S ribosomal protein S5 OS=Escherichia coli (strain K12) GN=rpsE PE=1 SV=2		FALSE	SNVPALEAcmCPQKR	EVPAAIQKAMEK	19	55	13	12	12	8	30	62	4	44.695	FALSE	TRUE	FALSE	FALSE	Between	0	0.001
Scan: 33244 Run: 20210203_QExHFX3_RSLC10_DSSO_mainlib_rep1 P1_MKGEMPSDFDAK P2_DTLHLEGKELEFK 2 8	20210203_QExHFX3_RSLC10_DSSO_mainlib_rep1	33244	sg|P0AG67|RS1_ECOLI 30S ribosomal protein S1 OS=Escherichia coli (strain K12) GN=rpsA PE=1 SV=1			FALSE	sg|P27302|TKT1_ECOLI Transketolase 1 OS=Escherichia coli (strain K12) GN=tktA PE=1 SV=5	sg|P27302|TKT1_ECOLI Transketolase 1 OS=Escherichia coli (strain K12) GN=tktA PE=1 SV=5		FALSE	DTLHLEGKELEFK	MKGEMPSDFDAK	143	329	13	12	8	2	150	330	4	44.694	FALSE	TRUE	FALSE	FALSE	Between	0	0.001
Scan: 30407 Run: 20210203_QExHFX3_RSLC10_DSSO_mainlib_rep1 P1_IGVLVAAKGADEELVK P2_DIDGHDAASIKR 8 11	20210203_QExHFX3_RSLC10_DSSO_mainlib_rep1	30407	sg|P27302|TKT1_ECOLI Transketolase 1 OS=Escherichia coli (strain K12) GN=tktA PE=1 SV=5			FALSE	sg|P0A6P1|EFTS_ECOLI Elongation factor Ts OS=Escherichia coli (strain K12) GN=tsf PE=1 SV=2	sg|P0A6P1|EFTS_ECOLI Elongation factor Ts OS=Escherichia coli (strain K12) GN=tsf PE=1 SV=2		FALSE	DIDGHDAASIKR	IGVLVAAKGADEELVK	215	152	12	16	11	8	225	159	5	44.676	FALSE	TRUE	FALSE	FALSE	Between	0	0.001
Scan: 19267 Run: 20210203_QExHFX3_RSLC10_DSSO_mainlib_rep1 P1_MKGEMPSDFDAK P2_MAVQQNKPTR 2 7	20210203_QExHFX3_RSLC10_DSSO_mainlib_rep1	19267	sg|P0A7N4|RL32_ECOLI 50S ribosomal protein L32 OS=Escherichia coli (strain K12) GN=rpmF PE=1 SV=2			FALSE	sg|P27302|TKT1_ECOLI Transketolase 1 OS=Escherichia coli (strain K12) GN=tktA PE=1 SV=5	sg|P27302|TKT1_ECOLI Transketolase 1 OS=Escherichia coli (strain K12) GN=tktA PE=1 SV=5		FALSE	MAVQQNKPTR	MKGEMPSDFDAK	1	329	10	12	7	2	7	330	4	44.673	FALSE	TRUE	FALSE	FALSE	Between	0	0.001
Scan: 35694 Run: 20210203_QExHFX3_RSLC10_DSSO_mainlib_rep1 P1_QAGELQEKLIAVNR P2_QAGELQEKLIAVNR 8 8	20210203_QExHFX3_RSLC10_DSSO_mainlib_rep1	35694	sg|P0A7W1|RS5_ECOLI 30S ribosomal protein S5 OS=Escherichia coli (strain K12) GN=rpsE PE=1 SV=2			FALSE	sg|P0A7W1|RS5_ECOLI 30S ribosomal protein S5 OS=Escherichia coli (strain K12) GN=rpsE PE=1 SV=2	sg|P0A7W1|RS5_ECOLI 30S ribosomal protein S5 OS=Escherichia coli (strain K12) GN=rpsE PE=1 SV=2		FALSE	QAGELQEKLIAVNR	QAGELQEKLIAVNR	7	7	14	14	8	8	14	14	4	44.672	FALSE	TRUE	FALSE	FALSE	Self	-0.004	0
Scan: 35468 Run: 20210203_QExHFX3_RSLC10_DSSO_mainlib_rep1 P1_EVPAAIQKAMEK P2_ATIDGLENMNSPEMVAAKR 8 18	20210203_QExHFX3_RSLC10_DSSO_mainlib_rep1	35468	sg|P0A7W1|RS5_ECOLI 30S ribosomal protein S5 OS=Escherichia coli (strain K12) GN=rpsE PE=1 SV=2			FALSE	sg|P0A7W1|RS5_ECOLI 30S ribosomal protein S5 OS=Escherichia coli (strain K12) GN=rpsE PE=1 SV=2	sg|P0A7W1|RS5_ECOLI 30S ribosomal protein S5 OS=Escherichia coli (strain K12) GN=rpsE PE=1 SV=2		FALSE	ATIDGLENMNSPEMVAAKR	EVPAAIQKAMEK	139	55	19	12	18	8	156	62	4	44.669	FALSE	TRUE	FALSE	FALSE	Self	-0.004	0
Scan: 25020 Run: 20210203_QExHFX3_RSLC10_DSSO_mainlib_rep1 P1_KAGNVAADGVIK P2_EFIAKLQANPAK 1 5	20210203_QExHFX3_RSLC10_DSSO_mainlib_rep1	25020	sg|P0A6P1|EFTS_ECOLI Elongation factor Ts OS=Escherichia coli (strain K12) GN=tsf PE=1 SV=2			FALSE	sg|P27302|TKT1_ECOLI Transketolase 1 OS=Escherichia coli (strain K12) GN=tktA PE=1 SV=5	sg|P27302|TKT1_ECOLI Transketolase 1 OS=Escherichia coli (strain K12) GN=tktA PE=1 SV=5		FALSE	KAGNVAADGVIK	EFIAKLQANPAK	52	343	12	12	1	5	52	347	4	44.659	FALSE	TRUE	FALSE	FALSE	Between	0	0.001
Scan: 34944 Run: 20210203_QExHFX3_RSLC10_DSSO_mainlib_rep1 P1_EFIAKLQANPAK P2_DLETQSQDGTFDKLTK 5 13	20210203_QExHFX3_RSLC10_DSSO_mainlib_rep1	34944	sg|P0A7V0|RS2_ECOLI 30S ribosomal protein S2 OS=Escherichia coli (strain K12) GN=rpsB PE=1 SV=2			FALSE	sg|P27302|TKT1_ECOLI Transketolase 1 OS=Escherichia coli (strain K12) GN=tktA PE=1 SV=5	sg|P27302|TKT1_ECOLI Transketolase 1 OS=Escherichia coli (strain K12) GN=tktA PE=1 SV=5		FALSE	DLETQSQDGTFDKLTK	EFIAKLQANPAK	116	343	16	12	13	5	128	347	4	44.657	FALSE	TRUE	FALSE	FALSE	Between	0	0.001
Scan: 38225 Run: 20210203_QExHFX3_RSLC10_DSSO_mainlib_rep1 P1_QcmCKANPWQQFAETHNK P2_ITDVEVLKAQFEEER 3 8	20210203_QExHFX3_RSLC10_DSSO_mainlib_rep1	38225	sg|P0A6P1|EFTS_ECOLI Elongation factor Ts OS=Escherichia coli (strain K12) GN=tsf PE=1 SV=2			FALSE	sg|P0AG67|RS1_ECOLI 30S ribosomal protein S1 OS=Escherichia coli (strain K12) GN=rpsA PE=1 SV=1	sg|P0AG67|RS1_ECOLI 30S ribosomal protein S1 OS=Escherichia coli (strain K12) GN=rpsA PE=1 SV=1		FALSE	ITDVEVLKAQFEEER	QcmCKANPWQQFAETHNK	105	348	15	16	8	3	112	350	5	44.655	FALSE	TRUE	FALSE	FALSE	Between	0	0.001
Scan: 34367 Run: 20210203_QExHFX3_RSLC10_DSSO_mainlib_rep1 P1_QAGELQEKLIAVNR P2_EVPAAIQKAMEK 8 8	20210203_QExHFX3_RSLC10_DSSO_mainlib_rep1	34367	sg|P0A7W1|RS5_ECOLI 30S ribosomal protein S5 OS=Escherichia coli (strain K12) GN=rpsE PE=1 SV=2			FALSE	sg|P0A7W1|RS5_ECOLI 30S ribosomal protein S5 OS=Escherichia coli (strain K12) GN=rpsE PE=1 SV=2	sg|P0A7W1|RS5_ECOLI 30S ribosomal protein S5 OS=Escherichia coli (strain K12) GN=rpsE PE=1 SV=2		FALSE	QAGELQEKLIAVNR	EVPAAIQKAMEK	7	55	14	12	8	8	14	62	3	44.654	FALSE	TRUE	FALSE	FALSE	Self	-0.004	0
Scan: 22626 Run: 20210203_QExHFX3_RSLC10_DSSO_mainlib_rep1 P1_MKGEMPSDFDAK P2_DIDGHDAASIKR 2 11	20210203_QExHFX3_RSLC10_DSSO_mainlib_rep1	22626	sg|P27302|TKT1_ECOLI Transketolase 1 OS=Escherichia coli (strain K12) GN=tktA PE=1 SV=5			FALSE	sg|P27302|TKT1_ECOLI Transketolase 1 OS=Escherichia coli (strain K12) GN=tktA PE=1 SV=5	sg|P27302|TKT1_ECOLI Transketolase 1 OS=Escherichia coli (strain K12) GN=tktA PE=1 SV=5		FALSE	DIDGHDAASIKR	MKGEMPSDFDAK	215	329	12	12	11	2	225	330	4	44.651	FALSE	TRUE	FALSE	FALSE	Self	-0.004	0
Scan: 12268 Run: 20210203_QExHFX3_RSLC10_DSSO_mainlib_rep1 P1_MAVQQNKPTR P2_MAVQQNKPTR 7 7	20210203_QExHFX3_RSLC10_DSSO_mainlib_rep1	12268	sg|P0A7N4|RL32_ECOLI 50S ribosomal protein L32 OS=Escherichia coli (strain K12) GN=rpmF PE=1 SV=2			FALSE	sg|P0A7N4|RL32_ECOLI 50S ribosomal protein L32 OS=Escherichia coli (strain K12) GN=rpmF PE=1 SV=2	sg|P0A7N4|RL32_ECOLI 50S ribosomal protein L32 OS=Escherichia coli (strain K12) GN=rpmF PE=1 SV=2		FALSE	MAVQQNKPTR	MAVQQNKPTR	1	1	10	10	7	7	7	7	4	44.629	FALSE	TRUE	FALSE	FALSE	Self	-0.004	0
Scan: 15010 Run: 20210203_QExHFX3_RSLC10_DSSO_mainlib_rep1 P1_MAVQQNKPTR P2_EAGQAKESAWNEK 7 6	20210203_QExHFX3_RSLC10_DSSO_mainlib_rep1	15010	sg|P0A7N4|RL32_ECOLI 50S ribosomal protein L32 OS=Escherichia coli (strain K12) GN=rpmF PE=1 SV=2			FALSE	sg|P27302|TKT1_ECOLI Transketolase 1 OS=Escherichia coli (strain K12) GN=tktA PE=1 SV=5	sg|P27302|TKT1_ECOLI Transketolase 1 OS=Escherichia coli (strain K12) GN=tktA PE=1 SV=5		FALSE	MAVQQNKPTR	EAGQAKESAWNEK	1	298	10	13	7	6	7	303	4	44.626	FALSE	TRUE	FALSE	FALSE	Between	0	0.001
Scan: 25860 Run: 20210203_QExHFX3_RSLC10_DSSO_mainlib_rep1 P1_oxMKGEMPSDFDAK P2_TGAGMMDcmCKK 2 9	20210203_QExHFX3_RSLC10_DSSO_mainlib_rep1	25860	sg|P27302|TKT1_ECOLI Transketolase 1 OS=Escherichia coli (strain K12) GN=tktA PE=1 SV=5			FALSE	sg|P0A6P1|EFTS_ECOLI Elongation factor Ts OS=Escherichia coli (strain K12) GN=tsf PE=1 SV=2	sg|P0A6P1|EFTS_ECOLI Elongation factor Ts OS=Escherichia coli (strain K12) GN=tsf PE=1 SV=2		FALSE	oxMKGEMPSDFDAK	TGAGMMDcmCKK	329	16	12	10	2	9	330	24	3	44.626	FALSE	TRUE	FALSE	FALSE	Between	0	0.001
Scan: 27634 Run: 20210203_QExHFX3_RSLC10_DSSO_mainlib_rep1 P1_MKGEMPSDFDAK P2_MKGEMPSDFDAK 2 2	20210203_QExHFX3_RSLC10_DSSO_mainlib_rep1	27634	sg|P27302|TKT1_ECOLI Transketolase 1 OS=Escherichia coli (strain K12) GN=tktA PE=1 SV=5			FALSE	sg|P27302|TKT1_ECOLI Transketolase 1 OS=Escherichia coli (strain K12) GN=tktA PE=1 SV=5	sg|P27302|TKT1_ECOLI Transketolase 1 OS=Escherichia coli (strain K12) GN=tktA PE=1 SV=5		FALSE	MKGEMPSDFDAK	MKGEMPSDFDAK	329	329	12	12	2	2	330	330	4	44.623	FALSE	TRUE	FALSE	FALSE	Self	-0.004	0
Scan: 21347 Run: 20210203_QExHFX3_RSLC10_DSSO_mainlib_rep1 P1_TGAGMMDcmCKK P2_MKGEMPSDFDAK 9 2	20210203_QExHFX3_RSLC10_DSSO_mainlib_rep1	21347	sg|P27302|TKT1_ECOLI Transketolase 1 OS=Escherichia coli (strain K12) GN=tktA PE=1 SV=5			FALSE	sg|P0A6P1|EFTS_ECOLI Elongation factor Ts OS=Escherichia coli (strain K12) GN=tsf PE=1 SV=2	sg|P0A6P1|EFTS_ECOLI Elongation factor Ts OS=Escherichia coli (strain K12) GN=tsf PE=1 SV=2		FALSE	MKGEMPSDFDAK	TGAGMMDcmCKK	329	16	12	10	2	9	330	24	3	44.606	FALSE	TRUE	FALSE	FALSE	Between	0	0.001
Scan: 27839 Run: 20210203_QExHFX3_RSLC10_DSSO_mainlib_rep1 P1_SNVPALEAcmCPQKR P2_EVPAAIQKAMEK 12 8	20210203_QExHFX3_RSLC10_DSSO_mainlib_rep1	27839	sg|P0A7S3|RS12_ECOLI 30S ribosomal protein S12 OS=Escherichia coli (strain K12) GN=rpsL PE=1 SV=2			FALSE	sg|P0A7W1|RS5_ECOLI 30S ribosomal protein S5 OS=Escherichia coli (strain K12) GN=rpsE PE=1 SV=2	sg|P0A7W1|RS5_ECOLI 30S ribosomal protein S5 OS=Escherichia coli (strain K12) GN=rpsE PE=1 SV=2		FALSE	SNVPALEAcmCPQKR	EVPAAIQKAMEK	19	55	13	12	12	8	30	62	3	44.605	FALSE	TRUE	FALSE	FALSE	Between	0	0.001
Scan: 31095 Run: 20210203_QExHFX3_RSLC10_DSSO_mainlib_rep1 P1_DAAAAVGKAVAER P2_ATIDGLENoxMNSPEMVAAKR 8 18	20210203_QExHFX3_RSLC10_DSSO_mainlib_rep1	31095	sg|P0C018|RL18_ECOLI 50S ribosomal protein L18 OS=Escherichia coli (strain K12) GN=rplR PE=1 SV=1			FALSE	sg|P0A7W1|RS5_ECOLI 30S ribosomal protein S5 OS=Escherichia coli (strain K12) GN=rpsE PE=1 SV=2	sg|P0A7W1|RS5_ECOLI 30S ribosomal protein S5 OS=Escherichia coli (strain K12) GN=rpsE PE=1 SV=2		FALSE	DAAAAVGKAVAER	ATIDGLENoxMNSPEMVAAKR	69	139	13	19	8	18	76	156	4	44.601	FALSE	TRUE	FALSE	FALSE	Between	0	0.001
Scan: 28184 Run: 20210203_QExHFX3_RSLC10_DSSO_mainlib_rep1 P1_TGAGMMDcmCKK P2_QcmCKANPWQQFAETHNK 9 3	20210203_QExHFX3_RSLC10_DSSO_mainlib_rep1	28184	sg|P0A6P1|EFTS_ECOLI Elongation factor Ts OS=Escherichia coli (strain K12) GN=tsf PE=1 SV=2			FALSE	sg|P0AG67|RS1_ECOLI 30S ribosomal protein S1 OS=Escherichia coli (strain K12) GN=rpsA PE=1 SV=1	sg|P0AG67|RS1_ECOLI 30S ribosomal protein S1 OS=Escherichia coli (strain K12) GN=rpsA PE=1 SV=1		FALSE	TGAGMMDcmCKK	QcmCKANPWQQFAETHNK	16	348	10	16	9	3	24	350	4	44.594	FALSE	TRUE	FALSE	FALSE	Between	0	0.001
Scan: 28066 Run: 20210203_QExHFX3_RSLC10_DSSO_mainlib_rep1 P1_ESVLPKAVTAR P2_ESVLPKAVTAR 6 6	20210203_QExHFX3_RSLC10_DSSO_mainlib_rep1	28066	sg|P27302|TKT1_ECOLI Transketolase 1 OS=Escherichia coli (strain K12) GN=tktA PE=1 SV=5			FALSE	sg|P27302|TKT1_ECOLI Transketolase 1 OS=Escherichia coli (strain K12) GN=tktA PE=1 SV=5	sg|P27302|TKT1_ECOLI Transketolase 1 OS=Escherichia coli (strain K12) GN=tktA PE=1 SV=5		FALSE	ESVLPKAVTAR	ESVLPKAVTAR	598	598	11	11	6	6	603	603	4	44.59	FALSE	TRUE	FALSE	FALSE	Self	-0.004	0
Scan: 25078 Run: 20210203_QExHFX3_RSLC10_DSSO_mainlib_rep1 P1_VAKSNVPALEAcmCPQK P2_NFGKHPVTPWGVQTK 3 4	20210203_QExHFX3_RSLC10_DSSO_mainlib_rep1	25078	sg|P60422|RL2_ECOLI 50S ribosomal protein L2 OS=Escherichia coli (strain K12) GN=rplB PE=1 SV=2			FALSE	sg|P0A7S3|RS12_ECOLI 30S ribosomal protein S12 OS=Escherichia coli (strain K12) GN=rpsL PE=1 SV=2	sg|P0A7S3|RS12_ECOLI 30S ribosomal protein S12 OS=Escherichia coli (strain K12) GN=rpsL PE=1 SV=2		FALSE	NFGKHPVTPWGVQTK	VAKSNVPALEAcmCPQK	239	16	15	15	4	3	242	18	4	44.589	FALSE	TRUE	FALSE	FALSE	Between	0	0.001
Scan: 15012 Run: 20210203_QExHFX3_RSLC10_DSSO_mainlib_rep1 P1_MAVQQNKPTR P2_EAGQAKESAWNEK 7 6	20210203_QExHFX3_RSLC10_DSSO_mainlib_rep1	15012	sg|P0A7N4|RL32_ECOLI 50S ribosomal protein L32 OS=Escherichia coli (strain K12) GN=rpmF PE=1 SV=2			FALSE	sg|P27302|TKT1_ECOLI Transketolase 1 OS=Escherichia coli (strain K12) GN=tktA PE=1 SV=5	sg|P27302|TKT1_ECOLI Transketolase 1 OS=Escherichia coli (strain K12) GN=tktA PE=1 SV=5		FALSE	MAVQQNKPTR	EAGQAKESAWNEK	1	298	10	13	7	6	7	303	3	44.589	FALSE	TRUE	FALSE	FALSE	Between	0	0.001
Scan: 24431 Run: 20210203_QExHFX3_RSLC10_DSSO_mainlib_rep1 P1_GLSAKSFDGR P2_GLSAKSFDGR 5 5	20210203_QExHFX3_RSLC10_DSSO_mainlib_rep1	24431	sg|P62399|RL5_ECOLI 50S ribosomal protein L5 OS=Escherichia coli (strain K12) GN=rplE PE=1 SV=2			FALSE	sg|P62399|RL5_ECOLI 50S ribosomal protein L5 OS=Escherichia coli (strain K12) GN=rplE PE=1 SV=2	sg|P62399|RL5_ECOLI 50S ribosomal protein L5 OS=Escherichia coli (strain K12) GN=rplE PE=1 SV=2		FALSE	GLSAKSFDGR	GLSAKSFDGR	116	116	10	10	5	5	120	120	3	44.586	FALSE	TRUE	FALSE	FALSE	Self	-0.004	0
Scan: 35439 Run: 20210203_QExHFX3_RSLC10_DSSO_mainlib_rep1 P1_TGAGMMDcmCKK P2_ITLNMGVGEAIADKK 9 14	20210203_QExHFX3_RSLC10_DSSO_mainlib_rep1	35439	sg|P62399|RL5_ECOLI 50S ribosomal protein L5 OS=Escherichia coli (strain K12) GN=rplE PE=1 SV=2			FALSE	sg|P0A6P1|EFTS_ECOLI Elongation factor Ts OS=Escherichia coli (strain K12) GN=tsf PE=1 SV=2	sg|P0A6P1|EFTS_ECOLI Elongation factor Ts OS=Escherichia coli (strain K12) GN=tsf PE=1 SV=2		FALSE	ITLNMGVGEAIADKK	TGAGMMDcmCKK	34	16	15	10	14	9	47	24	3	44.582	FALSE	TRUE	FALSE	FALSE	Between	0	0.001
Scan: 16708 Run: 20210203_QExHFX3_RSLC10_DSSO_mainlib_rep1 P1_TGAGMMDcmCKK P2_KAGNVAADGVIK 9 1	20210203_QExHFX3_RSLC10_DSSO_mainlib_rep1	16708	sg|P0A6P1|EFTS_ECOLI Elongation factor Ts OS=Escherichia coli (strain K12) GN=tsf PE=1 SV=2			FALSE	sg|P0A6P1|EFTS_ECOLI Elongation factor Ts OS=Escherichia coli (strain K12) GN=tsf PE=1 SV=2	sg|P0A6P1|EFTS_ECOLI Elongation factor Ts OS=Escherichia coli (strain K12) GN=tsf PE=1 SV=2		FALSE	TGAGMMDcmCKK	KAGNVAADGVIK	16	52	10	12	9	1	24	52	3	44.579	FALSE	TRUE	FALSE	FALSE	Self	-0.004	0
Scan: 21481 Run: 20210203_QExHFX3_RSLC10_DSSO_mainlib_rep1 P1_SNVPALEAcmCPQKR P2_AFNAKTDSIEK 12 5	20210203_QExHFX3_RSLC10_DSSO_mainlib_rep1	21481	sg|P0A7S3|RS12_ECOLI 30S ribosomal protein S12 OS=Escherichia coli (strain K12) GN=rpsL PE=1 SV=2			FALSE	sg|P0A7J7|RL11_ECOLI 50S ribosomal protein L11 OS=Escherichia coli (strain K12) GN=rplK PE=1 SV=2	sg|P0A7J7|RL11_ECOLI 50S ribosomal protein L11 OS=Escherichia coli (strain K12) GN=rplK PE=1 SV=2		FALSE	SNVPALEAcmCPQKR	AFNAKTDSIEK	19	41	13	11	12	5	30	45	4	44.579	FALSE	TRUE	FALSE	FALSE	Between	0	0.001
Scan: 25633 Run: 20210203_QExHFX3_RSLC10_DSSO_mainlib_rep1 P1_VFQTHSPVVDSISVKR P2_VAKSNVPALEAcmCPQK 15 3	20210203_QExHFX3_RSLC10_DSSO_mainlib_rep1	25633	sg|P0A7K6|RL19_ECOLI 50S ribosomal protein L19 OS=Escherichia coli (strain K12) GN=rplS PE=1 SV=2			FALSE	sg|P0A7S3|RS12_ECOLI 30S ribosomal protein S12 OS=Escherichia coli (strain K12) GN=rpsL PE=1 SV=2	sg|P0A7S3|RS12_ECOLI 30S ribosomal protein S12 OS=Escherichia coli (strain K12) GN=rpsL PE=1 SV=2		FALSE	VFQTHSPVVDSISVKR	VAKSNVPALEAcmCPQK	73	16	16	15	15	3	87	18	4	44.571	FALSE	TRUE	FALSE	FALSE	Between	0	0.001
Scan: 21560 Run: 20210203_QExHFX3_RSLC10_DSSO_mainlib_rep1 P1_SNVPALEAcmCPQKR P2_AFNAKTDSIEK 12 5	20210203_QExHFX3_RSLC10_DSSO_mainlib_rep1	21560	sg|P0A7S3|RS12_ECOLI 30S ribosomal protein S12 OS=Escherichia coli (strain K12) GN=rpsL PE=1 SV=2			FALSE	sg|P0A7J7|RL11_ECOLI 50S ribosomal protein L11 OS=Escherichia coli (strain K12) GN=rplK PE=1 SV=2	sg|P0A7J7|RL11_ECOLI 50S ribosomal protein L11 OS=Escherichia coli (strain K12) GN=rplK PE=1 SV=2		FALSE	SNVPALEAcmCPQKR	AFNAKTDSIEK	19	41	13	11	12	5	30	45	3	44.571	FALSE	TRUE	FALSE	FALSE	Between	0	0.001
Scan: 24008 Run: 20210203_QExHFX3_RSLC10_DSSO_mainlib_rep1 P1_LQANPAKIASR P2_DAAAAVGKAVAER 7 8	20210203_QExHFX3_RSLC10_DSSO_mainlib_rep1	24008	sg|P0C018|RL18_ECOLI 50S ribosomal protein L18 OS=Escherichia coli (strain K12) GN=rplR PE=1 SV=1			FALSE	sg|P27302|TKT1_ECOLI Transketolase 1 OS=Escherichia coli (strain K12) GN=tktA PE=1 SV=5	sg|P27302|TKT1_ECOLI Transketolase 1 OS=Escherichia coli (strain K12) GN=tktA PE=1 SV=5		FALSE	DAAAAVGKAVAER	LQANPAKIASR	69	348	13	11	8	7	76	354	4	44.569	FALSE	TRUE	FALSE	FALSE	Between	0	0.001
Scan: 28315 Run: 20210203_QExHFX3_RSLC10_DSSO_mainlib_rep1 P1_QcmCKANPWQQFAETHNK P2_ESVLPKAVTAR 3 6	20210203_QExHFX3_RSLC10_DSSO_mainlib_rep1	28315	sg|P0AG67|RS1_ECOLI 30S ribosomal protein S1 OS=Escherichia coli (strain K12) GN=rpsA PE=1 SV=1			FALSE	sg|P27302|TKT1_ECOLI Transketolase 1 OS=Escherichia coli (strain K12) GN=tktA PE=1 SV=5	sg|P27302|TKT1_ECOLI Transketolase 1 OS=Escherichia coli (strain K12) GN=tktA PE=1 SV=5		FALSE	QcmCKANPWQQFAETHNK	ESVLPKAVTAR	348	598	16	11	3	6	350	603	5	44.551	FALSE	TRUE	FALSE	FALSE	Between	0	0.001
Scan: 31160 Run: 20210203_QExHFX3_RSLC10_DSSO_mainlib_rep1 P1_QGYPIGcmCKVTLR P2_QGYPIGcmCKVTLR 8 8	20210203_QExHFX3_RSLC10_DSSO_mainlib_rep1	31160	sg|P62399|RL5_ECOLI 50S ribosomal protein L5 OS=Escherichia coli (strain K12) GN=rplE PE=1 SV=2			FALSE	sg|P62399|RL5_ECOLI 50S ribosomal protein L5 OS=Escherichia coli (strain K12) GN=rplE PE=1 SV=2	sg|P62399|RL5_ECOLI 50S ribosomal protein L5 OS=Escherichia coli (strain K12) GN=rplE PE=1 SV=2		FALSE	QGYPIGcmCKVTLR	QGYPIGcmCKVTLR	81	81	12	12	8	8	88	88	4	44.539	FALSE	TRUE	FALSE	FALSE	Self	-0.004	0
Scan: 36470 Run: 20210203_QExHFX3_RSLC10_DSSO_mainlib_rep1 P1_VVEPLITLAKTDSVANR P2_DFLKHNPQNPSWADR 10 4	20210203_QExHFX3_RSLC10_DSSO_mainlib_rep1	36470	sg|P0AG44|RL17_ECOLI 50S ribosomal protein L17 OS=Escherichia coli (strain K12) GN=rplQ PE=1 SV=1			FALSE	sg|P27302|TKT1_ECOLI Transketolase 1 OS=Escherichia coli (strain K12) GN=tktA PE=1 SV=5	sg|P27302|TKT1_ECOLI Transketolase 1 OS=Escherichia coli (strain K12) GN=tktA PE=1 SV=5		FALSE	VVEPLITLAKTDSVANR	DFLKHNPQNPSWADR	47	43	17	15	10	4	56	46	4	44.521	FALSE	TRUE	FALSE	FALSE	Between	0	0.001
Scan: 30276 Run: 20210203_QExHFX3_RSLC10_DSSO_mainlib_rep1 P1_LWDKETLEK P2_DAAAAVGKAVAER 4 8	20210203_QExHFX3_RSLC10_DSSO_mainlib_rep1	30276	sg|P0C018|RL18_ECOLI 50S ribosomal protein L18 OS=Escherichia coli (strain K12) GN=rplR PE=1 SV=1			FALSE	sg|P0A7D7|PUR7_ECOLI Phosphoribosylaminoimidazole-succinocarboxamide synthase OS=Escherichia coli (strain K12) GN=purC PE=1 SV=1	sg|P0A7D7|PUR7_ECOLI Phosphoribosylaminoimidazole-succinocarboxamide synthase OS=Escherichia coli (strain K12) GN=purC PE=1 SV=1		FALSE	DAAAAVGKAVAER	LWDKETLEK	69	200	13	9	8	4	76	203	3	44.518	FALSE	TRUE	FALSE	FALSE	Between	0	0.001
Scan: 27959 Run: 20210203_QExHFX3_RSLC10_DSSO_mainlib_rep1 P1_QLDHGQKVTELLK P2_DAAAAVGKAVAER 7 8	20210203_QExHFX3_RSLC10_DSSO_mainlib_rep1	27959	sg|P0C018|RL18_ECOLI 50S ribosomal protein L18 OS=Escherichia coli (strain K12) GN=rplR PE=1 SV=1			FALSE	sg|P0ABB0|ATPA_ECOLI ATP synthase subunit alpha OS=Escherichia coli (strain K12) GN=atpA PE=1 SV=1	sg|P0ABB0|ATPA_ECOLI ATP synthase subunit alpha OS=Escherichia coli (strain K12) GN=atpA PE=1 SV=1		FALSE	DAAAAVGKAVAER	QLDHGQKVTELLK	69	420	13	13	8	7	76	426	4	44.517	FALSE	TRUE	FALSE	FALSE	Between	0	0.001
Scan: 34872 Run: 20210203_QExHFX3_RSLC10_DSSO_mainlib_rep1 P1_QAGELQEKLIAVNR P2_AVTDKPSLLMcmCK 8 5	20210203_QExHFX3_RSLC10_DSSO_mainlib_rep1	34872	sg|P0A7W1|RS5_ECOLI 30S ribosomal protein S5 OS=Escherichia coli (strain K12) GN=rpsE PE=1 SV=2			FALSE	sg|P27302|TKT1_ECOLI Transketolase 1 OS=Escherichia coli (strain K12) GN=tktA PE=1 SV=5	sg|P27302|TKT1_ECOLI Transketolase 1 OS=Escherichia coli (strain K12) GN=tktA PE=1 SV=5		FALSE	QAGELQEKLIAVNR	AVTDKPSLLMcmCK	7	233	14	12	8	5	14	237	4	44.515	FALSE	TRUE	FALSE	FALSE	Between	0	0.001
Scan: 26582 Run: 20210203_QExHFX3_RSLC10_DSSO_mainlib_rep1 P1_VGAATEVEMKEK P2_HKATLLGLGLR 10 2	20210203_QExHFX3_RSLC10_DSSO_mainlib_rep1	26582	sg|P0A6F5|CH60_ECOLI 60 kDa chaperonin OS=Escherichia coli (strain K12) GN=groL PE=1 SV=2			FALSE	sg|P0AG51|RL30_ECOLI 50S ribosomal protein L30 OS=Escherichia coli (strain K12) GN=rpmD PE=1 SV=2	sg|P0AG51|RL30_ECOLI 50S ribosomal protein L30 OS=Escherichia coli (strain K12) GN=rpmD PE=1 SV=2		FALSE	VGAATEVEMKEK	HKATLLGLGLR	381	20	12	11	10	2	390	21	5	44.513	FALSE	TRUE	FALSE	FALSE	Between	0	0.001
Scan: 28685 Run: 20210203_QExHFX3_RSLC10_DSSO_mainlib_rep1 P1_MKGEMPSDFDAK P2_DFLKHNPQNPSWADR 2 4	20210203_QExHFX3_RSLC10_DSSO_mainlib_rep1	28685	sg|P27302|TKT1_ECOLI Transketolase 1 OS=Escherichia coli (strain K12) GN=tktA PE=1 SV=5			FALSE	sg|P27302|TKT1_ECOLI Transketolase 1 OS=Escherichia coli (strain K12) GN=tktA PE=1 SV=5	sg|P27302|TKT1_ECOLI Transketolase 1 OS=Escherichia coli (strain K12) GN=tktA PE=1 SV=5		FALSE	DFLKHNPQNPSWADR	MKGEMPSDFDAK	43	329	15	12	4	2	46	330	4	44.513	FALSE	TRUE	FALSE	FALSE	Self	-0.004	0
Scan: 28969 Run: 20210203_QExHFX3_RSLC10_DSSO_mainlib_rep1 P1_EIAEKMVEGR P2_EFIAKLQANPAK 5 5	20210203_QExHFX3_RSLC10_DSSO_mainlib_rep1	28969	sg|P27302|TKT1_ECOLI Transketolase 1 OS=Escherichia coli (strain K12) GN=tktA PE=1 SV=5			FALSE	sg|P0A6P1|EFTS_ECOLI Elongation factor Ts OS=Escherichia coli (strain K12) GN=tsf PE=1 SV=2	sg|P0A6P1|EFTS_ECOLI Elongation factor Ts OS=Escherichia coli (strain K12) GN=tsf PE=1 SV=2		FALSE	EFIAKLQANPAK	EIAEKMVEGR	343	210	12	10	5	5	347	214	4	44.509	FALSE	TRUE	FALSE	FALSE	Between	0	0.001
Scan: 15527 Run: 20210203_QExHFX3_RSLC10_DSSO_mainlib_rep1 P1_KISNGEGVER P2_AFNAKTDSIEK 1 5	20210203_QExHFX3_RSLC10_DSSO_mainlib_rep1	15527	sg|P0A7K6|RL19_ECOLI 50S ribosomal protein L19 OS=Escherichia coli (strain K12) GN=rplS PE=1 SV=2			FALSE	sg|P0A7J7|RL11_ECOLI 50S ribosomal protein L11 OS=Escherichia coli (strain K12) GN=rplK PE=1 SV=2	sg|P0A7J7|RL11_ECOLI 50S ribosomal protein L11 OS=Escherichia coli (strain K12) GN=rplK PE=1 SV=2		FALSE	KISNGEGVER	AFNAKTDSIEK	63	41	10	11	1	5	63	45	4	44.508	FALSE	TRUE	FALSE	FALSE	Between	0	0.001
Scan: 39294 Run: 20210203_QExHFX3_RSLC10_DSSO_mainlib_rep1 P1_EVPAAIQKAMEK P2_EVPAAIQKAMEK 8 8	20210203_QExHFX3_RSLC10_DSSO_mainlib_rep1	39294	sg|P0A7W1|RS5_ECOLI 30S ribosomal protein S5 OS=Escherichia coli (strain K12) GN=rpsE PE=1 SV=2			FALSE	sg|P0A7W1|RS5_ECOLI 30S ribosomal protein S5 OS=Escherichia coli (strain K12) GN=rpsE PE=1 SV=2	sg|P0A7W1|RS5_ECOLI 30S ribosomal protein S5 OS=Escherichia coli (strain K12) GN=rpsE PE=1 SV=2		FALSE	EVPAAIQKAMEK	EVPAAIQKAMEK	55	55	12	12	8	8	62	62	4	44.508	FALSE	TRUE	FALSE	FALSE	Self	-0.004	0
Scan: 17577 Run: 20210203_QExHFX3_RSLC10_DSSO_mainlib_rep1 P1_TGAGMoxMDcmCKK P2_TGAGMMDcmCKK 9 9	20210203_QExHFX3_RSLC10_DSSO_mainlib_rep1	17577	sg|P0A6P1|EFTS_ECOLI Elongation factor Ts OS=Escherichia coli (strain K12) GN=tsf PE=1 SV=2			FALSE	sg|P0A6P1|EFTS_ECOLI Elongation factor Ts OS=Escherichia coli (strain K12) GN=tsf PE=1 SV=2	sg|P0A6P1|EFTS_ECOLI Elongation factor Ts OS=Escherichia coli (strain K12) GN=tsf PE=1 SV=2		FALSE	TGAGMoxMDcmCKK	TGAGMMDcmCKK	16	16	10	10	9	9	24	24	3	44.5	FALSE	TRUE	FALSE	FALSE	Self	-0.004	0
Scan: 15231 Run: 20210203_QExHFX3_RSLC10_DSSO_mainlib_rep1 P1_MAVQQNKPTR P2_DIDGHDAASIKR 7 11	20210203_QExHFX3_RSLC10_DSSO_mainlib_rep1	15231	sg|P0A7N4|RL32_ECOLI 50S ribosomal protein L32 OS=Escherichia coli (strain K12) GN=rpmF PE=1 SV=2			FALSE	sg|P27302|TKT1_ECOLI Transketolase 1 OS=Escherichia coli (strain K12) GN=tktA PE=1 SV=5	sg|P27302|TKT1_ECOLI Transketolase 1 OS=Escherichia coli (strain K12) GN=tktA PE=1 SV=5		FALSE	MAVQQNKPTR	DIDGHDAASIKR	1	215	10	12	7	11	7	225	4	44.498	FALSE	TRUE	FALSE	FALSE	Between	0	0.001
Scan: 20046 Run: 20210203_QExHFX3_RSLC10_DSSO_mainlib_rep1 P1_YPEGTKLTGR P2_YPEGTKLTGR 6 6	20210203_QExHFX3_RSLC10_DSSO_mainlib_rep1	20046	sg|P0AG67|RS1_ECOLI 30S ribosomal protein S1 OS=Escherichia coli (strain K12) GN=rpsA PE=1 SV=1			FALSE	sg|P0AG67|RS1_ECOLI 30S ribosomal protein S1 OS=Escherichia coli (strain K12) GN=rpsA PE=1 SV=1	sg|P0AG67|RS1_ECOLI 30S ribosomal protein S1 OS=Escherichia coli (strain K12) GN=rpsA PE=1 SV=1		FALSE	YPEGTKLTGR	YPEGTKLTGR	274	274	10	10	6	6	279	279	3	44.496	FALSE	TRUE	FALSE	FALSE	Self	-0.004	0
Scan: 35784 Run: 20210203_QExHFX3_RSLC10_DSSO_mainlib_rep1 P1_VVEPLITLAKTDSVANR P2_VKHPSEIVNVGDEITVK 10 2	20210203_QExHFX3_RSLC10_DSSO_mainlib_rep1	35784	sg|P0AG44|RL17_ECOLI 50S ribosomal protein L17 OS=Escherichia coli (strain K12) GN=rplQ PE=1 SV=1			FALSE	sg|P0AG67|RS1_ECOLI 30S ribosomal protein S1 OS=Escherichia coli (strain K12) GN=rpsA PE=1 SV=1	sg|P0AG67|RS1_ECOLI 30S ribosomal protein S1 OS=Escherichia coli (strain K12) GN=rpsA PE=1 SV=1		FALSE	VVEPLITLAKTDSVANR	VKHPSEIVNVGDEITVK	47	228	17	17	10	2	56	229	5	44.488	FALSE	TRUE	FALSE	FALSE	Between	0	0.001
Scan: 24929 Run: 20210203_QExHFX3_RSLC10_DSSO_mainlib_rep1 P1_EFIAKLQANPAK P2_DIDGHDAASIKR 5 11	20210203_QExHFX3_RSLC10_DSSO_mainlib_rep1	24929	sg|P27302|TKT1_ECOLI Transketolase 1 OS=Escherichia coli (strain K12) GN=tktA PE=1 SV=5			FALSE	sg|P27302|TKT1_ECOLI Transketolase 1 OS=Escherichia coli (strain K12) GN=tktA PE=1 SV=5	sg|P27302|TKT1_ECOLI Transketolase 1 OS=Escherichia coli (strain K12) GN=tktA PE=1 SV=5		FALSE	DIDGHDAASIKR	EFIAKLQANPAK	215	343	12	12	11	5	225	347	3	44.487	FALSE	TRUE	FALSE	FALSE	Self	-0.004	0
Scan: 26927 Run: 20210203_QExHFX3_RSLC10_DSSO_mainlib_rep1 P1_VFQTHSPVVDSISVKR P2_EIAEKMVEGR 15 5	20210203_QExHFX3_RSLC10_DSSO_mainlib_rep1	26927	sg|P0A7K6|RL19_ECOLI 50S ribosomal protein L19 OS=Escherichia coli (strain K12) GN=rplS PE=1 SV=2			FALSE	sg|P0A6P1|EFTS_ECOLI Elongation factor Ts OS=Escherichia coli (strain K12) GN=tsf PE=1 SV=2	sg|P0A6P1|EFTS_ECOLI Elongation factor Ts OS=Escherichia coli (strain K12) GN=tsf PE=1 SV=2		FALSE	VFQTHSPVVDSISVKR	EIAEKMVEGR	73	210	16	10	15	5	87	214	5	44.481	FALSE	TRUE	FALSE	FALSE	Between	0	0.001
Scan: 24494 Run: 20210203_QExHFX3_RSLC10_DSSO_mainlib_rep1 P1_TGAGMoxMDcmCKK P2_MKGEMPSDFDAK 9 2	20210203_QExHFX3_RSLC10_DSSO_mainlib_rep1	24494	sg|P27302|TKT1_ECOLI Transketolase 1 OS=Escherichia coli (strain K12) GN=tktA PE=1 SV=5			FALSE	sg|P0A6P1|EFTS_ECOLI Elongation factor Ts OS=Escherichia coli (strain K12) GN=tsf PE=1 SV=2	sg|P0A6P1|EFTS_ECOLI Elongation factor Ts OS=Escherichia coli (strain K12) GN=tsf PE=1 SV=2		FALSE	MKGEMPSDFDAK	TGAGMoxMDcmCKK	329	16	12	10	2	9	330	24	3	44.48	FALSE	TRUE	FALSE	FALSE	Between	0	0.001
Scan: 42373 Run: 20210203_QExHFX3_RSLC10_DSSO_mainlib_rep1 P1_ITLNMGVGEAIADKK P2_ITDVEVLKAQFEEER 14 8	20210203_QExHFX3_RSLC10_DSSO_mainlib_rep1	42373	sg|P0A6P1|EFTS_ECOLI Elongation factor Ts OS=Escherichia coli (strain K12) GN=tsf PE=1 SV=2			FALSE	sg|P62399|RL5_ECOLI 50S ribosomal protein L5 OS=Escherichia coli (strain K12) GN=rplE PE=1 SV=2	sg|P62399|RL5_ECOLI 50S ribosomal protein L5 OS=Escherichia coli (strain K12) GN=rplE PE=1 SV=2		FALSE	ITDVEVLKAQFEEER	ITLNMGVGEAIADKK	105	34	15	15	8	14	112	47	4	44.477	FALSE	TRUE	FALSE	FALSE	Between	0	0.001
Scan: 32619 Run: 20210203_QExHFX3_RSLC10_DSSO_mainlib_rep1 P1_EVPAAIQKAMEK P2_EFIAKLQANPAK 8 5	20210203_QExHFX3_RSLC10_DSSO_mainlib_rep1	32619	sg|P0A7W1|RS5_ECOLI 30S ribosomal protein S5 OS=Escherichia coli (strain K12) GN=rpsE PE=1 SV=2			FALSE	sg|P27302|TKT1_ECOLI Transketolase 1 OS=Escherichia coli (strain K12) GN=tktA PE=1 SV=5	sg|P27302|TKT1_ECOLI Transketolase 1 OS=Escherichia coli (strain K12) GN=tktA PE=1 SV=5		FALSE	EVPAAIQKAMEK	EFIAKLQANPAK	55	343	12	12	8	5	62	347	3	44.468	FALSE	TRUE	FALSE	FALSE	Between	0	0.001
Scan: 10609 Run: 20210203_QExHFX3_RSLC10_DSSO_mainlib_rep1 P1_KISNGEGVER P2_KISNGEGVER 1 1	20210203_QExHFX3_RSLC10_DSSO_mainlib_rep1	10609	sg|P0A7K6|RL19_ECOLI 50S ribosomal protein L19 OS=Escherichia coli (strain K12) GN=rplS PE=1 SV=2			FALSE	sg|P0A7K6|RL19_ECOLI 50S ribosomal protein L19 OS=Escherichia coli (strain K12) GN=rplS PE=1 SV=2	sg|P0A7K6|RL19_ECOLI 50S ribosomal protein L19 OS=Escherichia coli (strain K12) GN=rplS PE=1 SV=2		FALSE	KISNGEGVER	KISNGEGVER	63	63	10	10	1	1	63	63	3	44.467	FALSE	TRUE	FALSE	FALSE	Self	-0.004	0
Scan: 8527 Run: 20210203_QExHFX3_RSLC10_DSSO_mainlib_rep1 P1_oxMAVQQNKPTR P2_oxMAVQQNKPTR 7 7	20210203_QExHFX3_RSLC10_DSSO_mainlib_rep1	8527	sg|P0A7N4|RL32_ECOLI 50S ribosomal protein L32 OS=Escherichia coli (strain K12) GN=rpmF PE=1 SV=2			FALSE	sg|P0A7N4|RL32_ECOLI 50S ribosomal protein L32 OS=Escherichia coli (strain K12) GN=rpmF PE=1 SV=2	sg|P0A7N4|RL32_ECOLI 50S ribosomal protein L32 OS=Escherichia coli (strain K12) GN=rpmF PE=1 SV=2		FALSE	oxMAVQQNKPTR	oxMAVQQNKPTR	1	1	10	10	7	7	7	7	3	44.463	FALSE	TRUE	FALSE	FALSE	Self	-0.004	0
Scan: 23641 Run: 20210203_QExHFX3_RSLC10_DSSO_mainlib_rep1 P1_TGAGMMDcmCKK P2_ANPWQQFAETHNKGDR 9 13	20210203_QExHFX3_RSLC10_DSSO_mainlib_rep1	23641	sg|P0AG67|RS1_ECOLI 30S ribosomal protein S1 OS=Escherichia coli (strain K12) GN=rpsA PE=1 SV=1			FALSE	sg|P0A6P1|EFTS_ECOLI Elongation factor Ts OS=Escherichia coli (strain K12) GN=tsf PE=1 SV=2	sg|P0A6P1|EFTS_ECOLI Elongation factor Ts OS=Escherichia coli (strain K12) GN=tsf PE=1 SV=2		FALSE	ANPWQQFAETHNKGDR	TGAGMMDcmCKK	351	16	16	10	13	9	363	24	4	44.46	FALSE	TRUE	FALSE	FALSE	Between	0	0.001
Scan: 40246 Run: 20210203_QExHFX3_RSLC10_DSSO_mainlib_rep1 P1_AVTDKPSLLMcmCK P2_AVTDKPSLLMcmCK 5 5	20210203_QExHFX3_RSLC10_DSSO_mainlib_rep1	40246	sg|P27302|TKT1_ECOLI Transketolase 1 OS=Escherichia coli (strain K12) GN=tktA PE=1 SV=5			FALSE	sg|P27302|TKT1_ECOLI Transketolase 1 OS=Escherichia coli (strain K12) GN=tktA PE=1 SV=5	sg|P27302|TKT1_ECOLI Transketolase 1 OS=Escherichia coli (strain K12) GN=tktA PE=1 SV=5		FALSE	AVTDKPSLLMcmCK	AVTDKPSLLMcmCK	233	233	12	12	5	5	237	237	3	44.459	FALSE	TRUE	FALSE	FALSE	Self	-0.004	0
Scan: 34348 Run: 20210203_QExHFX3_RSLC10_DSSO_mainlib_rep1 P1_QLGEDPWVAIAKR P2_NFGKHPVTPWGVQTK 12 4	20210203_QExHFX3_RSLC10_DSSO_mainlib_rep1	34348	sg|P0AG67|RS1_ECOLI 30S ribosomal protein S1 OS=Escherichia coli (strain K12) GN=rpsA PE=1 SV=1			FALSE	sg|P60422|RL2_ECOLI 50S ribosomal protein L2 OS=Escherichia coli (strain K12) GN=rplB PE=1 SV=2	sg|P60422|RL2_ECOLI 50S ribosomal protein L2 OS=Escherichia coli (strain K12) GN=rplB PE=1 SV=2		FALSE	QLGEDPWVAIAKR	NFGKHPVTPWGVQTK	261	239	13	15	12	4	272	242	4	44.456	FALSE	TRUE	FALSE	FALSE	Between	0	0.001
Scan: 31552 Run: 20210203_QExHFX3_RSLC10_DSSO_mainlib_rep1 P1_DAAAAVGKAVAER P2_ATIDGLENMNSPEoxMVAAKR 8 18	20210203_QExHFX3_RSLC10_DSSO_mainlib_rep1	31552	sg|P0C018|RL18_ECOLI 50S ribosomal protein L18 OS=Escherichia coli (strain K12) GN=rplR PE=1 SV=1			FALSE	sg|P0A7W1|RS5_ECOLI 30S ribosomal protein S5 OS=Escherichia coli (strain K12) GN=rpsE PE=1 SV=2	sg|P0A7W1|RS5_ECOLI 30S ribosomal protein S5 OS=Escherichia coli (strain K12) GN=rpsE PE=1 SV=2		FALSE	DAAAAVGKAVAER	ATIDGLENMNSPEoxMVAAKR	69	139	13	19	8	18	76	156	4	44.455	FALSE	TRUE	FALSE	FALSE	Between	0	0.001
Scan: 22403 Run: 20210203_QExHFX3_RSLC10_DSSO_mainlib_rep1 P1_EIAEKMVEGR P2_EAGQAKESAWNEK 5 6	20210203_QExHFX3_RSLC10_DSSO_mainlib_rep1	22403	sg|P0A6P1|EFTS_ECOLI Elongation factor Ts OS=Escherichia coli (strain K12) GN=tsf PE=1 SV=2			FALSE	sg|P27302|TKT1_ECOLI Transketolase 1 OS=Escherichia coli (strain K12) GN=tktA PE=1 SV=5	sg|P27302|TKT1_ECOLI Transketolase 1 OS=Escherichia coli (strain K12) GN=tktA PE=1 SV=5		FALSE	EIAEKMVEGR	EAGQAKESAWNEK	210	298	10	13	5	6	214	303	4	44.449	FALSE	TRUE	FALSE	FALSE	Between	0	0.001
Scan: 27285 Run: 20210203_QExHFX3_RSLC10_DSSO_mainlib_rep1 P1_KLQLVGVGYR P2_AFNAKTDSIEK 1 5	20210203_QExHFX3_RSLC10_DSSO_mainlib_rep1	27285	sg|P0A7J7|RL11_ECOLI 50S ribosomal protein L11 OS=Escherichia coli (strain K12) GN=rplK PE=1 SV=2			FALSE	sg|P0AG55|RL6_ECOLI 50S ribosomal protein L6 OS=Escherichia coli (strain K12) GN=rplF PE=1 SV=2	sg|P0AG55|RL6_ECOLI 50S ribosomal protein L6 OS=Escherichia coli (strain K12) GN=rplF PE=1 SV=2		FALSE	AFNAKTDSIEK	KLQLVGVGYR	41	86	11	10	5	1	45	86	3	44.447	FALSE	TRUE	FALSE	FALSE	Between	0	0.001
Scan: 13287 Run: 20210203_QExHFX3_RSLC10_DSSO_mainlib_rep1 P1_oxMAVQQNKPTR P2_DIDGHDAASIKR 7 11	20210203_QExHFX3_RSLC10_DSSO_mainlib_rep1	13287	sg|P27302|TKT1_ECOLI Transketolase 1 OS=Escherichia coli (strain K12) GN=tktA PE=1 SV=5			FALSE	sg|P0A7N4|RL32_ECOLI 50S ribosomal protein L32 OS=Escherichia coli (strain K12) GN=rpmF PE=1 SV=2	sg|P0A7N4|RL32_ECOLI 50S ribosomal protein L32 OS=Escherichia coli (strain K12) GN=rpmF PE=1 SV=2		FALSE	DIDGHDAASIKR	oxMAVQQNKPTR	215	1	12	10	11	7	225	7	4	44.447	FALSE	TRUE	FALSE	FALSE	Between	0	0.001
Scan: 31107 Run: 20210203_QExHFX3_RSLC10_DSSO_mainlib_rep1 P1_KLQLVGVGYR P2_DAAAAVGKAVAER 1 8	20210203_QExHFX3_RSLC10_DSSO_mainlib_rep1	31107	sg|P0C018|RL18_ECOLI 50S ribosomal protein L18 OS=Escherichia coli (strain K12) GN=rplR PE=1 SV=1			FALSE	sg|P0AG55|RL6_ECOLI 50S ribosomal protein L6 OS=Escherichia coli (strain K12) GN=rplF PE=1 SV=2	sg|P0AG55|RL6_ECOLI 50S ribosomal protein L6 OS=Escherichia coli (strain K12) GN=rplF PE=1 SV=2		FALSE	DAAAAVGKAVAER	KLQLVGVGYR	69	86	13	10	8	1	76	86	3	44.44	FALSE	TRUE	FALSE	FALSE	Between	0	0.001
Scan: 21803 Run: 20210203_QExHFX3_RSLC10_DSSO_mainlib_rep1 P1_VAKSNVPALEAcmCPQK P2_MYAVFQSGGKQHR 3 10	20210203_QExHFX3_RSLC10_DSSO_mainlib_rep1	21803	sg|P0AG48|RL21_ECOLI 50S ribosomal protein L21 OS=Escherichia coli (strain K12) GN=rplU PE=1 SV=1			FALSE	sg|P0A7S3|RS12_ECOLI 30S ribosomal protein S12 OS=Escherichia coli (strain K12) GN=rpsL PE=1 SV=2	sg|P0A7S3|RS12_ECOLI 30S ribosomal protein S12 OS=Escherichia coli (strain K12) GN=rpsL PE=1 SV=2		FALSE	MYAVFQSGGKQHR	VAKSNVPALEAcmCPQK	1	16	13	15	10	3	10	18	5	44.44	FALSE	TRUE	FALSE	FALSE	Between	0	0.001
Scan: 28415 Run: 20210203_QExHFX3_RSLC10_DSSO_mainlib_rep1 P1_oxMAVQQNKPTR P2_VVEPLITLAKTDSVANR 7 10	20210203_QExHFX3_RSLC10_DSSO_mainlib_rep1	28415	sg|P0AG44|RL17_ECOLI 50S ribosomal protein L17 OS=Escherichia coli (strain K12) GN=rplQ PE=1 SV=1			FALSE	sg|P0A7N4|RL32_ECOLI 50S ribosomal protein L32 OS=Escherichia coli (strain K12) GN=rpmF PE=1 SV=2	sg|P0A7N4|RL32_ECOLI 50S ribosomal protein L32 OS=Escherichia coli (strain K12) GN=rpmF PE=1 SV=2		FALSE	VVEPLITLAKTDSVANR	oxMAVQQNKPTR	47	1	17	10	10	7	56	7	4	44.431	FALSE	TRUE	FALSE	FALSE	Between	0	0.001
Scan: 8517 Run: 20210203_QExHFX3_RSLC10_DSSO_mainlib_rep1 P1_oxMAVQQNKPTR P2_oxMAVQQNKPTR 7 7	20210203_QExHFX3_RSLC10_DSSO_mainlib_rep1	8517	sg|P0A7N4|RL32_ECOLI 50S ribosomal protein L32 OS=Escherichia coli (strain K12) GN=rpmF PE=1 SV=2			FALSE	sg|P0A7N4|RL32_ECOLI 50S ribosomal protein L32 OS=Escherichia coli (strain K12) GN=rpmF PE=1 SV=2	sg|P0A7N4|RL32_ECOLI 50S ribosomal protein L32 OS=Escherichia coli (strain K12) GN=rpmF PE=1 SV=2		FALSE	oxMAVQQNKPTR	oxMAVQQNKPTR	1	1	10	10	7	7	7	7	4	44.422	FALSE	TRUE	FALSE	FALSE	Self	-0.004	0
Scan: 34225 Run: 20210203_QExHFX3_RSLC10_DSSO_mainlib_rep1 P1_VVEPLITLAKTDSVANR P2_AFNAKTDSIEK 10 5	20210203_QExHFX3_RSLC10_DSSO_mainlib_rep1	34225	sg|P0AG44|RL17_ECOLI 50S ribosomal protein L17 OS=Escherichia coli (strain K12) GN=rplQ PE=1 SV=1			FALSE	sg|P0A7J7|RL11_ECOLI 50S ribosomal protein L11 OS=Escherichia coli (strain K12) GN=rplK PE=1 SV=2	sg|P0A7J7|RL11_ECOLI 50S ribosomal protein L11 OS=Escherichia coli (strain K12) GN=rplK PE=1 SV=2		FALSE	VVEPLITLAKTDSVANR	AFNAKTDSIEK	47	41	17	11	10	5	56	45	4	44.418	FALSE	TRUE	FALSE	FALSE	Between	0	0.001
Scan: 17194 Run: 20210203_QExHFX3_RSLC10_DSSO_mainlib_rep1 P1_oxMAVQQNKPTR P2_MKGEMPSDFDAK 7 2	20210203_QExHFX3_RSLC10_DSSO_mainlib_rep1	17194	sg|P0A7N4|RL32_ECOLI 50S ribosomal protein L32 OS=Escherichia coli (strain K12) GN=rpmF PE=1 SV=2			FALSE	sg|P27302|TKT1_ECOLI Transketolase 1 OS=Escherichia coli (strain K12) GN=tktA PE=1 SV=5	sg|P27302|TKT1_ECOLI Transketolase 1 OS=Escherichia coli (strain K12) GN=tktA PE=1 SV=5		FALSE	oxMAVQQNKPTR	MKGEMPSDFDAK	1	329	10	12	7	2	7	330	4	44.415	FALSE	TRUE	FALSE	FALSE	Between	0	0.001
Scan: 23227 Run: 20210203_QExHFX3_RSLC10_DSSO_mainlib_rep1 P1_MKGEMPSDFDAK P2_EAGQAKESAWNEK 2 6	20210203_QExHFX3_RSLC10_DSSO_mainlib_rep1	23227	sg|P27302|TKT1_ECOLI Transketolase 1 OS=Escherichia coli (strain K12) GN=tktA PE=1 SV=5			FALSE	sg|P27302|TKT1_ECOLI Transketolase 1 OS=Escherichia coli (strain K12) GN=tktA PE=1 SV=5	sg|P27302|TKT1_ECOLI Transketolase 1 OS=Escherichia coli (strain K12) GN=tktA PE=1 SV=5		FALSE	EAGQAKESAWNEK	MKGEMPSDFDAK	298	329	13	12	6	2	303	330	4	44.413	FALSE	TRUE	FALSE	FALSE	Self	-0.004	0
Scan: 9515 Run: 20210203_QExHFX3_RSLC10_DSSO_mainlib_rep1 P1_TGAGMoxMDcmCKK P2_KISNGEGVER 9 1	20210203_QExHFX3_RSLC10_DSSO_mainlib_rep1	9515	sg|P0A6P1|EFTS_ECOLI Elongation factor Ts OS=Escherichia coli (strain K12) GN=tsf PE=1 SV=2			FALSE	sg|P0A7K6|RL19_ECOLI 50S ribosomal protein L19 OS=Escherichia coli (strain K12) GN=rplS PE=1 SV=2	sg|P0A7K6|RL19_ECOLI 50S ribosomal protein L19 OS=Escherichia coli (strain K12) GN=rplS PE=1 SV=2		FALSE	TGAGMoxMDcmCKK	KISNGEGVER	16	63	10	10	9	1	24	63	4	44.411	FALSE	TRUE	FALSE	FALSE	Between	0	0.001
Scan: 10353 Run: 20210203_QExHFX3_RSLC10_DSSO_mainlib_rep1 P1_KISNGEGVER P2_KISNGEGVER 1 1	20210203_QExHFX3_RSLC10_DSSO_mainlib_rep1	10353	sg|P0A7K6|RL19_ECOLI 50S ribosomal protein L19 OS=Escherichia coli (strain K12) GN=rplS PE=1 SV=2			FALSE	sg|P0A7K6|RL19_ECOLI 50S ribosomal protein L19 OS=Escherichia coli (strain K12) GN=rplS PE=1 SV=2	sg|P0A7K6|RL19_ECOLI 50S ribosomal protein L19 OS=Escherichia coli (strain K12) GN=rplS PE=1 SV=2		FALSE	KISNGEGVER	KISNGEGVER	63	63	10	10	1	1	63	63	4	44.408	FALSE	TRUE	FALSE	FALSE	Self	-0.004	0
Scan: 31125 Run: 20210203_QExHFX3_RSLC10_DSSO_mainlib_rep1 P1_ESVLPKAVTAR P2_AVTDKPSLLMcmCK 6 5	20210203_QExHFX3_RSLC10_DSSO_mainlib_rep1	31125	sg|P27302|TKT1_ECOLI Transketolase 1 OS=Escherichia coli (strain K12) GN=tktA PE=1 SV=5			FALSE	sg|P27302|TKT1_ECOLI Transketolase 1 OS=Escherichia coli (strain K12) GN=tktA PE=1 SV=5	sg|P27302|TKT1_ECOLI Transketolase 1 OS=Escherichia coli (strain K12) GN=tktA PE=1 SV=5		FALSE	ESVLPKAVTAR	AVTDKPSLLMcmCK	598	233	11	12	6	5	603	237	4	44.407	FALSE	TRUE	FALSE	FALSE	Self	-0.004	0
Scan: 14405 Run: 20210203_QExHFX3_RSLC10_DSSO_mainlib_rep1 P1_KISNGEGVER P2_KAGNVAADGVIK 1 1	20210203_QExHFX3_RSLC10_DSSO_mainlib_rep1	14405	sg|P0A6P1|EFTS_ECOLI Elongation factor Ts OS=Escherichia coli (strain K12) GN=tsf PE=1 SV=2			FALSE	sg|P0A7K6|RL19_ECOLI 50S ribosomal protein L19 OS=Escherichia coli (strain K12) GN=rplS PE=1 SV=2	sg|P0A7K6|RL19_ECOLI 50S ribosomal protein L19 OS=Escherichia coli (strain K12) GN=rplS PE=1 SV=2		FALSE	KAGNVAADGVIK	KISNGEGVER	52	63	12	10	1	1	52	63	3	44.402	FALSE	TRUE	FALSE	FALSE	Between	0	0.001
Scan: 21788 Run: 20210203_QExHFX3_RSLC10_DSSO_mainlib_rep1 P1_KAGNVAADGVIK P2_EIAEKMVEGR 1 5	20210203_QExHFX3_RSLC10_DSSO_mainlib_rep1	21788	sg|P0A6P1|EFTS_ECOLI Elongation factor Ts OS=Escherichia coli (strain K12) GN=tsf PE=1 SV=2			FALSE	sg|P0A6P1|EFTS_ECOLI Elongation factor Ts OS=Escherichia coli (strain K12) GN=tsf PE=1 SV=2	sg|P0A6P1|EFTS_ECOLI Elongation factor Ts OS=Escherichia coli (strain K12) GN=tsf PE=1 SV=2		FALSE	KAGNVAADGVIK	EIAEKMVEGR	52	210	12	10	1	5	52	214	3	44.4	FALSE	TRUE	FALSE	FALSE	Self	-0.004	0
Scan: 5265 Run: 20210203_QExHFX3_RSLC10_DSSO_mainlib_rep1 P1_TSGEKHLR P2_TSGEKHLR 5 5	20210203_QExHFX3_RSLC10_DSSO_mainlib_rep1	5265	sg|P0A7N4|RL32_ECOLI 50S ribosomal protein L32 OS=Escherichia coli (strain K12) GN=rpmF PE=1 SV=2			FALSE	sg|P0A7N4|RL32_ECOLI 50S ribosomal protein L32 OS=Escherichia coli (strain K12) GN=rpmF PE=1 SV=2	sg|P0A7N4|RL32_ECOLI 50S ribosomal protein L32 OS=Escherichia coli (strain K12) GN=rpmF PE=1 SV=2		FALSE	TSGEKHLR	TSGEKHLR	33	33	8	8	5	5	37	37	5	44.391	FALSE	TRUE	FALSE	FALSE	Self	-0.004	0
Scan: 24941 Run: 20210203_QExHFX3_RSLC10_DSSO_mainlib_rep1 P1_VFQTHSPVVDSISVKR P2_AFNAKTDSIEK 15 5	20210203_QExHFX3_RSLC10_DSSO_mainlib_rep1	24941	sg|P0A7K6|RL19_ECOLI 50S ribosomal protein L19 OS=Escherichia coli (strain K12) GN=rplS PE=1 SV=2			FALSE	sg|P0A7J7|RL11_ECOLI 50S ribosomal protein L11 OS=Escherichia coli (strain K12) GN=rplK PE=1 SV=2	sg|P0A7J7|RL11_ECOLI 50S ribosomal protein L11 OS=Escherichia coli (strain K12) GN=rplK PE=1 SV=2		FALSE	VFQTHSPVVDSISVKR	AFNAKTDSIEK	73	41	16	11	15	5	87	45	5	44.391	FALSE	TRUE	FALSE	FALSE	Between	0	0.001
Scan: 19629 Run: 20210203_QExHFX3_RSLC10_DSSO_mainlib_rep1 P1_MQKQAELYR P2_MQKQAELYR 3 3	20210203_QExHFX3_RSLC10_DSSO_mainlib_rep1	19629	sg|P0A7D7|PUR7_ECOLI Phosphoribosylaminoimidazole-succinocarboxamide synthase OS=Escherichia coli (strain K12) GN=purC PE=1 SV=1			FALSE	sg|P0A7D7|PUR7_ECOLI Phosphoribosylaminoimidazole-succinocarboxamide synthase OS=Escherichia coli (strain K12) GN=purC PE=1 SV=1	sg|P0A7D7|PUR7_ECOLI Phosphoribosylaminoimidazole-succinocarboxamide synthase OS=Escherichia coli (strain K12) GN=purC PE=1 SV=1		FALSE	MQKQAELYR	MQKQAELYR	1	1	9	9	3	3	3	3	4	44.39	FALSE	TRUE	FALSE	FALSE	Self	-0.004	0
Scan: 39053 Run: 20210203_QExHFX3_RSLC10_DSSO_mainlib_rep1 P1_MKGEMPSDFDAK P2_IGVLVAAKGADEELVK 2 8	20210203_QExHFX3_RSLC10_DSSO_mainlib_rep1	39053	sg|P0A6P1|EFTS_ECOLI Elongation factor Ts OS=Escherichia coli (strain K12) GN=tsf PE=1 SV=2			FALSE	sg|P27302|TKT1_ECOLI Transketolase 1 OS=Escherichia coli (strain K12) GN=tktA PE=1 SV=5	sg|P27302|TKT1_ECOLI Transketolase 1 OS=Escherichia coli (strain K12) GN=tktA PE=1 SV=5		FALSE	IGVLVAAKGADEELVK	MKGEMPSDFDAK	152	329	16	12	8	2	159	330	3	44.389	FALSE	TRUE	FALSE	FALSE	Between	0	0.001
Scan: 36441 Run: 20210203_QExHFX3_RSLC10_DSSO_mainlib_rep1 P1_VVSMPSTDAFDKQDAAYR P2_FAAYAKAYPQEAAEFTR 12 6	20210203_QExHFX3_RSLC10_DSSO_mainlib_rep1	36441	sg|P27302|TKT1_ECOLI Transketolase 1 OS=Escherichia coli (strain K12) GN=tktA PE=1 SV=5			FALSE	sg|P27302|TKT1_ECOLI Transketolase 1 OS=Escherichia coli (strain K12) GN=tktA PE=1 SV=5	sg|P27302|TKT1_ECOLI Transketolase 1 OS=Escherichia coli (strain K12) GN=tktA PE=1 SV=5		FALSE	VVSMPSTDAFDKQDAAYR	FAAYAKAYPQEAAEFTR	580	311	18	17	12	6	591	316	3	44.389	FALSE	TRUE	FALSE	FALSE	Self	-0.004	0
Scan: 36440 Run: 20210203_QExHFX3_RSLC10_DSSO_mainlib_rep1 P1_YPEGTKLTGR P2_ITDVEVLKAQFEEER 6 8	20210203_QExHFX3_RSLC10_DSSO_mainlib_rep1	36440	sg|P0A6P1|EFTS_ECOLI Elongation factor Ts OS=Escherichia coli (strain K12) GN=tsf PE=1 SV=2			FALSE	sg|P0AG67|RS1_ECOLI 30S ribosomal protein S1 OS=Escherichia coli (strain K12) GN=rpsA PE=1 SV=1	sg|P0AG67|RS1_ECOLI 30S ribosomal protein S1 OS=Escherichia coli (strain K12) GN=rpsA PE=1 SV=1		FALSE	ITDVEVLKAQFEEER	YPEGTKLTGR	105	274	15	10	8	6	112	279	3	44.387	FALSE	TRUE	FALSE	FALSE	Between	0	0.001
Scan: 34239 Run: 20210203_QExHFX3_RSLC10_DSSO_mainlib_rep1 P1_MTDKLTSLR P2_DLETQSQDGTFDKLTK 4 13	20210203_QExHFX3_RSLC10_DSSO_mainlib_rep1	34239	sg|P0A7V0|RS2_ECOLI 30S ribosomal protein S2 OS=Escherichia coli (strain K12) GN=rpsB PE=1 SV=2			FALSE	sg|P0A870|TALB_ECOLI Transaldolase B OS=Escherichia coli (strain K12) GN=talB PE=1 SV=2	sg|P0A870|TALB_ECOLI Transaldolase B OS=Escherichia coli (strain K12) GN=talB PE=1 SV=2		FALSE	DLETQSQDGTFDKLTK	MTDKLTSLR	116	1	16	9	13	4	128	4	4	44.384	FALSE	TRUE	FALSE	FALSE	Between	0	0.001
Scan: 22135 Run: 20210203_QExHFX3_RSLC10_DSSO_mainlib_rep1 P1_VGAATEVEoxMKEK P2_SMKQAIYDPENR 10 3	20210203_QExHFX3_RSLC10_DSSO_mainlib_rep1	22135	sg|P21499|RNR_ECOLI Ribonuclease R OS=Escherichia coli (strain K12) GN=rnr PE=1 SV=2			FALSE	sg|P0A6F5|CH60_ECOLI 60 kDa chaperonin OS=Escherichia coli (strain K12) GN=groL PE=1 SV=2	sg|P0A6F5|CH60_ECOLI 60 kDa chaperonin OS=Escherichia coli (strain K12) GN=groL PE=1 SV=2		FALSE	SMKQAIYDPENR	VGAATEVEoxMKEK	542	381	12	12	3	10	544	390	4	44.384	FALSE	TRUE	FALSE	FALSE	Between	0	0.001
Scan: 31110 Run: 20210203_QExHFX3_RSLC10_DSSO_mainlib_rep1 P1_SNVPALEAcmCPQKR P2_FAAYAKAYPQEAAEFTR 12 6	20210203_QExHFX3_RSLC10_DSSO_mainlib_rep1	31110	sg|P0A7S3|RS12_ECOLI 30S ribosomal protein S12 OS=Escherichia coli (strain K12) GN=rpsL PE=1 SV=2			FALSE	sg|P27302|TKT1_ECOLI Transketolase 1 OS=Escherichia coli (strain K12) GN=tktA PE=1 SV=5	sg|P27302|TKT1_ECOLI Transketolase 1 OS=Escherichia coli (strain K12) GN=tktA PE=1 SV=5		FALSE	SNVPALEAcmCPQKR	FAAYAKAYPQEAAEFTR	19	311	13	17	12	6	30	316	3	44.384	FALSE	TRUE	FALSE	FALSE	Between	0	0.001
Scan: 30565 Run: 20210203_QExHFX3_RSLC10_DSSO_mainlib_rep1 P1_SMKQAIYDPENR P2_LWDKETLEK 3 4	20210203_QExHFX3_RSLC10_DSSO_mainlib_rep1	30565	sg|P21499|RNR_ECOLI Ribonuclease R OS=Escherichia coli (strain K12) GN=rnr PE=1 SV=2			FALSE	sg|P0A7D7|PUR7_ECOLI Phosphoribosylaminoimidazole-succinocarboxamide synthase OS=Escherichia coli (strain K12) GN=purC PE=1 SV=1	sg|P0A7D7|PUR7_ECOLI Phosphoribosylaminoimidazole-succinocarboxamide synthase OS=Escherichia coli (strain K12) GN=purC PE=1 SV=1		FALSE	SMKQAIYDPENR	LWDKETLEK	542	200	12	9	3	4	544	203	3	44.384	FALSE	TRUE	FALSE	FALSE	Between	0	0.001
Scan: 22817 Run: 20210203_QExHFX3_RSLC10_DSSO_mainlib_rep1 P1_YPEGTKLTGR P2_EIAEKMVEGR 6 5	20210203_QExHFX3_RSLC10_DSSO_mainlib_rep1	22817	sg|P0A6P1|EFTS_ECOLI Elongation factor Ts OS=Escherichia coli (strain K12) GN=tsf PE=1 SV=2			FALSE	sg|P0AG67|RS1_ECOLI 30S ribosomal protein S1 OS=Escherichia coli (strain K12) GN=rpsA PE=1 SV=1	sg|P0AG67|RS1_ECOLI 30S ribosomal protein S1 OS=Escherichia coli (strain K12) GN=rpsA PE=1 SV=1		FALSE	EIAEKMVEGR	YPEGTKLTGR	210	274	10	10	5	6	214	279	4	44.38	FALSE	TRUE	FALSE	FALSE	Between	0	0.001
Scan: 24164 Run: 20210203_QExHFX3_RSLC10_DSSO_mainlib_rep1 P1_MAHIEKQAGELQEK P2_EVPAAIQKAMEK 6 8	20210203_QExHFX3_RSLC10_DSSO_mainlib_rep1	24164	sg|P0A7W1|RS5_ECOLI 30S ribosomal protein S5 OS=Escherichia coli (strain K12) GN=rpsE PE=1 SV=2			FALSE	sg|P0A7W1|RS5_ECOLI 30S ribosomal protein S5 OS=Escherichia coli (strain K12) GN=rpsE PE=1 SV=2	sg|P0A7W1|RS5_ECOLI 30S ribosomal protein S5 OS=Escherichia coli (strain K12) GN=rpsE PE=1 SV=2		FALSE	EVPAAIQKAMEK	MAHIEKQAGELQEK	55	1	12	14	8	6	62	6	5	44.378	FALSE	TRUE	FALSE	FALSE	Self	-0.004	0
Scan: 29336 Run: 20210203_QExHFX3_RSLC10_DSSO_mainlib_rep1 P1_SMKQAIYDPENR P2_SMKQAIYDPENR 3 3	20210203_QExHFX3_RSLC10_DSSO_mainlib_rep1	29336	sg|P21499|RNR_ECOLI Ribonuclease R OS=Escherichia coli (strain K12) GN=rnr PE=1 SV=2			FALSE	sg|P21499|RNR_ECOLI Ribonuclease R OS=Escherichia coli (strain K12) GN=rnr PE=1 SV=2	sg|P21499|RNR_ECOLI Ribonuclease R OS=Escherichia coli (strain K12) GN=rnr PE=1 SV=2		FALSE	SMKQAIYDPENR	SMKQAIYDPENR	542	542	12	12	3	3	544	544	4	44.377	FALSE	TRUE	FALSE	FALSE	Self	-0.004	0
Scan: 10814 Run: 20210203_QExHFX3_RSLC10_DSSO_mainlib_rep1 P1_HIGGGHKQAYR P2_EAGQAKESAWNEK 7 6	20210203_QExHFX3_RSLC10_DSSO_mainlib_rep1	10814	sg|P60422|RL2_ECOLI 50S ribosomal protein L2 OS=Escherichia coli (strain K12) GN=rplB PE=1 SV=2			FALSE	sg|P27302|TKT1_ECOLI Transketolase 1 OS=Escherichia coli (strain K12) GN=tktA PE=1 SV=5	sg|P27302|TKT1_ECOLI Transketolase 1 OS=Escherichia coli (strain K12) GN=tktA PE=1 SV=5		FALSE	HIGGGHKQAYR	EAGQAKESAWNEK	53	298	11	13	7	6	59	303	4	44.373	FALSE	TRUE	FALSE	FALSE	Between	0	0.001
Scan: 32459 Run: 20210203_QExHFX3_RSLC10_DSSO_mainlib_rep1 P1_EVPAAIQKAMEK P2_EFIAKLQANPAK 8 5	20210203_QExHFX3_RSLC10_DSSO_mainlib_rep1	32459	sg|P27302|TKT1_ECOLI Transketolase 1 OS=Escherichia coli (strain K12) GN=tktA PE=1 SV=5			FALSE	sg|P0A7W1|RS5_ECOLI 30S ribosomal protein S5 OS=Escherichia coli (strain K12) GN=rpsE PE=1 SV=2	sg|P0A7W1|RS5_ECOLI 30S ribosomal protein S5 OS=Escherichia coli (strain K12) GN=rpsE PE=1 SV=2		FALSE	EFIAKLQANPAK	EVPAAIQKAMEK	343	55	12	12	5	8	347	62	4	44.372	FALSE	TRUE	FALSE	FALSE	Between	0	0.001
Scan: 23530 Run: 20210203_QExHFX3_RSLC10_DSSO_mainlib_rep1 P1_SMKQAIYDPENR P2_DIDGHDAASIKR 3 11	20210203_QExHFX3_RSLC10_DSSO_mainlib_rep1	23530	sg|P27302|TKT1_ECOLI Transketolase 1 OS=Escherichia coli (strain K12) GN=tktA PE=1 SV=5			FALSE	sg|P21499|RNR_ECOLI Ribonuclease R OS=Escherichia coli (strain K12) GN=rnr PE=1 SV=2	sg|P21499|RNR_ECOLI Ribonuclease R OS=Escherichia coli (strain K12) GN=rnr PE=1 SV=2		FALSE	DIDGHDAASIKR	SMKQAIYDPENR	215	542	12	12	11	3	225	544	4	44.371	FALSE	TRUE	FALSE	FALSE	Between	0	0.001
Scan: 31145 Run: 20210203_QExHFX3_RSLC10_DSSO_mainlib_rep1 P1_IGVLVAAKGADEELVK P2_EAGQAKESAWNEK 8 6	20210203_QExHFX3_RSLC10_DSSO_mainlib_rep1	31145	sg|P0A6P1|EFTS_ECOLI Elongation factor Ts OS=Escherichia coli (strain K12) GN=tsf PE=1 SV=2			FALSE	sg|P27302|TKT1_ECOLI Transketolase 1 OS=Escherichia coli (strain K12) GN=tktA PE=1 SV=5	sg|P27302|TKT1_ECOLI Transketolase 1 OS=Escherichia coli (strain K12) GN=tktA PE=1 SV=5		FALSE	IGVLVAAKGADEELVK	EAGQAKESAWNEK	152	298	16	13	8	6	159	303	4	44.37	FALSE	TRUE	FALSE	FALSE	Between	0	0.001
Scan: 16091 Run: 20210203_QExHFX3_RSLC10_DSSO_mainlib_rep1 P1_oxMAVQQNKPTR P2_EGGNEKVILcmCDR 7 6	20210203_QExHFX3_RSLC10_DSSO_mainlib_rep1	16091	sg|P0A7N4|RL32_ECOLI 50S ribosomal protein L32 OS=Escherichia coli (strain K12) GN=rpmF PE=1 SV=2			FALSE	sg|P0A715|KDSA_ECOLI 2-dehydro-3-deoxyphosphooctonate aldolase OS=Escherichia coli (strain K12) GN=kdsA PE=1 SV=1	sg|P0A715|KDSA_ECOLI 2-dehydro-3-deoxyphosphooctonate aldolase OS=Escherichia coli (strain K12) GN=kdsA PE=1 SV=1		FALSE	oxMAVQQNKPTR	EGGNEKVILcmCDR	1	157	10	12	7	6	7	162	3	44.37	FALSE	TRUE	FALSE	FALSE	Between	0	0.001
Scan: 27498 Run: 20210203_QExHFX3_RSLC10_DSSO_mainlib_rep1 P1_SMKQAIYDPENR P2_LSYDTEASIAKAK 3 11	20210203_QExHFX3_RSLC10_DSSO_mainlib_rep1	27498	sg|P0A870|TALB_ECOLI Transaldolase B OS=Escherichia coli (strain K12) GN=talB PE=1 SV=2			FALSE	sg|P21499|RNR_ECOLI Ribonuclease R OS=Escherichia coli (strain K12) GN=rnr PE=1 SV=2	sg|P21499|RNR_ECOLI Ribonuclease R OS=Escherichia coli (strain K12) GN=rnr PE=1 SV=2		FALSE	LSYDTEASIAKAK	SMKQAIYDPENR	101	542	13	12	11	3	111	544	4	44.366	FALSE	TRUE	FALSE	FALSE	Between	0	0.001
Scan: 22118 Run: 20210203_QExHFX3_RSLC10_DSSO_mainlib_rep1 P1_EIAEKMVEGR P2_EAGQAKESAWNEK 5 6	20210203_QExHFX3_RSLC10_DSSO_mainlib_rep1	22118	sg|P27302|TKT1_ECOLI Transketolase 1 OS=Escherichia coli (strain K12) GN=tktA PE=1 SV=5			FALSE	sg|P0A6P1|EFTS_ECOLI Elongation factor Ts OS=Escherichia coli (strain K12) GN=tsf PE=1 SV=2	sg|P0A6P1|EFTS_ECOLI Elongation factor Ts OS=Escherichia coli (strain K12) GN=tsf PE=1 SV=2		FALSE	EAGQAKESAWNEK	EIAEKMVEGR	298	210	13	10	6	5	303	214	3	44.366	FALSE	TRUE	FALSE	FALSE	Between	0	0.001
Scan: 19268 Run: 20210203_QExHFX3_RSLC10_DSSO_mainlib_rep1 P1_MKGEMPSDFDAK P2_MAVQQNKPTR 2 7	20210203_QExHFX3_RSLC10_DSSO_mainlib_rep1	19268	sg|P0A7N4|RL32_ECOLI 50S ribosomal protein L32 OS=Escherichia coli (strain K12) GN=rpmF PE=1 SV=2			FALSE	sg|P27302|TKT1_ECOLI Transketolase 1 OS=Escherichia coli (strain K12) GN=tktA PE=1 SV=5	sg|P27302|TKT1_ECOLI Transketolase 1 OS=Escherichia coli (strain K12) GN=tktA PE=1 SV=5		FALSE	MAVQQNKPTR	MKGEMPSDFDAK	1	329	10	12	7	2	7	330	3	44.365	FALSE	TRUE	FALSE	FALSE	Between	0	0.001
Scan: 19951 Run: 20210203_QExHFX3_RSLC10_DSSO_mainlib_rep1 P1_LQANPAKIASR P2_DIDGHDAASIKR 7 11	20210203_QExHFX3_RSLC10_DSSO_mainlib_rep1	19951	sg|P27302|TKT1_ECOLI Transketolase 1 OS=Escherichia coli (strain K12) GN=tktA PE=1 SV=5			FALSE	sg|P27302|TKT1_ECOLI Transketolase 1 OS=Escherichia coli (strain K12) GN=tktA PE=1 SV=5	sg|P27302|TKT1_ECOLI Transketolase 1 OS=Escherichia coli (strain K12) GN=tktA PE=1 SV=5		FALSE	LQANPAKIASR	DIDGHDAASIKR	348	215	11	12	7	11	354	225	4	44.36	FALSE	TRUE	FALSE	FALSE	Self	-0.004	0
Scan: 29976 Run: 20210203_QExHFX3_RSLC10_DSSO_mainlib_rep1 P1_SMKQAIYDPENR P2_EFIAKLQANPAK 3 5	20210203_QExHFX3_RSLC10_DSSO_mainlib_rep1	29976	sg|P27302|TKT1_ECOLI Transketolase 1 OS=Escherichia coli (strain K12) GN=tktA PE=1 SV=5			FALSE	sg|P21499|RNR_ECOLI Ribonuclease R OS=Escherichia coli (strain K12) GN=rnr PE=1 SV=2	sg|P21499|RNR_ECOLI Ribonuclease R OS=Escherichia coli (strain K12) GN=rnr PE=1 SV=2		FALSE	EFIAKLQANPAK	SMKQAIYDPENR	343	542	12	12	5	3	347	544	3	44.355	FALSE	TRUE	FALSE	FALSE	Between	0	0.001
Scan: 24405 Run: 20210203_QExHFX3_RSLC10_DSSO_mainlib_rep1 P1_GLSAKSFDGR P2_GLSAKSFDGR 5 5	20210203_QExHFX3_RSLC10_DSSO_mainlib_rep1	24405	sg|P62399|RL5_ECOLI 50S ribosomal protein L5 OS=Escherichia coli (strain K12) GN=rplE PE=1 SV=2			FALSE	sg|P62399|RL5_ECOLI 50S ribosomal protein L5 OS=Escherichia coli (strain K12) GN=rplE PE=1 SV=2	sg|P62399|RL5_ECOLI 50S ribosomal protein L5 OS=Escherichia coli (strain K12) GN=rplE PE=1 SV=2		FALSE	GLSAKSFDGR	GLSAKSFDGR	116	116	10	10	5	5	120	120	4	44.352	FALSE	TRUE	FALSE	FALSE	Self	-0.004	0
Scan: 16182 Run: 20210203_QExHFX3_RSLC10_DSSO_mainlib_rep1 P1_MAVQQNKPTR P2_LQANPAKIASR 7 7	20210203_QExHFX3_RSLC10_DSSO_mainlib_rep1	16182	sg|P0A7N4|RL32_ECOLI 50S ribosomal protein L32 OS=Escherichia coli (strain K12) GN=rpmF PE=1 SV=2			FALSE	sg|P27302|TKT1_ECOLI Transketolase 1 OS=Escherichia coli (strain K12) GN=tktA PE=1 SV=5	sg|P27302|TKT1_ECOLI Transketolase 1 OS=Escherichia coli (strain K12) GN=tktA PE=1 SV=5		FALSE	MAVQQNKPTR	LQANPAKIASR	1	348	10	11	7	7	7	354	4	44.35	FALSE	TRUE	FALSE	FALSE	Between	0	0.001
Scan: 34469 Run: 20210203_QExHFX3_RSLC10_DSSO_mainlib_rep1 P1_QAGELQEKLIAVNR P2_EVPAAIQKAMEK 8 8	20210203_QExHFX3_RSLC10_DSSO_mainlib_rep1	34469	sg|P0A7W1|RS5_ECOLI 30S ribosomal protein S5 OS=Escherichia coli (strain K12) GN=rpsE PE=1 SV=2			FALSE	sg|P0A7W1|RS5_ECOLI 30S ribosomal protein S5 OS=Escherichia coli (strain K12) GN=rpsE PE=1 SV=2	sg|P0A7W1|RS5_ECOLI 30S ribosomal protein S5 OS=Escherichia coli (strain K12) GN=rpsE PE=1 SV=2		FALSE	QAGELQEKLIAVNR	EVPAAIQKAMEK	7	55	14	12	8	8	14	62	4	44.345	FALSE	TRUE	FALSE	FALSE	Self	-0.004	0
Scan: 34900 Run: 20210203_QExHFX3_RSLC10_DSSO_mainlib_rep1 P1_LWDKETLEK P2_LSYDTEASIAKAK 4 11	20210203_QExHFX3_RSLC10_DSSO_mainlib_rep1	34900	sg|P0A870|TALB_ECOLI Transaldolase B OS=Escherichia coli (strain K12) GN=talB PE=1 SV=2			FALSE	sg|P0A7D7|PUR7_ECOLI Phosphoribosylaminoimidazole-succinocarboxamide synthase OS=Escherichia coli (strain K12) GN=purC PE=1 SV=1	sg|P0A7D7|PUR7_ECOLI Phosphoribosylaminoimidazole-succinocarboxamide synthase OS=Escherichia coli (strain K12) GN=purC PE=1 SV=1		FALSE	LSYDTEASIAKAK	LWDKETLEK	101	200	13	9	11	4	111	203	3	44.342	FALSE	TRUE	FALSE	FALSE	Between	0	0.001
Scan: 15013 Run: 20210203_QExHFX3_RSLC10_DSSO_mainlib_rep1 P1_TGAGMMDcmCKK P2_TGAGMMDcmCKK 9 9	20210203_QExHFX3_RSLC10_DSSO_mainlib_rep1	15013	sg|P0A6P1|EFTS_ECOLI Elongation factor Ts OS=Escherichia coli (strain K12) GN=tsf PE=1 SV=2			FALSE	sg|P0A6P1|EFTS_ECOLI Elongation factor Ts OS=Escherichia coli (strain K12) GN=tsf PE=1 SV=2	sg|P0A6P1|EFTS_ECOLI Elongation factor Ts OS=Escherichia coli (strain K12) GN=tsf PE=1 SV=2		FALSE	TGAGMMDcmCKK	TGAGMMDcmCKK	16	16	10	10	9	9	24	24	4	44.341	FALSE	TRUE	FALSE	FALSE	Self	-0.004	0
Scan: 37237 Run: 20210203_QExHFX3_RSLC10_DSSO_mainlib_rep1 P1_VFQTHSPVVDSISVKR P2_ITDVEVLKAQFEEER 15 8	20210203_QExHFX3_RSLC10_DSSO_mainlib_rep1	37237	sg|P0A7K6|RL19_ECOLI 50S ribosomal protein L19 OS=Escherichia coli (strain K12) GN=rplS PE=1 SV=2			FALSE	sg|P0A6P1|EFTS_ECOLI Elongation factor Ts OS=Escherichia coli (strain K12) GN=tsf PE=1 SV=2	sg|P0A6P1|EFTS_ECOLI Elongation factor Ts OS=Escherichia coli (strain K12) GN=tsf PE=1 SV=2		FALSE	VFQTHSPVVDSISVKR	ITDVEVLKAQFEEER	73	105	16	15	15	8	87	112	5	44.34	FALSE	TRUE	FALSE	FALSE	Between	0	0.001
Scan: 19464 Run: 20210203_QExHFX3_RSLC10_DSSO_mainlib_rep1 P1_LQANPAKIASR P2_LQANPAKIASR 7 7	20210203_QExHFX3_RSLC10_DSSO_mainlib_rep1	19464	sg|P27302|TKT1_ECOLI Transketolase 1 OS=Escherichia coli (strain K12) GN=tktA PE=1 SV=5			FALSE	sg|P27302|TKT1_ECOLI Transketolase 1 OS=Escherichia coli (strain K12) GN=tktA PE=1 SV=5	sg|P27302|TKT1_ECOLI Transketolase 1 OS=Escherichia coli (strain K12) GN=tktA PE=1 SV=5		FALSE	LQANPAKIASR	LQANPAKIASR	348	348	11	11	7	7	354	354	4	44.339	FALSE	TRUE	FALSE	FALSE	Self	-0.004	0
Scan: 36627 Run: 20210203_QExHFX3_RSLC10_DSSO_mainlib_rep1 P1_YPEGTKLTGR P2_ITDVEVLKAQFEEER 6 8	20210203_QExHFX3_RSLC10_DSSO_mainlib_rep1	36627	sg|P0A6P1|EFTS_ECOLI Elongation factor Ts OS=Escherichia coli (strain K12) GN=tsf PE=1 SV=2			FALSE	sg|P0AG67|RS1_ECOLI 30S ribosomal protein S1 OS=Escherichia coli (strain K12) GN=rpsA PE=1 SV=1	sg|P0AG67|RS1_ECOLI 30S ribosomal protein S1 OS=Escherichia coli (strain K12) GN=rpsA PE=1 SV=1		FALSE	ITDVEVLKAQFEEER	YPEGTKLTGR	105	274	15	10	8	6	112	279	4	44.335	FALSE	TRUE	FALSE	FALSE	Between	0	0.001
Scan: 10209 Run: 20210203_QExHFX3_RSLC10_DSSO_mainlib_rep1 P1_oxMAVQQNKPTR P2_MAVQQNKPTR 7 7	20210203_QExHFX3_RSLC10_DSSO_mainlib_rep1	10209	sg|P0A7N4|RL32_ECOLI 50S ribosomal protein L32 OS=Escherichia coli (strain K12) GN=rpmF PE=1 SV=2			FALSE	sg|P0A7N4|RL32_ECOLI 50S ribosomal protein L32 OS=Escherichia coli (strain K12) GN=rpmF PE=1 SV=2	sg|P0A7N4|RL32_ECOLI 50S ribosomal protein L32 OS=Escherichia coli (strain K12) GN=rpmF PE=1 SV=2		FALSE	MAVQQNKPTR	oxMAVQQNKPTR	1	1	10	10	7	7	7	7	4	44.333	FALSE	TRUE	FALSE	FALSE	Self	-0.004	0
Scan: 31157 Run: 20210203_QExHFX3_RSLC10_DSSO_mainlib_rep1 P1_SNVPALEAcmCPQKR P2_ATIDGLENMNSPEMVAAKR 12 18	20210203_QExHFX3_RSLC10_DSSO_mainlib_rep1	31157	sg|P0A7W1|RS5_ECOLI 30S ribosomal protein S5 OS=Escherichia coli (strain K12) GN=rpsE PE=1 SV=2			FALSE	sg|P0A7S3|RS12_ECOLI 30S ribosomal protein S12 OS=Escherichia coli (strain K12) GN=rpsL PE=1 SV=2	sg|P0A7S3|RS12_ECOLI 30S ribosomal protein S12 OS=Escherichia coli (strain K12) GN=rpsL PE=1 SV=2		FALSE	ATIDGLENMNSPEMVAAKR	SNVPALEAcmCPQKR	139	19	19	13	18	12	156	30	3	44.331	FALSE	TRUE	FALSE	FALSE	Between	0	0.001
Scan: 24026 Run: 20210203_QExHFX3_RSLC10_DSSO_mainlib_rep1 P1_VFQTHSPVVDSISVKR P2_EAGQAKESAWNEK 15 6	20210203_QExHFX3_RSLC10_DSSO_mainlib_rep1	24026	sg|P0A7K6|RL19_ECOLI 50S ribosomal protein L19 OS=Escherichia coli (strain K12) GN=rplS PE=1 SV=2			FALSE	sg|P27302|TKT1_ECOLI Transketolase 1 OS=Escherichia coli (strain K12) GN=tktA PE=1 SV=5	sg|P27302|TKT1_ECOLI Transketolase 1 OS=Escherichia coli (strain K12) GN=tktA PE=1 SV=5		FALSE	VFQTHSPVVDSISVKR	EAGQAKESAWNEK	73	298	16	13	15	6	87	303	4	44.328	FALSE	TRUE	FALSE	FALSE	Between	0	0.001
Scan: 25492 Run: 20210203_QExHFX3_RSLC10_DSSO_mainlib_rep1 P1_SoxMKQAIYDPENR P2_SMKQAIYDPENR 3 3	20210203_QExHFX3_RSLC10_DSSO_mainlib_rep1	25492	sg|P21499|RNR_ECOLI Ribonuclease R OS=Escherichia coli (strain K12) GN=rnr PE=1 SV=2			FALSE	sg|P21499|RNR_ECOLI Ribonuclease R OS=Escherichia coli (strain K12) GN=rnr PE=1 SV=2	sg|P21499|RNR_ECOLI Ribonuclease R OS=Escherichia coli (strain K12) GN=rnr PE=1 SV=2		FALSE	SoxMKQAIYDPENR	SMKQAIYDPENR	542	542	12	12	3	3	544	544	4	44.327	FALSE	TRUE	FALSE	FALSE	Self	-0.004	0
Scan: 26868 Run: 20210203_QExHFX3_RSLC10_DSSO_mainlib_rep1 P1_EGGNEKVILcmCDR P2_EGGNEKVILcmCDR 6 6	20210203_QExHFX3_RSLC10_DSSO_mainlib_rep1	26868	sg|P0A715|KDSA_ECOLI 2-dehydro-3-deoxyphosphooctonate aldolase OS=Escherichia coli (strain K12) GN=kdsA PE=1 SV=1			FALSE	sg|P0A715|KDSA_ECOLI 2-dehydro-3-deoxyphosphooctonate aldolase OS=Escherichia coli (strain K12) GN=kdsA PE=1 SV=1	sg|P0A715|KDSA_ECOLI 2-dehydro-3-deoxyphosphooctonate aldolase OS=Escherichia coli (strain K12) GN=kdsA PE=1 SV=1		FALSE	EGGNEKVILcmCDR	EGGNEKVILcmCDR	157	157	12	12	6	6	162	162	4	44.327	FALSE	TRUE	FALSE	FALSE	Self	-0.004	0
Scan: 31085 Run: 20210203_QExHFX3_RSLC10_DSSO_mainlib_rep1 P1_LQANPAKIASR P2_IGVLVAAKGADEELVK 7 8	20210203_QExHFX3_RSLC10_DSSO_mainlib_rep1	31085	sg|P27302|TKT1_ECOLI Transketolase 1 OS=Escherichia coli (strain K12) GN=tktA PE=1 SV=5			FALSE	sg|P0A6P1|EFTS_ECOLI Elongation factor Ts OS=Escherichia coli (strain K12) GN=tsf PE=1 SV=2	sg|P0A6P1|EFTS_ECOLI Elongation factor Ts OS=Escherichia coli (strain K12) GN=tsf PE=1 SV=2		FALSE	LQANPAKIASR	IGVLVAAKGADEELVK	348	152	11	16	7	8	354	159	4	44.323	FALSE	TRUE	FALSE	FALSE	Between	0	0.001
Scan: 17311 Run: 20210203_QExHFX3_RSLC10_DSSO_mainlib_rep1 P1_SNVPALEAcmCPQKR P2_MAVQQNKPTR 12 7	20210203_QExHFX3_RSLC10_DSSO_mainlib_rep1	17311	sg|P0A7S3|RS12_ECOLI 30S ribosomal protein S12 OS=Escherichia coli (strain K12) GN=rpsL PE=1 SV=2			FALSE	sg|P0A7N4|RL32_ECOLI 50S ribosomal protein L32 OS=Escherichia coli (strain K12) GN=rpmF PE=1 SV=2	sg|P0A7N4|RL32_ECOLI 50S ribosomal protein L32 OS=Escherichia coli (strain K12) GN=rpmF PE=1 SV=2		FALSE	SNVPALEAcmCPQKR	MAVQQNKPTR	19	1	13	10	12	7	30	7	4	44.322	FALSE	TRUE	FALSE	FALSE	Between	0	0.001
Scan: 25585 Run: 20210203_QExHFX3_RSLC10_DSSO_mainlib_rep1 P1_LWDKETLEK P2_LQANPAKIASR 4 7	20210203_QExHFX3_RSLC10_DSSO_mainlib_rep1	25585	sg|P27302|TKT1_ECOLI Transketolase 1 OS=Escherichia coli (strain K12) GN=tktA PE=1 SV=5			FALSE	sg|P0A7D7|PUR7_ECOLI Phosphoribosylaminoimidazole-succinocarboxamide synthase OS=Escherichia coli (strain K12) GN=purC PE=1 SV=1	sg|P0A7D7|PUR7_ECOLI Phosphoribosylaminoimidazole-succinocarboxamide synthase OS=Escherichia coli (strain K12) GN=purC PE=1 SV=1		FALSE	LQANPAKIASR	LWDKETLEK	348	200	11	9	7	4	354	203	3	44.319	FALSE	TRUE	FALSE	FALSE	Between	0	0.001
Scan: 17268 Run: 20210203_QExHFX3_RSLC10_DSSO_mainlib_rep1 P1_SNVPALEAcmCPQKR P2_MAVQQNKPTR 12 7	20210203_QExHFX3_RSLC10_DSSO_mainlib_rep1	17268	sg|P0A7S3|RS12_ECOLI 30S ribosomal protein S12 OS=Escherichia coli (strain K12) GN=rpsL PE=1 SV=2			FALSE	sg|P0A7N4|RL32_ECOLI 50S ribosomal protein L32 OS=Escherichia coli (strain K12) GN=rpmF PE=1 SV=2	sg|P0A7N4|RL32_ECOLI 50S ribosomal protein L32 OS=Escherichia coli (strain K12) GN=rpmF PE=1 SV=2		FALSE	SNVPALEAcmCPQKR	MAVQQNKPTR	19	1	13	10	12	7	30	7	3	44.317	FALSE	TRUE	FALSE	FALSE	Between	0	0.001
Scan: 28500 Run: 20210203_QExHFX3_RSLC10_DSSO_mainlib_rep1 P1_TGAGMMDcmCKK P2_DTLHLEGKELEFK 9 8	20210203_QExHFX3_RSLC10_DSSO_mainlib_rep1	28500	sg|P0A6P1|EFTS_ECOLI Elongation factor Ts OS=Escherichia coli (strain K12) GN=tsf PE=1 SV=2			FALSE	sg|P0AG67|RS1_ECOLI 30S ribosomal protein S1 OS=Escherichia coli (strain K12) GN=rpsA PE=1 SV=1	sg|P0AG67|RS1_ECOLI 30S ribosomal protein S1 OS=Escherichia coli (strain K12) GN=rpsA PE=1 SV=1		FALSE	TGAGMMDcmCKK	DTLHLEGKELEFK	16	143	10	13	9	8	24	150	4	44.312	FALSE	TRUE	FALSE	FALSE	Between	0	0.001
Scan: 17222 Run: 20210203_QExHFX3_RSLC10_DSSO_mainlib_rep1 P1_VVNSKEDIR P2_EAGQAKESAWNEK 5 6	20210203_QExHFX3_RSLC10_DSSO_mainlib_rep1	17222	sg|P27302|TKT1_ECOLI Transketolase 1 OS=Escherichia coli (strain K12) GN=tktA PE=1 SV=5			FALSE	sg|P0A836|SUCC_ECOLI Succinyl-CoA ligase [ADP-forming] subunit beta OS=Escherichia coli (strain K12) GN=sucC PE=1 SV=1	sg|P0A836|SUCC_ECOLI Succinyl-CoA ligase [ADP-forming] subunit beta OS=Escherichia coli (strain K12) GN=sucC PE=1 SV=1		FALSE	EAGQAKESAWNEK	VVNSKEDIR	298	62	13	9	6	5	303	66	3	44.308	FALSE	TRUE	FALSE	FALSE	Between	0	0.001
Scan: 20016 Run: 20210203_QExHFX3_RSLC10_DSSO_mainlib_rep1 P1_VVSoxMPSTDAFDKQDAAYR P2_SGAIKAAK 12 5	20210203_QExHFX3_RSLC10_DSSO_mainlib_rep1	20016	sg|P27302|TKT1_ECOLI Transketolase 1 OS=Escherichia coli (strain K12) GN=tktA PE=1 SV=5			FALSE	sg|P0A6P1|EFTS_ECOLI Elongation factor Ts OS=Escherichia coli (strain K12) GN=tsf PE=1 SV=2	sg|P0A6P1|EFTS_ECOLI Elongation factor Ts OS=Escherichia coli (strain K12) GN=tsf PE=1 SV=2		FALSE	VVSoxMPSTDAFDKQDAAYR	SGAIKAAK	580	44	18	8	12	5	591	48	4	44.308	FALSE	TRUE	FALSE	FALSE	Between	0	0.001
Scan: 27280 Run: 20210203_QExHFX3_RSLC10_DSSO_mainlib_rep1 P1_oxMKGEMPSDFDAK P2_KAGNVAADGVIK 2 1	20210203_QExHFX3_RSLC10_DSSO_mainlib_rep1	27280	sg|P0A6P1|EFTS_ECOLI Elongation factor Ts OS=Escherichia coli (strain K12) GN=tsf PE=1 SV=2			FALSE	sg|P27302|TKT1_ECOLI Transketolase 1 OS=Escherichia coli (strain K12) GN=tktA PE=1 SV=5	sg|P27302|TKT1_ECOLI Transketolase 1 OS=Escherichia coli (strain K12) GN=tktA PE=1 SV=5		FALSE	KAGNVAADGVIK	oxMKGEMPSDFDAK	52	329	12	12	1	2	52	330	3	44.305	FALSE	TRUE	FALSE	FALSE	Between	0	0.001
Scan: 14031 Run: 20210203_QExHFX3_RSLC10_DSSO_mainlib_rep1 P1_oxMAVQQNKPTR P2_LQANPAKIASR 7 7	20210203_QExHFX3_RSLC10_DSSO_mainlib_rep1	14031	sg|P27302|TKT1_ECOLI Transketolase 1 OS=Escherichia coli (strain K12) GN=tktA PE=1 SV=5			FALSE	sg|P0A7N4|RL32_ECOLI 50S ribosomal protein L32 OS=Escherichia coli (strain K12) GN=rpmF PE=1 SV=2	sg|P0A7N4|RL32_ECOLI 50S ribosomal protein L32 OS=Escherichia coli (strain K12) GN=rpmF PE=1 SV=2		FALSE	LQANPAKIASR	oxMAVQQNKPTR	348	1	11	10	7	7	354	7	4	44.304	FALSE	TRUE	FALSE	FALSE	Between	0	0.001
Scan: 10466 Run: 20210203_QExHFX3_RSLC10_DSSO_mainlib_rep1 P1_oxMAVQQNKPTR P2_MAVQQNKPTR 7 7	20210203_QExHFX3_RSLC10_DSSO_mainlib_rep1	10466	sg|P0A7N4|RL32_ECOLI 50S ribosomal protein L32 OS=Escherichia coli (strain K12) GN=rpmF PE=1 SV=2			FALSE	sg|P0A7N4|RL32_ECOLI 50S ribosomal protein L32 OS=Escherichia coli (strain K12) GN=rpmF PE=1 SV=2	sg|P0A7N4|RL32_ECOLI 50S ribosomal protein L32 OS=Escherichia coli (strain K12) GN=rpmF PE=1 SV=2		FALSE	oxMAVQQNKPTR	MAVQQNKPTR	1	1	10	10	7	7	7	7	3	44.304	FALSE	TRUE	FALSE	FALSE	Self	-0.004	0
Scan: 6072 Run: 20210203_QExHFX3_RSLC10_DSSO_mainlib_rep1 P1_SHALNATKR P2_SHALNATKR 8 8	20210203_QExHFX3_RSLC10_DSSO_mainlib_rep1	6072	sg|P0A7M2|RL28_ECOLI 50S ribosomal protein L28 OS=Escherichia coli (strain K12) GN=rpmB PE=1 SV=2			FALSE	sg|P0A7M2|RL28_ECOLI 50S ribosomal protein L28 OS=Escherichia coli (strain K12) GN=rpmB PE=1 SV=2	sg|P0A7M2|RL28_ECOLI 50S ribosomal protein L28 OS=Escherichia coli (strain K12) GN=rpmB PE=1 SV=2		FALSE	SHALNATKR	SHALNATKR	19	19	9	9	8	8	26	26	5	44.297	FALSE	TRUE	FALSE	FALSE	Self	-0.004	0
Scan: 33494 Run: 20210203_QExHFX3_RSLC10_DSSO_mainlib_rep1 P1_VVEPLITLAKTDSVANR P2_EAGQAKESAWNEK 10 6	20210203_QExHFX3_RSLC10_DSSO_mainlib_rep1	33494	sg|P0AG44|RL17_ECOLI 50S ribosomal protein L17 OS=Escherichia coli (strain K12) GN=rplQ PE=1 SV=1			FALSE	sg|P27302|TKT1_ECOLI Transketolase 1 OS=Escherichia coli (strain K12) GN=tktA PE=1 SV=5	sg|P27302|TKT1_ECOLI Transketolase 1 OS=Escherichia coli (strain K12) GN=tktA PE=1 SV=5		FALSE	VVEPLITLAKTDSVANR	EAGQAKESAWNEK	47	298	17	13	10	6	56	303	4	44.292	FALSE	TRUE	FALSE	FALSE	Between	0	0.001
Scan: 24447 Run: 20210203_QExHFX3_RSLC10_DSSO_mainlib_rep1 P1_TGAGMMDcmCKK P2_HKATLLGLGLR 9 2	20210203_QExHFX3_RSLC10_DSSO_mainlib_rep1	24447	sg|P0A6P1|EFTS_ECOLI Elongation factor Ts OS=Escherichia coli (strain K12) GN=tsf PE=1 SV=2			FALSE	sg|P0AG51|RL30_ECOLI 50S ribosomal protein L30 OS=Escherichia coli (strain K12) GN=rpmD PE=1 SV=2	sg|P0AG51|RL30_ECOLI 50S ribosomal protein L30 OS=Escherichia coli (strain K12) GN=rpmD PE=1 SV=2		FALSE	TGAGMMDcmCKK	HKATLLGLGLR	16	20	10	11	9	2	24	21	4	44.29	FALSE	TRUE	FALSE	FALSE	Between	0	0.001
Scan: 24769 Run: 20210203_QExHFX3_RSLC10_DSSO_mainlib_rep1 P1_SoxMKQAIYDPENR P2_ESVLPKAVTAR 3 6	20210203_QExHFX3_RSLC10_DSSO_mainlib_rep1	24769	sg|P21499|RNR_ECOLI Ribonuclease R OS=Escherichia coli (strain K12) GN=rnr PE=1 SV=2			FALSE	sg|P27302|TKT1_ECOLI Transketolase 1 OS=Escherichia coli (strain K12) GN=tktA PE=1 SV=5	sg|P27302|TKT1_ECOLI Transketolase 1 OS=Escherichia coli (strain K12) GN=tktA PE=1 SV=5		FALSE	SoxMKQAIYDPENR	ESVLPKAVTAR	542	598	12	11	3	6	544	603	3	44.288	FALSE	TRUE	FALSE	FALSE	Between	0	0.001
Scan: 32297 Run: 20210203_QExHFX3_RSLC10_DSSO_mainlib_rep1 P1_EGGNEKVILcmCDR P2_DLETQSQDGTFDKLTK 6 13	20210203_QExHFX3_RSLC10_DSSO_mainlib_rep1	32297	sg|P0A7V0|RS2_ECOLI 30S ribosomal protein S2 OS=Escherichia coli (strain K12) GN=rpsB PE=1 SV=2			FALSE	sg|P0A715|KDSA_ECOLI 2-dehydro-3-deoxyphosphooctonate aldolase OS=Escherichia coli (strain K12) GN=kdsA PE=1 SV=1	sg|P0A715|KDSA_ECOLI 2-dehydro-3-deoxyphosphooctonate aldolase OS=Escherichia coli (strain K12) GN=kdsA PE=1 SV=1		FALSE	DLETQSQDGTFDKLTK	EGGNEKVILcmCDR	116	157	16	12	13	6	128	162	4	44.287	FALSE	TRUE	FALSE	FALSE	Between	0	0.001
Scan: 18484 Run: 20210203_QExHFX3_RSLC10_DSSO_mainlib_rep1 P1_MAVQQNKPTR P2_EGGNEKVILcmCDR 7 6	20210203_QExHFX3_RSLC10_DSSO_mainlib_rep1	18484	sg|P0A7N4|RL32_ECOLI 50S ribosomal protein L32 OS=Escherichia coli (strain K12) GN=rpmF PE=1 SV=2			FALSE	sg|P0A715|KDSA_ECOLI 2-dehydro-3-deoxyphosphooctonate aldolase OS=Escherichia coli (strain K12) GN=kdsA PE=1 SV=1	sg|P0A715|KDSA_ECOLI 2-dehydro-3-deoxyphosphooctonate aldolase OS=Escherichia coli (strain K12) GN=kdsA PE=1 SV=1		FALSE	MAVQQNKPTR	EGGNEKVILcmCDR	1	157	10	12	7	6	7	162	4	44.287	FALSE	TRUE	FALSE	FALSE	Between	0	0.001
Scan: 23219 Run: 20210203_QExHFX3_RSLC10_DSSO_mainlib_rep1 P1_SMKQAIYDPENR P2_DIDGHDAASIKR 3 11	20210203_QExHFX3_RSLC10_DSSO_mainlib_rep1	23219	sg|P27302|TKT1_ECOLI Transketolase 1 OS=Escherichia coli (strain K12) GN=tktA PE=1 SV=5			FALSE	sg|P21499|RNR_ECOLI Ribonuclease R OS=Escherichia coli (strain K12) GN=rnr PE=1 SV=2	sg|P21499|RNR_ECOLI Ribonuclease R OS=Escherichia coli (strain K12) GN=rnr PE=1 SV=2		FALSE	DIDGHDAASIKR	SMKQAIYDPENR	215	542	12	12	11	3	225	544	5	44.285	FALSE	TRUE	FALSE	FALSE	Between	0	0.001
Scan: 24376 Run: 20210203_QExHFX3_RSLC10_DSSO_mainlib_rep1 P1_EAEKYANPIPSR P2_EAEKYANPIPSR 4 4	20210203_QExHFX3_RSLC10_DSSO_mainlib_rep1	24376	sg|P21499|RNR_ECOLI Ribonuclease R OS=Escherichia coli (strain K12) GN=rnr PE=1 SV=2			FALSE	sg|P21499|RNR_ECOLI Ribonuclease R OS=Escherichia coli (strain K12) GN=rnr PE=1 SV=2	sg|P21499|RNR_ECOLI Ribonuclease R OS=Escherichia coli (strain K12) GN=rnr PE=1 SV=2		FALSE	EAEKYANPIPSR	EAEKYANPIPSR	10	10	12	12	4	4	13	13	4	44.282	FALSE	TRUE	FALSE	FALSE	Self	-0.004	0
Scan: 31331 Run: 20210203_QExHFX3_RSLC10_DSSO_mainlib_rep1 P1_VKHPSEIVNVGDEITVK P2_KLQLVGVGYR 2 1	20210203_QExHFX3_RSLC10_DSSO_mainlib_rep1	31331	sg|P0AG67|RS1_ECOLI 30S ribosomal protein S1 OS=Escherichia coli (strain K12) GN=rpsA PE=1 SV=1			FALSE	sg|P0AG55|RL6_ECOLI 50S ribosomal protein L6 OS=Escherichia coli (strain K12) GN=rplF PE=1 SV=2	sg|P0AG55|RL6_ECOLI 50S ribosomal protein L6 OS=Escherichia coli (strain K12) GN=rplF PE=1 SV=2		FALSE	VKHPSEIVNVGDEITVK	KLQLVGVGYR	228	86	17	10	2	1	229	86	4	44.28	FALSE	TRUE	FALSE	FALSE	Between	0	0.001
Scan: 13123 Run: 20210203_QExHFX3_RSLC10_DSSO_mainlib_rep1 P1_TGAGMoxMDcmCKK P2_KAGNVAADGVIK 9 1	20210203_QExHFX3_RSLC10_DSSO_mainlib_rep1	13123	sg|P0A6P1|EFTS_ECOLI Elongation factor Ts OS=Escherichia coli (strain K12) GN=tsf PE=1 SV=2			FALSE	sg|P0A6P1|EFTS_ECOLI Elongation factor Ts OS=Escherichia coli (strain K12) GN=tsf PE=1 SV=2	sg|P0A6P1|EFTS_ECOLI Elongation factor Ts OS=Escherichia coli (strain K12) GN=tsf PE=1 SV=2		FALSE	TGAGMoxMDcmCKK	KAGNVAADGVIK	16	52	10	12	9	1	24	52	4	44.279	FALSE	TRUE	FALSE	FALSE	Self	-0.004	0
Scan: 28092 Run: 20210203_QExHFX3_RSLC10_DSSO_mainlib_rep1 P1_SMKQAIYDPENR P2_ESVLPKAVTAR 3 6	20210203_QExHFX3_RSLC10_DSSO_mainlib_rep1	28092	sg|P21499|RNR_ECOLI Ribonuclease R OS=Escherichia coli (strain K12) GN=rnr PE=1 SV=2			FALSE	sg|P27302|TKT1_ECOLI Transketolase 1 OS=Escherichia coli (strain K12) GN=tktA PE=1 SV=5	sg|P27302|TKT1_ECOLI Transketolase 1 OS=Escherichia coli (strain K12) GN=tktA PE=1 SV=5		FALSE	SMKQAIYDPENR	ESVLPKAVTAR	542	598	12	11	3	6	544	603	4	44.278	FALSE	TRUE	FALSE	FALSE	Between	0	0.001
Scan: 15458 Run: 20210203_QExHFX3_RSLC10_DSSO_mainlib_rep1 P1_VVNSKEDIR P2_EIAEKoxMVEGR 5 5	20210203_QExHFX3_RSLC10_DSSO_mainlib_rep1	15458	sg|P0A6P1|EFTS_ECOLI Elongation factor Ts OS=Escherichia coli (strain K12) GN=tsf PE=1 SV=2			FALSE	sg|P0A836|SUCC_ECOLI Succinyl-CoA ligase [ADP-forming] subunit beta OS=Escherichia coli (strain K12) GN=sucC PE=1 SV=1	sg|P0A836|SUCC_ECOLI Succinyl-CoA ligase [ADP-forming] subunit beta OS=Escherichia coli (strain K12) GN=sucC PE=1 SV=1		FALSE	EIAEKoxMVEGR	VVNSKEDIR	210	62	10	9	5	5	214	66	3	44.273	FALSE	TRUE	FALSE	FALSE	Between	0	0.001
Scan: 24499 Run: 20210203_QExHFX3_RSLC10_DSSO_mainlib_rep1 P1_VGAATEVEMKEK P2_SMKQAIYDPENR 10 3	20210203_QExHFX3_RSLC10_DSSO_mainlib_rep1	24499	sg|P0A6F5|CH60_ECOLI 60 kDa chaperonin OS=Escherichia coli (strain K12) GN=groL PE=1 SV=2			FALSE	sg|P21499|RNR_ECOLI Ribonuclease R OS=Escherichia coli (strain K12) GN=rnr PE=1 SV=2	sg|P21499|RNR_ECOLI Ribonuclease R OS=Escherichia coli (strain K12) GN=rnr PE=1 SV=2		FALSE	VGAATEVEMKEK	SMKQAIYDPENR	381	542	12	12	10	3	390	544	4	44.271	FALSE	TRUE	FALSE	FALSE	Between	0	0.001
Scan: 33837 Run: 20210203_QExHFX3_RSLC10_DSSO_mainlib_rep1 P1_FAAYAKAYPQEAAEFTR P2_ANPWQQFAETHNKGDR 6 13	20210203_QExHFX3_RSLC10_DSSO_mainlib_rep1	33837	sg|P0AG67|RS1_ECOLI 30S ribosomal protein S1 OS=Escherichia coli (strain K12) GN=rpsA PE=1 SV=1			FALSE	sg|P27302|TKT1_ECOLI Transketolase 1 OS=Escherichia coli (strain K12) GN=tktA PE=1 SV=5	sg|P27302|TKT1_ECOLI Transketolase 1 OS=Escherichia coli (strain K12) GN=tktA PE=1 SV=5		FALSE	ANPWQQFAETHNKGDR	FAAYAKAYPQEAAEFTR	351	311	16	17	13	6	363	316	5	44.271	FALSE	TRUE	FALSE	FALSE	Between	0	0.001
Scan: 31619 Run: 20210203_QExHFX3_RSLC10_DSSO_mainlib_rep1 P1_QAGELQEKLIAVNR P2_EIAEKMVEGR 8 5	20210203_QExHFX3_RSLC10_DSSO_mainlib_rep1	31619	sg|P0A7W1|RS5_ECOLI 30S ribosomal protein S5 OS=Escherichia coli (strain K12) GN=rpsE PE=1 SV=2			FALSE	sg|P0A6P1|EFTS_ECOLI Elongation factor Ts OS=Escherichia coli (strain K12) GN=tsf PE=1 SV=2	sg|P0A6P1|EFTS_ECOLI Elongation factor Ts OS=Escherichia coli (strain K12) GN=tsf PE=1 SV=2		FALSE	QAGELQEKLIAVNR	EIAEKMVEGR	7	210	14	10	8	5	14	214	4	44.268	FALSE	TRUE	FALSE	FALSE	Between	0	0.001
Scan: 25006 Run: 20210203_QExHFX3_RSLC10_DSSO_mainlib_rep1 P1_VAKSNVPALEAcmCPQK P2_NFGKHPVTPWGVQTK 3 4	20210203_QExHFX3_RSLC10_DSSO_mainlib_rep1	25006	sg|P0A7S3|RS12_ECOLI 30S ribosomal protein S12 OS=Escherichia coli (strain K12) GN=rpsL PE=1 SV=2			FALSE	sg|P60422|RL2_ECOLI 50S ribosomal protein L2 OS=Escherichia coli (strain K12) GN=rplB PE=1 SV=2	sg|P60422|RL2_ECOLI 50S ribosomal protein L2 OS=Escherichia coli (strain K12) GN=rplB PE=1 SV=2		FALSE	VAKSNVPALEAcmCPQK	NFGKHPVTPWGVQTK	16	239	15	15	3	4	18	242	5	44.266	FALSE	TRUE	FALSE	FALSE	Between	0	0.001
Scan: 15356 Run: 20210203_QExHFX3_RSLC10_DSSO_mainlib_rep1 P1_MAVQQNKPTR P2_LQANPAKIASR 7 7	20210203_QExHFX3_RSLC10_DSSO_mainlib_rep1	15356	sg|P27302|TKT1_ECOLI Transketolase 1 OS=Escherichia coli (strain K12) GN=tktA PE=1 SV=5			FALSE	sg|P0A7N4|RL32_ECOLI 50S ribosomal protein L32 OS=Escherichia coli (strain K12) GN=rpmF PE=1 SV=2	sg|P0A7N4|RL32_ECOLI 50S ribosomal protein L32 OS=Escherichia coli (strain K12) GN=rpmF PE=1 SV=2		FALSE	LQANPAKIASR	MAVQQNKPTR	348	1	11	10	7	7	354	7	3	44.265	FALSE	TRUE	FALSE	FALSE	Between	0	0.001
Scan: 25343 Run: 20210203_QExHFX3_RSLC10_DSSO_mainlib_rep1 P1_LSYDTEASIAKAK P2_EAEKYANPIPSR 11 4	20210203_QExHFX3_RSLC10_DSSO_mainlib_rep1	25343	sg|P0A870|TALB_ECOLI Transaldolase B OS=Escherichia coli (strain K12) GN=talB PE=1 SV=2			FALSE	sg|P21499|RNR_ECOLI Ribonuclease R OS=Escherichia coli (strain K12) GN=rnr PE=1 SV=2	sg|P21499|RNR_ECOLI Ribonuclease R OS=Escherichia coli (strain K12) GN=rnr PE=1 SV=2		FALSE	LSYDTEASIAKAK	EAEKYANPIPSR	101	10	13	12	11	4	111	13	4	44.263	FALSE	TRUE	FALSE	FALSE	Between	0	0.001
Scan: 21334 Run: 20210203_QExHFX3_RSLC10_DSSO_mainlib_rep1 P1_TGAGMMDcmCKK P2_MKGEMPSDFDAK 9 2	20210203_QExHFX3_RSLC10_DSSO_mainlib_rep1	21334	sg|P0A6P1|EFTS_ECOLI Elongation factor Ts OS=Escherichia coli (strain K12) GN=tsf PE=1 SV=2			FALSE	sg|P27302|TKT1_ECOLI Transketolase 1 OS=Escherichia coli (strain K12) GN=tktA PE=1 SV=5	sg|P27302|TKT1_ECOLI Transketolase 1 OS=Escherichia coli (strain K12) GN=tktA PE=1 SV=5		FALSE	TGAGMMDcmCKK	MKGEMPSDFDAK	16	329	10	12	9	2	24	330	4	44.262	FALSE	TRUE	FALSE	FALSE	Between	0	0.001
Scan: 32972 Run: 20210203_QExHFX3_RSLC10_DSSO_mainlib_rep1 P1_KLQLVGVGYR P2_ATIDGLENoxMNSPEMVAAKR 1 18	20210203_QExHFX3_RSLC10_DSSO_mainlib_rep1	32972	sg|P0A7W1|RS5_ECOLI 30S ribosomal protein S5 OS=Escherichia coli (strain K12) GN=rpsE PE=1 SV=2			FALSE	sg|P0AG55|RL6_ECOLI 50S ribosomal protein L6 OS=Escherichia coli (strain K12) GN=rplF PE=1 SV=2	sg|P0AG55|RL6_ECOLI 50S ribosomal protein L6 OS=Escherichia coli (strain K12) GN=rplF PE=1 SV=2		FALSE	ATIDGLENoxMNSPEMVAAKR	KLQLVGVGYR	139	86	19	10	18	1	156	86	4	44.262	FALSE	TRUE	FALSE	FALSE	Between	0	0.001
Scan: 11926 Run: 20210203_QExHFX3_RSLC10_DSSO_mainlib_rep1 P1_YPEGTKLTGR P2_SHALNATKR 6 8	20210203_QExHFX3_RSLC10_DSSO_mainlib_rep1	11926	sg|P0AG67|RS1_ECOLI 30S ribosomal protein S1 OS=Escherichia coli (strain K12) GN=rpsA PE=1 SV=1			FALSE	sg|P0A7M2|RL28_ECOLI 50S ribosomal protein L28 OS=Escherichia coli (strain K12) GN=rpmB PE=1 SV=2	sg|P0A7M2|RL28_ECOLI 50S ribosomal protein L28 OS=Escherichia coli (strain K12) GN=rpmB PE=1 SV=2		FALSE	YPEGTKLTGR	SHALNATKR	274	19	10	9	6	8	279	26	5	44.261	FALSE	TRUE	FALSE	FALSE	Between	0	0.001
Scan: 29294 Run: 20210203_QExHFX3_RSLC10_DSSO_mainlib_rep1 P1_MKGEMPSDFDAK P2_EAGQAKESAWNEK 2 6	20210203_QExHFX3_RSLC10_DSSO_mainlib_rep1	29294	sg|P27302|TKT1_ECOLI Transketolase 1 OS=Escherichia coli (strain K12) GN=tktA PE=1 SV=5			FALSE	sg|P27302|TKT1_ECOLI Transketolase 1 OS=Escherichia coli (strain K12) GN=tktA PE=1 SV=5	sg|P27302|TKT1_ECOLI Transketolase 1 OS=Escherichia coli (strain K12) GN=tktA PE=1 SV=5		FALSE	MKGEMPSDFDAK	EAGQAKESAWNEK	329	298	12	13	2	6	330	303	3	44.261	FALSE	TRUE	FALSE	FALSE	Self	-0.004	0
Scan: 35685 Run: 20210203_QExHFX3_RSLC10_DSSO_mainlib_rep1 P1_QLGEDPWVAIAKR P2_DFLKHNPQNPSWADR 12 4	20210203_QExHFX3_RSLC10_DSSO_mainlib_rep1	35685	sg|P0AG67|RS1_ECOLI 30S ribosomal protein S1 OS=Escherichia coli (strain K12) GN=rpsA PE=1 SV=1			FALSE	sg|P27302|TKT1_ECOLI Transketolase 1 OS=Escherichia coli (strain K12) GN=tktA PE=1 SV=5	sg|P27302|TKT1_ECOLI Transketolase 1 OS=Escherichia coli (strain K12) GN=tktA PE=1 SV=5		FALSE	QLGEDPWVAIAKR	DFLKHNPQNPSWADR	261	43	13	15	12	4	272	46	4	44.26	FALSE	TRUE	FALSE	FALSE	Between	0	0.001
Scan: 19570 Run: 20210203_QExHFX3_RSLC10_DSSO_mainlib_rep1 P1_TGAGMMDcmCKK P2_EAEKYANPIPSR 9 4	20210203_QExHFX3_RSLC10_DSSO_mainlib_rep1	19570	sg|P21499|RNR_ECOLI Ribonuclease R OS=Escherichia coli (strain K12) GN=rnr PE=1 SV=2			FALSE	sg|P0A6P1|EFTS_ECOLI Elongation factor Ts OS=Escherichia coli (strain K12) GN=tsf PE=1 SV=2	sg|P0A6P1|EFTS_ECOLI Elongation factor Ts OS=Escherichia coli (strain K12) GN=tsf PE=1 SV=2		FALSE	EAEKYANPIPSR	TGAGMMDcmCKK	10	16	12	10	4	9	13	24	3	44.26	FALSE	TRUE	FALSE	FALSE	Between	0	0.001
Scan: 25004 Run: 20210203_QExHFX3_RSLC10_DSSO_mainlib_rep1 P1_VAKSNVPALEAcmCPQK P2_ESVLPKAVTAR 3 6	20210203_QExHFX3_RSLC10_DSSO_mainlib_rep1	25004	sg|P0A7S3|RS12_ECOLI 30S ribosomal protein S12 OS=Escherichia coli (strain K12) GN=rpsL PE=1 SV=2			FALSE	sg|P27302|TKT1_ECOLI Transketolase 1 OS=Escherichia coli (strain K12) GN=tktA PE=1 SV=5	sg|P27302|TKT1_ECOLI Transketolase 1 OS=Escherichia coli (strain K12) GN=tktA PE=1 SV=5		FALSE	VAKSNVPALEAcmCPQK	ESVLPKAVTAR	16	598	15	11	3	6	18	603	3	44.257	FALSE	TRUE	FALSE	FALSE	Between	0	0.001
Scan: 13054 Run: 20210203_QExHFX3_RSLC10_DSSO_mainlib_rep1 P1_oxMAVQQNKPTR P2_DIDGHDAASIKR 7 11	20210203_QExHFX3_RSLC10_DSSO_mainlib_rep1	13054	sg|P27302|TKT1_ECOLI Transketolase 1 OS=Escherichia coli (strain K12) GN=tktA PE=1 SV=5			FALSE	sg|P0A7N4|RL32_ECOLI 50S ribosomal protein L32 OS=Escherichia coli (strain K12) GN=rpmF PE=1 SV=2	sg|P0A7N4|RL32_ECOLI 50S ribosomal protein L32 OS=Escherichia coli (strain K12) GN=rpmF PE=1 SV=2		FALSE	DIDGHDAASIKR	oxMAVQQNKPTR	215	1	12	10	11	7	225	7	5	44.254	FALSE	TRUE	FALSE	FALSE	Between	0	0.001
Scan: 25578 Run: 20210203_QExHFX3_RSLC10_DSSO_mainlib_rep1 P1_LQANPAKIASR P2_DAAAAVGKAVAER 7 8	20210203_QExHFX3_RSLC10_DSSO_mainlib_rep1	25578	sg|P0C018|RL18_ECOLI 50S ribosomal protein L18 OS=Escherichia coli (strain K12) GN=rplR PE=1 SV=1			FALSE	sg|P27302|TKT1_ECOLI Transketolase 1 OS=Escherichia coli (strain K12) GN=tktA PE=1 SV=5	sg|P27302|TKT1_ECOLI Transketolase 1 OS=Escherichia coli (strain K12) GN=tktA PE=1 SV=5		FALSE	DAAAAVGKAVAER	LQANPAKIASR	69	348	13	11	8	7	76	354	3	44.246	FALSE	TRUE	FALSE	FALSE	Between	0	0.001
Scan: 22519 Run: 20210203_QExHFX3_RSLC10_DSSO_mainlib_rep1 P1_GLSAKSFDGR P2_AFNAKTDSIEK 5 5	20210203_QExHFX3_RSLC10_DSSO_mainlib_rep1	22519	sg|P62399|RL5_ECOLI 50S ribosomal protein L5 OS=Escherichia coli (strain K12) GN=rplE PE=1 SV=2			FALSE	sg|P0A7J7|RL11_ECOLI 50S ribosomal protein L11 OS=Escherichia coli (strain K12) GN=rplK PE=1 SV=2	sg|P0A7J7|RL11_ECOLI 50S ribosomal protein L11 OS=Escherichia coli (strain K12) GN=rplK PE=1 SV=2		FALSE	GLSAKSFDGR	AFNAKTDSIEK	116	41	10	11	5	5	120	45	4	44.244	FALSE	TRUE	FALSE	FALSE	Between	0	0.001
Scan: 30231 Run: 20210203_QExHFX3_RSLC10_DSSO_mainlib_rep1 P1_VVEPLITLAKTDSVANR P2_MAVQQNKPTR 10 7	20210203_QExHFX3_RSLC10_DSSO_mainlib_rep1	30231	sg|P0AG44|RL17_ECOLI 50S ribosomal protein L17 OS=Escherichia coli (strain K12) GN=rplQ PE=1 SV=1			FALSE	sg|P0A7N4|RL32_ECOLI 50S ribosomal protein L32 OS=Escherichia coli (strain K12) GN=rpmF PE=1 SV=2	sg|P0A7N4|RL32_ECOLI 50S ribosomal protein L32 OS=Escherichia coli (strain K12) GN=rpmF PE=1 SV=2		FALSE	VVEPLITLAKTDSVANR	MAVQQNKPTR	47	1	17	10	10	7	56	7	4	44.242	FALSE	TRUE	FALSE	FALSE	Between	0	0.001
Scan: 19415 Run: 20210203_QExHFX3_RSLC10_DSSO_mainlib_rep1 P1_YPEGTKLTGR P2_EAGQAKESAWNEK 6 6	20210203_QExHFX3_RSLC10_DSSO_mainlib_rep1	19415	sg|P0AG67|RS1_ECOLI 30S ribosomal protein S1 OS=Escherichia coli (strain K12) GN=rpsA PE=1 SV=1			FALSE	sg|P27302|TKT1_ECOLI Transketolase 1 OS=Escherichia coli (strain K12) GN=tktA PE=1 SV=5	sg|P27302|TKT1_ECOLI Transketolase 1 OS=Escherichia coli (strain K12) GN=tktA PE=1 SV=5		FALSE	YPEGTKLTGR	EAGQAKESAWNEK	274	298	10	13	6	6	279	303	3	44.242	FALSE	TRUE	FALSE	FALSE	Between	0	0.001
Scan: 35646 Run: 20210203_QExHFX3_RSLC10_DSSO_mainlib_rep1 P1_ITDVEVLKAQFEEER P2_EIAEKoxMVEGR 8 5	20210203_QExHFX3_RSLC10_DSSO_mainlib_rep1	35646	sg|P0A6P1|EFTS_ECOLI Elongation factor Ts OS=Escherichia coli (strain K12) GN=tsf PE=1 SV=2			FALSE	sg|P0A6P1|EFTS_ECOLI Elongation factor Ts OS=Escherichia coli (strain K12) GN=tsf PE=1 SV=2	sg|P0A6P1|EFTS_ECOLI Elongation factor Ts OS=Escherichia coli (strain K12) GN=tsf PE=1 SV=2		FALSE	ITDVEVLKAQFEEER	EIAEKoxMVEGR	105	210	15	10	8	5	112	214	4	44.241	FALSE	TRUE	FALSE	FALSE	Self	-0.004	0
Scan: 35795 Run: 20210203_QExHFX3_RSLC10_DSSO_mainlib_rep1 P1_VVEPLITLAKTDSVANR P2_GLSAKSFDGR 10 5	20210203_QExHFX3_RSLC10_DSSO_mainlib_rep1	35795	sg|P0AG44|RL17_ECOLI 50S ribosomal protein L17 OS=Escherichia coli (strain K12) GN=rplQ PE=1 SV=1			FALSE	sg|P62399|RL5_ECOLI 50S ribosomal protein L5 OS=Escherichia coli (strain K12) GN=rplE PE=1 SV=2	sg|P62399|RL5_ECOLI 50S ribosomal protein L5 OS=Escherichia coli (strain K12) GN=rplE PE=1 SV=2		FALSE	VVEPLITLAKTDSVANR	GLSAKSFDGR	47	116	17	10	10	5	56	120	4	44.239	FALSE	TRUE	FALSE	FALSE	Between	0	0.001
Scan: 28727 Run: 20210203_QExHFX3_RSLC10_DSSO_mainlib_rep1 P1_EGGNEKVILcmCDR P2_ANPWQQFAETHNKGDR 6 13	20210203_QExHFX3_RSLC10_DSSO_mainlib_rep1	28727	sg|P0AG67|RS1_ECOLI 30S ribosomal protein S1 OS=Escherichia coli (strain K12) GN=rpsA PE=1 SV=1			FALSE	sg|P0A715|KDSA_ECOLI 2-dehydro-3-deoxyphosphooctonate aldolase OS=Escherichia coli (strain K12) GN=kdsA PE=1 SV=1	sg|P0A715|KDSA_ECOLI 2-dehydro-3-deoxyphosphooctonate aldolase OS=Escherichia coli (strain K12) GN=kdsA PE=1 SV=1		FALSE	ANPWQQFAETHNKGDR	EGGNEKVILcmCDR	351	157	16	12	13	6	363	162	5	44.239	FALSE	TRUE	FALSE	FALSE	Between	0	0.001
Scan: 25187 Run: 20210203_QExHFX3_RSLC10_DSSO_mainlib_rep1 P1_VVSMPSTDAFDKQDAAYR P2_SGAIKAAK 12 5	20210203_QExHFX3_RSLC10_DSSO_mainlib_rep1	25187	sg|P27302|TKT1_ECOLI Transketolase 1 OS=Escherichia coli (strain K12) GN=tktA PE=1 SV=5			FALSE	sg|P0A6P1|EFTS_ECOLI Elongation factor Ts OS=Escherichia coli (strain K12) GN=tsf PE=1 SV=2	sg|P0A6P1|EFTS_ECOLI Elongation factor Ts OS=Escherichia coli (strain K12) GN=tsf PE=1 SV=2		FALSE	VVSMPSTDAFDKQDAAYR	SGAIKAAK	580	44	18	8	12	5	591	48	4	44.238	FALSE	TRUE	FALSE	FALSE	Between	0	0.001
Scan: 17546 Run: 20210203_QExHFX3_RSLC10_DSSO_mainlib_rep1 P1_VAKSNVPALEAcmCPQK P2_KISNGEGVER 3 1	20210203_QExHFX3_RSLC10_DSSO_mainlib_rep1	17546	sg|P0A7S3|RS12_ECOLI 30S ribosomal protein S12 OS=Escherichia coli (strain K12) GN=rpsL PE=1 SV=2			FALSE	sg|P0A7K6|RL19_ECOLI 50S ribosomal protein L19 OS=Escherichia coli (strain K12) GN=rplS PE=1 SV=2	sg|P0A7K6|RL19_ECOLI 50S ribosomal protein L19 OS=Escherichia coli (strain K12) GN=rplS PE=1 SV=2		FALSE	VAKSNVPALEAcmCPQK	KISNGEGVER	16	63	15	10	3	1	18	63	4	44.236	FALSE	TRUE	FALSE	FALSE	Between	0	0.001
Scan: 28743 Run: 20210203_QExHFX3_RSLC10_DSSO_mainlib_rep1 P1_MTDKLTSLR P2_DAAAAVGKAVAER 4 8	20210203_QExHFX3_RSLC10_DSSO_mainlib_rep1	28743	sg|P0C018|RL18_ECOLI 50S ribosomal protein L18 OS=Escherichia coli (strain K12) GN=rplR PE=1 SV=1			FALSE	sg|P0A870|TALB_ECOLI Transaldolase B OS=Escherichia coli (strain K12) GN=talB PE=1 SV=2	sg|P0A870|TALB_ECOLI Transaldolase B OS=Escherichia coli (strain K12) GN=talB PE=1 SV=2		FALSE	DAAAAVGKAVAER	MTDKLTSLR	69	1	13	9	8	4	76	4	3	44.235	FALSE	TRUE	FALSE	FALSE	Between	0	0.001
Scan: 23623 Run: 20210203_QExHFX3_RSLC10_DSSO_mainlib_rep1 P1_VGFGYGKAR P2_EAEKYANPIPSR 7 4	20210203_QExHFX3_RSLC10_DSSO_mainlib_rep1	23623	sg|P21499|RNR_ECOLI Ribonuclease R OS=Escherichia coli (strain K12) GN=rnr PE=1 SV=2			FALSE	sg|P0A7W1|RS5_ECOLI 30S ribosomal protein S5 OS=Escherichia coli (strain K12) GN=rpsE PE=1 SV=2	sg|P0A7W1|RS5_ECOLI 30S ribosomal protein S5 OS=Escherichia coli (strain K12) GN=rpsE PE=1 SV=2		FALSE	EAEKYANPIPSR	VGFGYGKAR	10	46	12	9	4	7	13	52	3	44.234	FALSE	TRUE	FALSE	FALSE	Between	0	0.001
Scan: 30853 Run: 20210203_QExHFX3_RSLC10_DSSO_mainlib_rep1 P1_ESVLPKAVTAR P2_AVTDKPSLLMcmCK 6 5	20210203_QExHFX3_RSLC10_DSSO_mainlib_rep1	30853	sg|P27302|TKT1_ECOLI Transketolase 1 OS=Escherichia coli (strain K12) GN=tktA PE=1 SV=5			FALSE	sg|P27302|TKT1_ECOLI Transketolase 1 OS=Escherichia coli (strain K12) GN=tktA PE=1 SV=5	sg|P27302|TKT1_ECOLI Transketolase 1 OS=Escherichia coli (strain K12) GN=tktA PE=1 SV=5		FALSE	ESVLPKAVTAR	AVTDKPSLLMcmCK	598	233	11	12	6	5	603	237	3	44.233	FALSE	TRUE	FALSE	FALSE	Self	-0.004	0
Scan: 20891 Run: 20210203_QExHFX3_RSLC10_DSSO_mainlib_rep1 P1_EIAEKoxMVEGR P2_EIAEKMVEGR 5 5	20210203_QExHFX3_RSLC10_DSSO_mainlib_rep1	20891	sg|P0A6P1|EFTS_ECOLI Elongation factor Ts OS=Escherichia coli (strain K12) GN=tsf PE=1 SV=2			FALSE	sg|P0A6P1|EFTS_ECOLI Elongation factor Ts OS=Escherichia coli (strain K12) GN=tsf PE=1 SV=2	sg|P0A6P1|EFTS_ECOLI Elongation factor Ts OS=Escherichia coli (strain K12) GN=tsf PE=1 SV=2		FALSE	EIAEKoxMVEGR	EIAEKMVEGR	210	210	10	10	5	5	214	214	4	44.233	FALSE	TRUE	FALSE	FALSE	Self	-0.004	0
Scan: 21478 Run: 20210203_QExHFX3_RSLC10_DSSO_mainlib_rep1 P1_SGAIKAAK P2_AVTDKPSLLMcmCK 5 5	20210203_QExHFX3_RSLC10_DSSO_mainlib_rep1	21478	sg|P27302|TKT1_ECOLI Transketolase 1 OS=Escherichia coli (strain K12) GN=tktA PE=1 SV=5			FALSE	sg|P0A6P1|EFTS_ECOLI Elongation factor Ts OS=Escherichia coli (strain K12) GN=tsf PE=1 SV=2	sg|P0A6P1|EFTS_ECOLI Elongation factor Ts OS=Escherichia coli (strain K12) GN=tsf PE=1 SV=2		FALSE	AVTDKPSLLMcmCK	SGAIKAAK	233	44	12	8	5	5	237	48	3	44.23	FALSE	TRUE	FALSE	FALSE	Between	0	0.001
Scan: 19625 Run: 20210203_QExHFX3_RSLC10_DSSO_mainlib_rep1 P1_MQKQAELYR P2_MQKQAELYR 3 3	20210203_QExHFX3_RSLC10_DSSO_mainlib_rep1	19625	sg|P0A7D7|PUR7_ECOLI Phosphoribosylaminoimidazole-succinocarboxamide synthase OS=Escherichia coli (strain K12) GN=purC PE=1 SV=1			FALSE	sg|P0A7D7|PUR7_ECOLI Phosphoribosylaminoimidazole-succinocarboxamide synthase OS=Escherichia coli (strain K12) GN=purC PE=1 SV=1	sg|P0A7D7|PUR7_ECOLI Phosphoribosylaminoimidazole-succinocarboxamide synthase OS=Escherichia coli (strain K12) GN=purC PE=1 SV=1		FALSE	MQKQAELYR	MQKQAELYR	1	1	9	9	3	3	3	3	3	44.225	FALSE	TRUE	FALSE	FALSE	Self	-0.004	0
Scan: 28494 Run: 20210203_QExHFX3_RSLC10_DSSO_mainlib_rep1 P1_EGGNEKVILcmCDR P2_ANPWQQFAETHNKGDR 6 13	20210203_QExHFX3_RSLC10_DSSO_mainlib_rep1	28494	sg|P0AG67|RS1_ECOLI 30S ribosomal protein S1 OS=Escherichia coli (strain K12) GN=rpsA PE=1 SV=1			FALSE	sg|P0A715|KDSA_ECOLI 2-dehydro-3-deoxyphosphooctonate aldolase OS=Escherichia coli (strain K12) GN=kdsA PE=1 SV=1	sg|P0A715|KDSA_ECOLI 2-dehydro-3-deoxyphosphooctonate aldolase OS=Escherichia coli (strain K12) GN=kdsA PE=1 SV=1		FALSE	ANPWQQFAETHNKGDR	EGGNEKVILcmCDR	351	157	16	12	13	6	363	162	4	44.224	FALSE	TRUE	FALSE	FALSE	Between	0	0.001
Scan: 33493 Run: 20210203_QExHFX3_RSLC10_DSSO_mainlib_rep1 P1_MAEITASLVKELR P2_LQANPAKIASR 10 7	20210203_QExHFX3_RSLC10_DSSO_mainlib_rep1	33493	sg|P0A6P1|EFTS_ECOLI Elongation factor Ts OS=Escherichia coli (strain K12) GN=tsf PE=1 SV=2			FALSE	sg|P27302|TKT1_ECOLI Transketolase 1 OS=Escherichia coli (strain K12) GN=tktA PE=1 SV=5	sg|P27302|TKT1_ECOLI Transketolase 1 OS=Escherichia coli (strain K12) GN=tktA PE=1 SV=5		FALSE	MAEITASLVKELR	LQANPAKIASR	1	348	13	11	10	7	10	354	4	44.221	FALSE	TRUE	FALSE	FALSE	Between	0	0.001
Scan: 21989 Run: 20210203_QExHFX3_RSLC10_DSSO_mainlib_rep1 P1_SNVPALEAcmCPQKR P2_SNVPALEAcmCPQKR 12 12	20210203_QExHFX3_RSLC10_DSSO_mainlib_rep1	21989	sg|P0A7S3|RS12_ECOLI 30S ribosomal protein S12 OS=Escherichia coli (strain K12) GN=rpsL PE=1 SV=2			FALSE	sg|P0A7S3|RS12_ECOLI 30S ribosomal protein S12 OS=Escherichia coli (strain K12) GN=rpsL PE=1 SV=2	sg|P0A7S3|RS12_ECOLI 30S ribosomal protein S12 OS=Escherichia coli (strain K12) GN=rpsL PE=1 SV=2		FALSE	SNVPALEAcmCPQKR	SNVPALEAcmCPQKR	19	19	13	13	12	12	30	30	3	44.22	FALSE	TRUE	FALSE	FALSE	Self	-0.004	0
Scan: 35382 Run: 20210203_QExHFX3_RSLC10_DSSO_mainlib_rep1 P1_FAAYAKAYPQEAAEFTR P2_EVPAAIQKAMEK 6 8	20210203_QExHFX3_RSLC10_DSSO_mainlib_rep1	35382	sg|P27302|TKT1_ECOLI Transketolase 1 OS=Escherichia coli (strain K12) GN=tktA PE=1 SV=5			FALSE	sg|P0A7W1|RS5_ECOLI 30S ribosomal protein S5 OS=Escherichia coli (strain K12) GN=rpsE PE=1 SV=2	sg|P0A7W1|RS5_ECOLI 30S ribosomal protein S5 OS=Escherichia coli (strain K12) GN=rpsE PE=1 SV=2		FALSE	FAAYAKAYPQEAAEFTR	EVPAAIQKAMEK	311	55	17	12	6	8	316	62	4	44.219	FALSE	TRUE	FALSE	FALSE	Between	0	0.001
Scan: 27500 Run: 20210203_QExHFX3_RSLC10_DSSO_mainlib_rep1 P1_MAVQQNKPTR P2_IGVLVAAKGADEELVK 7 8	20210203_QExHFX3_RSLC10_DSSO_mainlib_rep1	27500	sg|P0A6P1|EFTS_ECOLI Elongation factor Ts OS=Escherichia coli (strain K12) GN=tsf PE=1 SV=2			FALSE	sg|P0A7N4|RL32_ECOLI 50S ribosomal protein L32 OS=Escherichia coli (strain K12) GN=rpmF PE=1 SV=2	sg|P0A7N4|RL32_ECOLI 50S ribosomal protein L32 OS=Escherichia coli (strain K12) GN=rpmF PE=1 SV=2		FALSE	IGVLVAAKGADEELVK	MAVQQNKPTR	152	1	16	10	8	7	159	7	3	44.218	FALSE	TRUE	FALSE	FALSE	Between	0	0.001
Scan: 13633 Run: 20210203_QExHFX3_RSLC10_DSSO_mainlib_rep1 P1_TGAGoxMMDcmCKK P2_KAGNVAADGVIK 9 1	20210203_QExHFX3_RSLC10_DSSO_mainlib_rep1	13633	sg|P0A6P1|EFTS_ECOLI Elongation factor Ts OS=Escherichia coli (strain K12) GN=tsf PE=1 SV=2			FALSE	sg|P0A6P1|EFTS_ECOLI Elongation factor Ts OS=Escherichia coli (strain K12) GN=tsf PE=1 SV=2	sg|P0A6P1|EFTS_ECOLI Elongation factor Ts OS=Escherichia coli (strain K12) GN=tsf PE=1 SV=2		FALSE	TGAGoxMMDcmCKK	KAGNVAADGVIK	16	52	10	12	9	1	24	52	4	44.215	FALSE	TRUE	FALSE	FALSE	Self	-0.004	0
Scan: 22750 Run: 20210203_QExHFX3_RSLC10_DSSO_mainlib_rep1 P1_MKGEoxMPSDFDAK P2_EAEKYANPIPSR 2 4	20210203_QExHFX3_RSLC10_DSSO_mainlib_rep1	22750	sg|P27302|TKT1_ECOLI Transketolase 1 OS=Escherichia coli (strain K12) GN=tktA PE=1 SV=5			FALSE	sg|P21499|RNR_ECOLI Ribonuclease R OS=Escherichia coli (strain K12) GN=rnr PE=1 SV=2	sg|P21499|RNR_ECOLI Ribonuclease R OS=Escherichia coli (strain K12) GN=rnr PE=1 SV=2		FALSE	MKGEoxMPSDFDAK	EAEKYANPIPSR	329	10	12	12	2	4	330	13	4	44.213	FALSE	TRUE	FALSE	FALSE	Between	0	0.001
Scan: 34108 Run: 20210203_QExHFX3_RSLC10_DSSO_mainlib_rep1 P1_KLQLVGVGYR P2_ATIDGLENMNSPEoxMVAAKR 1 18	20210203_QExHFX3_RSLC10_DSSO_mainlib_rep1	34108	sg|P0A7W1|RS5_ECOLI 30S ribosomal protein S5 OS=Escherichia coli (strain K12) GN=rpsE PE=1 SV=2			FALSE	sg|P0AG55|RL6_ECOLI 50S ribosomal protein L6 OS=Escherichia coli (strain K12) GN=rplF PE=1 SV=2	sg|P0AG55|RL6_ECOLI 50S ribosomal protein L6 OS=Escherichia coli (strain K12) GN=rplF PE=1 SV=2		FALSE	ATIDGLENMNSPEoxMVAAKR	KLQLVGVGYR	139	86	19	10	18	1	156	86	4	44.211	FALSE	TRUE	FALSE	FALSE	Between	0	0.001
Scan: 29195 Run: 20210203_QExHFX3_RSLC10_DSSO_mainlib_rep1 P1_LWDKETLEK P2_LSYDTEASIAKAK 4 11	20210203_QExHFX3_RSLC10_DSSO_mainlib_rep1	29195	sg|P0A870|TALB_ECOLI Transaldolase B OS=Escherichia coli (strain K12) GN=talB PE=1 SV=2			FALSE	sg|P0A7D7|PUR7_ECOLI Phosphoribosylaminoimidazole-succinocarboxamide synthase OS=Escherichia coli (strain K12) GN=purC PE=1 SV=1	sg|P0A7D7|PUR7_ECOLI Phosphoribosylaminoimidazole-succinocarboxamide synthase OS=Escherichia coli (strain K12) GN=purC PE=1 SV=1		FALSE	LSYDTEASIAKAK	LWDKETLEK	101	200	13	9	11	4	111	203	4	44.211	FALSE	TRUE	FALSE	FALSE	Between	0	0.001
Scan: 22676 Run: 20210203_QExHFX3_RSLC10_DSSO_mainlib_rep1 P1_VAKSNVPALEAcmCPQK P2_SNVPALEAcmCPQKR 3 12	20210203_QExHFX3_RSLC10_DSSO_mainlib_rep1	22676	sg|P0A7S3|RS12_ECOLI 30S ribosomal protein S12 OS=Escherichia coli (strain K12) GN=rpsL PE=1 SV=2			FALSE	sg|P0A7S3|RS12_ECOLI 30S ribosomal protein S12 OS=Escherichia coli (strain K12) GN=rpsL PE=1 SV=2	sg|P0A7S3|RS12_ECOLI 30S ribosomal protein S12 OS=Escherichia coli (strain K12) GN=rpsL PE=1 SV=2		FALSE	SNVPALEAcmCPQKR	VAKSNVPALEAcmCPQK	19	16	13	15	12	3	30	18	3	44.205	FALSE	TRUE	FALSE	FALSE	Self	-0.004	0
Scan: 30088 Run: 20210203_QExHFX3_RSLC10_DSSO_mainlib_rep1 P1_EVPAAIQKAMEK P2_EGGNEKVILcmCDR 8 6	20210203_QExHFX3_RSLC10_DSSO_mainlib_rep1	30088	sg|P0A715|KDSA_ECOLI 2-dehydro-3-deoxyphosphooctonate aldolase OS=Escherichia coli (strain K12) GN=kdsA PE=1 SV=1			FALSE	sg|P0A7W1|RS5_ECOLI 30S ribosomal protein S5 OS=Escherichia coli (strain K12) GN=rpsE PE=1 SV=2	sg|P0A7W1|RS5_ECOLI 30S ribosomal protein S5 OS=Escherichia coli (strain K12) GN=rpsE PE=1 SV=2		FALSE	EGGNEKVILcmCDR	EVPAAIQKAMEK	157	55	12	12	6	8	162	62	4	44.203	FALSE	TRUE	FALSE	FALSE	Between	0	0.001
Scan: 28756 Run: 20210203_QExHFX3_RSLC10_DSSO_mainlib_rep1 P1_SMKQAIYDPENR P2_QoxMKAIDDLVK 3 3	20210203_QExHFX3_RSLC10_DSSO_mainlib_rep1	28756	sg|P21499|RNR_ECOLI Ribonuclease R OS=Escherichia coli (strain K12) GN=rnr PE=1 SV=2			FALSE	sg|P0A715|KDSA_ECOLI 2-dehydro-3-deoxyphosphooctonate aldolase OS=Escherichia coli (strain K12) GN=kdsA PE=1 SV=1	sg|P0A715|KDSA_ECOLI 2-dehydro-3-deoxyphosphooctonate aldolase OS=Escherichia coli (strain K12) GN=kdsA PE=1 SV=1		FALSE	SMKQAIYDPENR	QoxMKAIDDLVK	542	266	12	10	3	3	544	268	4	44.202	FALSE	TRUE	FALSE	FALSE	Between	0	0.001
Scan: 12841 Run: 20210203_QExHFX3_RSLC10_DSSO_mainlib_rep1 P1_HIGGGHKQAYR P2_EGGNEKVILcmCDR 7 6	20210203_QExHFX3_RSLC10_DSSO_mainlib_rep1	12841	sg|P60422|RL2_ECOLI 50S ribosomal protein L2 OS=Escherichia coli (strain K12) GN=rplB PE=1 SV=2			FALSE	sg|P0A715|KDSA_ECOLI 2-dehydro-3-deoxyphosphooctonate aldolase OS=Escherichia coli (strain K12) GN=kdsA PE=1 SV=1	sg|P0A715|KDSA_ECOLI 2-dehydro-3-deoxyphosphooctonate aldolase OS=Escherichia coli (strain K12) GN=kdsA PE=1 SV=1		FALSE	HIGGGHKQAYR	EGGNEKVILcmCDR	53	157	11	12	7	6	59	162	6	44.199	FALSE	TRUE	FALSE	FALSE	Between	0	0.001
Scan: 24902 Run: 20210203_QExHFX3_RSLC10_DSSO_mainlib_rep1 P1_EFIAKLQANPAK P2_DIDGHDAASIKR 5 11	20210203_QExHFX3_RSLC10_DSSO_mainlib_rep1	24902	sg|P27302|TKT1_ECOLI Transketolase 1 OS=Escherichia coli (strain K12) GN=tktA PE=1 SV=5			FALSE	sg|P27302|TKT1_ECOLI Transketolase 1 OS=Escherichia coli (strain K12) GN=tktA PE=1 SV=5	sg|P27302|TKT1_ECOLI Transketolase 1 OS=Escherichia coli (strain K12) GN=tktA PE=1 SV=5		FALSE	DIDGHDAASIKR	EFIAKLQANPAK	215	343	12	12	11	5	225	347	5	44.199	FALSE	TRUE	FALSE	FALSE	Self	-0.004	0
Scan: 23584 Run: 20210203_QExHFX3_RSLC10_DSSO_mainlib_rep1 P1_VKDLPGVR P2_GLSAKSFDGR 2 5	20210203_QExHFX3_RSLC10_DSSO_mainlib_rep1	23584	sg|P62399|RL5_ECOLI 50S ribosomal protein L5 OS=Escherichia coli (strain K12) GN=rplE PE=1 SV=2			FALSE	sg|P0A7S3|RS12_ECOLI 30S ribosomal protein S12 OS=Escherichia coli (strain K12) GN=rpsL PE=1 SV=2	sg|P0A7S3|RS12_ECOLI 30S ribosomal protein S12 OS=Escherichia coli (strain K12) GN=rpsL PE=1 SV=2		FALSE	GLSAKSFDGR	VKDLPGVR	116	87	10	8	5	2	120	88	4	44.199	FALSE	TRUE	FALSE	FALSE	Between	0	0.001
Scan: 40950 Run: 20210203_QExHFX3_RSLC10_DSSO_mainlib_rep1 P1_ITDVEVLKAQFEEER P2_EIAEKMVEGR 8 5	20210203_QExHFX3_RSLC10_DSSO_mainlib_rep1	40950	sg|P0A6P1|EFTS_ECOLI Elongation factor Ts OS=Escherichia coli (strain K12) GN=tsf PE=1 SV=2			FALSE	sg|P0A6P1|EFTS_ECOLI Elongation factor Ts OS=Escherichia coli (strain K12) GN=tsf PE=1 SV=2	sg|P0A6P1|EFTS_ECOLI Elongation factor Ts OS=Escherichia coli (strain K12) GN=tsf PE=1 SV=2		FALSE	ITDVEVLKAQFEEER	EIAEKMVEGR	105	210	15	10	8	5	112	214	4	44.199	FALSE	TRUE	FALSE	FALSE	Self	-0.004	0
Scan: 5871 Run: 20210203_QExHFX3_RSLC10_DSSO_mainlib_rep1 P1_TSGEKHLR P2_TSGEKHLR 5 5	20210203_QExHFX3_RSLC10_DSSO_mainlib_rep1	5871	sg|P0A7N4|RL32_ECOLI 50S ribosomal protein L32 OS=Escherichia coli (strain K12) GN=rpmF PE=1 SV=2			FALSE	sg|P0A7N4|RL32_ECOLI 50S ribosomal protein L32 OS=Escherichia coli (strain K12) GN=rpmF PE=1 SV=2	sg|P0A7N4|RL32_ECOLI 50S ribosomal protein L32 OS=Escherichia coli (strain K12) GN=rpmF PE=1 SV=2		FALSE	TSGEKHLR	TSGEKHLR	33	33	8	8	5	5	37	37	3	44.198	FALSE	TRUE	FALSE	FALSE	Self	-0.004	0
Scan: 9730 Run: 20210203_QExHFX3_RSLC10_DSSO_mainlib_rep1 P1_TGAGoxMMDcmCKK P2_KISNGEGVER 9 1	20210203_QExHFX3_RSLC10_DSSO_mainlib_rep1	9730	sg|P0A6P1|EFTS_ECOLI Elongation factor Ts OS=Escherichia coli (strain K12) GN=tsf PE=1 SV=2			FALSE	sg|P0A7K6|RL19_ECOLI 50S ribosomal protein L19 OS=Escherichia coli (strain K12) GN=rplS PE=1 SV=2	sg|P0A7K6|RL19_ECOLI 50S ribosomal protein L19 OS=Escherichia coli (strain K12) GN=rplS PE=1 SV=2		FALSE	TGAGoxMMDcmCKK	KISNGEGVER	16	63	10	10	9	1	24	63	3	44.196	FALSE	TRUE	FALSE	FALSE	Between	0	0.001
Scan: 28951 Run: 20210203_QExHFX3_RSLC10_DSSO_mainlib_rep1 P1_MTDKLTSLR P2_MTDKLTSLR 4 4	20210203_QExHFX3_RSLC10_DSSO_mainlib_rep1	28951	sg|P0A870|TALB_ECOLI Transaldolase B OS=Escherichia coli (strain K12) GN=talB PE=1 SV=2			FALSE	sg|P0A870|TALB_ECOLI Transaldolase B OS=Escherichia coli (strain K12) GN=talB PE=1 SV=2	sg|P0A870|TALB_ECOLI Transaldolase B OS=Escherichia coli (strain K12) GN=talB PE=1 SV=2		FALSE	MTDKLTSLR	MTDKLTSLR	1	1	9	9	4	4	4	4	4	44.196	FALSE	TRUE	FALSE	FALSE	Self	-0.004	0
Scan: 34825 Run: 20210203_QExHFX3_RSLC10_DSSO_mainlib_rep1 P1_QLDHGQKVTELLK P2_KLQLVGVGYR 7 1	20210203_QExHFX3_RSLC10_DSSO_mainlib_rep1	34825	sg|P0ABB0|ATPA_ECOLI ATP synthase subunit alpha OS=Escherichia coli (strain K12) GN=atpA PE=1 SV=1			FALSE	sg|P0AG55|RL6_ECOLI 50S ribosomal protein L6 OS=Escherichia coli (strain K12) GN=rplF PE=1 SV=2	sg|P0AG55|RL6_ECOLI 50S ribosomal protein L6 OS=Escherichia coli (strain K12) GN=rplF PE=1 SV=2		FALSE	QLDHGQKVTELLK	KLQLVGVGYR	420	86	13	10	7	1	426	86	4	44.194	FALSE	TRUE	FALSE	FALSE	Between	0	0.001
Scan: 40445 Run: 20210203_QExHFX3_RSLC10_DSSO_mainlib_rep1 P1_ITDVEVLKAQFEEER P2_HKATLLGLGLR 8 2	20210203_QExHFX3_RSLC10_DSSO_mainlib_rep1	40445	sg|P0A6P1|EFTS_ECOLI Elongation factor Ts OS=Escherichia coli (strain K12) GN=tsf PE=1 SV=2			FALSE	sg|P0AG51|RL30_ECOLI 50S ribosomal protein L30 OS=Escherichia coli (strain K12) GN=rpmD PE=1 SV=2	sg|P0AG51|RL30_ECOLI 50S ribosomal protein L30 OS=Escherichia coli (strain K12) GN=rpmD PE=1 SV=2		FALSE	ITDVEVLKAQFEEER	HKATLLGLGLR	105	20	15	11	8	2	112	21	4	44.194	FALSE	TRUE	FALSE	FALSE	Between	0	0.001
Scan: 35054 Run: 20210203_QExHFX3_RSLC10_DSSO_mainlib_rep1 P1_KAGNVAADGVIK P2_DTLHLEGKELEFK 1 8	20210203_QExHFX3_RSLC10_DSSO_mainlib_rep1	35054	sg|P0AG67|RS1_ECOLI 30S ribosomal protein S1 OS=Escherichia coli (strain K12) GN=rpsA PE=1 SV=1			FALSE	sg|P0A6P1|EFTS_ECOLI Elongation factor Ts OS=Escherichia coli (strain K12) GN=tsf PE=1 SV=2	sg|P0A6P1|EFTS_ECOLI Elongation factor Ts OS=Escherichia coli (strain K12) GN=tsf PE=1 SV=2		FALSE	DTLHLEGKELEFK	KAGNVAADGVIK	143	52	13	12	8	1	150	52	4	44.193	FALSE	TRUE	FALSE	FALSE	Between	0	0.001
Scan: 24670 Run: 20210203_QExHFX3_RSLC10_DSSO_mainlib_rep1 P1_SoxMKQAIYDPENR P2_ESVLPKAVTAR 3 6	20210203_QExHFX3_RSLC10_DSSO_mainlib_rep1	24670	sg|P27302|TKT1_ECOLI Transketolase 1 OS=Escherichia coli (strain K12) GN=tktA PE=1 SV=5			FALSE	sg|P21499|RNR_ECOLI Ribonuclease R OS=Escherichia coli (strain K12) GN=rnr PE=1 SV=2	sg|P21499|RNR_ECOLI Ribonuclease R OS=Escherichia coli (strain K12) GN=rnr PE=1 SV=2		FALSE	ESVLPKAVTAR	SoxMKQAIYDPENR	598	542	11	12	6	3	603	544	4	44.192	FALSE	TRUE	FALSE	FALSE	Between	0	0.001
Scan: 26161 Run: 20210203_QExHFX3_RSLC10_DSSO_mainlib_rep1 P1_EIAEKMVEGR P2_EIAEKMVEGR 5 5	20210203_QExHFX3_RSLC10_DSSO_mainlib_rep1	26161	sg|P0A6P1|EFTS_ECOLI Elongation factor Ts OS=Escherichia coli (strain K12) GN=tsf PE=1 SV=2			FALSE	sg|P0A6P1|EFTS_ECOLI Elongation factor Ts OS=Escherichia coli (strain K12) GN=tsf PE=1 SV=2	sg|P0A6P1|EFTS_ECOLI Elongation factor Ts OS=Escherichia coli (strain K12) GN=tsf PE=1 SV=2		FALSE	EIAEKMVEGR	EIAEKMVEGR	210	210	10	10	5	5	214	214	4	44.191	FALSE	TRUE	FALSE	FALSE	Self	-0.004	0
Scan: 32901 Run: 20210203_QExHFX3_RSLC10_DSSO_mainlib_rep1 P1_FAAYAKAYPQEAAEFTR P2_EGGNEKVILcmCDR 6 6	20210203_QExHFX3_RSLC10_DSSO_mainlib_rep1	32901	sg|P27302|TKT1_ECOLI Transketolase 1 OS=Escherichia coli (strain K12) GN=tktA PE=1 SV=5			FALSE	sg|P0A715|KDSA_ECOLI 2-dehydro-3-deoxyphosphooctonate aldolase OS=Escherichia coli (strain K12) GN=kdsA PE=1 SV=1	sg|P0A715|KDSA_ECOLI 2-dehydro-3-deoxyphosphooctonate aldolase OS=Escherichia coli (strain K12) GN=kdsA PE=1 SV=1		FALSE	FAAYAKAYPQEAAEFTR	EGGNEKVILcmCDR	311	157	17	12	6	6	316	162	4	44.188	FALSE	TRUE	FALSE	FALSE	Between	0	0.001
Scan: 22402 Run: 20210203_QExHFX3_RSLC10_DSSO_mainlib_rep1 P1_MAVQQNKPTR P2_EVPAAIQKAMEK 7 8	20210203_QExHFX3_RSLC10_DSSO_mainlib_rep1	22402	sg|P0A7N4|RL32_ECOLI 50S ribosomal protein L32 OS=Escherichia coli (strain K12) GN=rpmF PE=1 SV=2			FALSE	sg|P0A7W1|RS5_ECOLI 30S ribosomal protein S5 OS=Escherichia coli (strain K12) GN=rpsE PE=1 SV=2	sg|P0A7W1|RS5_ECOLI 30S ribosomal protein S5 OS=Escherichia coli (strain K12) GN=rpsE PE=1 SV=2		FALSE	MAVQQNKPTR	EVPAAIQKAMEK	1	55	10	12	7	8	7	62	4	44.187	FALSE	TRUE	FALSE	FALSE	Between	0	0.001
Scan: 18927 Run: 20210203_QExHFX3_RSLC10_DSSO_mainlib_rep1 P1_EAGQAKESAWNEK P2_EAGQAKESAWNEK 6 6	20210203_QExHFX3_RSLC10_DSSO_mainlib_rep1	18927	sg|P27302|TKT1_ECOLI Transketolase 1 OS=Escherichia coli (strain K12) GN=tktA PE=1 SV=5			FALSE	sg|P27302|TKT1_ECOLI Transketolase 1 OS=Escherichia coli (strain K12) GN=tktA PE=1 SV=5	sg|P27302|TKT1_ECOLI Transketolase 1 OS=Escherichia coli (strain K12) GN=tktA PE=1 SV=5		FALSE	EAGQAKESAWNEK	EAGQAKESAWNEK	298	298	13	13	6	6	303	303	4	44.185	FALSE	TRUE	FALSE	FALSE	Self	-0.004	0
Scan: 35129 Run: 20210203_QExHFX3_RSLC10_DSSO_mainlib_rep1 P1_VVSMPSTDAFDKQDAAYR P2_AVTDKPSLLMcmCK 12 5	20210203_QExHFX3_RSLC10_DSSO_mainlib_rep1	35129	sg|P27302|TKT1_ECOLI Transketolase 1 OS=Escherichia coli (strain K12) GN=tktA PE=1 SV=5			FALSE	sg|P27302|TKT1_ECOLI Transketolase 1 OS=Escherichia coli (strain K12) GN=tktA PE=1 SV=5	sg|P27302|TKT1_ECOLI Transketolase 1 OS=Escherichia coli (strain K12) GN=tktA PE=1 SV=5		FALSE	VVSMPSTDAFDKQDAAYR	AVTDKPSLLMcmCK	580	233	18	12	12	5	591	237	3	44.185	FALSE	TRUE	FALSE	FALSE	Self	-0.004	0
Scan: 10291 Run: 20210203_QExHFX3_RSLC10_DSSO_mainlib_rep1 P1_TGAGoxMMDcmCKK P2_KISNGEGVER 9 1	20210203_QExHFX3_RSLC10_DSSO_mainlib_rep1	10291	sg|P0A6P1|EFTS_ECOLI Elongation factor Ts OS=Escherichia coli (strain K12) GN=tsf PE=1 SV=2			FALSE	sg|P0A7K6|RL19_ECOLI 50S ribosomal protein L19 OS=Escherichia coli (strain K12) GN=rplS PE=1 SV=2	sg|P0A7K6|RL19_ECOLI 50S ribosomal protein L19 OS=Escherichia coli (strain K12) GN=rplS PE=1 SV=2		FALSE	TGAGoxMMDcmCKK	KISNGEGVER	16	63	10	10	9	1	24	63	4	44.181	FALSE	TRUE	FALSE	FALSE	Between	0	0.001
Scan: 30924 Run: 20210203_QExHFX3_RSLC10_DSSO_mainlib_rep1 P1_VGAATEVEMKEK P2_TVGQLLKEHNAEVTGFIR 10 7	20210203_QExHFX3_RSLC10_DSSO_mainlib_rep1	30924	sg|P0A6P1|EFTS_ECOLI Elongation factor Ts OS=Escherichia coli (strain K12) GN=tsf PE=1 SV=2			FALSE	sg|P0A6F5|CH60_ECOLI 60 kDa chaperonin OS=Escherichia coli (strain K12) GN=groL PE=1 SV=2	sg|P0A6F5|CH60_ECOLI 60 kDa chaperonin OS=Escherichia coli (strain K12) GN=groL PE=1 SV=2		FALSE	TVGQLLKEHNAEVTGFIR	VGAATEVEMKEK	241	381	18	12	7	10	247	390	5	44.18	FALSE	TRUE	FALSE	FALSE	Between	0	0.001
Scan: 18914 Run: 20210203_QExHFX3_RSLC10_DSSO_mainlib_rep1 P1_MAVQQNKPTR P2_EGGNEKVILcmCDR 7 6	20210203_QExHFX3_RSLC10_DSSO_mainlib_rep1	18914	sg|P0A7N4|RL32_ECOLI 50S ribosomal protein L32 OS=Escherichia coli (strain K12) GN=rpmF PE=1 SV=2			FALSE	sg|P0A715|KDSA_ECOLI 2-dehydro-3-deoxyphosphooctonate aldolase OS=Escherichia coli (strain K12) GN=kdsA PE=1 SV=1	sg|P0A715|KDSA_ECOLI 2-dehydro-3-deoxyphosphooctonate aldolase OS=Escherichia coli (strain K12) GN=kdsA PE=1 SV=1		FALSE	MAVQQNKPTR	EGGNEKVILcmCDR	1	157	10	12	7	6	7	162	3	44.18	FALSE	TRUE	FALSE	FALSE	Between	0	0.001
Scan: 28174 Run: 20210203_QExHFX3_RSLC10_DSSO_mainlib_rep1 P1_LWDKETLEK P2_EAEKYANPIPSR 4 4	20210203_QExHFX3_RSLC10_DSSO_mainlib_rep1	28174	sg|P21499|RNR_ECOLI Ribonuclease R OS=Escherichia coli (strain K12) GN=rnr PE=1 SV=2			FALSE	sg|P0A7D7|PUR7_ECOLI Phosphoribosylaminoimidazole-succinocarboxamide synthase OS=Escherichia coli (strain K12) GN=purC PE=1 SV=1	sg|P0A7D7|PUR7_ECOLI Phosphoribosylaminoimidazole-succinocarboxamide synthase OS=Escherichia coli (strain K12) GN=purC PE=1 SV=1		FALSE	EAEKYANPIPSR	LWDKETLEK	10	200	12	9	4	4	13	203	3	44.179	FALSE	TRUE	FALSE	FALSE	Between	0	0.001
Scan: 14271 Run: 20210203_QExHFX3_RSLC10_DSSO_mainlib_rep1 P1_IGSTIKTDR P2_IGSTIKTDR 6 6	20210203_QExHFX3_RSLC10_DSSO_mainlib_rep1	14271	sg|P0A7N1|RL31B_ECOLI 50S ribosomal protein L31 type B OS=Escherichia coli (strain K12) GN=ykgM PE=1 SV=1			FALSE	sg|P0A7N1|RL31B_ECOLI 50S ribosomal protein L31 type B OS=Escherichia coli (strain K12) GN=ykgM PE=1 SV=1	sg|P0A7N1|RL31B_ECOLI 50S ribosomal protein L31 type B OS=Escherichia coli (strain K12) GN=ykgM PE=1 SV=1		FALSE	IGSTIKTDR	IGSTIKTDR	25	25	9	9	6	6	30	30	3	44.178	FALSE	TRUE	FALSE	FALSE	Self	-0.004	0
Scan: 23805 Run: 20210203_QExHFX3_RSLC10_DSSO_mainlib_rep1 P1_VGFGYGKAR P2_GLSAKSFDGR 7 5	20210203_QExHFX3_RSLC10_DSSO_mainlib_rep1	23805	sg|P0A7W1|RS5_ECOLI 30S ribosomal protein S5 OS=Escherichia coli (strain K12) GN=rpsE PE=1 SV=2			FALSE	sg|P62399|RL5_ECOLI 50S ribosomal protein L5 OS=Escherichia coli (strain K12) GN=rplE PE=1 SV=2	sg|P62399|RL5_ECOLI 50S ribosomal protein L5 OS=Escherichia coli (strain K12) GN=rplE PE=1 SV=2		FALSE	VGFGYGKAR	GLSAKSFDGR	46	116	9	10	7	5	52	120	3	44.178	FALSE	TRUE	FALSE	FALSE	Between	0	0.001
Scan: 35925 Run: 20210203_QExHFX3_RSLC10_DSSO_mainlib_rep1 P1_KLQLVGVGYR P2_ATIDGLENMNSPEMVAAKR 1 18	20210203_QExHFX3_RSLC10_DSSO_mainlib_rep1	35925	sg|P0A7W1|RS5_ECOLI 30S ribosomal protein S5 OS=Escherichia coli (strain K12) GN=rpsE PE=1 SV=2			FALSE	sg|P0AG55|RL6_ECOLI 50S ribosomal protein L6 OS=Escherichia coli (strain K12) GN=rplF PE=1 SV=2	sg|P0AG55|RL6_ECOLI 50S ribosomal protein L6 OS=Escherichia coli (strain K12) GN=rplF PE=1 SV=2		FALSE	ATIDGLENMNSPEMVAAKR	KLQLVGVGYR	139	86	19	10	18	1	156	86	4	44.176	FALSE	TRUE	FALSE	FALSE	Between	0	0.001
Scan: 21815 Run: 20210203_QExHFX3_RSLC10_DSSO_mainlib_rep1 P1_VAKSNVPALEAcmCPQK P2_MYAVFQSGGKQHR 3 10	20210203_QExHFX3_RSLC10_DSSO_mainlib_rep1	21815	sg|P0AG48|RL21_ECOLI 50S ribosomal protein L21 OS=Escherichia coli (strain K12) GN=rplU PE=1 SV=1			FALSE	sg|P0A7S3|RS12_ECOLI 30S ribosomal protein S12 OS=Escherichia coli (strain K12) GN=rpsL PE=1 SV=2	sg|P0A7S3|RS12_ECOLI 30S ribosomal protein S12 OS=Escherichia coli (strain K12) GN=rpsL PE=1 SV=2		FALSE	MYAVFQSGGKQHR	VAKSNVPALEAcmCPQK	1	16	13	15	10	3	10	18	4	44.176	FALSE	TRUE	FALSE	FALSE	Between	0	0.001
Scan: 19701 Run: 20210203_QExHFX3_RSLC10_DSSO_mainlib_rep1 P1_LQANPAKIASR P2_LQANPAKIASR 7 7	20210203_QExHFX3_RSLC10_DSSO_mainlib_rep1	19701	sg|P27302|TKT1_ECOLI Transketolase 1 OS=Escherichia coli (strain K12) GN=tktA PE=1 SV=5			FALSE	sg|P27302|TKT1_ECOLI Transketolase 1 OS=Escherichia coli (strain K12) GN=tktA PE=1 SV=5	sg|P27302|TKT1_ECOLI Transketolase 1 OS=Escherichia coli (strain K12) GN=tktA PE=1 SV=5		FALSE	LQANPAKIASR	LQANPAKIASR	348	348	11	11	7	7	354	354	3	44.175	FALSE	TRUE	FALSE	FALSE	Self	-0.004	0
Scan: 5264 Run: 20210203_QExHFX3_RSLC10_DSSO_mainlib_rep1 P1_TSGEKHLR P2_TSGEKHLR 5 5	20210203_QExHFX3_RSLC10_DSSO_mainlib_rep1	5264	sg|P0A7N4|RL32_ECOLI 50S ribosomal protein L32 OS=Escherichia coli (strain K12) GN=rpmF PE=1 SV=2			FALSE	sg|P0A7N4|RL32_ECOLI 50S ribosomal protein L32 OS=Escherichia coli (strain K12) GN=rpmF PE=1 SV=2	sg|P0A7N4|RL32_ECOLI 50S ribosomal protein L32 OS=Escherichia coli (strain K12) GN=rpmF PE=1 SV=2		FALSE	TSGEKHLR	TSGEKHLR	33	33	8	8	5	5	37	37	4	44.174	FALSE	TRUE	FALSE	FALSE	Self	-0.004	0
Scan: 23442 Run: 20210203_QExHFX3_RSLC10_DSSO_mainlib_rep1 P1_VGFGYGKAR P2_GLSAKSFDGR 7 5	20210203_QExHFX3_RSLC10_DSSO_mainlib_rep1	23442	sg|P0A7W1|RS5_ECOLI 30S ribosomal protein S5 OS=Escherichia coli (strain K12) GN=rpsE PE=1 SV=2			FALSE	sg|P62399|RL5_ECOLI 50S ribosomal protein L5 OS=Escherichia coli (strain K12) GN=rplE PE=1 SV=2	sg|P62399|RL5_ECOLI 50S ribosomal protein L5 OS=Escherichia coli (strain K12) GN=rplE PE=1 SV=2		FALSE	VGFGYGKAR	GLSAKSFDGR	46	116	9	10	7	5	52	120	4	44.172	FALSE	TRUE	FALSE	FALSE	Between	0	0.001
Scan: 25397 Run: 20210203_QExHFX3_RSLC10_DSSO_mainlib_rep1 P1_LSYDTEASIAKAK P2_EAEKYANPIPSR 11 4	20210203_QExHFX3_RSLC10_DSSO_mainlib_rep1	25397	sg|P0A870|TALB_ECOLI Transaldolase B OS=Escherichia coli (strain K12) GN=talB PE=1 SV=2			FALSE	sg|P21499|RNR_ECOLI Ribonuclease R OS=Escherichia coli (strain K12) GN=rnr PE=1 SV=2	sg|P21499|RNR_ECOLI Ribonuclease R OS=Escherichia coli (strain K12) GN=rnr PE=1 SV=2		FALSE	LSYDTEASIAKAK	EAEKYANPIPSR	101	10	13	12	11	4	111	13	3	44.17	FALSE	TRUE	FALSE	FALSE	Between	0	0.001
Scan: 12588 Run: 20210203_QExHFX3_RSLC10_DSSO_mainlib_rep1 P1_TGAGMMDcmCKK P2_KISNGEGVER 9 1	20210203_QExHFX3_RSLC10_DSSO_mainlib_rep1	12588	sg|P0A6P1|EFTS_ECOLI Elongation factor Ts OS=Escherichia coli (strain K12) GN=tsf PE=1 SV=2			FALSE	sg|P0A7K6|RL19_ECOLI 50S ribosomal protein L19 OS=Escherichia coli (strain K12) GN=rplS PE=1 SV=2	sg|P0A7K6|RL19_ECOLI 50S ribosomal protein L19 OS=Escherichia coli (strain K12) GN=rplS PE=1 SV=2		FALSE	TGAGMMDcmCKK	KISNGEGVER	16	63	10	10	9	1	24	63	4	44.17	FALSE	TRUE	FALSE	FALSE	Between	0	0.001
Scan: 11571 Run: 20210203_QExHFX3_RSLC10_DSSO_mainlib_rep1 P1_TGAGoxMMDcmCKK P2_TGAGMMDcmCKK 9 9	20210203_QExHFX3_RSLC10_DSSO_mainlib_rep1	11571	sg|P0A6P1|EFTS_ECOLI Elongation factor Ts OS=Escherichia coli (strain K12) GN=tsf PE=1 SV=2			FALSE	sg|P0A6P1|EFTS_ECOLI Elongation factor Ts OS=Escherichia coli (strain K12) GN=tsf PE=1 SV=2	sg|P0A6P1|EFTS_ECOLI Elongation factor Ts OS=Escherichia coli (strain K12) GN=tsf PE=1 SV=2		FALSE	TGAGMMDcmCKK	TGAGoxMMDcmCKK	16	16	10	10	9	9	24	24	4	44.169	FALSE	TRUE	FALSE	FALSE	Self	-0.004	0
Scan: 27250 Run: 20210203_QExHFX3_RSLC10_DSSO_mainlib_rep1 P1_MAVQQNKPTR P2_FAAYAKAYPQEAAEFTR 7 6	20210203_QExHFX3_RSLC10_DSSO_mainlib_rep1	27250	sg|P0A7N4|RL32_ECOLI 50S ribosomal protein L32 OS=Escherichia coli (strain K12) GN=rpmF PE=1 SV=2			FALSE	sg|P27302|TKT1_ECOLI Transketolase 1 OS=Escherichia coli (strain K12) GN=tktA PE=1 SV=5	sg|P27302|TKT1_ECOLI Transketolase 1 OS=Escherichia coli (strain K12) GN=tktA PE=1 SV=5		FALSE	MAVQQNKPTR	FAAYAKAYPQEAAEFTR	1	311	10	17	7	6	7	316	4	44.166	FALSE	TRUE	FALSE	FALSE	Between	0	0.001
Scan: 16904 Run: 20210203_QExHFX3_RSLC10_DSSO_mainlib_rep1 P1_TGAGoxMMDcmCKK P2_EAEKYANPIPSR 9 4	20210203_QExHFX3_RSLC10_DSSO_mainlib_rep1	16904	sg|P21499|RNR_ECOLI Ribonuclease R OS=Escherichia coli (strain K12) GN=rnr PE=1 SV=2			FALSE	sg|P0A6P1|EFTS_ECOLI Elongation factor Ts OS=Escherichia coli (strain K12) GN=tsf PE=1 SV=2	sg|P0A6P1|EFTS_ECOLI Elongation factor Ts OS=Escherichia coli (strain K12) GN=tsf PE=1 SV=2		FALSE	EAEKYANPIPSR	TGAGoxMMDcmCKK	10	16	12	10	4	9	13	24	3	44.166	FALSE	TRUE	FALSE	FALSE	Between	0	0.001
Scan: 28457 Run: 20210203_QExHFX3_RSLC10_DSSO_mainlib_rep1 P1_MTDKLTSLR P2_DAAAAVGKAVAER 4 8	20210203_QExHFX3_RSLC10_DSSO_mainlib_rep1	28457	sg|P0C018|RL18_ECOLI 50S ribosomal protein L18 OS=Escherichia coli (strain K12) GN=rplR PE=1 SV=1			FALSE	sg|P0A870|TALB_ECOLI Transaldolase B OS=Escherichia coli (strain K12) GN=talB PE=1 SV=2	sg|P0A870|TALB_ECOLI Transaldolase B OS=Escherichia coli (strain K12) GN=talB PE=1 SV=2		FALSE	DAAAAVGKAVAER	MTDKLTSLR	69	1	13	9	8	4	76	4	4	44.164	FALSE	TRUE	FALSE	FALSE	Between	0	0.001
Scan: 30880 Run: 20210203_QExHFX3_RSLC10_DSSO_mainlib_rep1 P1_MKGEoxMPSDFDAK P2_MKGEMPSDFDAK 2 2	20210203_QExHFX3_RSLC10_DSSO_mainlib_rep1	30880	sg|P27302|TKT1_ECOLI Transketolase 1 OS=Escherichia coli (strain K12) GN=tktA PE=1 SV=5			FALSE	sg|P27302|TKT1_ECOLI Transketolase 1 OS=Escherichia coli (strain K12) GN=tktA PE=1 SV=5	sg|P27302|TKT1_ECOLI Transketolase 1 OS=Escherichia coli (strain K12) GN=tktA PE=1 SV=5		FALSE	MKGEMPSDFDAK	MKGEoxMPSDFDAK	329	329	12	12	2	2	330	330	3	44.164	FALSE	TRUE	FALSE	FALSE	Self	-0.004	0
Scan: 37144 Run: 20210203_QExHFX3_RSLC10_DSSO_mainlib_rep1 P1_FAAYAKAYPQEAAEFTR P2_ATIDGLENMNSPEMVAAKR 6 18	20210203_QExHFX3_RSLC10_DSSO_mainlib_rep1	37144	sg|P0A7W1|RS5_ECOLI 30S ribosomal protein S5 OS=Escherichia coli (strain K12) GN=rpsE PE=1 SV=2			FALSE	sg|P27302|TKT1_ECOLI Transketolase 1 OS=Escherichia coli (strain K12) GN=tktA PE=1 SV=5	sg|P27302|TKT1_ECOLI Transketolase 1 OS=Escherichia coli (strain K12) GN=tktA PE=1 SV=5		FALSE	ATIDGLENMNSPEMVAAKR	FAAYAKAYPQEAAEFTR	139	311	19	17	18	6	156	316	4	44.162	FALSE	TRUE	FALSE	FALSE	Between	0	0.001
Scan: 20526 Run: 20210203_QExHFX3_RSLC10_DSSO_mainlib_rep1 P1_VFQTHSPVVDSISVKR P2_KISNGEGVER 15 1	20210203_QExHFX3_RSLC10_DSSO_mainlib_rep1	20526	sg|P0A7K6|RL19_ECOLI 50S ribosomal protein L19 OS=Escherichia coli (strain K12) GN=rplS PE=1 SV=2			FALSE	sg|P0A7K6|RL19_ECOLI 50S ribosomal protein L19 OS=Escherichia coli (strain K12) GN=rplS PE=1 SV=2	sg|P0A7K6|RL19_ECOLI 50S ribosomal protein L19 OS=Escherichia coli (strain K12) GN=rplS PE=1 SV=2		FALSE	VFQTHSPVVDSISVKR	KISNGEGVER	73	63	16	10	15	1	87	63	5	44.159	FALSE	TRUE	FALSE	FALSE	Self	-0.004	0
Scan: 23798 Run: 20210203_QExHFX3_RSLC10_DSSO_mainlib_rep1 P1_QLDHGQKVTELLK P2_MQKQAELYR 7 3	20210203_QExHFX3_RSLC10_DSSO_mainlib_rep1	23798	sg|P0ABB0|ATPA_ECOLI ATP synthase subunit alpha OS=Escherichia coli (strain K12) GN=atpA PE=1 SV=1			FALSE	sg|P0A7D7|PUR7_ECOLI Phosphoribosylaminoimidazole-succinocarboxamide synthase OS=Escherichia coli (strain K12) GN=purC PE=1 SV=1	sg|P0A7D7|PUR7_ECOLI Phosphoribosylaminoimidazole-succinocarboxamide synthase OS=Escherichia coli (strain K12) GN=purC PE=1 SV=1		FALSE	QLDHGQKVTELLK	MQKQAELYR	420	1	13	9	7	3	426	3	4	44.159	FALSE	TRUE	FALSE	FALSE	Between	0	0.001
Scan: 24002 Run: 20210203_QExHFX3_RSLC10_DSSO_mainlib_rep1 P1_SNVPALEAcmCPQKR P2_EGGNEKVILcmCDR 12 6	20210203_QExHFX3_RSLC10_DSSO_mainlib_rep1	24002	sg|P0A7S3|RS12_ECOLI 30S ribosomal protein S12 OS=Escherichia coli (strain K12) GN=rpsL PE=1 SV=2			FALSE	sg|P0A715|KDSA_ECOLI 2-dehydro-3-deoxyphosphooctonate aldolase OS=Escherichia coli (strain K12) GN=kdsA PE=1 SV=1	sg|P0A715|KDSA_ECOLI 2-dehydro-3-deoxyphosphooctonate aldolase OS=Escherichia coli (strain K12) GN=kdsA PE=1 SV=1		FALSE	SNVPALEAcmCPQKR	EGGNEKVILcmCDR	19	157	13	12	12	6	30	162	3	44.157	FALSE	TRUE	FALSE	FALSE	Between	0	0.001
Scan: 17391 Run: 20210203_QExHFX3_RSLC10_DSSO_mainlib_rep1 P1_TGAGoxMMDcmCKK P2_EAEKYANPIPSR 9 4	20210203_QExHFX3_RSLC10_DSSO_mainlib_rep1	17391	sg|P0A6P1|EFTS_ECOLI Elongation factor Ts OS=Escherichia coli (strain K12) GN=tsf PE=1 SV=2			FALSE	sg|P21499|RNR_ECOLI Ribonuclease R OS=Escherichia coli (strain K12) GN=rnr PE=1 SV=2	sg|P21499|RNR_ECOLI Ribonuclease R OS=Escherichia coli (strain K12) GN=rnr PE=1 SV=2		FALSE	TGAGoxMMDcmCKK	EAEKYANPIPSR	16	10	10	12	9	4	24	13	4	44.157	FALSE	TRUE	FALSE	FALSE	Between	0	0.001
Scan: 30019 Run: 20210203_QExHFX3_RSLC10_DSSO_mainlib_rep1 P1_LWDKETLEK P2_ESVLPKAVTAR 4 6	20210203_QExHFX3_RSLC10_DSSO_mainlib_rep1	30019	sg|P27302|TKT1_ECOLI Transketolase 1 OS=Escherichia coli (strain K12) GN=tktA PE=1 SV=5			FALSE	sg|P0A7D7|PUR7_ECOLI Phosphoribosylaminoimidazole-succinocarboxamide synthase OS=Escherichia coli (strain K12) GN=purC PE=1 SV=1	sg|P0A7D7|PUR7_ECOLI Phosphoribosylaminoimidazole-succinocarboxamide synthase OS=Escherichia coli (strain K12) GN=purC PE=1 SV=1		FALSE	ESVLPKAVTAR	LWDKETLEK	598	200	11	9	6	4	603	203	4	44.157	FALSE	TRUE	FALSE	FALSE	Between	0	0.001
Scan: 40162 Run: 20210203_QExHFX3_RSLC10_DSSO_mainlib_rep1 P1_ITDVEVLKAQFEEER P2_HKATLLGLGLR 8 2	20210203_QExHFX3_RSLC10_DSSO_mainlib_rep1	40162	sg|P0A6P1|EFTS_ECOLI Elongation factor Ts OS=Escherichia coli (strain K12) GN=tsf PE=1 SV=2			FALSE	sg|P0AG51|RL30_ECOLI 50S ribosomal protein L30 OS=Escherichia coli (strain K12) GN=rpmD PE=1 SV=2	sg|P0AG51|RL30_ECOLI 50S ribosomal protein L30 OS=Escherichia coli (strain K12) GN=rpmD PE=1 SV=2		FALSE	ITDVEVLKAQFEEER	HKATLLGLGLR	105	20	15	11	8	2	112	21	5	44.152	FALSE	TRUE	FALSE	FALSE	Between	0	0.001
Scan: 13246 Run: 20210203_QExHFX3_RSLC10_DSSO_mainlib_rep1 P1_TGAGoxMMDcmCKK P2_TGAGMoxMDcmCKK 9 9	20210203_QExHFX3_RSLC10_DSSO_mainlib_rep1	13246	sg|P0A6P1|EFTS_ECOLI Elongation factor Ts OS=Escherichia coli (strain K12) GN=tsf PE=1 SV=2			FALSE	sg|P0A6P1|EFTS_ECOLI Elongation factor Ts OS=Escherichia coli (strain K12) GN=tsf PE=1 SV=2	sg|P0A6P1|EFTS_ECOLI Elongation factor Ts OS=Escherichia coli (strain K12) GN=tsf PE=1 SV=2		FALSE	TGAGoxMMDcmCKK	TGAGMoxMDcmCKK	16	16	10	10	9	9	24	24	3	44.151	FALSE	TRUE	FALSE	FALSE	Self	-0.004	0
Scan: 22769 Run: 20210203_QExHFX3_RSLC10_DSSO_mainlib_rep1 P1_DVKFGNDAR P2_DVKFGNDAR 3 3	20210203_QExHFX3_RSLC10_DSSO_mainlib_rep1	22769	sg|P0A6F5|CH60_ECOLI 60 kDa chaperonin OS=Escherichia coli (strain K12) GN=groL PE=1 SV=2			FALSE	sg|P0A6F5|CH60_ECOLI 60 kDa chaperonin OS=Escherichia coli (strain K12) GN=groL PE=1 SV=2	sg|P0A6F5|CH60_ECOLI 60 kDa chaperonin OS=Escherichia coli (strain K12) GN=groL PE=1 SV=2		FALSE	DVKFGNDAR	DVKFGNDAR	5	5	9	9	3	3	7	7	4	44.15	FALSE	TRUE	FALSE	FALSE	Self	-0.004	0
Scan: 33829 Run: 20210203_QExHFX3_RSLC10_DSSO_mainlib_rep1 P1_DAAAAVGKAVAER P2_ATIDGLENMNSPEMVAAKR 8 18	20210203_QExHFX3_RSLC10_DSSO_mainlib_rep1	33829	sg|P0C018|RL18_ECOLI 50S ribosomal protein L18 OS=Escherichia coli (strain K12) GN=rplR PE=1 SV=1			FALSE	sg|P0A7W1|RS5_ECOLI 30S ribosomal protein S5 OS=Escherichia coli (strain K12) GN=rpsE PE=1 SV=2	sg|P0A7W1|RS5_ECOLI 30S ribosomal protein S5 OS=Escherichia coli (strain K12) GN=rpsE PE=1 SV=2		FALSE	DAAAAVGKAVAER	ATIDGLENMNSPEMVAAKR	69	139	13	19	8	18	76	156	5	44.149	FALSE	TRUE	FALSE	FALSE	Between	0	0.001
Scan: 26569 Run: 20210203_QExHFX3_RSLC10_DSSO_mainlib_rep1 P1_oxMAEITASLVKELR P2_SGAIKAAK 10 5	20210203_QExHFX3_RSLC10_DSSO_mainlib_rep1	26569	sg|P0A6P1|EFTS_ECOLI Elongation factor Ts OS=Escherichia coli (strain K12) GN=tsf PE=1 SV=2			FALSE	sg|P0A6P1|EFTS_ECOLI Elongation factor Ts OS=Escherichia coli (strain K12) GN=tsf PE=1 SV=2	sg|P0A6P1|EFTS_ECOLI Elongation factor Ts OS=Escherichia coli (strain K12) GN=tsf PE=1 SV=2		FALSE	oxMAEITASLVKELR	SGAIKAAK	1	44	13	8	10	5	10	48	4	44.148	FALSE	TRUE	FALSE	FALSE	Self	-0.004	0
Scan: 16650 Run: 20210203_QExHFX3_RSLC10_DSSO_mainlib_rep1 P1_VVNSKEDIR P2_EAGQAKESAWNEK 5 6	20210203_QExHFX3_RSLC10_DSSO_mainlib_rep1	16650	sg|P0A836|SUCC_ECOLI Succinyl-CoA ligase [ADP-forming] subunit beta OS=Escherichia coli (strain K12) GN=sucC PE=1 SV=1			FALSE	sg|P27302|TKT1_ECOLI Transketolase 1 OS=Escherichia coli (strain K12) GN=tktA PE=1 SV=5	sg|P27302|TKT1_ECOLI Transketolase 1 OS=Escherichia coli (strain K12) GN=tktA PE=1 SV=5		FALSE	VVNSKEDIR	EAGQAKESAWNEK	62	298	9	13	5	6	66	303	4	44.147	FALSE	TRUE	FALSE	FALSE	Between	0	0.001
Scan: 13994 Run: 20210203_QExHFX3_RSLC10_DSSO_mainlib_rep1 P1_IGSTIKTDR P2_IGSTIKTDR 6 6	20210203_QExHFX3_RSLC10_DSSO_mainlib_rep1	13994	sg|P0A7N1|RL31B_ECOLI 50S ribosomal protein L31 type B OS=Escherichia coli (strain K12) GN=ykgM PE=1 SV=1			FALSE	sg|P0A7N1|RL31B_ECOLI 50S ribosomal protein L31 type B OS=Escherichia coli (strain K12) GN=ykgM PE=1 SV=1	sg|P0A7N1|RL31B_ECOLI 50S ribosomal protein L31 type B OS=Escherichia coli (strain K12) GN=ykgM PE=1 SV=1		FALSE	IGSTIKTDR	IGSTIKTDR	25	25	9	9	6	6	30	30	4	44.145	FALSE	TRUE	FALSE	FALSE	Self	-0.004	0
Scan: 21168 Run: 20210203_QExHFX3_RSLC10_DSSO_mainlib_rep1 P1_SGAIKAAK P2_KLQLVGVGYR 5 1	20210203_QExHFX3_RSLC10_DSSO_mainlib_rep1	21168	sg|P0AG55|RL6_ECOLI 50S ribosomal protein L6 OS=Escherichia coli (strain K12) GN=rplF PE=1 SV=2			FALSE	sg|P0A6P1|EFTS_ECOLI Elongation factor Ts OS=Escherichia coli (strain K12) GN=tsf PE=1 SV=2	sg|P0A6P1|EFTS_ECOLI Elongation factor Ts OS=Escherichia coli (strain K12) GN=tsf PE=1 SV=2		FALSE	KLQLVGVGYR	SGAIKAAK	86	44	10	8	1	5	86	48	4	44.144	FALSE	TRUE	FALSE	FALSE	Between	0	0.001
Scan: 13042 Run: 20210203_QExHFX3_RSLC10_DSSO_mainlib_rep1 P1_HIGGGHKQAYR P2_EGGNEKVILcmCDR 7 6	20210203_QExHFX3_RSLC10_DSSO_mainlib_rep1	13042	sg|P60422|RL2_ECOLI 50S ribosomal protein L2 OS=Escherichia coli (strain K12) GN=rplB PE=1 SV=2			FALSE	sg|P0A715|KDSA_ECOLI 2-dehydro-3-deoxyphosphooctonate aldolase OS=Escherichia coli (strain K12) GN=kdsA PE=1 SV=1	sg|P0A715|KDSA_ECOLI 2-dehydro-3-deoxyphosphooctonate aldolase OS=Escherichia coli (strain K12) GN=kdsA PE=1 SV=1		FALSE	HIGGGHKQAYR	EGGNEKVILcmCDR	53	157	11	12	7	6	59	162	4	44.143	FALSE	TRUE	FALSE	FALSE	Between	0	0.001
Scan: 23318 Run: 20210203_QExHFX3_RSLC10_DSSO_mainlib_rep1 P1_VGAATEVEMKEK P2_ESVLPKAVTAR 10 6	20210203_QExHFX3_RSLC10_DSSO_mainlib_rep1	23318	sg|P0A6F5|CH60_ECOLI 60 kDa chaperonin OS=Escherichia coli (strain K12) GN=groL PE=1 SV=2			FALSE	sg|P27302|TKT1_ECOLI Transketolase 1 OS=Escherichia coli (strain K12) GN=tktA PE=1 SV=5	sg|P27302|TKT1_ECOLI Transketolase 1 OS=Escherichia coli (strain K12) GN=tktA PE=1 SV=5		FALSE	VGAATEVEMKEK	ESVLPKAVTAR	381	598	12	11	10	6	390	603	3	44.143	FALSE	TRUE	FALSE	FALSE	Between	0	0.001
Scan: 39003 Run: 20210203_QExHFX3_RSLC10_DSSO_mainlib_rep1 P1_ITDVEVLKAQFEEER P2_ANPWQQFAETHNKGDR 8 13	20210203_QExHFX3_RSLC10_DSSO_mainlib_rep1	39003	sg|P0AG67|RS1_ECOLI 30S ribosomal protein S1 OS=Escherichia coli (strain K12) GN=rpsA PE=1 SV=1			FALSE	sg|P0A6P1|EFTS_ECOLI Elongation factor Ts OS=Escherichia coli (strain K12) GN=tsf PE=1 SV=2	sg|P0A6P1|EFTS_ECOLI Elongation factor Ts OS=Escherichia coli (strain K12) GN=tsf PE=1 SV=2		FALSE	ANPWQQFAETHNKGDR	ITDVEVLKAQFEEER	351	105	16	15	13	8	363	112	5	44.14	FALSE	TRUE	FALSE	FALSE	Between	0	0.001
Scan: 35176 Run: 20210203_QExHFX3_RSLC10_DSSO_mainlib_rep1 P1_QLDHGQKVTELLK P2_KLQLVGVGYR 7 1	20210203_QExHFX3_RSLC10_DSSO_mainlib_rep1	35176	sg|P0ABB0|ATPA_ECOLI ATP synthase subunit alpha OS=Escherichia coli (strain K12) GN=atpA PE=1 SV=1			FALSE	sg|P0AG55|RL6_ECOLI 50S ribosomal protein L6 OS=Escherichia coli (strain K12) GN=rplF PE=1 SV=2	sg|P0AG55|RL6_ECOLI 50S ribosomal protein L6 OS=Escherichia coli (strain K12) GN=rplF PE=1 SV=2		FALSE	QLDHGQKVTELLK	KLQLVGVGYR	420	86	13	10	7	1	426	86	3	44.14	FALSE	TRUE	FALSE	FALSE	Between	0	0.001
Scan: 21942 Run: 20210203_QExHFX3_RSLC10_DSSO_mainlib_rep1 P1_SHPFYTGKLR P2_GLSAKSFDGR 8 5	20210203_QExHFX3_RSLC10_DSSO_mainlib_rep1	21942	sg|P0A7N1|RL31B_ECOLI 50S ribosomal protein L31 type B OS=Escherichia coli (strain K12) GN=ykgM PE=1 SV=1			FALSE	sg|P62399|RL5_ECOLI 50S ribosomal protein L5 OS=Escherichia coli (strain K12) GN=rplE PE=1 SV=2	sg|P62399|RL5_ECOLI 50S ribosomal protein L5 OS=Escherichia coli (strain K12) GN=rplE PE=1 SV=2		FALSE	SHPFYTGKLR	GLSAKSFDGR	53	116	10	10	8	5	60	120	5	44.138	FALSE	TRUE	FALSE	FALSE	Between	0	0.001
Scan: 22150 Run: 20210203_QExHFX3_RSLC10_DSSO_mainlib_rep1 P1_VVNSKEDIR P2_SMKQAIYDPENR 5 3	20210203_QExHFX3_RSLC10_DSSO_mainlib_rep1	22150	sg|P21499|RNR_ECOLI Ribonuclease R OS=Escherichia coli (strain K12) GN=rnr PE=1 SV=2			FALSE	sg|P0A836|SUCC_ECOLI Succinyl-CoA ligase [ADP-forming] subunit beta OS=Escherichia coli (strain K12) GN=sucC PE=1 SV=1	sg|P0A836|SUCC_ECOLI Succinyl-CoA ligase [ADP-forming] subunit beta OS=Escherichia coli (strain K12) GN=sucC PE=1 SV=1		FALSE	SMKQAIYDPENR	VVNSKEDIR	542	62	12	9	3	5	544	66	4	44.137	FALSE	TRUE	FALSE	FALSE	Between	0	0.001
Scan: 27486 Run: 20210203_QExHFX3_RSLC10_DSSO_mainlib_rep1 P1_SoxMKQAIYDPENR P2_LWDKETLEK 3 4	20210203_QExHFX3_RSLC10_DSSO_mainlib_rep1	27486	sg|P0A7D7|PUR7_ECOLI Phosphoribosylaminoimidazole-succinocarboxamide synthase OS=Escherichia coli (strain K12) GN=purC PE=1 SV=1			FALSE	sg|P21499|RNR_ECOLI Ribonuclease R OS=Escherichia coli (strain K12) GN=rnr PE=1 SV=2	sg|P21499|RNR_ECOLI Ribonuclease R OS=Escherichia coli (strain K12) GN=rnr PE=1 SV=2		FALSE	LWDKETLEK	SoxMKQAIYDPENR	200	542	9	12	4	3	203	544	4	44.135	FALSE	TRUE	FALSE	FALSE	Between	0	0.001
Scan: 7843 Run: 20210203_QExHFX3_RSLC10_DSSO_mainlib_rep1 P1_TSGEKHLR P2_KISNGEGVER 5 1	20210203_QExHFX3_RSLC10_DSSO_mainlib_rep1	7843	sg|P0A7N4|RL32_ECOLI 50S ribosomal protein L32 OS=Escherichia coli (strain K12) GN=rpmF PE=1 SV=2			FALSE	sg|P0A7K6|RL19_ECOLI 50S ribosomal protein L19 OS=Escherichia coli (strain K12) GN=rplS PE=1 SV=2	sg|P0A7K6|RL19_ECOLI 50S ribosomal protein L19 OS=Escherichia coli (strain K12) GN=rplS PE=1 SV=2		FALSE	TSGEKHLR	KISNGEGVER	33	63	8	10	5	1	37	63	3	44.135	FALSE	TRUE	FALSE	FALSE	Between	0	0.001
Scan: 38590 Run: 20210203_QExHFX3_RSLC10_DSSO_mainlib_rep1 P1_VVEPLITLAKTDSVANR P2_KLQLVGVGYR 10 1	20210203_QExHFX3_RSLC10_DSSO_mainlib_rep1	38590	sg|P0AG44|RL17_ECOLI 50S ribosomal protein L17 OS=Escherichia coli (strain K12) GN=rplQ PE=1 SV=1			FALSE	sg|P0AG55|RL6_ECOLI 50S ribosomal protein L6 OS=Escherichia coli (strain K12) GN=rplF PE=1 SV=2	sg|P0AG55|RL6_ECOLI 50S ribosomal protein L6 OS=Escherichia coli (strain K12) GN=rplF PE=1 SV=2		FALSE	VVEPLITLAKTDSVANR	KLQLVGVGYR	47	86	17	10	10	1	56	86	4	44.134	FALSE	TRUE	FALSE	FALSE	Between	0	0.001
Scan: 24416 Run: 20210203_QExHFX3_RSLC10_DSSO_mainlib_rep1 P1_MAVQQNKPTR P2_ATIDGLENMNSPEoxMVAAKR 7 18	20210203_QExHFX3_RSLC10_DSSO_mainlib_rep1	24416	sg|P0A7W1|RS5_ECOLI 30S ribosomal protein S5 OS=Escherichia coli (strain K12) GN=rpsE PE=1 SV=2			FALSE	sg|P0A7N4|RL32_ECOLI 50S ribosomal protein L32 OS=Escherichia coli (strain K12) GN=rpmF PE=1 SV=2	sg|P0A7N4|RL32_ECOLI 50S ribosomal protein L32 OS=Escherichia coli (strain K12) GN=rpmF PE=1 SV=2		FALSE	ATIDGLENMNSPEoxMVAAKR	MAVQQNKPTR	139	1	19	10	18	7	156	7	4	44.132	FALSE	TRUE	FALSE	FALSE	Between	0	0.001
Scan: 25046 Run: 20210203_QExHFX3_RSLC10_DSSO_mainlib_rep1 P1_VFQTHSPVVDSISVKR P2_SNVPALEAcmCPQKR 15 12	20210203_QExHFX3_RSLC10_DSSO_mainlib_rep1	25046	sg|P0A7K6|RL19_ECOLI 50S ribosomal protein L19 OS=Escherichia coli (strain K12) GN=rplS PE=1 SV=2			FALSE	sg|P0A7S3|RS12_ECOLI 30S ribosomal protein S12 OS=Escherichia coli (strain K12) GN=rpsL PE=1 SV=2	sg|P0A7S3|RS12_ECOLI 30S ribosomal protein S12 OS=Escherichia coli (strain K12) GN=rpsL PE=1 SV=2		FALSE	VFQTHSPVVDSISVKR	SNVPALEAcmCPQKR	73	19	16	13	15	12	87	30	5	44.128	FALSE	TRUE	FALSE	FALSE	Between	0	0.001
Scan: 20717 Run: 20210203_QExHFX3_RSLC10_DSSO_mainlib_rep1 P1_VGAATEVEMKEK P2_DVKFGNDAR 10 3	20210203_QExHFX3_RSLC10_DSSO_mainlib_rep1	20717	sg|P0A6F5|CH60_ECOLI 60 kDa chaperonin OS=Escherichia coli (strain K12) GN=groL PE=1 SV=2			FALSE	sg|P0A6F5|CH60_ECOLI 60 kDa chaperonin OS=Escherichia coli (strain K12) GN=groL PE=1 SV=2	sg|P0A6F5|CH60_ECOLI 60 kDa chaperonin OS=Escherichia coli (strain K12) GN=groL PE=1 SV=2		FALSE	VGAATEVEMKEK	DVKFGNDAR	381	5	12	9	10	3	390	7	4	44.125	FALSE	TRUE	FALSE	FALSE	Self	-0.004	0
Scan: 18022 Run: 20210203_QExHFX3_RSLC10_DSSO_mainlib_rep1 P1_TSGEKHLR P2_DFLKHNPQNPSWADR 5 4	20210203_QExHFX3_RSLC10_DSSO_mainlib_rep1	18022	sg|P27302|TKT1_ECOLI Transketolase 1 OS=Escherichia coli (strain K12) GN=tktA PE=1 SV=5			FALSE	sg|P0A7N4|RL32_ECOLI 50S ribosomal protein L32 OS=Escherichia coli (strain K12) GN=rpmF PE=1 SV=2	sg|P0A7N4|RL32_ECOLI 50S ribosomal protein L32 OS=Escherichia coli (strain K12) GN=rpmF PE=1 SV=2		FALSE	DFLKHNPQNPSWADR	TSGEKHLR	43	33	15	8	4	5	46	37	5	44.121	FALSE	TRUE	FALSE	FALSE	Between	0	0.001
Scan: 15264 Run: 20210203_QExHFX3_RSLC10_DSSO_mainlib_rep1 P1_MAVQQNKPTR P2_DIDGHDAASIKR 7 11	20210203_QExHFX3_RSLC10_DSSO_mainlib_rep1	15264	sg|P0A7N4|RL32_ECOLI 50S ribosomal protein L32 OS=Escherichia coli (strain K12) GN=rpmF PE=1 SV=2			FALSE	sg|P27302|TKT1_ECOLI Transketolase 1 OS=Escherichia coli (strain K12) GN=tktA PE=1 SV=5	sg|P27302|TKT1_ECOLI Transketolase 1 OS=Escherichia coli (strain K12) GN=tktA PE=1 SV=5		FALSE	MAVQQNKPTR	DIDGHDAASIKR	1	215	10	12	7	11	7	225	5	44.12	FALSE	TRUE	FALSE	FALSE	Between	0	0.001
Scan: 24743 Run: 20210203_QExHFX3_RSLC10_DSSO_mainlib_rep1 P1_LQANPAKIASR P2_DFLKHNPQNPSWADR 7 4	20210203_QExHFX3_RSLC10_DSSO_mainlib_rep1	24743	sg|P27302|TKT1_ECOLI Transketolase 1 OS=Escherichia coli (strain K12) GN=tktA PE=1 SV=5			FALSE	sg|P27302|TKT1_ECOLI Transketolase 1 OS=Escherichia coli (strain K12) GN=tktA PE=1 SV=5	sg|P27302|TKT1_ECOLI Transketolase 1 OS=Escherichia coli (strain K12) GN=tktA PE=1 SV=5		FALSE	LQANPAKIASR	DFLKHNPQNPSWADR	348	43	11	15	7	4	354	46	5	44.118	FALSE	TRUE	FALSE	FALSE	Self	-0.004	0
Scan: 29961 Run: 20210203_QExHFX3_RSLC10_DSSO_mainlib_rep1 P1_VVEPLITLAKTDSVANR P2_MAVQQNKPTR 10 7	20210203_QExHFX3_RSLC10_DSSO_mainlib_rep1	29961	sg|P0AG44|RL17_ECOLI 50S ribosomal protein L17 OS=Escherichia coli (strain K12) GN=rplQ PE=1 SV=1			FALSE	sg|P0A7N4|RL32_ECOLI 50S ribosomal protein L32 OS=Escherichia coli (strain K12) GN=rpmF PE=1 SV=2	sg|P0A7N4|RL32_ECOLI 50S ribosomal protein L32 OS=Escherichia coli (strain K12) GN=rpmF PE=1 SV=2		FALSE	VVEPLITLAKTDSVANR	MAVQQNKPTR	47	1	17	10	10	7	56	7	3	44.116	FALSE	TRUE	FALSE	FALSE	Between	0	0.001
Scan: 20761 Run: 20210203_QExHFX3_RSLC10_DSSO_mainlib_rep1 P1_VVNSKEDIR P2_ESVLPKAVTAR 5 6	20210203_QExHFX3_RSLC10_DSSO_mainlib_rep1	20761	sg|P27302|TKT1_ECOLI Transketolase 1 OS=Escherichia coli (strain K12) GN=tktA PE=1 SV=5			FALSE	sg|P0A836|SUCC_ECOLI Succinyl-CoA ligase [ADP-forming] subunit beta OS=Escherichia coli (strain K12) GN=sucC PE=1 SV=1	sg|P0A836|SUCC_ECOLI Succinyl-CoA ligase [ADP-forming] subunit beta OS=Escherichia coli (strain K12) GN=sucC PE=1 SV=1		FALSE	ESVLPKAVTAR	VVNSKEDIR	598	62	11	9	6	5	603	66	3	44.116	FALSE	TRUE	FALSE	FALSE	Between	0	0.001
Scan: 28135 Run: 20210203_QExHFX3_RSLC10_DSSO_mainlib_rep1 P1_ESVLPKAVTAR P2_ESVLPKAVTAR 6 6	20210203_QExHFX3_RSLC10_DSSO_mainlib_rep1	28135	sg|P27302|TKT1_ECOLI Transketolase 1 OS=Escherichia coli (strain K12) GN=tktA PE=1 SV=5			FALSE	sg|P27302|TKT1_ECOLI Transketolase 1 OS=Escherichia coli (strain K12) GN=tktA PE=1 SV=5	sg|P27302|TKT1_ECOLI Transketolase 1 OS=Escherichia coli (strain K12) GN=tktA PE=1 SV=5		FALSE	ESVLPKAVTAR	ESVLPKAVTAR	598	598	11	11	6	6	603	603	3	44.116	FALSE	TRUE	FALSE	FALSE	Self	-0.004	0
Scan: 25322 Run: 20210203_QExHFX3_RSLC10_DSSO_mainlib_rep1 P1_VAVIKAVR P2_DAAAAVGKAVAER 5 8	20210203_QExHFX3_RSLC10_DSSO_mainlib_rep1	25322	sg|P0C018|RL18_ECOLI 50S ribosomal protein L18 OS=Escherichia coli (strain K12) GN=rplR PE=1 SV=1			FALSE	sg|P0A7K2|RL7_ECOLI 50S ribosomal protein L7/L12 OS=Escherichia coli (strain K12) GN=rplL PE=1 SV=2	sg|P0A7K2|RL7_ECOLI 50S ribosomal protein L7/L12 OS=Escherichia coli (strain K12) GN=rplL PE=1 SV=2		FALSE	DAAAAVGKAVAER	VAVIKAVR	69	67	13	8	8	5	76	71	3	44.115	FALSE	TRUE	FALSE	FALSE	Between	0	0.001
Scan: 27739 Run: 20210203_QExHFX3_RSLC10_DSSO_mainlib_rep1 P1_VKHPSEIVNVGDEITVK P2_GLSAKSFDGR 2 5	20210203_QExHFX3_RSLC10_DSSO_mainlib_rep1	27739	sg|P0AG67|RS1_ECOLI 30S ribosomal protein S1 OS=Escherichia coli (strain K12) GN=rpsA PE=1 SV=1			FALSE	sg|P62399|RL5_ECOLI 50S ribosomal protein L5 OS=Escherichia coli (strain K12) GN=rplE PE=1 SV=2	sg|P62399|RL5_ECOLI 50S ribosomal protein L5 OS=Escherichia coli (strain K12) GN=rplE PE=1 SV=2		FALSE	VKHPSEIVNVGDEITVK	GLSAKSFDGR	228	116	17	10	2	5	229	120	5	44.114	FALSE	TRUE	FALSE	FALSE	Between	0	0.001
Scan: 27556 Run: 20210203_QExHFX3_RSLC10_DSSO_mainlib_rep1 P1_KLQLVGVGYR P2_AFNAKTDSIEK 1 5	20210203_QExHFX3_RSLC10_DSSO_mainlib_rep1	27556	sg|P0A7J7|RL11_ECOLI 50S ribosomal protein L11 OS=Escherichia coli (strain K12) GN=rplK PE=1 SV=2			FALSE	sg|P0AG55|RL6_ECOLI 50S ribosomal protein L6 OS=Escherichia coli (strain K12) GN=rplF PE=1 SV=2	sg|P0AG55|RL6_ECOLI 50S ribosomal protein L6 OS=Escherichia coli (strain K12) GN=rplF PE=1 SV=2		FALSE	AFNAKTDSIEK	KLQLVGVGYR	41	86	11	10	5	1	45	86	4	44.113	FALSE	TRUE	FALSE	FALSE	Between	0	0.001
Scan: 21429 Run: 20210203_QExHFX3_RSLC10_DSSO_mainlib_rep1 P1_MAVQQNKPTR P2_ANPWQQFAETHNKGDR 7 13	20210203_QExHFX3_RSLC10_DSSO_mainlib_rep1	21429	sg|P0AG67|RS1_ECOLI 30S ribosomal protein S1 OS=Escherichia coli (strain K12) GN=rpsA PE=1 SV=1			FALSE	sg|P0A7N4|RL32_ECOLI 50S ribosomal protein L32 OS=Escherichia coli (strain K12) GN=rpmF PE=1 SV=2	sg|P0A7N4|RL32_ECOLI 50S ribosomal protein L32 OS=Escherichia coli (strain K12) GN=rpmF PE=1 SV=2		FALSE	ANPWQQFAETHNKGDR	MAVQQNKPTR	351	1	16	10	13	7	363	7	4	44.112	FALSE	TRUE	FALSE	FALSE	Between	0	0.001
Scan: 38373 Run: 20210203_QExHFX3_RSLC10_DSSO_mainlib_rep1 P1_ITDVEVLKAQFEEER P2_EIAEKMVEGR 8 5	20210203_QExHFX3_RSLC10_DSSO_mainlib_rep1	38373	sg|P0A6P1|EFTS_ECOLI Elongation factor Ts OS=Escherichia coli (strain K12) GN=tsf PE=1 SV=2			FALSE	sg|P0A6P1|EFTS_ECOLI Elongation factor Ts OS=Escherichia coli (strain K12) GN=tsf PE=1 SV=2	sg|P0A6P1|EFTS_ECOLI Elongation factor Ts OS=Escherichia coli (strain K12) GN=tsf PE=1 SV=2		FALSE	ITDVEVLKAQFEEER	EIAEKMVEGR	105	210	15	10	8	5	112	214	3	44.111	FALSE	TRUE	FALSE	FALSE	Self	-0.004	0
Scan: 23290 Run: 20210203_QExHFX3_RSLC10_DSSO_mainlib_rep1 P1_VAKSNVPALEAcmCPQK P2_SNVPALEAcmCPQKR 3 12	20210203_QExHFX3_RSLC10_DSSO_mainlib_rep1	23290	sg|P0A7S3|RS12_ECOLI 30S ribosomal protein S12 OS=Escherichia coli (strain K12) GN=rpsL PE=1 SV=2			FALSE	sg|P0A7S3|RS12_ECOLI 30S ribosomal protein S12 OS=Escherichia coli (strain K12) GN=rpsL PE=1 SV=2	sg|P0A7S3|RS12_ECOLI 30S ribosomal protein S12 OS=Escherichia coli (strain K12) GN=rpsL PE=1 SV=2		FALSE	SNVPALEAcmCPQKR	VAKSNVPALEAcmCPQK	19	16	13	15	12	3	30	18	4	44.111	FALSE	TRUE	FALSE	FALSE	Self	-0.004	0
Scan: 19574 Run: 20210203_QExHFX3_RSLC10_DSSO_mainlib_rep1 P1_TGAGMMDcmCKK P2_EAEKYANPIPSR 9 4	20210203_QExHFX3_RSLC10_DSSO_mainlib_rep1	19574	sg|P0A6P1|EFTS_ECOLI Elongation factor Ts OS=Escherichia coli (strain K12) GN=tsf PE=1 SV=2			FALSE	sg|P21499|RNR_ECOLI Ribonuclease R OS=Escherichia coli (strain K12) GN=rnr PE=1 SV=2	sg|P21499|RNR_ECOLI Ribonuclease R OS=Escherichia coli (strain K12) GN=rnr PE=1 SV=2		FALSE	TGAGMMDcmCKK	EAEKYANPIPSR	16	10	10	12	9	4	24	13	4	44.111	FALSE	TRUE	FALSE	FALSE	Between	0	0.001
Scan: 32929 Run: 20210203_QExHFX3_RSLC10_DSSO_mainlib_rep1 P1_LWDKETLEK P2_LWDKETLEK 4 4	20210203_QExHFX3_RSLC10_DSSO_mainlib_rep1	32929	sg|P0A7D7|PUR7_ECOLI Phosphoribosylaminoimidazole-succinocarboxamide synthase OS=Escherichia coli (strain K12) GN=purC PE=1 SV=1			FALSE	sg|P0A7D7|PUR7_ECOLI Phosphoribosylaminoimidazole-succinocarboxamide synthase OS=Escherichia coli (strain K12) GN=purC PE=1 SV=1	sg|P0A7D7|PUR7_ECOLI Phosphoribosylaminoimidazole-succinocarboxamide synthase OS=Escherichia coli (strain K12) GN=purC PE=1 SV=1		FALSE	LWDKETLEK	LWDKETLEK	200	200	9	9	4	4	203	203	4	44.108	FALSE	TRUE	FALSE	FALSE	Self	-0.004	0
Scan: 22978 Run: 20210203_QExHFX3_RSLC10_DSSO_mainlib_rep1 P1_TGAGMMDcmCKK P2_QcmCKANPWQQFAETHNK 9 3	20210203_QExHFX3_RSLC10_DSSO_mainlib_rep1	22978	sg|P0A6P1|EFTS_ECOLI Elongation factor Ts OS=Escherichia coli (strain K12) GN=tsf PE=1 SV=2			FALSE	sg|P0AG67|RS1_ECOLI 30S ribosomal protein S1 OS=Escherichia coli (strain K12) GN=rpsA PE=1 SV=1	sg|P0AG67|RS1_ECOLI 30S ribosomal protein S1 OS=Escherichia coli (strain K12) GN=rpsA PE=1 SV=1		FALSE	TGAGMMDcmCKK	QcmCKANPWQQFAETHNK	16	348	10	16	9	3	24	350	5	44.104	FALSE	TRUE	FALSE	FALSE	Between	0	0.001
Scan: 18666 Run: 20210203_QExHFX3_RSLC10_DSSO_mainlib_rep1 P1_MQKQAELYR P2_AQSLKEIK 3 5	20210203_QExHFX3_RSLC10_DSSO_mainlib_rep1	18666	sg|P0A7D7|PUR7_ECOLI Phosphoribosylaminoimidazole-succinocarboxamide synthase OS=Escherichia coli (strain K12) GN=purC PE=1 SV=1			FALSE	sg|P00956|SYI_ECOLI Isoleucine--tRNA ligase OS=Escherichia coli (strain K12) GN=ileS PE=1 SV=5	sg|P00956|SYI_ECOLI Isoleucine--tRNA ligase OS=Escherichia coli (strain K12) GN=ileS PE=1 SV=5		FALSE	MQKQAELYR	AQSLKEIK	1	432	9	8	3	5	3	436	3	44.103	FALSE	TRUE	FALSE	FALSE	Between	0	0.001
Scan: 17891 Run: 20210203_QExHFX3_RSLC10_DSSO_mainlib_rep1 P1_KISNGEGVER P2_EAEKYANPIPSR 1 4	20210203_QExHFX3_RSLC10_DSSO_mainlib_rep1	17891	sg|P21499|RNR_ECOLI Ribonuclease R OS=Escherichia coli (strain K12) GN=rnr PE=1 SV=2			FALSE	sg|P0A7K6|RL19_ECOLI 50S ribosomal protein L19 OS=Escherichia coli (strain K12) GN=rplS PE=1 SV=2	sg|P0A7K6|RL19_ECOLI 50S ribosomal protein L19 OS=Escherichia coli (strain K12) GN=rplS PE=1 SV=2		FALSE	EAEKYANPIPSR	KISNGEGVER	10	63	12	10	4	1	13	63	4	44.102	FALSE	TRUE	FALSE	FALSE	Between	0	0.001
Scan: 34264 Run: 20210203_QExHFX3_RSLC10_DSSO_mainlib_rep1 P1_QMKAIDDLVK P2_QMKAIDDLVK 3 3	20210203_QExHFX3_RSLC10_DSSO_mainlib_rep1	34264	sg|P0A715|KDSA_ECOLI 2-dehydro-3-deoxyphosphooctonate aldolase OS=Escherichia coli (strain K12) GN=kdsA PE=1 SV=1			FALSE	sg|P0A715|KDSA_ECOLI 2-dehydro-3-deoxyphosphooctonate aldolase OS=Escherichia coli (strain K12) GN=kdsA PE=1 SV=1	sg|P0A715|KDSA_ECOLI 2-dehydro-3-deoxyphosphooctonate aldolase OS=Escherichia coli (strain K12) GN=kdsA PE=1 SV=1		FALSE	QMKAIDDLVK	QMKAIDDLVK	266	266	10	10	3	3	268	268	3	44.102	FALSE	TRUE	FALSE	FALSE	Self	-0.004	0
Scan: 6331 Run: 20210203_QExHFX3_RSLC10_DSSO_mainlib_rep1 P1_SHALNATKR P2_SHALNATKR 8 8	20210203_QExHFX3_RSLC10_DSSO_mainlib_rep1	6331	sg|P0A7M2|RL28_ECOLI 50S ribosomal protein L28 OS=Escherichia coli (strain K12) GN=rpmB PE=1 SV=2			FALSE	sg|P0A7M2|RL28_ECOLI 50S ribosomal protein L28 OS=Escherichia coli (strain K12) GN=rpmB PE=1 SV=2	sg|P0A7M2|RL28_ECOLI 50S ribosomal protein L28 OS=Escherichia coli (strain K12) GN=rpmB PE=1 SV=2		FALSE	SHALNATKR	SHALNATKR	19	19	9	9	8	8	26	26	3	44.102	FALSE	TRUE	FALSE	FALSE	Self	-0.004	0
Scan: 26600 Run: 20210203_QExHFX3_RSLC10_DSSO_mainlib_rep1 P1_MQKQAELYR P2_KLQLVGVGYR 3 1	20210203_QExHFX3_RSLC10_DSSO_mainlib_rep1	26600	sg|P0A7D7|PUR7_ECOLI Phosphoribosylaminoimidazole-succinocarboxamide synthase OS=Escherichia coli (strain K12) GN=purC PE=1 SV=1			FALSE	sg|P0AG55|RL6_ECOLI 50S ribosomal protein L6 OS=Escherichia coli (strain K12) GN=rplF PE=1 SV=2	sg|P0AG55|RL6_ECOLI 50S ribosomal protein L6 OS=Escherichia coli (strain K12) GN=rplF PE=1 SV=2		FALSE	MQKQAELYR	KLQLVGVGYR	1	86	9	10	3	1	3	86	3	44.101	FALSE	TRUE	FALSE	FALSE	Between	0	0.001
Scan: 31356 Run: 20210203_QExHFX3_RSLC10_DSSO_mainlib_rep1 P1_SNVPALEAcmCPQKR P2_FAAYAKAYPQEAAEFTR 12 6	20210203_QExHFX3_RSLC10_DSSO_mainlib_rep1	31356	sg|P0A7S3|RS12_ECOLI 30S ribosomal protein S12 OS=Escherichia coli (strain K12) GN=rpsL PE=1 SV=2			FALSE	sg|P27302|TKT1_ECOLI Transketolase 1 OS=Escherichia coli (strain K12) GN=tktA PE=1 SV=5	sg|P27302|TKT1_ECOLI Transketolase 1 OS=Escherichia coli (strain K12) GN=tktA PE=1 SV=5		FALSE	SNVPALEAcmCPQKR	FAAYAKAYPQEAAEFTR	19	311	13	17	12	6	30	316	4	44.1	FALSE	TRUE	FALSE	FALSE	Between	0	0.001
Scan: 20160 Run: 20210203_QExHFX3_RSLC10_DSSO_mainlib_rep1 P1_VVNSKEDIR P2_EIAEKMVEGR 5 5	20210203_QExHFX3_RSLC10_DSSO_mainlib_rep1	20160	sg|P0A836|SUCC_ECOLI Succinyl-CoA ligase [ADP-forming] subunit beta OS=Escherichia coli (strain K12) GN=sucC PE=1 SV=1			FALSE	sg|P0A6P1|EFTS_ECOLI Elongation factor Ts OS=Escherichia coli (strain K12) GN=tsf PE=1 SV=2	sg|P0A6P1|EFTS_ECOLI Elongation factor Ts OS=Escherichia coli (strain K12) GN=tsf PE=1 SV=2		FALSE	VVNSKEDIR	EIAEKMVEGR	62	210	9	10	5	5	66	214	3	44.099	FALSE	TRUE	FALSE	FALSE	Between	0	0.001
Scan: 25918 Run: 20210203_QExHFX3_RSLC10_DSSO_mainlib_rep1 P1_ESVLPKAVTAR P2_EAEKYANPIPSR 6 4	20210203_QExHFX3_RSLC10_DSSO_mainlib_rep1	25918	sg|P21499|RNR_ECOLI Ribonuclease R OS=Escherichia coli (strain K12) GN=rnr PE=1 SV=2			FALSE	sg|P27302|TKT1_ECOLI Transketolase 1 OS=Escherichia coli (strain K12) GN=tktA PE=1 SV=5	sg|P27302|TKT1_ECOLI Transketolase 1 OS=Escherichia coli (strain K12) GN=tktA PE=1 SV=5		FALSE	EAEKYANPIPSR	ESVLPKAVTAR	10	598	12	11	4	6	13	603	3	44.098	FALSE	TRUE	FALSE	FALSE	Between	0	0.001
Scan: 24020 Run: 20210203_QExHFX3_RSLC10_DSSO_mainlib_rep1 P1_EAEKYANPIPSR P2_EAEKYANPIPSR 4 4	20210203_QExHFX3_RSLC10_DSSO_mainlib_rep1	24020	sg|P21499|RNR_ECOLI Ribonuclease R OS=Escherichia coli (strain K12) GN=rnr PE=1 SV=2			FALSE	sg|P21499|RNR_ECOLI Ribonuclease R OS=Escherichia coli (strain K12) GN=rnr PE=1 SV=2	sg|P21499|RNR_ECOLI Ribonuclease R OS=Escherichia coli (strain K12) GN=rnr PE=1 SV=2		FALSE	EAEKYANPIPSR	EAEKYANPIPSR	10	10	12	12	4	4	13	13	3	44.096	FALSE	TRUE	FALSE	FALSE	Self	-0.004	0
Scan: 25247 Run: 20210203_QExHFX3_RSLC10_DSSO_mainlib_rep1 P1_VAKSNVPALEAcmCPQK P2_ESVLPKAVTAR 3 6	20210203_QExHFX3_RSLC10_DSSO_mainlib_rep1	25247	sg|P0A7S3|RS12_ECOLI 30S ribosomal protein S12 OS=Escherichia coli (strain K12) GN=rpsL PE=1 SV=2			FALSE	sg|P27302|TKT1_ECOLI Transketolase 1 OS=Escherichia coli (strain K12) GN=tktA PE=1 SV=5	sg|P27302|TKT1_ECOLI Transketolase 1 OS=Escherichia coli (strain K12) GN=tktA PE=1 SV=5		FALSE	VAKSNVPALEAcmCPQK	ESVLPKAVTAR	16	598	15	11	3	6	18	603	4	44.096	FALSE	TRUE	FALSE	FALSE	Between	0	0.001
Scan: 33012 Run: 20210203_QExHFX3_RSLC10_DSSO_mainlib_rep1 P1_VVEPLITLAKTDSVANR P2_LQANPAKIASR 10 7	20210203_QExHFX3_RSLC10_DSSO_mainlib_rep1	33012	sg|P0AG44|RL17_ECOLI 50S ribosomal protein L17 OS=Escherichia coli (strain K12) GN=rplQ PE=1 SV=1			FALSE	sg|P27302|TKT1_ECOLI Transketolase 1 OS=Escherichia coli (strain K12) GN=tktA PE=1 SV=5	sg|P27302|TKT1_ECOLI Transketolase 1 OS=Escherichia coli (strain K12) GN=tktA PE=1 SV=5		FALSE	VVEPLITLAKTDSVANR	LQANPAKIASR	47	348	17	11	10	7	56	354	4	44.095	FALSE	TRUE	FALSE	FALSE	Between	0	0.001
Scan: 18697 Run: 20210203_QExHFX3_RSLC10_DSSO_mainlib_rep1 P1_TIKITQTR P2_AFNAKTDSIEK 3 5	20210203_QExHFX3_RSLC10_DSSO_mainlib_rep1	18697	sg|P0A7J7|RL11_ECOLI 50S ribosomal protein L11 OS=Escherichia coli (strain K12) GN=rplK PE=1 SV=2			FALSE	sg|P0AG51|RL30_ECOLI 50S ribosomal protein L30 OS=Escherichia coli (strain K12) GN=rpmD PE=1 SV=2	sg|P0AG51|RL30_ECOLI 50S ribosomal protein L30 OS=Escherichia coli (strain K12) GN=rpmD PE=1 SV=2		FALSE	AFNAKTDSIEK	TIKITQTR	41	4	11	8	5	3	45	6	4	44.091	FALSE	TRUE	FALSE	FALSE	Between	0	0.001
Scan: 28275 Run: 20210203_QExHFX3_RSLC10_DSSO_mainlib_rep1 P1_TGAGMMDcmCKK P2_QcmCKANPWQQFAETHNK 9 3	20210203_QExHFX3_RSLC10_DSSO_mainlib_rep1	28275	sg|P0AG67|RS1_ECOLI 30S ribosomal protein S1 OS=Escherichia coli (strain K12) GN=rpsA PE=1 SV=1			FALSE	sg|P0A6P1|EFTS_ECOLI Elongation factor Ts OS=Escherichia coli (strain K12) GN=tsf PE=1 SV=2	sg|P0A6P1|EFTS_ECOLI Elongation factor Ts OS=Escherichia coli (strain K12) GN=tsf PE=1 SV=2		FALSE	QcmCKANPWQQFAETHNK	TGAGMMDcmCKK	348	16	16	10	3	9	350	24	3	44.091	FALSE	TRUE	FALSE	FALSE	Between	0	0.001
Scan: 30073 Run: 20210203_QExHFX3_RSLC10_DSSO_mainlib_rep1 P1_LSYDTEASIAKAK P2_KLQLVGVGYR 11 1	20210203_QExHFX3_RSLC10_DSSO_mainlib_rep1	30073	sg|P0A870|TALB_ECOLI Transaldolase B OS=Escherichia coli (strain K12) GN=talB PE=1 SV=2			FALSE	sg|P0AG55|RL6_ECOLI 50S ribosomal protein L6 OS=Escherichia coli (strain K12) GN=rplF PE=1 SV=2	sg|P0AG55|RL6_ECOLI 50S ribosomal protein L6 OS=Escherichia coli (strain K12) GN=rplF PE=1 SV=2		FALSE	LSYDTEASIAKAK	KLQLVGVGYR	101	86	13	10	11	1	111	86	3	44.089	FALSE	TRUE	FALSE	FALSE	Between	0	0.001
Scan: 29749 Run: 20210203_QExHFX3_RSLC10_DSSO_mainlib_rep1 P1_LWDKETLEK P2_ESVLPKAVTAR 4 6	20210203_QExHFX3_RSLC10_DSSO_mainlib_rep1	29749	sg|P27302|TKT1_ECOLI Transketolase 1 OS=Escherichia coli (strain K12) GN=tktA PE=1 SV=5			FALSE	sg|P0A7D7|PUR7_ECOLI Phosphoribosylaminoimidazole-succinocarboxamide synthase OS=Escherichia coli (strain K12) GN=purC PE=1 SV=1	sg|P0A7D7|PUR7_ECOLI Phosphoribosylaminoimidazole-succinocarboxamide synthase OS=Escherichia coli (strain K12) GN=purC PE=1 SV=1		FALSE	ESVLPKAVTAR	LWDKETLEK	598	200	11	9	6	4	603	203	3	44.089	FALSE	TRUE	FALSE	FALSE	Between	0	0.001
Scan: 20540 Run: 20210203_QExHFX3_RSLC10_DSSO_mainlib_rep1 P1_MAHIEKQAGELQEK P2_EIAEKMVEGR 6 5	20210203_QExHFX3_RSLC10_DSSO_mainlib_rep1	20540	sg|P0A7W1|RS5_ECOLI 30S ribosomal protein S5 OS=Escherichia coli (strain K12) GN=rpsE PE=1 SV=2			FALSE	sg|P0A6P1|EFTS_ECOLI Elongation factor Ts OS=Escherichia coli (strain K12) GN=tsf PE=1 SV=2	sg|P0A6P1|EFTS_ECOLI Elongation factor Ts OS=Escherichia coli (strain K12) GN=tsf PE=1 SV=2		FALSE	MAHIEKQAGELQEK	EIAEKMVEGR	1	210	14	10	6	5	6	214	5	44.088	FALSE	TRUE	FALSE	FALSE	Between	0	0.001
Scan: 13342 Run: 20210203_QExHFX3_RSLC10_DSSO_mainlib_rep1 P1_oxMAVQQNKPTR P2_LQANPAKIASR 7 7	20210203_QExHFX3_RSLC10_DSSO_mainlib_rep1	13342	sg|P27302|TKT1_ECOLI Transketolase 1 OS=Escherichia coli (strain K12) GN=tktA PE=1 SV=5			FALSE	sg|P0A7N4|RL32_ECOLI 50S ribosomal protein L32 OS=Escherichia coli (strain K12) GN=rpmF PE=1 SV=2	sg|P0A7N4|RL32_ECOLI 50S ribosomal protein L32 OS=Escherichia coli (strain K12) GN=rpmF PE=1 SV=2		FALSE	LQANPAKIASR	oxMAVQQNKPTR	348	1	11	10	7	7	354	7	3	44.087	FALSE	TRUE	FALSE	FALSE	Between	0	0.001
Scan: 13191 Run: 20210203_QExHFX3_RSLC10_DSSO_mainlib_rep1 P1_HIGGGHKQAYR P2_EIAEKMVEGR 7 5	20210203_QExHFX3_RSLC10_DSSO_mainlib_rep1	13191	sg|P60422|RL2_ECOLI 50S ribosomal protein L2 OS=Escherichia coli (strain K12) GN=rplB PE=1 SV=2			FALSE	sg|P0A6P1|EFTS_ECOLI Elongation factor Ts OS=Escherichia coli (strain K12) GN=tsf PE=1 SV=2	sg|P0A6P1|EFTS_ECOLI Elongation factor Ts OS=Escherichia coli (strain K12) GN=tsf PE=1 SV=2		FALSE	HIGGGHKQAYR	EIAEKMVEGR	53	210	11	10	7	5	59	214	4	44.085	FALSE	TRUE	FALSE	FALSE	Between	0	0.001
Scan: 21439 Run: 20210203_QExHFX3_RSLC10_DSSO_mainlib_rep1 P1_VAKSNVPALEAcmCPQK P2_MQKQAELYR 3 3	20210203_QExHFX3_RSLC10_DSSO_mainlib_rep1	21439	sg|P0A7D7|PUR7_ECOLI Phosphoribosylaminoimidazole-succinocarboxamide synthase OS=Escherichia coli (strain K12) GN=purC PE=1 SV=1			FALSE	sg|P0A7S3|RS12_ECOLI 30S ribosomal protein S12 OS=Escherichia coli (strain K12) GN=rpsL PE=1 SV=2	sg|P0A7S3|RS12_ECOLI 30S ribosomal protein S12 OS=Escherichia coli (strain K12) GN=rpsL PE=1 SV=2		FALSE	MQKQAELYR	VAKSNVPALEAcmCPQK	1	16	9	15	3	3	3	18	4	44.081	FALSE	TRUE	FALSE	FALSE	Between	0	0.001
Scan: 31449 Run: 20210203_QExHFX3_RSLC10_DSSO_mainlib_rep1 P1_SNVPALEAcmCPQKR P2_ATIDGLENMNSPEMVAAKR 12 18	20210203_QExHFX3_RSLC10_DSSO_mainlib_rep1	31449	sg|P0A7W1|RS5_ECOLI 30S ribosomal protein S5 OS=Escherichia coli (strain K12) GN=rpsE PE=1 SV=2			FALSE	sg|P0A7S3|RS12_ECOLI 30S ribosomal protein S12 OS=Escherichia coli (strain K12) GN=rpsL PE=1 SV=2	sg|P0A7S3|RS12_ECOLI 30S ribosomal protein S12 OS=Escherichia coli (strain K12) GN=rpsL PE=1 SV=2		FALSE	ATIDGLENMNSPEMVAAKR	SNVPALEAcmCPQKR	139	19	19	13	18	12	156	30	4	44.08	FALSE	TRUE	FALSE	FALSE	Between	0	0.001
Scan: 12335 Run: 20210203_QExHFX3_RSLC10_DSSO_mainlib_rep1 P1_TGAGMMDcmCKK P2_KISNGEGVER 9 1	20210203_QExHFX3_RSLC10_DSSO_mainlib_rep1	12335	sg|P0A6P1|EFTS_ECOLI Elongation factor Ts OS=Escherichia coli (strain K12) GN=tsf PE=1 SV=2			FALSE	sg|P0A7K6|RL19_ECOLI 50S ribosomal protein L19 OS=Escherichia coli (strain K12) GN=rplS PE=1 SV=2	sg|P0A7K6|RL19_ECOLI 50S ribosomal protein L19 OS=Escherichia coli (strain K12) GN=rplS PE=1 SV=2		FALSE	TGAGMMDcmCKK	KISNGEGVER	16	63	10	10	9	1	24	63	3	44.08	FALSE	TRUE	FALSE	FALSE	Between	0	0.001
Scan: 31269 Run: 20210203_QExHFX3_RSLC10_DSSO_mainlib_rep1 P1_SMKQAIYDPENR P2_QMKAIDDLVK 3 3	20210203_QExHFX3_RSLC10_DSSO_mainlib_rep1	31269	sg|P21499|RNR_ECOLI Ribonuclease R OS=Escherichia coli (strain K12) GN=rnr PE=1 SV=2			FALSE	sg|P0A715|KDSA_ECOLI 2-dehydro-3-deoxyphosphooctonate aldolase OS=Escherichia coli (strain K12) GN=kdsA PE=1 SV=1	sg|P0A715|KDSA_ECOLI 2-dehydro-3-deoxyphosphooctonate aldolase OS=Escherichia coli (strain K12) GN=kdsA PE=1 SV=1		FALSE	SMKQAIYDPENR	QMKAIDDLVK	542	266	12	10	3	3	544	268	4	44.08	FALSE	TRUE	FALSE	FALSE	Between	0	0.001
Scan: 24759 Run: 20210203_QExHFX3_RSLC10_DSSO_mainlib_rep1 P1_LQANPAKIASR P2_DFLKHNPQNPSWADR 7 4	20210203_QExHFX3_RSLC10_DSSO_mainlib_rep1	24759	sg|P27302|TKT1_ECOLI Transketolase 1 OS=Escherichia coli (strain K12) GN=tktA PE=1 SV=5			FALSE	sg|P27302|TKT1_ECOLI Transketolase 1 OS=Escherichia coli (strain K12) GN=tktA PE=1 SV=5	sg|P27302|TKT1_ECOLI Transketolase 1 OS=Escherichia coli (strain K12) GN=tktA PE=1 SV=5		FALSE	DFLKHNPQNPSWADR	LQANPAKIASR	43	348	15	11	4	7	46	354	4	44.079	FALSE	TRUE	FALSE	FALSE	Self	-0.004	0
Scan: 28191 Run: 20210203_QExHFX3_RSLC10_DSSO_mainlib_rep1 P1_VAVIKAVR P2_QMKAIDDLVK 5 3	20210203_QExHFX3_RSLC10_DSSO_mainlib_rep1	28191	sg|P0A7K2|RL7_ECOLI 50S ribosomal protein L7/L12 OS=Escherichia coli (strain K12) GN=rplL PE=1 SV=2			FALSE	sg|P0A715|KDSA_ECOLI 2-dehydro-3-deoxyphosphooctonate aldolase OS=Escherichia coli (strain K12) GN=kdsA PE=1 SV=1	sg|P0A715|KDSA_ECOLI 2-dehydro-3-deoxyphosphooctonate aldolase OS=Escherichia coli (strain K12) GN=kdsA PE=1 SV=1		FALSE	VAVIKAVR	QMKAIDDLVK	67	266	8	10	5	3	71	268	4	44.079	FALSE	TRUE	FALSE	FALSE	Between	0	0.001
Scan: 19942 Run: 20210203_QExHFX3_RSLC10_DSSO_mainlib_rep1 P1_VVNSKEDIR P2_EIAEKMVEGR 5 5	20210203_QExHFX3_RSLC10_DSSO_mainlib_rep1	19942	sg|P0A6P1|EFTS_ECOLI Elongation factor Ts OS=Escherichia coli (strain K12) GN=tsf PE=1 SV=2			FALSE	sg|P0A836|SUCC_ECOLI Succinyl-CoA ligase [ADP-forming] subunit beta OS=Escherichia coli (strain K12) GN=sucC PE=1 SV=1	sg|P0A836|SUCC_ECOLI Succinyl-CoA ligase [ADP-forming] subunit beta OS=Escherichia coli (strain K12) GN=sucC PE=1 SV=1		FALSE	EIAEKMVEGR	VVNSKEDIR	210	62	10	9	5	5	214	66	4	44.076	FALSE	TRUE	FALSE	FALSE	Between	0	0.001
Scan: 36660 Run: 20210203_QExHFX3_RSLC10_DSSO_mainlib_rep1 P1_VVEPLITLAKTDSVANR P2_MKGEMPSDFDAK 10 2	20210203_QExHFX3_RSLC10_DSSO_mainlib_rep1	36660	sg|P0AG44|RL17_ECOLI 50S ribosomal protein L17 OS=Escherichia coli (strain K12) GN=rplQ PE=1 SV=1			FALSE	sg|P27302|TKT1_ECOLI Transketolase 1 OS=Escherichia coli (strain K12) GN=tktA PE=1 SV=5	sg|P27302|TKT1_ECOLI Transketolase 1 OS=Escherichia coli (strain K12) GN=tktA PE=1 SV=5		FALSE	VVEPLITLAKTDSVANR	MKGEMPSDFDAK	47	329	17	12	10	2	56	330	4	44.075	FALSE	TRUE	FALSE	FALSE	Between	0	0.001
Scan: 19104 Run: 20210203_QExHFX3_RSLC10_DSSO_mainlib_rep1 P1_MKGEMPSDFDAK P2_KISNGEGVER 2 1	20210203_QExHFX3_RSLC10_DSSO_mainlib_rep1	19104	sg|P27302|TKT1_ECOLI Transketolase 1 OS=Escherichia coli (strain K12) GN=tktA PE=1 SV=5			FALSE	sg|P0A7K6|RL19_ECOLI 50S ribosomal protein L19 OS=Escherichia coli (strain K12) GN=rplS PE=1 SV=2	sg|P0A7K6|RL19_ECOLI 50S ribosomal protein L19 OS=Escherichia coli (strain K12) GN=rplS PE=1 SV=2		FALSE	MKGEMPSDFDAK	KISNGEGVER	329	63	12	10	2	1	330	63	4	44.075	FALSE	TRUE	FALSE	FALSE	Between	0	0.001
Scan: 38662 Run: 20210203_QExHFX3_RSLC10_DSSO_mainlib_rep1 P1_VVEPLITLAKTDSVANR P2_KLQLVGVGYR 10 1	20210203_QExHFX3_RSLC10_DSSO_mainlib_rep1	38662	sg|P0AG44|RL17_ECOLI 50S ribosomal protein L17 OS=Escherichia coli (strain K12) GN=rplQ PE=1 SV=1			FALSE	sg|P0AG55|RL6_ECOLI 50S ribosomal protein L6 OS=Escherichia coli (strain K12) GN=rplF PE=1 SV=2	sg|P0AG55|RL6_ECOLI 50S ribosomal protein L6 OS=Escherichia coli (strain K12) GN=rplF PE=1 SV=2		FALSE	VVEPLITLAKTDSVANR	KLQLVGVGYR	47	86	17	10	10	1	56	86	3	44.075	FALSE	TRUE	FALSE	FALSE	Between	0	0.001
Scan: 19934 Run: 20210203_QExHFX3_RSLC10_DSSO_mainlib_rep1 P1_VGFGYGKAR P2_KAGNVAADGVIK 7 1	20210203_QExHFX3_RSLC10_DSSO_mainlib_rep1	19934	sg|P0A7W1|RS5_ECOLI 30S ribosomal protein S5 OS=Escherichia coli (strain K12) GN=rpsE PE=1 SV=2			FALSE	sg|P0A6P1|EFTS_ECOLI Elongation factor Ts OS=Escherichia coli (strain K12) GN=tsf PE=1 SV=2	sg|P0A6P1|EFTS_ECOLI Elongation factor Ts OS=Escherichia coli (strain K12) GN=tsf PE=1 SV=2		FALSE	VGFGYGKAR	KAGNVAADGVIK	46	52	9	12	7	1	52	52	3	44.074	FALSE	TRUE	FALSE	FALSE	Between	0	0.001
Scan: 11655 Run: 20210203_QExHFX3_RSLC10_DSSO_mainlib_rep1 P1_SHALNATKR P2_DIDGHDAASIKR 8 11	20210203_QExHFX3_RSLC10_DSSO_mainlib_rep1	11655	sg|P27302|TKT1_ECOLI Transketolase 1 OS=Escherichia coli (strain K12) GN=tktA PE=1 SV=5			FALSE	sg|P0A7M2|RL28_ECOLI 50S ribosomal protein L28 OS=Escherichia coli (strain K12) GN=rpmB PE=1 SV=2	sg|P0A7M2|RL28_ECOLI 50S ribosomal protein L28 OS=Escherichia coli (strain K12) GN=rpmB PE=1 SV=2		FALSE	DIDGHDAASIKR	SHALNATKR	215	19	12	9	11	8	225	26	6	44.073	FALSE	TRUE	FALSE	FALSE	Between	0	0.001
Scan: 25636 Run: 20210203_QExHFX3_RSLC10_DSSO_mainlib_rep1 P1_LSYDTEASIAKAK P2_GLSAKSFDGR 11 5	20210203_QExHFX3_RSLC10_DSSO_mainlib_rep1	25636	sg|P62399|RL5_ECOLI 50S ribosomal protein L5 OS=Escherichia coli (strain K12) GN=rplE PE=1 SV=2			FALSE	sg|P0A870|TALB_ECOLI Transaldolase B OS=Escherichia coli (strain K12) GN=talB PE=1 SV=2	sg|P0A870|TALB_ECOLI Transaldolase B OS=Escherichia coli (strain K12) GN=talB PE=1 SV=2		FALSE	GLSAKSFDGR	LSYDTEASIAKAK	116	101	10	13	5	11	120	111	4	44.071	FALSE	TRUE	FALSE	FALSE	Between	0	0.001
Scan: 29943 Run: 20210203_QExHFX3_RSLC10_DSSO_mainlib_rep1 P1_SMKQAIYDPENR P2_EFIAKLQANPAK 3 5	20210203_QExHFX3_RSLC10_DSSO_mainlib_rep1	29943	sg|P27302|TKT1_ECOLI Transketolase 1 OS=Escherichia coli (strain K12) GN=tktA PE=1 SV=5			FALSE	sg|P21499|RNR_ECOLI Ribonuclease R OS=Escherichia coli (strain K12) GN=rnr PE=1 SV=2	sg|P21499|RNR_ECOLI Ribonuclease R OS=Escherichia coli (strain K12) GN=rnr PE=1 SV=2		FALSE	EFIAKLQANPAK	SMKQAIYDPENR	343	542	12	12	5	3	347	544	4	44.071	FALSE	TRUE	FALSE	FALSE	Between	0	0.001
Scan: 17892 Run: 20210203_QExHFX3_RSLC10_DSSO_mainlib_rep1 P1_SGAIKAAK P2_LSYDTEASIAKAK 5 11	20210203_QExHFX3_RSLC10_DSSO_mainlib_rep1	17892	sg|P0A870|TALB_ECOLI Transaldolase B OS=Escherichia coli (strain K12) GN=talB PE=1 SV=2			FALSE	sg|P0A6P1|EFTS_ECOLI Elongation factor Ts OS=Escherichia coli (strain K12) GN=tsf PE=1 SV=2	sg|P0A6P1|EFTS_ECOLI Elongation factor Ts OS=Escherichia coli (strain K12) GN=tsf PE=1 SV=2		FALSE	LSYDTEASIAKAK	SGAIKAAK	101	44	13	8	11	5	111	48	4	44.07	FALSE	TRUE	FALSE	FALSE	Between	0	0.001
Scan: 31207 Run: 20210203_QExHFX3_RSLC10_DSSO_mainlib_rep1 P1_SMKQAIYDPENR P2_QMKAIDDLVK 3 3	20210203_QExHFX3_RSLC10_DSSO_mainlib_rep1	31207	sg|P21499|RNR_ECOLI Ribonuclease R OS=Escherichia coli (strain K12) GN=rnr PE=1 SV=2			FALSE	sg|P0A715|KDSA_ECOLI 2-dehydro-3-deoxyphosphooctonate aldolase OS=Escherichia coli (strain K12) GN=kdsA PE=1 SV=1	sg|P0A715|KDSA_ECOLI 2-dehydro-3-deoxyphosphooctonate aldolase OS=Escherichia coli (strain K12) GN=kdsA PE=1 SV=1		FALSE	SMKQAIYDPENR	QMKAIDDLVK	542	266	12	10	3	3	544	268	3	44.07	FALSE	TRUE	FALSE	FALSE	Between	0	0.001
Scan: 19199 Run: 20210203_QExHFX3_RSLC10_DSSO_mainlib_rep1 P1_LQANPAKIASR P2_EAGQAKESAWNEK 7 6	20210203_QExHFX3_RSLC10_DSSO_mainlib_rep1	19199	sg|P27302|TKT1_ECOLI Transketolase 1 OS=Escherichia coli (strain K12) GN=tktA PE=1 SV=5			FALSE	sg|P27302|TKT1_ECOLI Transketolase 1 OS=Escherichia coli (strain K12) GN=tktA PE=1 SV=5	sg|P27302|TKT1_ECOLI Transketolase 1 OS=Escherichia coli (strain K12) GN=tktA PE=1 SV=5		FALSE	LQANPAKIASR	EAGQAKESAWNEK	348	298	11	13	7	6	354	303	4	44.07	FALSE	TRUE	FALSE	FALSE	Self	-0.004	0
Scan: 17236 Run: 20210203_QExHFX3_RSLC10_DSSO_mainlib_rep1 P1_TGAGMoxMDcmCKK P2_EAEKYANPIPSR 9 4	20210203_QExHFX3_RSLC10_DSSO_mainlib_rep1	17236	sg|P0A6P1|EFTS_ECOLI Elongation factor Ts OS=Escherichia coli (strain K12) GN=tsf PE=1 SV=2			FALSE	sg|P21499|RNR_ECOLI Ribonuclease R OS=Escherichia coli (strain K12) GN=rnr PE=1 SV=2	sg|P21499|RNR_ECOLI Ribonuclease R OS=Escherichia coli (strain K12) GN=rnr PE=1 SV=2		FALSE	TGAGMoxMDcmCKK	EAEKYANPIPSR	16	10	10	12	9	4	24	13	4	44.068	FALSE	TRUE	FALSE	FALSE	Between	0	0.001
Scan: 22547 Run: 20210203_QExHFX3_RSLC10_DSSO_mainlib_rep1 P1_GLSAKSFDGR P2_AFNAKTDSIEK 5 5	20210203_QExHFX3_RSLC10_DSSO_mainlib_rep1	22547	sg|P0A7J7|RL11_ECOLI 50S ribosomal protein L11 OS=Escherichia coli (strain K12) GN=rplK PE=1 SV=2			FALSE	sg|P62399|RL5_ECOLI 50S ribosomal protein L5 OS=Escherichia coli (strain K12) GN=rplE PE=1 SV=2	sg|P62399|RL5_ECOLI 50S ribosomal protein L5 OS=Escherichia coli (strain K12) GN=rplE PE=1 SV=2		FALSE	AFNAKTDSIEK	GLSAKSFDGR	41	116	11	10	5	5	45	120	3	44.067	FALSE	TRUE	FALSE	FALSE	Between	0	0.001
Scan: 24909 Run: 20210203_QExHFX3_RSLC10_DSSO_mainlib_rep1 P1_VVSMPSTDAFDKQDAAYR P2_SGAIKAAK 12 5	20210203_QExHFX3_RSLC10_DSSO_mainlib_rep1	24909	sg|P27302|TKT1_ECOLI Transketolase 1 OS=Escherichia coli (strain K12) GN=tktA PE=1 SV=5			FALSE	sg|P0A6P1|EFTS_ECOLI Elongation factor Ts OS=Escherichia coli (strain K12) GN=tsf PE=1 SV=2	sg|P0A6P1|EFTS_ECOLI Elongation factor Ts OS=Escherichia coli (strain K12) GN=tsf PE=1 SV=2		FALSE	VVSMPSTDAFDKQDAAYR	SGAIKAAK	580	44	18	8	12	5	591	48	3	44.062	FALSE	TRUE	FALSE	FALSE	Between	0	0.001
Scan: 22562 Run: 20210203_QExHFX3_RSLC10_DSSO_mainlib_rep1 P1_MAVQQNKPTR P2_EVPAAIQKAMEK 7 8	20210203_QExHFX3_RSLC10_DSSO_mainlib_rep1	22562	sg|P0A7W1|RS5_ECOLI 30S ribosomal protein S5 OS=Escherichia coli (strain K12) GN=rpsE PE=1 SV=2			FALSE	sg|P0A7N4|RL32_ECOLI 50S ribosomal protein L32 OS=Escherichia coli (strain K12) GN=rpmF PE=1 SV=2	sg|P0A7N4|RL32_ECOLI 50S ribosomal protein L32 OS=Escherichia coli (strain K12) GN=rpmF PE=1 SV=2		FALSE	EVPAAIQKAMEK	MAVQQNKPTR	55	1	12	10	8	7	62	7	3	44.061	FALSE	TRUE	FALSE	FALSE	Between	0	0.001
Scan: 15610 Run: 20210203_QExHFX3_RSLC10_DSSO_mainlib_rep1 P1_KISNGEGVER P2_AFNAKTDSIEK 1 5	20210203_QExHFX3_RSLC10_DSSO_mainlib_rep1	15610	sg|P0A7J7|RL11_ECOLI 50S ribosomal protein L11 OS=Escherichia coli (strain K12) GN=rplK PE=1 SV=2			FALSE	sg|P0A7K6|RL19_ECOLI 50S ribosomal protein L19 OS=Escherichia coli (strain K12) GN=rplS PE=1 SV=2	sg|P0A7K6|RL19_ECOLI 50S ribosomal protein L19 OS=Escherichia coli (strain K12) GN=rplS PE=1 SV=2		FALSE	AFNAKTDSIEK	KISNGEGVER	41	63	11	10	5	1	45	63	3	44.06	FALSE	TRUE	FALSE	FALSE	Between	0	0.001
Scan: 15227 Run: 20210203_QExHFX3_RSLC10_DSSO_mainlib_rep1 P1_oxMAVQQNKPTR P2_SNVPALEAcmCPQKR 7 12	20210203_QExHFX3_RSLC10_DSSO_mainlib_rep1	15227	sg|P0A7S3|RS12_ECOLI 30S ribosomal protein S12 OS=Escherichia coli (strain K12) GN=rpsL PE=1 SV=2			FALSE	sg|P0A7N4|RL32_ECOLI 50S ribosomal protein L32 OS=Escherichia coli (strain K12) GN=rpmF PE=1 SV=2	sg|P0A7N4|RL32_ECOLI 50S ribosomal protein L32 OS=Escherichia coli (strain K12) GN=rpmF PE=1 SV=2		FALSE	SNVPALEAcmCPQKR	oxMAVQQNKPTR	19	1	13	10	12	7	30	7	4	44.059	FALSE	TRUE	FALSE	FALSE	Between	0	0.001
Scan: 32943 Run: 20210203_QExHFX3_RSLC10_DSSO_mainlib_rep1 P1_FAAYAKAYPQEAAEFTR P2_EGGNEKVILcmCDR 6 6	20210203_QExHFX3_RSLC10_DSSO_mainlib_rep1	32943	sg|P27302|TKT1_ECOLI Transketolase 1 OS=Escherichia coli (strain K12) GN=tktA PE=1 SV=5			FALSE	sg|P0A715|KDSA_ECOLI 2-dehydro-3-deoxyphosphooctonate aldolase OS=Escherichia coli (strain K12) GN=kdsA PE=1 SV=1	sg|P0A715|KDSA_ECOLI 2-dehydro-3-deoxyphosphooctonate aldolase OS=Escherichia coli (strain K12) GN=kdsA PE=1 SV=1		FALSE	FAAYAKAYPQEAAEFTR	EGGNEKVILcmCDR	311	157	17	12	6	6	316	162	3	44.058	FALSE	TRUE	FALSE	FALSE	Between	0	0.001
Scan: 26754 Run: 20210203_QExHFX3_RSLC10_DSSO_mainlib_rep1 P1_EIAEKMVEGR P2_EIAEKMVEGR 5 5	20210203_QExHFX3_RSLC10_DSSO_mainlib_rep1	26754	sg|P0A6P1|EFTS_ECOLI Elongation factor Ts OS=Escherichia coli (strain K12) GN=tsf PE=1 SV=2			FALSE	sg|P0A6P1|EFTS_ECOLI Elongation factor Ts OS=Escherichia coli (strain K12) GN=tsf PE=1 SV=2	sg|P0A6P1|EFTS_ECOLI Elongation factor Ts OS=Escherichia coli (strain K12) GN=tsf PE=1 SV=2		FALSE	EIAEKMVEGR	EIAEKMVEGR	210	210	10	10	5	5	214	214	3	44.058	FALSE	TRUE	FALSE	FALSE	Self	-0.004	0
Scan: 30743 Run: 20210203_QExHFX3_RSLC10_DSSO_mainlib_rep1 P1_QMKAIDDLVK P2_ESVLPKAVTAR 3 6	20210203_QExHFX3_RSLC10_DSSO_mainlib_rep1	30743	sg|P27302|TKT1_ECOLI Transketolase 1 OS=Escherichia coli (strain K12) GN=tktA PE=1 SV=5			FALSE	sg|P0A715|KDSA_ECOLI 2-dehydro-3-deoxyphosphooctonate aldolase OS=Escherichia coli (strain K12) GN=kdsA PE=1 SV=1	sg|P0A715|KDSA_ECOLI 2-dehydro-3-deoxyphosphooctonate aldolase OS=Escherichia coli (strain K12) GN=kdsA PE=1 SV=1		FALSE	ESVLPKAVTAR	QMKAIDDLVK	598	266	11	10	6	3	603	268	4	44.054	FALSE	TRUE	FALSE	FALSE	Between	0	0.001
Scan: 24024 Run: 20210203_QExHFX3_RSLC10_DSSO_mainlib_rep1 P1_VFQTHSPVVDSISVKR P2_EAGQAKESAWNEK 15 6	20210203_QExHFX3_RSLC10_DSSO_mainlib_rep1	24024	sg|P0A7K6|RL19_ECOLI 50S ribosomal protein L19 OS=Escherichia coli (strain K12) GN=rplS PE=1 SV=2			FALSE	sg|P27302|TKT1_ECOLI Transketolase 1 OS=Escherichia coli (strain K12) GN=tktA PE=1 SV=5	sg|P27302|TKT1_ECOLI Transketolase 1 OS=Escherichia coli (strain K12) GN=tktA PE=1 SV=5		FALSE	VFQTHSPVVDSISVKR	EAGQAKESAWNEK	73	298	16	13	15	6	87	303	5	44.05	FALSE	TRUE	FALSE	FALSE	Between	0	0.001
Scan: 28667 Run: 20210203_QExHFX3_RSLC10_DSSO_mainlib_rep1 P1_MTDKLTSLR P2_MTDKLTSLR 4 4	20210203_QExHFX3_RSLC10_DSSO_mainlib_rep1	28667	sg|P0A870|TALB_ECOLI Transaldolase B OS=Escherichia coli (strain K12) GN=talB PE=1 SV=2			FALSE	sg|P0A870|TALB_ECOLI Transaldolase B OS=Escherichia coli (strain K12) GN=talB PE=1 SV=2	sg|P0A870|TALB_ECOLI Transaldolase B OS=Escherichia coli (strain K12) GN=talB PE=1 SV=2		FALSE	MTDKLTSLR	MTDKLTSLR	1	1	9	9	4	4	4	4	3	44.049	FALSE	TRUE	FALSE	FALSE	Self	-0.004	0
Scan: 25615 Run: 20210203_QExHFX3_RSLC10_DSSO_mainlib_rep1 P1_oxMAVQQNKPTR P2_ATIDGLENMNSPEMVAAKR 7 18	20210203_QExHFX3_RSLC10_DSSO_mainlib_rep1	25615	sg|P0A7W1|RS5_ECOLI 30S ribosomal protein S5 OS=Escherichia coli (strain K12) GN=rpsE PE=1 SV=2			FALSE	sg|P0A7N4|RL32_ECOLI 50S ribosomal protein L32 OS=Escherichia coli (strain K12) GN=rpmF PE=1 SV=2	sg|P0A7N4|RL32_ECOLI 50S ribosomal protein L32 OS=Escherichia coli (strain K12) GN=rpmF PE=1 SV=2		FALSE	ATIDGLENMNSPEMVAAKR	oxMAVQQNKPTR	139	1	19	10	18	7	156	7	4	44.046	FALSE	TRUE	FALSE	FALSE	Between	0	0.001
Scan: 29909 Run: 20210203_QExHFX3_RSLC10_DSSO_mainlib_rep1 P1_LSYDTEASIAKAK P2_KLQLVGVGYR 11 1	20210203_QExHFX3_RSLC10_DSSO_mainlib_rep1	29909	sg|P0A870|TALB_ECOLI Transaldolase B OS=Escherichia coli (strain K12) GN=talB PE=1 SV=2			FALSE	sg|P0AG55|RL6_ECOLI 50S ribosomal protein L6 OS=Escherichia coli (strain K12) GN=rplF PE=1 SV=2	sg|P0AG55|RL6_ECOLI 50S ribosomal protein L6 OS=Escherichia coli (strain K12) GN=rplF PE=1 SV=2		FALSE	LSYDTEASIAKAK	KLQLVGVGYR	101	86	13	10	11	1	111	86	4	44.046	FALSE	TRUE	FALSE	FALSE	Between	0	0.001
Scan: 26174 Run: 20210203_QExHFX3_RSLC10_DSSO_mainlib_rep1 P1_EGGNEKVILcmCDR P2_EGGNEKVILcmCDR 6 6	20210203_QExHFX3_RSLC10_DSSO_mainlib_rep1	26174	sg|P0A715|KDSA_ECOLI 2-dehydro-3-deoxyphosphooctonate aldolase OS=Escherichia coli (strain K12) GN=kdsA PE=1 SV=1			FALSE	sg|P0A715|KDSA_ECOLI 2-dehydro-3-deoxyphosphooctonate aldolase OS=Escherichia coli (strain K12) GN=kdsA PE=1 SV=1	sg|P0A715|KDSA_ECOLI 2-dehydro-3-deoxyphosphooctonate aldolase OS=Escherichia coli (strain K12) GN=kdsA PE=1 SV=1		FALSE	EGGNEKVILcmCDR	EGGNEKVILcmCDR	157	157	12	12	6	6	162	162	3	44.044	FALSE	TRUE	FALSE	FALSE	Self	-0.004	0
Scan: 24100 Run: 20210203_QExHFX3_RSLC10_DSSO_mainlib_rep1 P1_VKHPSEIVNVGDEITVK P2_TGAGMMDcmCKK 2 9	20210203_QExHFX3_RSLC10_DSSO_mainlib_rep1	24100	sg|P0A6P1|EFTS_ECOLI Elongation factor Ts OS=Escherichia coli (strain K12) GN=tsf PE=1 SV=2			FALSE	sg|P0AG67|RS1_ECOLI 30S ribosomal protein S1 OS=Escherichia coli (strain K12) GN=rpsA PE=1 SV=1	sg|P0AG67|RS1_ECOLI 30S ribosomal protein S1 OS=Escherichia coli (strain K12) GN=rpsA PE=1 SV=1		FALSE	TGAGMMDcmCKK	VKHPSEIVNVGDEITVK	16	228	10	17	9	2	24	229	4	44.042	FALSE	TRUE	FALSE	FALSE	Between	0	0.001
Scan: 29318 Run: 20210203_QExHFX3_RSLC10_DSSO_mainlib_rep1 P1_VVEPLITLAKTDSVANR P2_SGAIKAAK 10 5	20210203_QExHFX3_RSLC10_DSSO_mainlib_rep1	29318	sg|P0AG44|RL17_ECOLI 50S ribosomal protein L17 OS=Escherichia coli (strain K12) GN=rplQ PE=1 SV=1			FALSE	sg|P0A6P1|EFTS_ECOLI Elongation factor Ts OS=Escherichia coli (strain K12) GN=tsf PE=1 SV=2	sg|P0A6P1|EFTS_ECOLI Elongation factor Ts OS=Escherichia coli (strain K12) GN=tsf PE=1 SV=2		FALSE	VVEPLITLAKTDSVANR	SGAIKAAK	47	44	17	8	10	5	56	48	3	44.04	FALSE	TRUE	FALSE	FALSE	Between	0	0.001
Scan: 23602 Run: 20210203_QExHFX3_RSLC10_DSSO_mainlib_rep1 P1_MTDKLTSLR P2_LQANPAKIASR 4 7	20210203_QExHFX3_RSLC10_DSSO_mainlib_rep1	23602	sg|P27302|TKT1_ECOLI Transketolase 1 OS=Escherichia coli (strain K12) GN=tktA PE=1 SV=5			FALSE	sg|P0A870|TALB_ECOLI Transaldolase B OS=Escherichia coli (strain K12) GN=talB PE=1 SV=2	sg|P0A870|TALB_ECOLI Transaldolase B OS=Escherichia coli (strain K12) GN=talB PE=1 SV=2		FALSE	LQANPAKIASR	MTDKLTSLR	348	1	11	9	7	4	354	4	4	44.038	FALSE	TRUE	FALSE	FALSE	Between	0	0.001
Scan: 26243 Run: 20210203_QExHFX3_RSLC10_DSSO_mainlib_rep1 P1_SMKQAIYDPENR P2_EAEKYANPIPSR 3 4	20210203_QExHFX3_RSLC10_DSSO_mainlib_rep1	26243	sg|P21499|RNR_ECOLI Ribonuclease R OS=Escherichia coli (strain K12) GN=rnr PE=1 SV=2			FALSE	sg|P21499|RNR_ECOLI Ribonuclease R OS=Escherichia coli (strain K12) GN=rnr PE=1 SV=2	sg|P21499|RNR_ECOLI Ribonuclease R OS=Escherichia coli (strain K12) GN=rnr PE=1 SV=2		FALSE	SMKQAIYDPENR	EAEKYANPIPSR	542	10	12	12	3	4	544	13	4	44.037	FALSE	TRUE	FALSE	FALSE	Self	-0.004	0
Scan: 27992 Run: 20210203_QExHFX3_RSLC10_DSSO_mainlib_rep1 P1_VAKSNVPALEAcmCPQK P2_AFNAKTDSIEK 3 5	20210203_QExHFX3_RSLC10_DSSO_mainlib_rep1	27992	sg|P0A7S3|RS12_ECOLI 30S ribosomal protein S12 OS=Escherichia coli (strain K12) GN=rpsL PE=1 SV=2			FALSE	sg|P0A7J7|RL11_ECOLI 50S ribosomal protein L11 OS=Escherichia coli (strain K12) GN=rplK PE=1 SV=2	sg|P0A7J7|RL11_ECOLI 50S ribosomal protein L11 OS=Escherichia coli (strain K12) GN=rplK PE=1 SV=2		FALSE	VAKSNVPALEAcmCPQK	AFNAKTDSIEK	16	41	15	11	3	5	18	45	3	44.036	FALSE	TRUE	FALSE	FALSE	Between	0	0.001
Scan: 22867 Run: 20210203_QExHFX3_RSLC10_DSSO_mainlib_rep1 P1_DAAAAVGKAVAER P2_AQSLKEIK 8 5	20210203_QExHFX3_RSLC10_DSSO_mainlib_rep1	22867	sg|P0C018|RL18_ECOLI 50S ribosomal protein L18 OS=Escherichia coli (strain K12) GN=rplR PE=1 SV=1			FALSE	sg|P00956|SYI_ECOLI Isoleucine--tRNA ligase OS=Escherichia coli (strain K12) GN=ileS PE=1 SV=5	sg|P00956|SYI_ECOLI Isoleucine--tRNA ligase OS=Escherichia coli (strain K12) GN=ileS PE=1 SV=5		FALSE	DAAAAVGKAVAER	AQSLKEIK	69	432	13	8	8	5	76	436	3	44.034	FALSE	TRUE	FALSE	FALSE	Between	0	0.001
Scan: 25848 Run: 20210203_QExHFX3_RSLC10_DSSO_mainlib_rep1 P1_SMKQAIYDPENR P2_GLKVALSK 3 3	20210203_QExHFX3_RSLC10_DSSO_mainlib_rep1	25848	sg|P21499|RNR_ECOLI Ribonuclease R OS=Escherichia coli (strain K12) GN=rnr PE=1 SV=2			FALSE	sg|P00956|SYI_ECOLI Isoleucine--tRNA ligase OS=Escherichia coli (strain K12) GN=ileS PE=1 SV=5	sg|P00956|SYI_ECOLI Isoleucine--tRNA ligase OS=Escherichia coli (strain K12) GN=ileS PE=1 SV=5		FALSE	SMKQAIYDPENR	GLKVALSK	542	888	12	8	3	3	544	890	4	44.033	FALSE	TRUE	FALSE	FALSE	Between	0	0.001
Scan: 30771 Run: 20210203_QExHFX3_RSLC10_DSSO_mainlib_rep1 P1_SMKQAIYDPENR P2_LWDKETLEK 3 4	20210203_QExHFX3_RSLC10_DSSO_mainlib_rep1	30771	sg|P21499|RNR_ECOLI Ribonuclease R OS=Escherichia coli (strain K12) GN=rnr PE=1 SV=2			FALSE	sg|P0A7D7|PUR7_ECOLI Phosphoribosylaminoimidazole-succinocarboxamide synthase OS=Escherichia coli (strain K12) GN=purC PE=1 SV=1	sg|P0A7D7|PUR7_ECOLI Phosphoribosylaminoimidazole-succinocarboxamide synthase OS=Escherichia coli (strain K12) GN=purC PE=1 SV=1		FALSE	SMKQAIYDPENR	LWDKETLEK	542	200	12	9	3	4	544	203	4	44.031	FALSE	TRUE	FALSE	FALSE	Between	0	0.001
Scan: 23249 Run: 20210203_QExHFX3_RSLC10_DSSO_mainlib_rep1 P1_VGAATEVEMKEK P2_ESVLPKAVTAR 10 6	20210203_QExHFX3_RSLC10_DSSO_mainlib_rep1	23249	sg|P27302|TKT1_ECOLI Transketolase 1 OS=Escherichia coli (strain K12) GN=tktA PE=1 SV=5			FALSE	sg|P0A6F5|CH60_ECOLI 60 kDa chaperonin OS=Escherichia coli (strain K12) GN=groL PE=1 SV=2	sg|P0A6F5|CH60_ECOLI 60 kDa chaperonin OS=Escherichia coli (strain K12) GN=groL PE=1 SV=2		FALSE	ESVLPKAVTAR	VGAATEVEMKEK	598	381	11	12	6	10	603	390	4	44.026	FALSE	TRUE	FALSE	FALSE	Between	0	0.001
Scan: 20525 Run: 20210203_QExHFX3_RSLC10_DSSO_mainlib_rep1 P1_VFQTHSPVVDSISVKR P2_KISNGEGVER 15 1	20210203_QExHFX3_RSLC10_DSSO_mainlib_rep1	20525	sg|P0A7K6|RL19_ECOLI 50S ribosomal protein L19 OS=Escherichia coli (strain K12) GN=rplS PE=1 SV=2			FALSE	sg|P0A7K6|RL19_ECOLI 50S ribosomal protein L19 OS=Escherichia coli (strain K12) GN=rplS PE=1 SV=2	sg|P0A7K6|RL19_ECOLI 50S ribosomal protein L19 OS=Escherichia coli (strain K12) GN=rplS PE=1 SV=2		FALSE	VFQTHSPVVDSISVKR	KISNGEGVER	73	63	16	10	15	1	87	63	4	44.026	FALSE	TRUE	FALSE	FALSE	Self	-0.004	0
Scan: 20408 Run: 20210203_QExHFX3_RSLC10_DSSO_mainlib_rep1 P1_SGAIKAAK P2_KLQLVGVGYR 5 1	20210203_QExHFX3_RSLC10_DSSO_mainlib_rep1	20408	sg|P0AG55|RL6_ECOLI 50S ribosomal protein L6 OS=Escherichia coli (strain K12) GN=rplF PE=1 SV=2			FALSE	sg|P0A6P1|EFTS_ECOLI Elongation factor Ts OS=Escherichia coli (strain K12) GN=tsf PE=1 SV=2	sg|P0A6P1|EFTS_ECOLI Elongation factor Ts OS=Escherichia coli (strain K12) GN=tsf PE=1 SV=2		FALSE	KLQLVGVGYR	SGAIKAAK	86	44	10	8	1	5	86	48	3	44.025	FALSE	TRUE	FALSE	FALSE	Between	0	0.001
Scan: 26921 Run: 20210203_QExHFX3_RSLC10_DSSO_mainlib_rep1 P1_oxMTDKLTSLR P2_DAAAAVGKAVAER 4 8	20210203_QExHFX3_RSLC10_DSSO_mainlib_rep1	26921	sg|P0C018|RL18_ECOLI 50S ribosomal protein L18 OS=Escherichia coli (strain K12) GN=rplR PE=1 SV=1			FALSE	sg|P0A870|TALB_ECOLI Transaldolase B OS=Escherichia coli (strain K12) GN=talB PE=1 SV=2	sg|P0A870|TALB_ECOLI Transaldolase B OS=Escherichia coli (strain K12) GN=talB PE=1 SV=2		FALSE	DAAAAVGKAVAER	oxMTDKLTSLR	69	1	13	9	8	4	76	4	3	44.024	FALSE	TRUE	FALSE	FALSE	Between	0	0.001
Scan: 26503 Run: 20210203_QExHFX3_RSLC10_DSSO_mainlib_rep1 P1_SGAIKAAK P2_FAAYAKAYPQEAAEFTR 5 6	20210203_QExHFX3_RSLC10_DSSO_mainlib_rep1	26503	sg|P27302|TKT1_ECOLI Transketolase 1 OS=Escherichia coli (strain K12) GN=tktA PE=1 SV=5			FALSE	sg|P0A6P1|EFTS_ECOLI Elongation factor Ts OS=Escherichia coli (strain K12) GN=tsf PE=1 SV=2	sg|P0A6P1|EFTS_ECOLI Elongation factor Ts OS=Escherichia coli (strain K12) GN=tsf PE=1 SV=2		FALSE	FAAYAKAYPQEAAEFTR	SGAIKAAK	311	44	17	8	6	5	316	48	4	44.024	FALSE	TRUE	FALSE	FALSE	Between	0	0.001
Scan: 29041 Run: 20210203_QExHFX3_RSLC10_DSSO_mainlib_rep1 P1_HKATLLGLGLR P2_DVKFGNDAR 2 3	20210203_QExHFX3_RSLC10_DSSO_mainlib_rep1	29041	sg|P0AG51|RL30_ECOLI 50S ribosomal protein L30 OS=Escherichia coli (strain K12) GN=rpmD PE=1 SV=2			FALSE	sg|P0A6F5|CH60_ECOLI 60 kDa chaperonin OS=Escherichia coli (strain K12) GN=groL PE=1 SV=2	sg|P0A6F5|CH60_ECOLI 60 kDa chaperonin OS=Escherichia coli (strain K12) GN=groL PE=1 SV=2		FALSE	HKATLLGLGLR	DVKFGNDAR	20	5	11	9	2	3	21	7	4	44.023	FALSE	TRUE	FALSE	FALSE	Between	0	0.001
Scan: 10450 Run: 20210203_QExHFX3_RSLC10_DSSO_mainlib_rep1 P1_TSGEKHLR P2_AQSLKEIK 5 5	20210203_QExHFX3_RSLC10_DSSO_mainlib_rep1	10450	sg|P0A7N4|RL32_ECOLI 50S ribosomal protein L32 OS=Escherichia coli (strain K12) GN=rpmF PE=1 SV=2			FALSE	sg|P00956|SYI_ECOLI Isoleucine--tRNA ligase OS=Escherichia coli (strain K12) GN=ileS PE=1 SV=5	sg|P00956|SYI_ECOLI Isoleucine--tRNA ligase OS=Escherichia coli (strain K12) GN=ileS PE=1 SV=5		FALSE	TSGEKHLR	AQSLKEIK	33	432	8	8	5	5	37	436	3	44.021	FALSE	TRUE	FALSE	FALSE	Between	0	0.001
Scan: 13748 Run: 20210203_QExHFX3_RSLC10_DSSO_mainlib_rep1 P1_HVVKVVNPELHK P2_ASFDKANR 4 5	20210203_QExHFX3_RSLC10_DSSO_mainlib_rep1	13748	sg|P60422|RL2_ECOLI 50S ribosomal protein L2 OS=Escherichia coli (strain K12) GN=rplB PE=1 SV=2			FALSE	sg|P0A715|KDSA_ECOLI 2-dehydro-3-deoxyphosphooctonate aldolase OS=Escherichia coli (strain K12) GN=kdsA PE=1 SV=1	sg|P0A715|KDSA_ECOLI 2-dehydro-3-deoxyphosphooctonate aldolase OS=Escherichia coli (strain K12) GN=kdsA PE=1 SV=1		FALSE	HVVKVVNPELHK	ASFDKANR	15	56	12	8	4	5	18	60	5	44.021	FALSE	TRUE	FALSE	FALSE	Between	0	0.001
Scan: 21929 Run: 20210203_QExHFX3_RSLC10_DSSO_mainlib_rep1 P1_VKDLPGVR P2_MAALMKQR 2 6	20210203_QExHFX3_RSLC10_DSSO_mainlib_rep1	21929	sg|P27302|TKT1_ECOLI Transketolase 1 OS=Escherichia coli (strain K12) GN=tktA PE=1 SV=5			FALSE	sg|P0A7S3|RS12_ECOLI 30S ribosomal protein S12 OS=Escherichia coli (strain K12) GN=rpsL PE=1 SV=2	sg|P0A7S3|RS12_ECOLI 30S ribosomal protein S12 OS=Escherichia coli (strain K12) GN=rpsL PE=1 SV=2		FALSE	MAALMKQR	VKDLPGVR	447	87	8	8	6	2	452	88	4	44.021	FALSE	TRUE	FALSE	FALSE	Between	0	0.001
Scan: 24728 Run: 20210203_QExHFX3_RSLC10_DSSO_mainlib_rep1 P1_oxMKGEMPSDFDAK P2_EAEKYANPIPSR 2 4	20210203_QExHFX3_RSLC10_DSSO_mainlib_rep1	24728	sg|P21499|RNR_ECOLI Ribonuclease R OS=Escherichia coli (strain K12) GN=rnr PE=1 SV=2			FALSE	sg|P27302|TKT1_ECOLI Transketolase 1 OS=Escherichia coli (strain K12) GN=tktA PE=1 SV=5	sg|P27302|TKT1_ECOLI Transketolase 1 OS=Escherichia coli (strain K12) GN=tktA PE=1 SV=5		FALSE	EAEKYANPIPSR	oxMKGEMPSDFDAK	10	329	12	12	4	2	13	330	4	44.02	FALSE	TRUE	FALSE	FALSE	Between	0	0.001
Scan: 12494 Run: 20210203_QExHFX3_RSLC10_DSSO_mainlib_rep1 P1_SHALNATKR P2_HPVTPWGVQTKGK 8 11	20210203_QExHFX3_RSLC10_DSSO_mainlib_rep1	12494	sg|P0A7M2|RL28_ECOLI 50S ribosomal protein L28 OS=Escherichia coli (strain K12) GN=rpmB PE=1 SV=2			FALSE	sg|P60422|RL2_ECOLI 50S ribosomal protein L2 OS=Escherichia coli (strain K12) GN=rplB PE=1 SV=2	sg|P60422|RL2_ECOLI 50S ribosomal protein L2 OS=Escherichia coli (strain K12) GN=rplB PE=1 SV=2		FALSE	SHALNATKR	HPVTPWGVQTKGK	19	243	9	13	8	11	26	253	5	44.018	FALSE	TRUE	FALSE	FALSE	Between	0	0.001
Scan: 22744 Run: 20210203_QExHFX3_RSLC10_DSSO_mainlib_rep1 P1_oxMQKQAELYR P2_DAAAAVGKAVAER 3 8	20210203_QExHFX3_RSLC10_DSSO_mainlib_rep1	22744	sg|P0C018|RL18_ECOLI 50S ribosomal protein L18 OS=Escherichia coli (strain K12) GN=rplR PE=1 SV=1			FALSE	sg|P0A7D7|PUR7_ECOLI Phosphoribosylaminoimidazole-succinocarboxamide synthase OS=Escherichia coli (strain K12) GN=purC PE=1 SV=1	sg|P0A7D7|PUR7_ECOLI Phosphoribosylaminoimidazole-succinocarboxamide synthase OS=Escherichia coli (strain K12) GN=purC PE=1 SV=1		FALSE	DAAAAVGKAVAER	oxMQKQAELYR	69	1	13	9	8	3	76	3	3	44.016	FALSE	TRUE	FALSE	FALSE	Between	0	0.001
Scan: 33412 Run: 20210203_QExHFX3_RSLC10_DSSO_mainlib_rep1 P1_EGGNEKVILcmCDR P2_ATIDGLENMNSPEMVAAKR 6 18	20210203_QExHFX3_RSLC10_DSSO_mainlib_rep1	33412	sg|P0A7W1|RS5_ECOLI 30S ribosomal protein S5 OS=Escherichia coli (strain K12) GN=rpsE PE=1 SV=2			FALSE	sg|P0A715|KDSA_ECOLI 2-dehydro-3-deoxyphosphooctonate aldolase OS=Escherichia coli (strain K12) GN=kdsA PE=1 SV=1	sg|P0A715|KDSA_ECOLI 2-dehydro-3-deoxyphosphooctonate aldolase OS=Escherichia coli (strain K12) GN=kdsA PE=1 SV=1		FALSE	ATIDGLENMNSPEMVAAKR	EGGNEKVILcmCDR	139	157	19	12	18	6	156	162	4	44.016	FALSE	TRUE	FALSE	FALSE	Between	0	0.001
Scan: 13074 Run: 20210203_QExHFX3_RSLC10_DSSO_mainlib_rep1 P1_HIGGGHKQAYR P2_EGGNEKVILcmCDR 7 6	20210203_QExHFX3_RSLC10_DSSO_mainlib_rep1	13074	sg|P60422|RL2_ECOLI 50S ribosomal protein L2 OS=Escherichia coli (strain K12) GN=rplB PE=1 SV=2			FALSE	sg|P0A715|KDSA_ECOLI 2-dehydro-3-deoxyphosphooctonate aldolase OS=Escherichia coli (strain K12) GN=kdsA PE=1 SV=1	sg|P0A715|KDSA_ECOLI 2-dehydro-3-deoxyphosphooctonate aldolase OS=Escherichia coli (strain K12) GN=kdsA PE=1 SV=1		FALSE	HIGGGHKQAYR	EGGNEKVILcmCDR	53	157	11	12	7	6	59	162	5	44.015	FALSE	TRUE	FALSE	FALSE	Between	0	0.001
Scan: 25909 Run: 20210203_QExHFX3_RSLC10_DSSO_mainlib_rep1 P1_MKGEMPSDFDAK P2_EAEKYANPIPSR 2 4	20210203_QExHFX3_RSLC10_DSSO_mainlib_rep1	25909	sg|P27302|TKT1_ECOLI Transketolase 1 OS=Escherichia coli (strain K12) GN=tktA PE=1 SV=5			FALSE	sg|P21499|RNR_ECOLI Ribonuclease R OS=Escherichia coli (strain K12) GN=rnr PE=1 SV=2	sg|P21499|RNR_ECOLI Ribonuclease R OS=Escherichia coli (strain K12) GN=rnr PE=1 SV=2		FALSE	MKGEMPSDFDAK	EAEKYANPIPSR	329	10	12	12	2	4	330	13	3	44.015	FALSE	TRUE	FALSE	FALSE	Between	0	0.001
Scan: 15083 Run: 20210203_QExHFX3_RSLC10_DSSO_mainlib_rep1 P1_oxMAVQQNKPTR P2_SNVPALEAcmCPQKR 7 12	20210203_QExHFX3_RSLC10_DSSO_mainlib_rep1	15083	sg|P0A7S3|RS12_ECOLI 30S ribosomal protein S12 OS=Escherichia coli (strain K12) GN=rpsL PE=1 SV=2			FALSE	sg|P0A7N4|RL32_ECOLI 50S ribosomal protein L32 OS=Escherichia coli (strain K12) GN=rpmF PE=1 SV=2	sg|P0A7N4|RL32_ECOLI 50S ribosomal protein L32 OS=Escherichia coli (strain K12) GN=rpmF PE=1 SV=2		FALSE	SNVPALEAcmCPQKR	oxMAVQQNKPTR	19	1	13	10	12	7	30	7	3	44.014	FALSE	TRUE	FALSE	FALSE	Between	0	0.001
Scan: 17394 Run: 20210203_QExHFX3_RSLC10_DSSO_mainlib_rep1 P1_SHALNATKR P2_EFIAKLQANPAK 8 5	20210203_QExHFX3_RSLC10_DSSO_mainlib_rep1	17394	sg|P27302|TKT1_ECOLI Transketolase 1 OS=Escherichia coli (strain K12) GN=tktA PE=1 SV=5			FALSE	sg|P0A7M2|RL28_ECOLI 50S ribosomal protein L28 OS=Escherichia coli (strain K12) GN=rpmB PE=1 SV=2	sg|P0A7M2|RL28_ECOLI 50S ribosomal protein L28 OS=Escherichia coli (strain K12) GN=rpmB PE=1 SV=2		FALSE	EFIAKLQANPAK	SHALNATKR	343	19	12	9	5	8	347	26	3	44.014	FALSE	TRUE	FALSE	FALSE	Between	0	0.001
Scan: 7003 Run: 20210203_QExHFX3_RSLC10_DSSO_mainlib_rep1 P1_SGAIKAAK P2_SGAIKAAK 5 5	20210203_QExHFX3_RSLC10_DSSO_mainlib_rep1	7003	sg|P0A6P1|EFTS_ECOLI Elongation factor Ts OS=Escherichia coli (strain K12) GN=tsf PE=1 SV=2			FALSE	sg|P0A6P1|EFTS_ECOLI Elongation factor Ts OS=Escherichia coli (strain K12) GN=tsf PE=1 SV=2	sg|P0A6P1|EFTS_ECOLI Elongation factor Ts OS=Escherichia coli (strain K12) GN=tsf PE=1 SV=2		FALSE	SGAIKAAK	SGAIKAAK	44	44	8	8	5	5	48	48	3	44.012	FALSE	TRUE	FALSE	FALSE	Self	-0.004	0
Scan: 17434 Run: 20210203_QExHFX3_RSLC10_DSSO_mainlib_rep1 P1_KISNGEGVER P2_EAEKYANPIPSR 1 4	20210203_QExHFX3_RSLC10_DSSO_mainlib_rep1	17434	sg|P21499|RNR_ECOLI Ribonuclease R OS=Escherichia coli (strain K12) GN=rnr PE=1 SV=2			FALSE	sg|P0A7K6|RL19_ECOLI 50S ribosomal protein L19 OS=Escherichia coli (strain K12) GN=rplS PE=1 SV=2	sg|P0A7K6|RL19_ECOLI 50S ribosomal protein L19 OS=Escherichia coli (strain K12) GN=rplS PE=1 SV=2		FALSE	EAEKYANPIPSR	KISNGEGVER	10	63	12	10	4	1	13	63	3	44.011	FALSE	TRUE	FALSE	FALSE	Between	0	0.001
Scan: 35924 Run: 20210203_QExHFX3_RSLC10_DSSO_mainlib_rep1 P1_TGAGMMDcmCKK P2_ITDVEVLKAQFEEER 9 8	20210203_QExHFX3_RSLC10_DSSO_mainlib_rep1	35924	sg|P0A6P1|EFTS_ECOLI Elongation factor Ts OS=Escherichia coli (strain K12) GN=tsf PE=1 SV=2			FALSE	sg|P0A6P1|EFTS_ECOLI Elongation factor Ts OS=Escherichia coli (strain K12) GN=tsf PE=1 SV=2	sg|P0A6P1|EFTS_ECOLI Elongation factor Ts OS=Escherichia coli (strain K12) GN=tsf PE=1 SV=2		FALSE	ITDVEVLKAQFEEER	TGAGMMDcmCKK	105	16	15	10	8	9	112	24	4	44.009	FALSE	TRUE	FALSE	FALSE	Self	-0.004	0
Scan: 26237 Run: 20210203_QExHFX3_RSLC10_DSSO_mainlib_rep1 P1_SGAIKAAK P2_FAAYAKAYPQEAAEFTR 5 6	20210203_QExHFX3_RSLC10_DSSO_mainlib_rep1	26237	sg|P27302|TKT1_ECOLI Transketolase 1 OS=Escherichia coli (strain K12) GN=tktA PE=1 SV=5			FALSE	sg|P0A6P1|EFTS_ECOLI Elongation factor Ts OS=Escherichia coli (strain K12) GN=tsf PE=1 SV=2	sg|P0A6P1|EFTS_ECOLI Elongation factor Ts OS=Escherichia coli (strain K12) GN=tsf PE=1 SV=2		FALSE	FAAYAKAYPQEAAEFTR	SGAIKAAK	311	44	17	8	6	5	316	48	3	44.009	FALSE	TRUE	FALSE	FALSE	Between	0	0.001
Scan: 29828 Run: 20210203_QExHFX3_RSLC10_DSSO_mainlib_rep1 P1_SGAIKAAK P2_MAEITASLVKELR 5 10	20210203_QExHFX3_RSLC10_DSSO_mainlib_rep1	29828	sg|P0A6P1|EFTS_ECOLI Elongation factor Ts OS=Escherichia coli (strain K12) GN=tsf PE=1 SV=2			FALSE	sg|P0A6P1|EFTS_ECOLI Elongation factor Ts OS=Escherichia coli (strain K12) GN=tsf PE=1 SV=2	sg|P0A6P1|EFTS_ECOLI Elongation factor Ts OS=Escherichia coli (strain K12) GN=tsf PE=1 SV=2		FALSE	MAEITASLVKELR	SGAIKAAK	1	44	13	8	10	5	10	48	4	44.006	FALSE	TRUE	FALSE	FALSE	Self	-0.004	0
Scan: 16565 Run: 20210203_QExHFX3_RSLC10_DSSO_mainlib_rep1 P1_TIKITQTR P2_MAHIEKQAGELQEK 3 6	20210203_QExHFX3_RSLC10_DSSO_mainlib_rep1	16565	sg|P0A7W1|RS5_ECOLI 30S ribosomal protein S5 OS=Escherichia coli (strain K12) GN=rpsE PE=1 SV=2			FALSE	sg|P0AG51|RL30_ECOLI 50S ribosomal protein L30 OS=Escherichia coli (strain K12) GN=rpmD PE=1 SV=2	sg|P0AG51|RL30_ECOLI 50S ribosomal protein L30 OS=Escherichia coli (strain K12) GN=rpmD PE=1 SV=2		FALSE	MAHIEKQAGELQEK	TIKITQTR	1	4	14	8	6	3	6	6	4	44.002	FALSE	TRUE	FALSE	FALSE	Between	0	0.001
Scan: 31621 Run: 20210203_QExHFX3_RSLC10_DSSO_mainlib_rep1 P1_QAGELQEKLIAVNR P2_ESVLPKAVTAR 8 6	20210203_QExHFX3_RSLC10_DSSO_mainlib_rep1	31621	sg|P0A7W1|RS5_ECOLI 30S ribosomal protein S5 OS=Escherichia coli (strain K12) GN=rpsE PE=1 SV=2			FALSE	sg|P27302|TKT1_ECOLI Transketolase 1 OS=Escherichia coli (strain K12) GN=tktA PE=1 SV=5	sg|P27302|TKT1_ECOLI Transketolase 1 OS=Escherichia coli (strain K12) GN=tktA PE=1 SV=5		FALSE	QAGELQEKLIAVNR	ESVLPKAVTAR	7	598	14	11	8	6	14	603	4	44.001	FALSE	TRUE	FALSE	FALSE	Between	0	0.001
Scan: 33329 Run: 20210203_QExHFX3_RSLC10_DSSO_mainlib_rep1 P1_QMKAIDDLVK P2_LWDKETLEK 3 4	20210203_QExHFX3_RSLC10_DSSO_mainlib_rep1	33329	sg|P0A7D7|PUR7_ECOLI Phosphoribosylaminoimidazole-succinocarboxamide synthase OS=Escherichia coli (strain K12) GN=purC PE=1 SV=1			FALSE	sg|P0A715|KDSA_ECOLI 2-dehydro-3-deoxyphosphooctonate aldolase OS=Escherichia coli (strain K12) GN=kdsA PE=1 SV=1	sg|P0A715|KDSA_ECOLI 2-dehydro-3-deoxyphosphooctonate aldolase OS=Escherichia coli (strain K12) GN=kdsA PE=1 SV=1		FALSE	LWDKETLEK	QMKAIDDLVK	200	266	9	10	4	3	203	268	4	44	FALSE	TRUE	FALSE	FALSE	Between	0	0.001
Scan: 22043 Run: 20210203_QExHFX3_RSLC10_DSSO_mainlib_rep1 P1_SGAIKAAK P2_AVTDKPSLLMcmCK 5 5	20210203_QExHFX3_RSLC10_DSSO_mainlib_rep1	22043	sg|P0A6P1|EFTS_ECOLI Elongation factor Ts OS=Escherichia coli (strain K12) GN=tsf PE=1 SV=2			FALSE	sg|P27302|TKT1_ECOLI Transketolase 1 OS=Escherichia coli (strain K12) GN=tktA PE=1 SV=5	sg|P27302|TKT1_ECOLI Transketolase 1 OS=Escherichia coli (strain K12) GN=tktA PE=1 SV=5		FALSE	SGAIKAAK	AVTDKPSLLMcmCK	44	233	8	12	5	5	48	237	4	44	FALSE	TRUE	FALSE	FALSE	Between	0	0.001
Scan: 32550 Run: 20210203_QExHFX3_RSLC10_DSSO_mainlib_rep1 P1_LWDKETLEK P2_LWDKETLEK 4 4	20210203_QExHFX3_RSLC10_DSSO_mainlib_rep1	32550	sg|P0A7D7|PUR7_ECOLI Phosphoribosylaminoimidazole-succinocarboxamide synthase OS=Escherichia coli (strain K12) GN=purC PE=1 SV=1			FALSE	sg|P0A7D7|PUR7_ECOLI Phosphoribosylaminoimidazole-succinocarboxamide synthase OS=Escherichia coli (strain K12) GN=purC PE=1 SV=1	sg|P0A7D7|PUR7_ECOLI Phosphoribosylaminoimidazole-succinocarboxamide synthase OS=Escherichia coli (strain K12) GN=purC PE=1 SV=1		FALSE	LWDKETLEK	LWDKETLEK	200	200	9	9	4	4	203	203	3	44	FALSE	TRUE	FALSE	FALSE	Self	-0.004	0
Scan: 29569 Run: 20210203_QExHFX3_RSLC10_DSSO_mainlib_rep1 P1_KLQLVGVGYR P2_DVKFGNDAR 1 3	20210203_QExHFX3_RSLC10_DSSO_mainlib_rep1	29569	sg|P0AG55|RL6_ECOLI 50S ribosomal protein L6 OS=Escherichia coli (strain K12) GN=rplF PE=1 SV=2			FALSE	sg|P0A6F5|CH60_ECOLI 60 kDa chaperonin OS=Escherichia coli (strain K12) GN=groL PE=1 SV=2	sg|P0A6F5|CH60_ECOLI 60 kDa chaperonin OS=Escherichia coli (strain K12) GN=groL PE=1 SV=2		FALSE	KLQLVGVGYR	DVKFGNDAR	86	5	10	9	1	3	86	7	4	43.998	FALSE	TRUE	FALSE	FALSE	Between	0	0.001
Scan: 30519 Run: 20210203_QExHFX3_RSLC10_DSSO_mainlib_rep1 P1_MTDKLTSLR P2_LWDKETLEK 4 4	20210203_QExHFX3_RSLC10_DSSO_mainlib_rep1	30519	sg|P0A870|TALB_ECOLI Transaldolase B OS=Escherichia coli (strain K12) GN=talB PE=1 SV=2			FALSE	sg|P0A7D7|PUR7_ECOLI Phosphoribosylaminoimidazole-succinocarboxamide synthase OS=Escherichia coli (strain K12) GN=purC PE=1 SV=1	sg|P0A7D7|PUR7_ECOLI Phosphoribosylaminoimidazole-succinocarboxamide synthase OS=Escherichia coli (strain K12) GN=purC PE=1 SV=1		FALSE	MTDKLTSLR	LWDKETLEK	1	200	9	9	4	4	4	203	3	43.998	FALSE	TRUE	FALSE	FALSE	Between	0	0.001
Scan: 24181 Run: 20210203_QExHFX3_RSLC10_DSSO_mainlib_rep1 P1_VGAATEVEMKEK P2_SMKQAIYDPENR 10 3	20210203_QExHFX3_RSLC10_DSSO_mainlib_rep1	24181	sg|P21499|RNR_ECOLI Ribonuclease R OS=Escherichia coli (strain K12) GN=rnr PE=1 SV=2			FALSE	sg|P0A6F5|CH60_ECOLI 60 kDa chaperonin OS=Escherichia coli (strain K12) GN=groL PE=1 SV=2	sg|P0A6F5|CH60_ECOLI 60 kDa chaperonin OS=Escherichia coli (strain K12) GN=groL PE=1 SV=2		FALSE	SMKQAIYDPENR	VGAATEVEMKEK	542	381	12	12	3	10	544	390	3	43.998	FALSE	TRUE	FALSE	FALSE	Between	0	0.001
Scan: 28650 Run: 20210203_QExHFX3_RSLC10_DSSO_mainlib_rep1 P1_QGYPIGcmCKVTLR P2_GLSAKSFDGR 8 5	20210203_QExHFX3_RSLC10_DSSO_mainlib_rep1	28650	sg|P62399|RL5_ECOLI 50S ribosomal protein L5 OS=Escherichia coli (strain K12) GN=rplE PE=1 SV=2			FALSE	sg|P62399|RL5_ECOLI 50S ribosomal protein L5 OS=Escherichia coli (strain K12) GN=rplE PE=1 SV=2	sg|P62399|RL5_ECOLI 50S ribosomal protein L5 OS=Escherichia coli (strain K12) GN=rplE PE=1 SV=2		FALSE	GLSAKSFDGR	QGYPIGcmCKVTLR	116	81	10	12	5	8	120	88	4	43.996	FALSE	TRUE	FALSE	FALSE	Self	-0.004	0
Scan: 15846 Run: 20210203_QExHFX3_RSLC10_DSSO_mainlib_rep1 P1_SMKQAIYDPENR P2_SHALNATKR 3 8	20210203_QExHFX3_RSLC10_DSSO_mainlib_rep1	15846	sg|P21499|RNR_ECOLI Ribonuclease R OS=Escherichia coli (strain K12) GN=rnr PE=1 SV=2			FALSE	sg|P0A7M2|RL28_ECOLI 50S ribosomal protein L28 OS=Escherichia coli (strain K12) GN=rpmB PE=1 SV=2	sg|P0A7M2|RL28_ECOLI 50S ribosomal protein L28 OS=Escherichia coli (strain K12) GN=rpmB PE=1 SV=2		FALSE	SMKQAIYDPENR	SHALNATKR	542	19	12	9	3	8	544	26	3	43.993	FALSE	TRUE	FALSE	FALSE	Between	0	0.001
Scan: 21748 Run: 20210203_QExHFX3_RSLC10_DSSO_mainlib_rep1 P1_KAGNVAADGVIK P2_EAEKYANPIPSR 1 4	20210203_QExHFX3_RSLC10_DSSO_mainlib_rep1	21748	sg|P0A6P1|EFTS_ECOLI Elongation factor Ts OS=Escherichia coli (strain K12) GN=tsf PE=1 SV=2			FALSE	sg|P21499|RNR_ECOLI Ribonuclease R OS=Escherichia coli (strain K12) GN=rnr PE=1 SV=2	sg|P21499|RNR_ECOLI Ribonuclease R OS=Escherichia coli (strain K12) GN=rnr PE=1 SV=2		FALSE	KAGNVAADGVIK	EAEKYANPIPSR	52	10	12	12	1	4	52	13	4	43.992	FALSE	TRUE	FALSE	FALSE	Between	0	0.001
Scan: 9592 Run: 20210203_QExHFX3_RSLC10_DSSO_mainlib_rep1 P1_SHALNATKR P2_KAGFVTR 8 1	20210203_QExHFX3_RSLC10_DSSO_mainlib_rep1	9592	sg|P0A7M2|RL28_ECOLI 50S ribosomal protein L28 OS=Escherichia coli (strain K12) GN=rpmB PE=1 SV=2			FALSE	sg|P0A7X3|RS9_ECOLI 30S ribosomal protein S9 OS=Escherichia coli (strain K12) GN=rpsI PE=1 SV=2	sg|P0A7X3|RS9_ECOLI 30S ribosomal protein S9 OS=Escherichia coli (strain K12) GN=rpsI PE=1 SV=2		FALSE	SHALNATKR	KAGFVTR	19	100	9	7	8	1	26	100	4	43.991	FALSE	TRUE	FALSE	FALSE	Between	0	0.001
Scan: 22045 Run: 20210203_QExHFX3_RSLC10_DSSO_mainlib_rep1 P1_SNVPALEAcmCPQKR P2_SNVPALEAcmCPQKR 12 12	20210203_QExHFX3_RSLC10_DSSO_mainlib_rep1	22045	sg|P0A7S3|RS12_ECOLI 30S ribosomal protein S12 OS=Escherichia coli (strain K12) GN=rpsL PE=1 SV=2			FALSE	sg|P0A7S3|RS12_ECOLI 30S ribosomal protein S12 OS=Escherichia coli (strain K12) GN=rpsL PE=1 SV=2	sg|P0A7S3|RS12_ECOLI 30S ribosomal protein S12 OS=Escherichia coli (strain K12) GN=rpsL PE=1 SV=2		FALSE	SNVPALEAcmCPQKR	SNVPALEAcmCPQKR	19	19	13	13	12	12	30	30	4	43.989	FALSE	TRUE	FALSE	FALSE	Self	-0.004	0
Scan: 21528 Run: 20210203_QExHFX3_RSLC10_DSSO_mainlib_rep1 P1_VAKSNVPALEAcmCPQK P2_MQKQAELYR 3 3	20210203_QExHFX3_RSLC10_DSSO_mainlib_rep1	21528	sg|P0A7S3|RS12_ECOLI 30S ribosomal protein S12 OS=Escherichia coli (strain K12) GN=rpsL PE=1 SV=2			FALSE	sg|P0A7D7|PUR7_ECOLI Phosphoribosylaminoimidazole-succinocarboxamide synthase OS=Escherichia coli (strain K12) GN=purC PE=1 SV=1	sg|P0A7D7|PUR7_ECOLI Phosphoribosylaminoimidazole-succinocarboxamide synthase OS=Escherichia coli (strain K12) GN=purC PE=1 SV=1		FALSE	VAKSNVPALEAcmCPQK	MQKQAELYR	16	1	15	9	3	3	18	3	3	43.989	FALSE	TRUE	FALSE	FALSE	Between	0	0.001
Scan: 22182 Run: 20210203_QExHFX3_RSLC10_DSSO_mainlib_rep1 P1_DVKFGNDAR P2_DVKFGNDAR 3 3	20210203_QExHFX3_RSLC10_DSSO_mainlib_rep1	22182	sg|P0A6F5|CH60_ECOLI 60 kDa chaperonin OS=Escherichia coli (strain K12) GN=groL PE=1 SV=2			FALSE	sg|P0A6F5|CH60_ECOLI 60 kDa chaperonin OS=Escherichia coli (strain K12) GN=groL PE=1 SV=2	sg|P0A6F5|CH60_ECOLI 60 kDa chaperonin OS=Escherichia coli (strain K12) GN=groL PE=1 SV=2		FALSE	DVKFGNDAR	DVKFGNDAR	5	5	9	9	3	3	7	7	3	43.988	FALSE	TRUE	FALSE	FALSE	Self	-0.004	0
Scan: 26014 Run: 20210203_QExHFX3_RSLC10_DSSO_mainlib_rep1 P1_VGAATEVEMKEK P2_LWDKETLEK 10 4	20210203_QExHFX3_RSLC10_DSSO_mainlib_rep1	26014	sg|P0A6F5|CH60_ECOLI 60 kDa chaperonin OS=Escherichia coli (strain K12) GN=groL PE=1 SV=2			FALSE	sg|P0A7D7|PUR7_ECOLI Phosphoribosylaminoimidazole-succinocarboxamide synthase OS=Escherichia coli (strain K12) GN=purC PE=1 SV=1	sg|P0A7D7|PUR7_ECOLI Phosphoribosylaminoimidazole-succinocarboxamide synthase OS=Escherichia coli (strain K12) GN=purC PE=1 SV=1		FALSE	VGAATEVEMKEK	LWDKETLEK	381	200	12	9	10	4	390	203	3	43.984	FALSE	TRUE	FALSE	FALSE	Between	0	0.001
Scan: 30278 Run: 20210203_QExHFX3_RSLC10_DSSO_mainlib_rep1 P1_LWDKETLEK P2_DAAAAVGKAVAER 4 8	20210203_QExHFX3_RSLC10_DSSO_mainlib_rep1	30278	sg|P0C018|RL18_ECOLI 50S ribosomal protein L18 OS=Escherichia coli (strain K12) GN=rplR PE=1 SV=1			FALSE	sg|P0A7D7|PUR7_ECOLI Phosphoribosylaminoimidazole-succinocarboxamide synthase OS=Escherichia coli (strain K12) GN=purC PE=1 SV=1	sg|P0A7D7|PUR7_ECOLI Phosphoribosylaminoimidazole-succinocarboxamide synthase OS=Escherichia coli (strain K12) GN=purC PE=1 SV=1		FALSE	DAAAAVGKAVAER	LWDKETLEK	69	200	13	9	8	4	76	203	4	43.983	FALSE	TRUE	FALSE	FALSE	Between	0	0.001
Scan: 24718 Run: 20210203_QExHFX3_RSLC10_DSSO_mainlib_rep1 P1_QMKAIDDLVK P2_IGSTIKTDR 3 6	20210203_QExHFX3_RSLC10_DSSO_mainlib_rep1	24718	sg|P0A715|KDSA_ECOLI 2-dehydro-3-deoxyphosphooctonate aldolase OS=Escherichia coli (strain K12) GN=kdsA PE=1 SV=1			FALSE	sg|P0A7N1|RL31B_ECOLI 50S ribosomal protein L31 type B OS=Escherichia coli (strain K12) GN=ykgM PE=1 SV=1	sg|P0A7N1|RL31B_ECOLI 50S ribosomal protein L31 type B OS=Escherichia coli (strain K12) GN=ykgM PE=1 SV=1		FALSE	QMKAIDDLVK	IGSTIKTDR	266	25	10	9	3	6	268	30	3	43.983	FALSE	TRUE	FALSE	FALSE	Between	0	0.001
Scan: 20524 Run: 20210203_QExHFX3_RSLC10_DSSO_mainlib_rep1 P1_VAVIKAVR P2_VAVIKAVR 5 5	20210203_QExHFX3_RSLC10_DSSO_mainlib_rep1	20524	sg|P0A7K2|RL7_ECOLI 50S ribosomal protein L7/L12 OS=Escherichia coli (strain K12) GN=rplL PE=1 SV=2			FALSE	sg|P0A7K2|RL7_ECOLI 50S ribosomal protein L7/L12 OS=Escherichia coli (strain K12) GN=rplL PE=1 SV=2	sg|P0A7K2|RL7_ECOLI 50S ribosomal protein L7/L12 OS=Escherichia coli (strain K12) GN=rplL PE=1 SV=2		FALSE	VAVIKAVR	VAVIKAVR	67	67	8	8	5	5	71	71	3	43.982	FALSE	TRUE	FALSE	FALSE	Self	-0.004	0
Scan: 13779 Run: 20210203_QExHFX3_RSLC10_DSSO_mainlib_rep1 P1_ASFDKANR P2_ASFDKANR 5 5	20210203_QExHFX3_RSLC10_DSSO_mainlib_rep1	13779	sg|P0A715|KDSA_ECOLI 2-dehydro-3-deoxyphosphooctonate aldolase OS=Escherichia coli (strain K12) GN=kdsA PE=1 SV=1			FALSE	sg|P0A715|KDSA_ECOLI 2-dehydro-3-deoxyphosphooctonate aldolase OS=Escherichia coli (strain K12) GN=kdsA PE=1 SV=1	sg|P0A715|KDSA_ECOLI 2-dehydro-3-deoxyphosphooctonate aldolase OS=Escherichia coli (strain K12) GN=kdsA PE=1 SV=1		FALSE	ASFDKANR	ASFDKANR	56	56	8	8	5	5	60	60	3	43.979	FALSE	TRUE	FALSE	FALSE	Self	-0.004	0
Scan: 23625 Run: 20210203_QExHFX3_RSLC10_DSSO_mainlib_rep1 P1_MTDKLTSLR P2_LQANPAKIASR 4 7	20210203_QExHFX3_RSLC10_DSSO_mainlib_rep1	23625	sg|P27302|TKT1_ECOLI Transketolase 1 OS=Escherichia coli (strain K12) GN=tktA PE=1 SV=5			FALSE	sg|P0A870|TALB_ECOLI Transaldolase B OS=Escherichia coli (strain K12) GN=talB PE=1 SV=2	sg|P0A870|TALB_ECOLI Transaldolase B OS=Escherichia coli (strain K12) GN=talB PE=1 SV=2		FALSE	LQANPAKIASR	MTDKLTSLR	348	1	11	9	7	4	354	4	3	43.979	FALSE	TRUE	FALSE	FALSE	Between	0	0.001
Scan: 6333 Run: 20210203_QExHFX3_RSLC10_DSSO_mainlib_rep1 P1_SHALNATKR P2_SHALNATKR 8 8	20210203_QExHFX3_RSLC10_DSSO_mainlib_rep1	6333	sg|P0A7M2|RL28_ECOLI 50S ribosomal protein L28 OS=Escherichia coli (strain K12) GN=rpmB PE=1 SV=2			FALSE	sg|P0A7M2|RL28_ECOLI 50S ribosomal protein L28 OS=Escherichia coli (strain K12) GN=rpmB PE=1 SV=2	sg|P0A7M2|RL28_ECOLI 50S ribosomal protein L28 OS=Escherichia coli (strain K12) GN=rpmB PE=1 SV=2		FALSE	SHALNATKR	SHALNATKR	19	19	9	9	8	8	26	26	4	43.978	FALSE	TRUE	FALSE	FALSE	Self	-0.004	0
Scan: 22498 Run: 20210203_QExHFX3_RSLC10_DSSO_mainlib_rep1 P1_VGFGYGKAR P2_VGFGYGKAR 7 7	20210203_QExHFX3_RSLC10_DSSO_mainlib_rep1	22498	sg|P0A7W1|RS5_ECOLI 30S ribosomal protein S5 OS=Escherichia coli (strain K12) GN=rpsE PE=1 SV=2			FALSE	sg|P0A7W1|RS5_ECOLI 30S ribosomal protein S5 OS=Escherichia coli (strain K12) GN=rpsE PE=1 SV=2	sg|P0A7W1|RS5_ECOLI 30S ribosomal protein S5 OS=Escherichia coli (strain K12) GN=rpsE PE=1 SV=2		FALSE	VGFGYGKAR	VGFGYGKAR	46	46	9	9	7	7	52	52	3	43.976	FALSE	TRUE	FALSE	FALSE	Self	-0.004	0
Scan: 10578 Run: 20210203_QExHFX3_RSLC10_DSSO_mainlib_rep1 P1_HIGGGHKQAYR P2_EAGQAKESAWNEK 7 6	20210203_QExHFX3_RSLC10_DSSO_mainlib_rep1	10578	sg|P60422|RL2_ECOLI 50S ribosomal protein L2 OS=Escherichia coli (strain K12) GN=rplB PE=1 SV=2			FALSE	sg|P27302|TKT1_ECOLI Transketolase 1 OS=Escherichia coli (strain K12) GN=tktA PE=1 SV=5	sg|P27302|TKT1_ECOLI Transketolase 1 OS=Escherichia coli (strain K12) GN=tktA PE=1 SV=5		FALSE	HIGGGHKQAYR	EAGQAKESAWNEK	53	298	11	13	7	6	59	303	5	43.975	FALSE	TRUE	FALSE	FALSE	Between	0	0.001
Scan: 12981 Run: 20210203_QExHFX3_RSLC10_DSSO_mainlib_rep1 P1_oxMAVQQNKPTR P2_EAGQAKESAWNEK 7 6	20210203_QExHFX3_RSLC10_DSSO_mainlib_rep1	12981	sg|P0A7N4|RL32_ECOLI 50S ribosomal protein L32 OS=Escherichia coli (strain K12) GN=rpmF PE=1 SV=2			FALSE	sg|P27302|TKT1_ECOLI Transketolase 1 OS=Escherichia coli (strain K12) GN=tktA PE=1 SV=5	sg|P27302|TKT1_ECOLI Transketolase 1 OS=Escherichia coli (strain K12) GN=tktA PE=1 SV=5		FALSE	oxMAVQQNKPTR	EAGQAKESAWNEK	1	298	10	13	7	6	7	303	4	43.973	FALSE	TRUE	FALSE	FALSE	Between	0	0.001
Scan: 29540 Run: 20210203_QExHFX3_RSLC10_DSSO_mainlib_rep1 P1_KLQLVGVGYR P2_GLSAKSFDGR 1 5	20210203_QExHFX3_RSLC10_DSSO_mainlib_rep1	29540	sg|P62399|RL5_ECOLI 50S ribosomal protein L5 OS=Escherichia coli (strain K12) GN=rplE PE=1 SV=2			FALSE	sg|P0AG55|RL6_ECOLI 50S ribosomal protein L6 OS=Escherichia coli (strain K12) GN=rplF PE=1 SV=2	sg|P0AG55|RL6_ECOLI 50S ribosomal protein L6 OS=Escherichia coli (strain K12) GN=rplF PE=1 SV=2		FALSE	GLSAKSFDGR	KLQLVGVGYR	116	86	10	10	5	1	120	86	4	43.973	FALSE	TRUE	FALSE	FALSE	Between	0	0.001
Scan: 14673 Run: 20210203_QExHFX3_RSLC10_DSSO_mainlib_rep1 P1_oxMAHIEKQAGELQEK P2_TIKITQTR 6 3	20210203_QExHFX3_RSLC10_DSSO_mainlib_rep1	14673	sg|P0A7W1|RS5_ECOLI 30S ribosomal protein S5 OS=Escherichia coli (strain K12) GN=rpsE PE=1 SV=2			FALSE	sg|P0AG51|RL30_ECOLI 50S ribosomal protein L30 OS=Escherichia coli (strain K12) GN=rpmD PE=1 SV=2	sg|P0AG51|RL30_ECOLI 50S ribosomal protein L30 OS=Escherichia coli (strain K12) GN=rpmD PE=1 SV=2		FALSE	oxMAHIEKQAGELQEK	TIKITQTR	1	4	14	8	6	3	6	6	4	43.97	FALSE	TRUE	FALSE	FALSE	Between	0	0.001
Scan: 17156 Run: 20210203_QExHFX3_RSLC10_DSSO_mainlib_rep1 P1_AQSLKEIK P2_AQSLKEIK 5 5	20210203_QExHFX3_RSLC10_DSSO_mainlib_rep1	17156	sg|P00956|SYI_ECOLI Isoleucine--tRNA ligase OS=Escherichia coli (strain K12) GN=ileS PE=1 SV=5			FALSE	sg|P00956|SYI_ECOLI Isoleucine--tRNA ligase OS=Escherichia coli (strain K12) GN=ileS PE=1 SV=5	sg|P00956|SYI_ECOLI Isoleucine--tRNA ligase OS=Escherichia coli (strain K12) GN=ileS PE=1 SV=5		FALSE	AQSLKEIK	AQSLKEIK	432	432	8	8	5	5	436	436	3	43.97	FALSE	TRUE	FALSE	FALSE	Self	-0.004	0
Scan: 23292 Run: 20210203_QExHFX3_RSLC10_DSSO_mainlib_rep1 P1_MQKQAELYR P2_ESVLPKAVTAR 3 6	20210203_QExHFX3_RSLC10_DSSO_mainlib_rep1	23292	sg|P27302|TKT1_ECOLI Transketolase 1 OS=Escherichia coli (strain K12) GN=tktA PE=1 SV=5			FALSE	sg|P0A7D7|PUR7_ECOLI Phosphoribosylaminoimidazole-succinocarboxamide synthase OS=Escherichia coli (strain K12) GN=purC PE=1 SV=1	sg|P0A7D7|PUR7_ECOLI Phosphoribosylaminoimidazole-succinocarboxamide synthase OS=Escherichia coli (strain K12) GN=purC PE=1 SV=1		FALSE	ESVLPKAVTAR	MQKQAELYR	598	1	11	9	6	3	603	3	3	43.968	FALSE	TRUE	FALSE	FALSE	Between	0	0.001
Scan: 15836 Run: 20210203_QExHFX3_RSLC10_DSSO_mainlib_rep1 P1_SMKQAIYDPENR P2_SHALNATKR 3 8	20210203_QExHFX3_RSLC10_DSSO_mainlib_rep1	15836	sg|P0A7M2|RL28_ECOLI 50S ribosomal protein L28 OS=Escherichia coli (strain K12) GN=rpmB PE=1 SV=2			FALSE	sg|P21499|RNR_ECOLI Ribonuclease R OS=Escherichia coli (strain K12) GN=rnr PE=1 SV=2	sg|P21499|RNR_ECOLI Ribonuclease R OS=Escherichia coli (strain K12) GN=rnr PE=1 SV=2		FALSE	SHALNATKR	SMKQAIYDPENR	19	542	9	12	8	3	26	544	5	43.968	FALSE	TRUE	FALSE	FALSE	Between	0	0.001
Scan: 15199 Run: 20210203_QExHFX3_RSLC10_DSSO_mainlib_rep1 P1_TIKITQTR P2_IGSTIKTDR 3 6	20210203_QExHFX3_RSLC10_DSSO_mainlib_rep1	15199	sg|P0A7N1|RL31B_ECOLI 50S ribosomal protein L31 type B OS=Escherichia coli (strain K12) GN=ykgM PE=1 SV=1			FALSE	sg|P0AG51|RL30_ECOLI 50S ribosomal protein L30 OS=Escherichia coli (strain K12) GN=rpmD PE=1 SV=2	sg|P0AG51|RL30_ECOLI 50S ribosomal protein L30 OS=Escherichia coli (strain K12) GN=rpmD PE=1 SV=2		FALSE	IGSTIKTDR	TIKITQTR	25	4	9	8	6	3	30	6	4	43.961	FALSE	TRUE	FALSE	FALSE	Between	0	0.001
Scan: 31488 Run: 20210203_QExHFX3_RSLC10_DSSO_mainlib_rep1 P1_GLKVALSK P2_DLETQSQDGTFDKLTK 3 13	20210203_QExHFX3_RSLC10_DSSO_mainlib_rep1	31488	sg|P0A7V0|RS2_ECOLI 30S ribosomal protein S2 OS=Escherichia coli (strain K12) GN=rpsB PE=1 SV=2			FALSE	sg|P00956|SYI_ECOLI Isoleucine--tRNA ligase OS=Escherichia coli (strain K12) GN=ileS PE=1 SV=5	sg|P00956|SYI_ECOLI Isoleucine--tRNA ligase OS=Escherichia coli (strain K12) GN=ileS PE=1 SV=5		FALSE	DLETQSQDGTFDKLTK	GLKVALSK	116	888	16	8	13	3	128	890	4	43.961	FALSE	TRUE	FALSE	FALSE	Between	0	0.001
Scan: 12204 Run: 20210203_QExHFX3_RSLC10_DSSO_mainlib_rep1 P1_TGAGoxMMDcmCKK P2_KAGFVTR 9 1	20210203_QExHFX3_RSLC10_DSSO_mainlib_rep1	12204	sg|P0A6P1|EFTS_ECOLI Elongation factor Ts OS=Escherichia coli (strain K12) GN=tsf PE=1 SV=2			FALSE	sg|P0A7X3|RS9_ECOLI 30S ribosomal protein S9 OS=Escherichia coli (strain K12) GN=rpsI PE=1 SV=2	sg|P0A7X3|RS9_ECOLI 30S ribosomal protein S9 OS=Escherichia coli (strain K12) GN=rpsI PE=1 SV=2		FALSE	TGAGoxMMDcmCKK	KAGFVTR	16	100	10	7	9	1	24	100	4	43.958	FALSE	TRUE	FALSE	FALSE	Between	0	0.001
Scan: 33328 Run: 20210203_QExHFX3_RSLC10_DSSO_mainlib_rep1 P1_SMKQAIYDPENR P2_DLETQSQDGTFDKLTK 3 13	20210203_QExHFX3_RSLC10_DSSO_mainlib_rep1	33328	sg|P0A7V0|RS2_ECOLI 30S ribosomal protein S2 OS=Escherichia coli (strain K12) GN=rpsB PE=1 SV=2			FALSE	sg|P21499|RNR_ECOLI Ribonuclease R OS=Escherichia coli (strain K12) GN=rnr PE=1 SV=2	sg|P21499|RNR_ECOLI Ribonuclease R OS=Escherichia coli (strain K12) GN=rnr PE=1 SV=2		FALSE	DLETQSQDGTFDKLTK	SMKQAIYDPENR	116	542	16	12	13	3	128	544	4	43.958	FALSE	TRUE	FALSE	FALSE	Between	0	0.001
Scan: 26601 Run: 20210203_QExHFX3_RSLC10_DSSO_mainlib_rep1 P1_MQKQAELYR P2_KLQLVGVGYR 3 1	20210203_QExHFX3_RSLC10_DSSO_mainlib_rep1	26601	sg|P0A7D7|PUR7_ECOLI Phosphoribosylaminoimidazole-succinocarboxamide synthase OS=Escherichia coli (strain K12) GN=purC PE=1 SV=1			FALSE	sg|P0AG55|RL6_ECOLI 50S ribosomal protein L6 OS=Escherichia coli (strain K12) GN=rplF PE=1 SV=2	sg|P0AG55|RL6_ECOLI 50S ribosomal protein L6 OS=Escherichia coli (strain K12) GN=rplF PE=1 SV=2		FALSE	MQKQAELYR	KLQLVGVGYR	1	86	9	10	3	1	3	86	4	43.958	FALSE	TRUE	FALSE	FALSE	Between	0	0.001
Scan: 26943 Run: 20210203_QExHFX3_RSLC10_DSSO_mainlib_rep1 P1_MAVQQNKPTR P2_FAAYAKAYPQEAAEFTR 7 6	20210203_QExHFX3_RSLC10_DSSO_mainlib_rep1	26943	sg|P27302|TKT1_ECOLI Transketolase 1 OS=Escherichia coli (strain K12) GN=tktA PE=1 SV=5			FALSE	sg|P0A7N4|RL32_ECOLI 50S ribosomal protein L32 OS=Escherichia coli (strain K12) GN=rpmF PE=1 SV=2	sg|P0A7N4|RL32_ECOLI 50S ribosomal protein L32 OS=Escherichia coli (strain K12) GN=rpmF PE=1 SV=2		FALSE	FAAYAKAYPQEAAEFTR	MAVQQNKPTR	311	1	17	10	6	7	316	7	3	43.956	FALSE	TRUE	FALSE	FALSE	Between	0	0.001
Scan: 13964 Run: 20210203_QExHFX3_RSLC10_DSSO_mainlib_rep1 P1_SGAIKAAK P2_AFNAKTDSIEK 5 5	20210203_QExHFX3_RSLC10_DSSO_mainlib_rep1	13964	sg|P0A7J7|RL11_ECOLI 50S ribosomal protein L11 OS=Escherichia coli (strain K12) GN=rplK PE=1 SV=2			FALSE	sg|P0A6P1|EFTS_ECOLI Elongation factor Ts OS=Escherichia coli (strain K12) GN=tsf PE=1 SV=2	sg|P0A6P1|EFTS_ECOLI Elongation factor Ts OS=Escherichia coli (strain K12) GN=tsf PE=1 SV=2		FALSE	AFNAKTDSIEK	SGAIKAAK	41	44	11	8	5	5	45	48	3	43.956	FALSE	TRUE	FALSE	FALSE	Between	0	0.001
Scan: 21798 Run: 20210203_QExHFX3_RSLC10_DSSO_mainlib_rep1 P1_VVNSKEDIR P2_SMKQAIYDPENR 5 3	20210203_QExHFX3_RSLC10_DSSO_mainlib_rep1	21798	sg|P21499|RNR_ECOLI Ribonuclease R OS=Escherichia coli (strain K12) GN=rnr PE=1 SV=2			FALSE	sg|P0A836|SUCC_ECOLI Succinyl-CoA ligase [ADP-forming] subunit beta OS=Escherichia coli (strain K12) GN=sucC PE=1 SV=1	sg|P0A836|SUCC_ECOLI Succinyl-CoA ligase [ADP-forming] subunit beta OS=Escherichia coli (strain K12) GN=sucC PE=1 SV=1		FALSE	SMKQAIYDPENR	VVNSKEDIR	542	62	12	9	3	5	544	66	3	43.955	FALSE	TRUE	FALSE	FALSE	Between	0	0.001
Scan: 25023 Run: 20210203_QExHFX3_RSLC10_DSSO_mainlib_rep1 P1_MKGEoxMPSDFDAK P2_KAGNVAADGVIK 2 1	20210203_QExHFX3_RSLC10_DSSO_mainlib_rep1	25023	sg|P27302|TKT1_ECOLI Transketolase 1 OS=Escherichia coli (strain K12) GN=tktA PE=1 SV=5			FALSE	sg|P0A6P1|EFTS_ECOLI Elongation factor Ts OS=Escherichia coli (strain K12) GN=tsf PE=1 SV=2	sg|P0A6P1|EFTS_ECOLI Elongation factor Ts OS=Escherichia coli (strain K12) GN=tsf PE=1 SV=2		FALSE	MKGEoxMPSDFDAK	KAGNVAADGVIK	329	52	12	12	2	1	330	52	3	43.955	FALSE	TRUE	FALSE	FALSE	Between	0	0.001
Scan: 17423 Run: 20210203_QExHFX3_RSLC10_DSSO_mainlib_rep1 P1_VVNSKEDIR P2_VGAATEVEMKEK 5 10	20210203_QExHFX3_RSLC10_DSSO_mainlib_rep1	17423	sg|P0A6F5|CH60_ECOLI 60 kDa chaperonin OS=Escherichia coli (strain K12) GN=groL PE=1 SV=2			FALSE	sg|P0A836|SUCC_ECOLI Succinyl-CoA ligase [ADP-forming] subunit beta OS=Escherichia coli (strain K12) GN=sucC PE=1 SV=1	sg|P0A836|SUCC_ECOLI Succinyl-CoA ligase [ADP-forming] subunit beta OS=Escherichia coli (strain K12) GN=sucC PE=1 SV=1		FALSE	VGAATEVEMKEK	VVNSKEDIR	381	62	12	9	10	5	390	66	4	43.955	FALSE	TRUE	FALSE	FALSE	Between	0	0.001
Scan: 25885 Run: 20210203_QExHFX3_RSLC10_DSSO_mainlib_rep1 P1_ESVLPKAVTAR P2_EAEKYANPIPSR 6 4	20210203_QExHFX3_RSLC10_DSSO_mainlib_rep1	25885	sg|P27302|TKT1_ECOLI Transketolase 1 OS=Escherichia coli (strain K12) GN=tktA PE=1 SV=5			FALSE	sg|P21499|RNR_ECOLI Ribonuclease R OS=Escherichia coli (strain K12) GN=rnr PE=1 SV=2	sg|P21499|RNR_ECOLI Ribonuclease R OS=Escherichia coli (strain K12) GN=rnr PE=1 SV=2		FALSE	ESVLPKAVTAR	EAEKYANPIPSR	598	10	11	12	6	4	603	13	4	43.953	FALSE	TRUE	FALSE	FALSE	Between	0	0.001
Scan: 27471 Run: 20210203_QExHFX3_RSLC10_DSSO_mainlib_rep1 P1_MQKQAELYR P2_AVTDKPSLLMcmCK 3 5	20210203_QExHFX3_RSLC10_DSSO_mainlib_rep1	27471	sg|P27302|TKT1_ECOLI Transketolase 1 OS=Escherichia coli (strain K12) GN=tktA PE=1 SV=5			FALSE	sg|P0A7D7|PUR7_ECOLI Phosphoribosylaminoimidazole-succinocarboxamide synthase OS=Escherichia coli (strain K12) GN=purC PE=1 SV=1	sg|P0A7D7|PUR7_ECOLI Phosphoribosylaminoimidazole-succinocarboxamide synthase OS=Escherichia coli (strain K12) GN=purC PE=1 SV=1		FALSE	AVTDKPSLLMcmCK	MQKQAELYR	233	1	12	9	5	3	237	3	4	43.953	FALSE	TRUE	FALSE	FALSE	Between	0	0.001
Scan: 30821 Run: 20210203_QExHFX3_RSLC10_DSSO_mainlib_rep1 P1_QMKAIDDLVK P2_ESVLPKAVTAR 3 6	20210203_QExHFX3_RSLC10_DSSO_mainlib_rep1	30821	sg|P27302|TKT1_ECOLI Transketolase 1 OS=Escherichia coli (strain K12) GN=tktA PE=1 SV=5			FALSE	sg|P0A715|KDSA_ECOLI 2-dehydro-3-deoxyphosphooctonate aldolase OS=Escherichia coli (strain K12) GN=kdsA PE=1 SV=1	sg|P0A715|KDSA_ECOLI 2-dehydro-3-deoxyphosphooctonate aldolase OS=Escherichia coli (strain K12) GN=kdsA PE=1 SV=1		FALSE	ESVLPKAVTAR	QMKAIDDLVK	598	266	11	10	6	3	603	268	3	43.952	FALSE	TRUE	FALSE	FALSE	Between	0	0.001
Scan: 13293 Run: 20210203_QExHFX3_RSLC10_DSSO_mainlib_rep1 P1_SoxMKQAIYDPENR P2_SHALNATKR 3 8	20210203_QExHFX3_RSLC10_DSSO_mainlib_rep1	13293	sg|P0A7M2|RL28_ECOLI 50S ribosomal protein L28 OS=Escherichia coli (strain K12) GN=rpmB PE=1 SV=2			FALSE	sg|P21499|RNR_ECOLI Ribonuclease R OS=Escherichia coli (strain K12) GN=rnr PE=1 SV=2	sg|P21499|RNR_ECOLI Ribonuclease R OS=Escherichia coli (strain K12) GN=rnr PE=1 SV=2		FALSE	SHALNATKR	SoxMKQAIYDPENR	19	542	9	12	8	3	26	544	4	43.951	FALSE	TRUE	FALSE	FALSE	Between	0	0.001
Scan: 15441 Run: 20210203_QExHFX3_RSLC10_DSSO_mainlib_rep1 P1_VVNSKEDIR P2_EIAEKoxMVEGR 5 5	20210203_QExHFX3_RSLC10_DSSO_mainlib_rep1	15441	sg|P0A836|SUCC_ECOLI Succinyl-CoA ligase [ADP-forming] subunit beta OS=Escherichia coli (strain K12) GN=sucC PE=1 SV=1			FALSE	sg|P0A6P1|EFTS_ECOLI Elongation factor Ts OS=Escherichia coli (strain K12) GN=tsf PE=1 SV=2	sg|P0A6P1|EFTS_ECOLI Elongation factor Ts OS=Escherichia coli (strain K12) GN=tsf PE=1 SV=2		FALSE	VVNSKEDIR	EIAEKoxMVEGR	62	210	9	10	5	5	66	214	4	43.951	FALSE	TRUE	FALSE	FALSE	Between	0	0.001
Scan: 24378 Run: 20210203_QExHFX3_RSLC10_DSSO_mainlib_rep1 P1_MQKQAELYR P2_DAAAAVGKAVAER 3 8	20210203_QExHFX3_RSLC10_DSSO_mainlib_rep1	24378	sg|P0C018|RL18_ECOLI 50S ribosomal protein L18 OS=Escherichia coli (strain K12) GN=rplR PE=1 SV=1			FALSE	sg|P0A7D7|PUR7_ECOLI Phosphoribosylaminoimidazole-succinocarboxamide synthase OS=Escherichia coli (strain K12) GN=purC PE=1 SV=1	sg|P0A7D7|PUR7_ECOLI Phosphoribosylaminoimidazole-succinocarboxamide synthase OS=Escherichia coli (strain K12) GN=purC PE=1 SV=1		FALSE	DAAAAVGKAVAER	MQKQAELYR	69	1	13	9	8	3	76	3	3	43.948	FALSE	TRUE	FALSE	FALSE	Between	0	0.001
Scan: 22853 Run: 20210203_QExHFX3_RSLC10_DSSO_mainlib_rep1 P1_HPVTPWGVQTKGK P2_EGGNEKVILcmCDR 11 6	20210203_QExHFX3_RSLC10_DSSO_mainlib_rep1	22853	sg|P60422|RL2_ECOLI 50S ribosomal protein L2 OS=Escherichia coli (strain K12) GN=rplB PE=1 SV=2			FALSE	sg|P0A715|KDSA_ECOLI 2-dehydro-3-deoxyphosphooctonate aldolase OS=Escherichia coli (strain K12) GN=kdsA PE=1 SV=1	sg|P0A715|KDSA_ECOLI 2-dehydro-3-deoxyphosphooctonate aldolase OS=Escherichia coli (strain K12) GN=kdsA PE=1 SV=1		FALSE	HPVTPWGVQTKGK	EGGNEKVILcmCDR	243	157	13	12	11	6	253	162	4	43.947	FALSE	TRUE	FALSE	FALSE	Between	0	0.001
Scan: 17444 Run: 20210203_QExHFX3_RSLC10_DSSO_mainlib_rep1 P1_VVNSKEDIR P2_VGAATEVEMKEK 5 10	20210203_QExHFX3_RSLC10_DSSO_mainlib_rep1	17444	sg|P0A6F5|CH60_ECOLI 60 kDa chaperonin OS=Escherichia coli (strain K12) GN=groL PE=1 SV=2			FALSE	sg|P0A836|SUCC_ECOLI Succinyl-CoA ligase [ADP-forming] subunit beta OS=Escherichia coli (strain K12) GN=sucC PE=1 SV=1	sg|P0A836|SUCC_ECOLI Succinyl-CoA ligase [ADP-forming] subunit beta OS=Escherichia coli (strain K12) GN=sucC PE=1 SV=1		FALSE	VGAATEVEMKEK	VVNSKEDIR	381	62	12	9	10	5	390	66	3	43.947	FALSE	TRUE	FALSE	FALSE	Between	0	0.001
Scan: 35773 Run: 20210203_QExHFX3_RSLC10_DSSO_mainlib_rep1 P1_FAAYAKAYPQEAAEFTR P2_AVTDKPSLLMcmCK 6 5	20210203_QExHFX3_RSLC10_DSSO_mainlib_rep1	35773	sg|P27302|TKT1_ECOLI Transketolase 1 OS=Escherichia coli (strain K12) GN=tktA PE=1 SV=5			FALSE	sg|P27302|TKT1_ECOLI Transketolase 1 OS=Escherichia coli (strain K12) GN=tktA PE=1 SV=5	sg|P27302|TKT1_ECOLI Transketolase 1 OS=Escherichia coli (strain K12) GN=tktA PE=1 SV=5		FALSE	AVTDKPSLLMcmCK	FAAYAKAYPQEAAEFTR	233	311	12	17	5	6	237	316	4	43.946	FALSE	TRUE	FALSE	FALSE	Self	-0.004	0
Scan: 29973 Run: 20210203_QExHFX3_RSLC10_DSSO_mainlib_rep1 P1_EVPAAIQKAMEK P2_EGGNEKVILcmCDR 8 6	20210203_QExHFX3_RSLC10_DSSO_mainlib_rep1	29973	sg|P0A7W1|RS5_ECOLI 30S ribosomal protein S5 OS=Escherichia coli (strain K12) GN=rpsE PE=1 SV=2			FALSE	sg|P0A715|KDSA_ECOLI 2-dehydro-3-deoxyphosphooctonate aldolase OS=Escherichia coli (strain K12) GN=kdsA PE=1 SV=1	sg|P0A715|KDSA_ECOLI 2-dehydro-3-deoxyphosphooctonate aldolase OS=Escherichia coli (strain K12) GN=kdsA PE=1 SV=1		FALSE	EVPAAIQKAMEK	EGGNEKVILcmCDR	55	157	12	12	8	6	62	162	3	43.944	FALSE	TRUE	FALSE	FALSE	Between	0	0.001
Scan: 28093 Run: 20210203_QExHFX3_RSLC10_DSSO_mainlib_rep1 P1_SMKQAIYDPENR P2_ESVLPKAVTAR 3 6	20210203_QExHFX3_RSLC10_DSSO_mainlib_rep1	28093	sg|P21499|RNR_ECOLI Ribonuclease R OS=Escherichia coli (strain K12) GN=rnr PE=1 SV=2			FALSE	sg|P27302|TKT1_ECOLI Transketolase 1 OS=Escherichia coli (strain K12) GN=tktA PE=1 SV=5	sg|P27302|TKT1_ECOLI Transketolase 1 OS=Escherichia coli (strain K12) GN=tktA PE=1 SV=5		FALSE	SMKQAIYDPENR	ESVLPKAVTAR	542	598	12	11	3	6	544	603	3	43.944	FALSE	TRUE	FALSE	FALSE	Between	0	0.001
Scan: 25652 Run: 20210203_QExHFX3_RSLC10_DSSO_mainlib_rep1 P1_LSYDTEASIAKAK P2_GLSAKSFDGR 11 5	20210203_QExHFX3_RSLC10_DSSO_mainlib_rep1	25652	sg|P0A870|TALB_ECOLI Transaldolase B OS=Escherichia coli (strain K12) GN=talB PE=1 SV=2			FALSE	sg|P62399|RL5_ECOLI 50S ribosomal protein L5 OS=Escherichia coli (strain K12) GN=rplE PE=1 SV=2	sg|P62399|RL5_ECOLI 50S ribosomal protein L5 OS=Escherichia coli (strain K12) GN=rplE PE=1 SV=2		FALSE	LSYDTEASIAKAK	GLSAKSFDGR	101	116	13	10	11	5	111	120	3	43.94	FALSE	TRUE	FALSE	FALSE	Between	0	0.001
Scan: 15676 Run: 20210203_QExHFX3_RSLC10_DSSO_mainlib_rep1 P1_VVNSKEDIR P2_VVNSKEDIR 5 5	20210203_QExHFX3_RSLC10_DSSO_mainlib_rep1	15676	sg|P0A836|SUCC_ECOLI Succinyl-CoA ligase [ADP-forming] subunit beta OS=Escherichia coli (strain K12) GN=sucC PE=1 SV=1			FALSE	sg|P0A836|SUCC_ECOLI Succinyl-CoA ligase [ADP-forming] subunit beta OS=Escherichia coli (strain K12) GN=sucC PE=1 SV=1	sg|P0A836|SUCC_ECOLI Succinyl-CoA ligase [ADP-forming] subunit beta OS=Escherichia coli (strain K12) GN=sucC PE=1 SV=1		FALSE	VVNSKEDIR	VVNSKEDIR	62	62	9	9	5	5	66	66	4	43.939	FALSE	TRUE	FALSE	FALSE	Self	-0.004	0
Scan: 18648 Run: 20210203_QExHFX3_RSLC10_DSSO_mainlib_rep1 P1_MAALoxMKQR P2_DVKFGNDAR 6 3	20210203_QExHFX3_RSLC10_DSSO_mainlib_rep1	18648	sg|P27302|TKT1_ECOLI Transketolase 1 OS=Escherichia coli (strain K12) GN=tktA PE=1 SV=5			FALSE	sg|P0A6F5|CH60_ECOLI 60 kDa chaperonin OS=Escherichia coli (strain K12) GN=groL PE=1 SV=2	sg|P0A6F5|CH60_ECOLI 60 kDa chaperonin OS=Escherichia coli (strain K12) GN=groL PE=1 SV=2		FALSE	MAALoxMKQR	DVKFGNDAR	447	5	8	9	6	3	452	7	4	43.938	FALSE	TRUE	FALSE	FALSE	Between	0	0.001
Scan: 24475 Run: 20210203_QExHFX3_RSLC10_DSSO_mainlib_rep1 P1_VVNSKEDIR P2_QMKAIDDLVK 5 3	20210203_QExHFX3_RSLC10_DSSO_mainlib_rep1	24475	sg|P0A836|SUCC_ECOLI Succinyl-CoA ligase [ADP-forming] subunit beta OS=Escherichia coli (strain K12) GN=sucC PE=1 SV=1			FALSE	sg|P0A715|KDSA_ECOLI 2-dehydro-3-deoxyphosphooctonate aldolase OS=Escherichia coli (strain K12) GN=kdsA PE=1 SV=1	sg|P0A715|KDSA_ECOLI 2-dehydro-3-deoxyphosphooctonate aldolase OS=Escherichia coli (strain K12) GN=kdsA PE=1 SV=1		FALSE	VVNSKEDIR	QMKAIDDLVK	62	266	9	10	5	3	66	268	3	43.937	FALSE	TRUE	FALSE	FALSE	Between	0	0.001
Scan: 27397 Run: 20210203_QExHFX3_RSLC10_DSSO_mainlib_rep1 P1_MTDKLTSLR P2_EGGNEKVILcmCDR 4 6	20210203_QExHFX3_RSLC10_DSSO_mainlib_rep1	27397	sg|P0A715|KDSA_ECOLI 2-dehydro-3-deoxyphosphooctonate aldolase OS=Escherichia coli (strain K12) GN=kdsA PE=1 SV=1			FALSE	sg|P0A870|TALB_ECOLI Transaldolase B OS=Escherichia coli (strain K12) GN=talB PE=1 SV=2	sg|P0A870|TALB_ECOLI Transaldolase B OS=Escherichia coli (strain K12) GN=talB PE=1 SV=2		FALSE	EGGNEKVILcmCDR	MTDKLTSLR	157	1	12	9	6	4	162	4	4	43.936	FALSE	TRUE	FALSE	FALSE	Between	0	0.001
Scan: 19960 Run: 20210203_QExHFX3_RSLC10_DSSO_mainlib_rep1 P1_VAVIKAVR P2_MQKQAELYR 5 3	20210203_QExHFX3_RSLC10_DSSO_mainlib_rep1	19960	sg|P0A7D7|PUR7_ECOLI Phosphoribosylaminoimidazole-succinocarboxamide synthase OS=Escherichia coli (strain K12) GN=purC PE=1 SV=1			FALSE	sg|P0A7K2|RL7_ECOLI 50S ribosomal protein L7/L12 OS=Escherichia coli (strain K12) GN=rplL PE=1 SV=2	sg|P0A7K2|RL7_ECOLI 50S ribosomal protein L7/L12 OS=Escherichia coli (strain K12) GN=rplL PE=1 SV=2		FALSE	MQKQAELYR	VAVIKAVR	1	67	9	8	3	5	3	71	3	43.936	FALSE	TRUE	FALSE	FALSE	Between	0	0.001
Scan: 24584 Run: 20210203_QExHFX3_RSLC10_DSSO_mainlib_rep1 P1_TSGEKHLR P2_QLGEDPWVAIAKR 5 12	20210203_QExHFX3_RSLC10_DSSO_mainlib_rep1	24584	sg|P0AG67|RS1_ECOLI 30S ribosomal protein S1 OS=Escherichia coli (strain K12) GN=rpsA PE=1 SV=1			FALSE	sg|P0A7N4|RL32_ECOLI 50S ribosomal protein L32 OS=Escherichia coli (strain K12) GN=rpmF PE=1 SV=2	sg|P0A7N4|RL32_ECOLI 50S ribosomal protein L32 OS=Escherichia coli (strain K12) GN=rpmF PE=1 SV=2		FALSE	QLGEDPWVAIAKR	TSGEKHLR	261	33	13	8	12	5	272	37	5	43.935	FALSE	TRUE	FALSE	FALSE	Between	0	0.001
Scan: 33942 Run: 20210203_QExHFX3_RSLC10_DSSO_mainlib_rep1 P1_IGVLVAAKGADEELVK P2_DVKFGNDAR 8 3	20210203_QExHFX3_RSLC10_DSSO_mainlib_rep1	33942	sg|P0A6P1|EFTS_ECOLI Elongation factor Ts OS=Escherichia coli (strain K12) GN=tsf PE=1 SV=2			FALSE	sg|P0A6F5|CH60_ECOLI 60 kDa chaperonin OS=Escherichia coli (strain K12) GN=groL PE=1 SV=2	sg|P0A6F5|CH60_ECOLI 60 kDa chaperonin OS=Escherichia coli (strain K12) GN=groL PE=1 SV=2		FALSE	IGVLVAAKGADEELVK	DVKFGNDAR	152	5	16	9	8	3	159	7	4	43.931	FALSE	TRUE	FALSE	FALSE	Between	0	0.001
Scan: 26954 Run: 20210203_QExHFX3_RSLC10_DSSO_mainlib_rep1 P1_VFQTHSPVVDSISVKR P2_EIAEKMVEGR 15 5	20210203_QExHFX3_RSLC10_DSSO_mainlib_rep1	26954	sg|P0A7K6|RL19_ECOLI 50S ribosomal protein L19 OS=Escherichia coli (strain K12) GN=rplS PE=1 SV=2			FALSE	sg|P0A6P1|EFTS_ECOLI Elongation factor Ts OS=Escherichia coli (strain K12) GN=tsf PE=1 SV=2	sg|P0A6P1|EFTS_ECOLI Elongation factor Ts OS=Escherichia coli (strain K12) GN=tsf PE=1 SV=2		FALSE	VFQTHSPVVDSISVKR	EIAEKMVEGR	73	210	16	10	15	5	87	214	4	43.93	FALSE	TRUE	FALSE	FALSE	Between	0	0.001
Scan: 14403 Run: 20210203_QExHFX3_RSLC10_DSSO_mainlib_rep1 P1_VVNSKEDIR P2_VVNSKEDIR 5 5	20210203_QExHFX3_RSLC10_DSSO_mainlib_rep1	14403	sg|P0A836|SUCC_ECOLI Succinyl-CoA ligase [ADP-forming] subunit beta OS=Escherichia coli (strain K12) GN=sucC PE=1 SV=1			FALSE	sg|P0A836|SUCC_ECOLI Succinyl-CoA ligase [ADP-forming] subunit beta OS=Escherichia coli (strain K12) GN=sucC PE=1 SV=1	sg|P0A836|SUCC_ECOLI Succinyl-CoA ligase [ADP-forming] subunit beta OS=Escherichia coli (strain K12) GN=sucC PE=1 SV=1		FALSE	VVNSKEDIR	VVNSKEDIR	62	62	9	9	5	5	66	66	3	43.929	FALSE	TRUE	FALSE	FALSE	Self	-0.004	0
Scan: 28799 Run: 20210203_QExHFX3_RSLC10_DSSO_mainlib_rep1 P1_oxMTDKLTSLR P2_LWDKETLEK 4 4	20210203_QExHFX3_RSLC10_DSSO_mainlib_rep1	28799	sg|P0A7D7|PUR7_ECOLI Phosphoribosylaminoimidazole-succinocarboxamide synthase OS=Escherichia coli (strain K12) GN=purC PE=1 SV=1			FALSE	sg|P0A870|TALB_ECOLI Transaldolase B OS=Escherichia coli (strain K12) GN=talB PE=1 SV=2	sg|P0A870|TALB_ECOLI Transaldolase B OS=Escherichia coli (strain K12) GN=talB PE=1 SV=2		FALSE	LWDKETLEK	oxMTDKLTSLR	200	1	9	9	4	4	203	4	4	43.927	FALSE	TRUE	FALSE	FALSE	Between	0	0.001
Scan: 12607 Run: 20210203_QExHFX3_RSLC10_DSSO_mainlib_rep1 P1_TSGEKHLR P2_AFNAKTDSIEK 5 5	20210203_QExHFX3_RSLC10_DSSO_mainlib_rep1	12607	sg|P0A7N4|RL32_ECOLI 50S ribosomal protein L32 OS=Escherichia coli (strain K12) GN=rpmF PE=1 SV=2			FALSE	sg|P0A7J7|RL11_ECOLI 50S ribosomal protein L11 OS=Escherichia coli (strain K12) GN=rplK PE=1 SV=2	sg|P0A7J7|RL11_ECOLI 50S ribosomal protein L11 OS=Escherichia coli (strain K12) GN=rplK PE=1 SV=2		FALSE	TSGEKHLR	AFNAKTDSIEK	33	41	8	11	5	5	37	45	5	43.926	FALSE	TRUE	FALSE	FALSE	Between	0	0.001
Scan: 21262 Run: 20210203_QExHFX3_RSLC10_DSSO_mainlib_rep1 P1_VKDLPGVR P2_SHPFYTGKLR 2 8	20210203_QExHFX3_RSLC10_DSSO_mainlib_rep1	21262	sg|P0A7N1|RL31B_ECOLI 50S ribosomal protein L31 type B OS=Escherichia coli (strain K12) GN=ykgM PE=1 SV=1			FALSE	sg|P0A7S3|RS12_ECOLI 30S ribosomal protein S12 OS=Escherichia coli (strain K12) GN=rpsL PE=1 SV=2	sg|P0A7S3|RS12_ECOLI 30S ribosomal protein S12 OS=Escherichia coli (strain K12) GN=rpsL PE=1 SV=2		FALSE	SHPFYTGKLR	VKDLPGVR	53	87	10	8	8	2	60	88	5	43.925	FALSE	TRUE	FALSE	FALSE	Between	0	0.001
Scan: 19193 Run: 20210203_QExHFX3_RSLC10_DSSO_mainlib_rep1 P1_VGFGYGKAR P2_TGAGMMDcmCKK 7 9	20210203_QExHFX3_RSLC10_DSSO_mainlib_rep1	19193	sg|P0A7W1|RS5_ECOLI 30S ribosomal protein S5 OS=Escherichia coli (strain K12) GN=rpsE PE=1 SV=2			FALSE	sg|P0A6P1|EFTS_ECOLI Elongation factor Ts OS=Escherichia coli (strain K12) GN=tsf PE=1 SV=2	sg|P0A6P1|EFTS_ECOLI Elongation factor Ts OS=Escherichia coli (strain K12) GN=tsf PE=1 SV=2		FALSE	VGFGYGKAR	TGAGMMDcmCKK	46	16	9	10	7	9	52	24	4	43.924	FALSE	TRUE	FALSE	FALSE	Between	0	0.001
Scan: 24170 Run: 20210203_QExHFX3_RSLC10_DSSO_mainlib_rep1 P1_DIDGHDAASIKR P2_DFLKHNPQNPSWADR 11 4	20210203_QExHFX3_RSLC10_DSSO_mainlib_rep1	24170	sg|P27302|TKT1_ECOLI Transketolase 1 OS=Escherichia coli (strain K12) GN=tktA PE=1 SV=5			FALSE	sg|P27302|TKT1_ECOLI Transketolase 1 OS=Escherichia coli (strain K12) GN=tktA PE=1 SV=5	sg|P27302|TKT1_ECOLI Transketolase 1 OS=Escherichia coli (strain K12) GN=tktA PE=1 SV=5		FALSE	DIDGHDAASIKR	DFLKHNPQNPSWADR	215	43	12	15	11	4	225	46	4	43.922	FALSE	TRUE	FALSE	FALSE	Self	-0.004	0
Scan: 31639 Run: 20210203_QExHFX3_RSLC10_DSSO_mainlib_rep1 P1_QAGELQEKLIAVNR P2_ESVLPKAVTAR 8 6	20210203_QExHFX3_RSLC10_DSSO_mainlib_rep1	31639	sg|P0A7W1|RS5_ECOLI 30S ribosomal protein S5 OS=Escherichia coli (strain K12) GN=rpsE PE=1 SV=2			FALSE	sg|P27302|TKT1_ECOLI Transketolase 1 OS=Escherichia coli (strain K12) GN=tktA PE=1 SV=5	sg|P27302|TKT1_ECOLI Transketolase 1 OS=Escherichia coli (strain K12) GN=tktA PE=1 SV=5		FALSE	QAGELQEKLIAVNR	ESVLPKAVTAR	7	598	14	11	8	6	14	603	3	43.922	FALSE	TRUE	FALSE	FALSE	Between	0	0.001
Scan: 16257 Run: 20210203_QExHFX3_RSLC10_DSSO_mainlib_rep1 P1_oxMAALMKQR P2_KAGNVAADGVIK 6 1	20210203_QExHFX3_RSLC10_DSSO_mainlib_rep1	16257	sg|P27302|TKT1_ECOLI Transketolase 1 OS=Escherichia coli (strain K12) GN=tktA PE=1 SV=5			FALSE	sg|P0A6P1|EFTS_ECOLI Elongation factor Ts OS=Escherichia coli (strain K12) GN=tsf PE=1 SV=2	sg|P0A6P1|EFTS_ECOLI Elongation factor Ts OS=Escherichia coli (strain K12) GN=tsf PE=1 SV=2		FALSE	oxMAALMKQR	KAGNVAADGVIK	447	52	8	12	6	1	452	52	3	43.921	FALSE	TRUE	FALSE	FALSE	Between	0	0.001
Scan: 33238 Run: 20210203_QExHFX3_RSLC10_DSSO_mainlib_rep1 P1_VVEPLITLAKTDSVANR P2_LQANPAKIASR 10 7	20210203_QExHFX3_RSLC10_DSSO_mainlib_rep1	33238	sg|P0AG44|RL17_ECOLI 50S ribosomal protein L17 OS=Escherichia coli (strain K12) GN=rplQ PE=1 SV=1			FALSE	sg|P27302|TKT1_ECOLI Transketolase 1 OS=Escherichia coli (strain K12) GN=tktA PE=1 SV=5	sg|P27302|TKT1_ECOLI Transketolase 1 OS=Escherichia coli (strain K12) GN=tktA PE=1 SV=5		FALSE	VVEPLITLAKTDSVANR	LQANPAKIASR	47	348	17	11	10	7	56	354	3	43.919	FALSE	TRUE	FALSE	FALSE	Between	0	0.001
Scan: 27459 Run: 20210203_QExHFX3_RSLC10_DSSO_mainlib_rep1 P1_MAVQQNKPTR P2_ATIDGLENMNSPEMVAAKR 7 18	20210203_QExHFX3_RSLC10_DSSO_mainlib_rep1	27459	sg|P0A7W1|RS5_ECOLI 30S ribosomal protein S5 OS=Escherichia coli (strain K12) GN=rpsE PE=1 SV=2			FALSE	sg|P0A7N4|RL32_ECOLI 50S ribosomal protein L32 OS=Escherichia coli (strain K12) GN=rpmF PE=1 SV=2	sg|P0A7N4|RL32_ECOLI 50S ribosomal protein L32 OS=Escherichia coli (strain K12) GN=rpmF PE=1 SV=2		FALSE	ATIDGLENMNSPEMVAAKR	MAVQQNKPTR	139	1	19	10	18	7	156	7	4	43.919	FALSE	TRUE	FALSE	FALSE	Between	0	0.001
Scan: 10468 Run: 20210203_QExHFX3_RSLC10_DSSO_mainlib_rep1 P1_TSGEKHLR P2_KISNGEGVER 5 1	20210203_QExHFX3_RSLC10_DSSO_mainlib_rep1	10468	sg|P0A7N4|RL32_ECOLI 50S ribosomal protein L32 OS=Escherichia coli (strain K12) GN=rpmF PE=1 SV=2			FALSE	sg|P0A7K6|RL19_ECOLI 50S ribosomal protein L19 OS=Escherichia coli (strain K12) GN=rplS PE=1 SV=2	sg|P0A7K6|RL19_ECOLI 50S ribosomal protein L19 OS=Escherichia coli (strain K12) GN=rplS PE=1 SV=2		FALSE	TSGEKHLR	KISNGEGVER	33	63	8	10	5	1	37	63	4	43.918	FALSE	TRUE	FALSE	FALSE	Between	0	0.001
Scan: 24426 Run: 20210203_QExHFX3_RSLC10_DSSO_mainlib_rep1 P1_YPEGTKLTGR P2_VFQTHSPVVDSISVKR 6 15	20210203_QExHFX3_RSLC10_DSSO_mainlib_rep1	24426	sg|P0A7K6|RL19_ECOLI 50S ribosomal protein L19 OS=Escherichia coli (strain K12) GN=rplS PE=1 SV=2			FALSE	sg|P0AG67|RS1_ECOLI 30S ribosomal protein S1 OS=Escherichia coli (strain K12) GN=rpsA PE=1 SV=1	sg|P0AG67|RS1_ECOLI 30S ribosomal protein S1 OS=Escherichia coli (strain K12) GN=rpsA PE=1 SV=1		FALSE	VFQTHSPVVDSISVKR	YPEGTKLTGR	73	274	16	10	15	6	87	279	5	43.917	FALSE	TRUE	FALSE	FALSE	Between	0	0.001
Scan: 26891 Run: 20210203_QExHFX3_RSLC10_DSSO_mainlib_rep1 P1_LSYDTEASIAKAK P2_ESVLPKAVTAR 11 6	20210203_QExHFX3_RSLC10_DSSO_mainlib_rep1	26891	sg|P0A870|TALB_ECOLI Transaldolase B OS=Escherichia coli (strain K12) GN=talB PE=1 SV=2			FALSE	sg|P27302|TKT1_ECOLI Transketolase 1 OS=Escherichia coli (strain K12) GN=tktA PE=1 SV=5	sg|P27302|TKT1_ECOLI Transketolase 1 OS=Escherichia coli (strain K12) GN=tktA PE=1 SV=5		FALSE	LSYDTEASIAKAK	ESVLPKAVTAR	101	598	13	11	11	6	111	603	3	43.915	FALSE	TRUE	FALSE	FALSE	Between	0	0.001
Scan: 14938 Run: 20210203_QExHFX3_RSLC10_DSSO_mainlib_rep1 P1_TGAGMoxMDcmCKK P2_KAGFVTR 9 1	20210203_QExHFX3_RSLC10_DSSO_mainlib_rep1	14938	sg|P0A6P1|EFTS_ECOLI Elongation factor Ts OS=Escherichia coli (strain K12) GN=tsf PE=1 SV=2			FALSE	sg|P0A7X3|RS9_ECOLI 30S ribosomal protein S9 OS=Escherichia coli (strain K12) GN=rpsI PE=1 SV=2	sg|P0A7X3|RS9_ECOLI 30S ribosomal protein S9 OS=Escherichia coli (strain K12) GN=rpsI PE=1 SV=2		FALSE	TGAGMoxMDcmCKK	KAGFVTR	16	100	10	7	9	1	24	100	4	43.905	FALSE	TRUE	FALSE	FALSE	Between	0	0.001
Scan: 30139 Run: 20210203_QExHFX3_RSLC10_DSSO_mainlib_rep1 P1_EVPAAIQKAMEK P2_EIAEKMVEGR 8 5	20210203_QExHFX3_RSLC10_DSSO_mainlib_rep1	30139	sg|P0A7W1|RS5_ECOLI 30S ribosomal protein S5 OS=Escherichia coli (strain K12) GN=rpsE PE=1 SV=2			FALSE	sg|P0A6P1|EFTS_ECOLI Elongation factor Ts OS=Escherichia coli (strain K12) GN=tsf PE=1 SV=2	sg|P0A6P1|EFTS_ECOLI Elongation factor Ts OS=Escherichia coli (strain K12) GN=tsf PE=1 SV=2		FALSE	EVPAAIQKAMEK	EIAEKMVEGR	55	210	12	10	8	5	62	214	3	43.905	FALSE	TRUE	FALSE	FALSE	Between	0	0.001
Scan: 8917 Run: 20210203_QExHFX3_RSLC10_DSSO_mainlib_rep1 P1_SHALNATKR P2_MAVQQNKPTR 8 7	20210203_QExHFX3_RSLC10_DSSO_mainlib_rep1	8917	sg|P0A7N4|RL32_ECOLI 50S ribosomal protein L32 OS=Escherichia coli (strain K12) GN=rpmF PE=1 SV=2			FALSE	sg|P0A7M2|RL28_ECOLI 50S ribosomal protein L28 OS=Escherichia coli (strain K12) GN=rpmB PE=1 SV=2	sg|P0A7M2|RL28_ECOLI 50S ribosomal protein L28 OS=Escherichia coli (strain K12) GN=rpmB PE=1 SV=2		FALSE	MAVQQNKPTR	SHALNATKR	1	19	10	9	7	8	7	26	4	43.905	FALSE	TRUE	FALSE	FALSE	Between	0	0.001
Scan: 19408 Run: 20210203_QExHFX3_RSLC10_DSSO_mainlib_rep1 P1_VVNSKEDIR P2_EAEKYANPIPSR 5 4	20210203_QExHFX3_RSLC10_DSSO_mainlib_rep1	19408	sg|P21499|RNR_ECOLI Ribonuclease R OS=Escherichia coli (strain K12) GN=rnr PE=1 SV=2			FALSE	sg|P0A836|SUCC_ECOLI Succinyl-CoA ligase [ADP-forming] subunit beta OS=Escherichia coli (strain K12) GN=sucC PE=1 SV=1	sg|P0A836|SUCC_ECOLI Succinyl-CoA ligase [ADP-forming] subunit beta OS=Escherichia coli (strain K12) GN=sucC PE=1 SV=1		FALSE	EAEKYANPIPSR	VVNSKEDIR	10	62	12	9	4	5	13	66	4	43.903	FALSE	TRUE	FALSE	FALSE	Between	0	0.001
Scan: 27658 Run: 20210203_QExHFX3_RSLC10_DSSO_mainlib_rep1 P1_VKDLPGVR P2_EFIAKLQANPAK 2 5	20210203_QExHFX3_RSLC10_DSSO_mainlib_rep1	27658	sg|P27302|TKT1_ECOLI Transketolase 1 OS=Escherichia coli (strain K12) GN=tktA PE=1 SV=5			FALSE	sg|P0A7S3|RS12_ECOLI 30S ribosomal protein S12 OS=Escherichia coli (strain K12) GN=rpsL PE=1 SV=2	sg|P0A7S3|RS12_ECOLI 30S ribosomal protein S12 OS=Escherichia coli (strain K12) GN=rpsL PE=1 SV=2		FALSE	EFIAKLQANPAK	VKDLPGVR	343	87	12	8	5	2	347	88	3	43.902	FALSE	TRUE	FALSE	FALSE	Between	0	0.001
Scan: 19423 Run: 20210203_QExHFX3_RSLC10_DSSO_mainlib_rep1 P1_VVNSKEDIR P2_EAEKYANPIPSR 5 4	20210203_QExHFX3_RSLC10_DSSO_mainlib_rep1	19423	sg|P21499|RNR_ECOLI Ribonuclease R OS=Escherichia coli (strain K12) GN=rnr PE=1 SV=2			FALSE	sg|P0A836|SUCC_ECOLI Succinyl-CoA ligase [ADP-forming] subunit beta OS=Escherichia coli (strain K12) GN=sucC PE=1 SV=1	sg|P0A836|SUCC_ECOLI Succinyl-CoA ligase [ADP-forming] subunit beta OS=Escherichia coli (strain K12) GN=sucC PE=1 SV=1		FALSE	EAEKYANPIPSR	VVNSKEDIR	10	62	12	9	4	5	13	66	3	43.901	FALSE	TRUE	FALSE	FALSE	Between	0	0.001
Scan: 28605 Run: 20210203_QExHFX3_RSLC10_DSSO_mainlib_rep1 P1_VVSMPSTDAFDKQDAAYR P2_TIKITQTR 12 3	20210203_QExHFX3_RSLC10_DSSO_mainlib_rep1	28605	sg|P27302|TKT1_ECOLI Transketolase 1 OS=Escherichia coli (strain K12) GN=tktA PE=1 SV=5			FALSE	sg|P0AG51|RL30_ECOLI 50S ribosomal protein L30 OS=Escherichia coli (strain K12) GN=rpmD PE=1 SV=2	sg|P0AG51|RL30_ECOLI 50S ribosomal protein L30 OS=Escherichia coli (strain K12) GN=rpmD PE=1 SV=2		FALSE	VVSMPSTDAFDKQDAAYR	TIKITQTR	580	4	18	8	12	3	591	6	4	43.899	FALSE	TRUE	FALSE	FALSE	Between	0	0.001
Scan: 21177 Run: 20210203_QExHFX3_RSLC10_DSSO_mainlib_rep1 P1_oxMKGEMPSDFDAK P2_KAGNVAADGVIK 2 1	20210203_QExHFX3_RSLC10_DSSO_mainlib_rep1	21177	sg|P0A6P1|EFTS_ECOLI Elongation factor Ts OS=Escherichia coli (strain K12) GN=tsf PE=1 SV=2			FALSE	sg|P27302|TKT1_ECOLI Transketolase 1 OS=Escherichia coli (strain K12) GN=tktA PE=1 SV=5	sg|P27302|TKT1_ECOLI Transketolase 1 OS=Escherichia coli (strain K12) GN=tktA PE=1 SV=5		FALSE	KAGNVAADGVIK	oxMKGEMPSDFDAK	52	329	12	12	1	2	52	330	4	43.899	FALSE	TRUE	FALSE	FALSE	Between	0	0.001
Scan: 13670 Run: 20210203_QExHFX3_RSLC10_DSSO_mainlib_rep1 P1_HVVKVVNPELHK P2_ASFDKANR 4 5	20210203_QExHFX3_RSLC10_DSSO_mainlib_rep1	13670	sg|P60422|RL2_ECOLI 50S ribosomal protein L2 OS=Escherichia coli (strain K12) GN=rplB PE=1 SV=2			FALSE	sg|P0A715|KDSA_ECOLI 2-dehydro-3-deoxyphosphooctonate aldolase OS=Escherichia coli (strain K12) GN=kdsA PE=1 SV=1	sg|P0A715|KDSA_ECOLI 2-dehydro-3-deoxyphosphooctonate aldolase OS=Escherichia coli (strain K12) GN=kdsA PE=1 SV=1		FALSE	HVVKVVNPELHK	ASFDKANR	15	56	12	8	4	5	18	60	4	43.899	FALSE	TRUE	FALSE	FALSE	Between	0	0.001
Scan: 13297 Run: 20210203_QExHFX3_RSLC10_DSSO_mainlib_rep1 P1_TIKITQTR P2_KISNGEGVER 3 1	20210203_QExHFX3_RSLC10_DSSO_mainlib_rep1	13297	sg|P0A7K6|RL19_ECOLI 50S ribosomal protein L19 OS=Escherichia coli (strain K12) GN=rplS PE=1 SV=2			FALSE	sg|P0AG51|RL30_ECOLI 50S ribosomal protein L30 OS=Escherichia coli (strain K12) GN=rpmD PE=1 SV=2	sg|P0AG51|RL30_ECOLI 50S ribosomal protein L30 OS=Escherichia coli (strain K12) GN=rpmD PE=1 SV=2		FALSE	KISNGEGVER	TIKITQTR	63	4	10	8	1	3	63	6	4	43.899	FALSE	TRUE	FALSE	FALSE	Between	0	0.001
Scan: 28507 Run: 20210203_QExHFX3_RSLC10_DSSO_mainlib_rep1 P1_QAGELQEKLIAVNR P2_MQKQAELYR 8 3	20210203_QExHFX3_RSLC10_DSSO_mainlib_rep1	28507	sg|P0A7W1|RS5_ECOLI 30S ribosomal protein S5 OS=Escherichia coli (strain K12) GN=rpsE PE=1 SV=2			FALSE	sg|P0A7D7|PUR7_ECOLI Phosphoribosylaminoimidazole-succinocarboxamide synthase OS=Escherichia coli (strain K12) GN=purC PE=1 SV=1	sg|P0A7D7|PUR7_ECOLI Phosphoribosylaminoimidazole-succinocarboxamide synthase OS=Escherichia coli (strain K12) GN=purC PE=1 SV=1		FALSE	QAGELQEKLIAVNR	MQKQAELYR	7	1	14	9	8	3	14	3	4	43.899	FALSE	TRUE	FALSE	FALSE	Between	0	0.001
Scan: 19118 Run: 20210203_QExHFX3_RSLC10_DSSO_mainlib_rep1 P1_MKGEMPSDFDAK P2_KISNGEGVER 2 1	20210203_QExHFX3_RSLC10_DSSO_mainlib_rep1	19118	sg|P27302|TKT1_ECOLI Transketolase 1 OS=Escherichia coli (strain K12) GN=tktA PE=1 SV=5			FALSE	sg|P0A7K6|RL19_ECOLI 50S ribosomal protein L19 OS=Escherichia coli (strain K12) GN=rplS PE=1 SV=2	sg|P0A7K6|RL19_ECOLI 50S ribosomal protein L19 OS=Escherichia coli (strain K12) GN=rplS PE=1 SV=2		FALSE	MKGEMPSDFDAK	KISNGEGVER	329	63	12	10	2	1	330	63	3	43.898	FALSE	TRUE	FALSE	FALSE	Between	0	0.001
Scan: 23426 Run: 20210203_QExHFX3_RSLC10_DSSO_mainlib_rep1 P1_VVNSKEDIR P2_LWDKETLEK 5 4	20210203_QExHFX3_RSLC10_DSSO_mainlib_rep1	23426	sg|P0A836|SUCC_ECOLI Succinyl-CoA ligase [ADP-forming] subunit beta OS=Escherichia coli (strain K12) GN=sucC PE=1 SV=1			FALSE	sg|P0A7D7|PUR7_ECOLI Phosphoribosylaminoimidazole-succinocarboxamide synthase OS=Escherichia coli (strain K12) GN=purC PE=1 SV=1	sg|P0A7D7|PUR7_ECOLI Phosphoribosylaminoimidazole-succinocarboxamide synthase OS=Escherichia coli (strain K12) GN=purC PE=1 SV=1		FALSE	VVNSKEDIR	LWDKETLEK	62	200	9	9	5	4	66	203	4	43.897	FALSE	TRUE	FALSE	FALSE	Between	0	0.001
Scan: 20870 Run: 20210203_QExHFX3_RSLC10_DSSO_mainlib_rep1 P1_VVNSKEDIR P2_LSYDTEASIAKAK 5 11	20210203_QExHFX3_RSLC10_DSSO_mainlib_rep1	20870	sg|P0A870|TALB_ECOLI Transaldolase B OS=Escherichia coli (strain K12) GN=talB PE=1 SV=2			FALSE	sg|P0A836|SUCC_ECOLI Succinyl-CoA ligase [ADP-forming] subunit beta OS=Escherichia coli (strain K12) GN=sucC PE=1 SV=1	sg|P0A836|SUCC_ECOLI Succinyl-CoA ligase [ADP-forming] subunit beta OS=Escherichia coli (strain K12) GN=sucC PE=1 SV=1		FALSE	LSYDTEASIAKAK	VVNSKEDIR	101	62	13	9	11	5	111	66	3	43.897	FALSE	TRUE	FALSE	FALSE	Between	0	0.001
Scan: 29273 Run: 20210203_QExHFX3_RSLC10_DSSO_mainlib_rep1 P1_KLQLVGVGYR P2_GLSAKSFDGR 1 5	20210203_QExHFX3_RSLC10_DSSO_mainlib_rep1	29273	sg|P62399|RL5_ECOLI 50S ribosomal protein L5 OS=Escherichia coli (strain K12) GN=rplE PE=1 SV=2			FALSE	sg|P0AG55|RL6_ECOLI 50S ribosomal protein L6 OS=Escherichia coli (strain K12) GN=rplF PE=1 SV=2	sg|P0AG55|RL6_ECOLI 50S ribosomal protein L6 OS=Escherichia coli (strain K12) GN=rplF PE=1 SV=2		FALSE	GLSAKSFDGR	KLQLVGVGYR	116	86	10	10	5	1	120	86	3	43.895	FALSE	TRUE	FALSE	FALSE	Between	0	0.001
Scan: 17908 Run: 20210203_QExHFX3_RSLC10_DSSO_mainlib_rep1 P1_SGAIKAAK P2_LSYDTEASIAKAK 5 11	20210203_QExHFX3_RSLC10_DSSO_mainlib_rep1	17908	sg|P0A870|TALB_ECOLI Transaldolase B OS=Escherichia coli (strain K12) GN=talB PE=1 SV=2			FALSE	sg|P0A6P1|EFTS_ECOLI Elongation factor Ts OS=Escherichia coli (strain K12) GN=tsf PE=1 SV=2	sg|P0A6P1|EFTS_ECOLI Elongation factor Ts OS=Escherichia coli (strain K12) GN=tsf PE=1 SV=2		FALSE	LSYDTEASIAKAK	SGAIKAAK	101	44	13	8	11	5	111	48	3	43.894	FALSE	TRUE	FALSE	FALSE	Between	0	0.001
Scan: 20711 Run: 20210203_QExHFX3_RSLC10_DSSO_mainlib_rep1 P1_VAKSNVPALEAcmCPQK P2_TIKITQTR 3 3	20210203_QExHFX3_RSLC10_DSSO_mainlib_rep1	20711	sg|P0A7S3|RS12_ECOLI 30S ribosomal protein S12 OS=Escherichia coli (strain K12) GN=rpsL PE=1 SV=2			FALSE	sg|P0AG51|RL30_ECOLI 50S ribosomal protein L30 OS=Escherichia coli (strain K12) GN=rpmD PE=1 SV=2	sg|P0AG51|RL30_ECOLI 50S ribosomal protein L30 OS=Escherichia coli (strain K12) GN=rpmD PE=1 SV=2		FALSE	VAKSNVPALEAcmCPQK	TIKITQTR	16	4	15	8	3	3	18	6	4	43.893	FALSE	TRUE	FALSE	FALSE	Between	0	0.001
Scan: 16354 Run: 20210203_QExHFX3_RSLC10_DSSO_mainlib_rep1 P1_TGAGMMDcmCKK P2_KAGNVAADGVIK 9 1	20210203_QExHFX3_RSLC10_DSSO_mainlib_rep1	16354	sg|P0A6P1|EFTS_ECOLI Elongation factor Ts OS=Escherichia coli (strain K12) GN=tsf PE=1 SV=2			FALSE	sg|P0A6P1|EFTS_ECOLI Elongation factor Ts OS=Escherichia coli (strain K12) GN=tsf PE=1 SV=2	sg|P0A6P1|EFTS_ECOLI Elongation factor Ts OS=Escherichia coli (strain K12) GN=tsf PE=1 SV=2		FALSE	TGAGMMDcmCKK	KAGNVAADGVIK	16	52	10	12	9	1	24	52	4	43.891	FALSE	TRUE	FALSE	FALSE	Self	-0.004	0
Scan: 27647 Run: 20210203_QExHFX3_RSLC10_DSSO_mainlib_rep1 P1_VKDLPGVR P2_EFIAKLQANPAK 2 5	20210203_QExHFX3_RSLC10_DSSO_mainlib_rep1	27647	sg|P27302|TKT1_ECOLI Transketolase 1 OS=Escherichia coli (strain K12) GN=tktA PE=1 SV=5			FALSE	sg|P0A7S3|RS12_ECOLI 30S ribosomal protein S12 OS=Escherichia coli (strain K12) GN=rpsL PE=1 SV=2	sg|P0A7S3|RS12_ECOLI 30S ribosomal protein S12 OS=Escherichia coli (strain K12) GN=rpsL PE=1 SV=2		FALSE	EFIAKLQANPAK	VKDLPGVR	343	87	12	8	5	2	347	88	4	43.891	FALSE	TRUE	FALSE	FALSE	Between	0	0.001
Scan: 15642 Run: 20210203_QExHFX3_RSLC10_DSSO_mainlib_rep1 P1_KAGFVTR P2_KAGFVTR 1 1	20210203_QExHFX3_RSLC10_DSSO_mainlib_rep1	15642	sg|P0A7X3|RS9_ECOLI 30S ribosomal protein S9 OS=Escherichia coli (strain K12) GN=rpsI PE=1 SV=2			FALSE	sg|P0A7X3|RS9_ECOLI 30S ribosomal protein S9 OS=Escherichia coli (strain K12) GN=rpsI PE=1 SV=2	sg|P0A7X3|RS9_ECOLI 30S ribosomal protein S9 OS=Escherichia coli (strain K12) GN=rpsI PE=1 SV=2		FALSE	KAGFVTR	KAGFVTR	100	100	7	7	1	1	100	100	4	43.886	FALSE	TRUE	FALSE	FALSE	Self	-0.004	0
Scan: 24886 Run: 20210203_QExHFX3_RSLC10_DSSO_mainlib_rep1 P1_VAVIKAVR P2_QoxMKAIDDLVK 5 3	20210203_QExHFX3_RSLC10_DSSO_mainlib_rep1	24886	sg|P0A7K2|RL7_ECOLI 50S ribosomal protein L7/L12 OS=Escherichia coli (strain K12) GN=rplL PE=1 SV=2			FALSE	sg|P0A715|KDSA_ECOLI 2-dehydro-3-deoxyphosphooctonate aldolase OS=Escherichia coli (strain K12) GN=kdsA PE=1 SV=1	sg|P0A715|KDSA_ECOLI 2-dehydro-3-deoxyphosphooctonate aldolase OS=Escherichia coli (strain K12) GN=kdsA PE=1 SV=1		FALSE	VAVIKAVR	QoxMKAIDDLVK	67	266	8	10	5	3	71	268	4	43.886	FALSE	TRUE	FALSE	FALSE	Between	0	0.001
Scan: 13761 Run: 20210203_QExHFX3_RSLC10_DSSO_mainlib_rep1 P1_ASFDKANR P2_ASFDKANR 5 5	20210203_QExHFX3_RSLC10_DSSO_mainlib_rep1	13761	sg|P0A715|KDSA_ECOLI 2-dehydro-3-deoxyphosphooctonate aldolase OS=Escherichia coli (strain K12) GN=kdsA PE=1 SV=1			FALSE	sg|P0A715|KDSA_ECOLI 2-dehydro-3-deoxyphosphooctonate aldolase OS=Escherichia coli (strain K12) GN=kdsA PE=1 SV=1	sg|P0A715|KDSA_ECOLI 2-dehydro-3-deoxyphosphooctonate aldolase OS=Escherichia coli (strain K12) GN=kdsA PE=1 SV=1		FALSE	ASFDKANR	ASFDKANR	56	56	8	8	5	5	60	60	4	43.884	FALSE	TRUE	FALSE	FALSE	Self	-0.004	0
Scan: 16040 Run: 20210203_QExHFX3_RSLC10_DSSO_mainlib_rep1 P1_oxMAVQQNKPTR P2_EGGNEKVILcmCDR 7 6	20210203_QExHFX3_RSLC10_DSSO_mainlib_rep1	16040	sg|P0A715|KDSA_ECOLI 2-dehydro-3-deoxyphosphooctonate aldolase OS=Escherichia coli (strain K12) GN=kdsA PE=1 SV=1			FALSE	sg|P0A7N4|RL32_ECOLI 50S ribosomal protein L32 OS=Escherichia coli (strain K12) GN=rpmF PE=1 SV=2	sg|P0A7N4|RL32_ECOLI 50S ribosomal protein L32 OS=Escherichia coli (strain K12) GN=rpmF PE=1 SV=2		FALSE	EGGNEKVILcmCDR	oxMAVQQNKPTR	157	1	12	10	6	7	162	7	4	43.884	FALSE	TRUE	FALSE	FALSE	Between	0	0.001
Scan: 34725 Run: 20210203_QExHFX3_RSLC10_DSSO_mainlib_rep1 P1_MTDKLTSLR P2_DYSKYLNIR 4 4	20210203_QExHFX3_RSLC10_DSSO_mainlib_rep1	34725	sg|P0A870|TALB_ECOLI Transaldolase B OS=Escherichia coli (strain K12) GN=talB PE=1 SV=2			FALSE	sg|P25888|RHLE_ECOLI ATP-dependent RNA helicase RhlE OS=Escherichia coli (strain K12) GN=rhlE PE=1 SV=3	sg|P25888|RHLE_ECOLI ATP-dependent RNA helicase RhlE OS=Escherichia coli (strain K12) GN=rhlE PE=1 SV=3		FALSE	MTDKLTSLR	DYSKYLNIR	1	97	9	9	4	4	4	100	4	43.881	FALSE	TRUE	FALSE	FALSE	Between	0	0.001
Scan: 21318 Run: 20210203_QExHFX3_RSLC10_DSSO_mainlib_rep1 P1_KAGNVAADGVIK P2_EAEKYANPIPSR 1 4	20210203_QExHFX3_RSLC10_DSSO_mainlib_rep1	21318	sg|P21499|RNR_ECOLI Ribonuclease R OS=Escherichia coli (strain K12) GN=rnr PE=1 SV=2			FALSE	sg|P0A6P1|EFTS_ECOLI Elongation factor Ts OS=Escherichia coli (strain K12) GN=tsf PE=1 SV=2	sg|P0A6P1|EFTS_ECOLI Elongation factor Ts OS=Escherichia coli (strain K12) GN=tsf PE=1 SV=2		FALSE	EAEKYANPIPSR	KAGNVAADGVIK	10	52	12	12	4	1	13	52	3	43.88	FALSE	TRUE	FALSE	FALSE	Between	0	0.001
Scan: 15119 Run: 20210203_QExHFX3_RSLC10_DSSO_mainlib_rep1 P1_TGAGMMDcmCKK P2_KAGFVTR 9 1	20210203_QExHFX3_RSLC10_DSSO_mainlib_rep1	15119	sg|P0A6P1|EFTS_ECOLI Elongation factor Ts OS=Escherichia coli (strain K12) GN=tsf PE=1 SV=2			FALSE	sg|P0A7X3|RS9_ECOLI 30S ribosomal protein S9 OS=Escherichia coli (strain K12) GN=rpsI PE=1 SV=2	sg|P0A7X3|RS9_ECOLI 30S ribosomal protein S9 OS=Escherichia coli (strain K12) GN=rpsI PE=1 SV=2		FALSE	TGAGMMDcmCKK	KAGFVTR	16	100	10	7	9	1	24	100	4	43.879	FALSE	TRUE	FALSE	FALSE	Between	0	0.001
Scan: 3151 Run: 20210203_QExHFX3_RSLC10_DSSO_mainlib_rep1 P1_TSGEKHLR P2_KSSAAR 5 1	20210203_QExHFX3_RSLC10_DSSO_mainlib_rep1	3151	sg|P0A7N4|RL32_ECOLI 50S ribosomal protein L32 OS=Escherichia coli (strain K12) GN=rpmF PE=1 SV=2			FALSE	sg|P0A7X3|RS9_ECOLI 30S ribosomal protein S9 OS=Escherichia coli (strain K12) GN=rpsI PE=1 SV=2	sg|P0A7X3|RS9_ECOLI 30S ribosomal protein S9 OS=Escherichia coli (strain K12) GN=rpsI PE=1 SV=2		FALSE	TSGEKHLR	KSSAAR	33	13	8	6	5	1	37	13	4	43.878	FALSE	TRUE	FALSE	FALSE	Between	0	0.001
Scan: 11731 Run: 20210203_QExHFX3_RSLC10_DSSO_mainlib_rep1 P1_SHALNATKR P2_DIDGHDAASIKR 8 11	20210203_QExHFX3_RSLC10_DSSO_mainlib_rep1	11731	sg|P27302|TKT1_ECOLI Transketolase 1 OS=Escherichia coli (strain K12) GN=tktA PE=1 SV=5			FALSE	sg|P0A7M2|RL28_ECOLI 50S ribosomal protein L28 OS=Escherichia coli (strain K12) GN=rpmB PE=1 SV=2	sg|P0A7M2|RL28_ECOLI 50S ribosomal protein L28 OS=Escherichia coli (strain K12) GN=rpmB PE=1 SV=2		FALSE	DIDGHDAASIKR	SHALNATKR	215	19	12	9	11	8	225	26	4	43.878	FALSE	TRUE	FALSE	FALSE	Between	0	0.001
Scan: 9221 Run: 20210203_QExHFX3_RSLC10_DSSO_mainlib_rep1 P1_KDIHPK P2_IGSTIKTDR 1 6	20210203_QExHFX3_RSLC10_DSSO_mainlib_rep1	9221	sg|P0A7N1|RL31B_ECOLI 50S ribosomal protein L31 type B OS=Escherichia coli (strain K12) GN=ykgM PE=1 SV=1			FALSE	sg|P0A7M9|RL31_ECOLI 50S ribosomal protein L31 OS=Escherichia coli (strain K12) GN=rpmE PE=1 SV=1	sg|P0A7M9|RL31_ECOLI 50S ribosomal protein L31 OS=Escherichia coli (strain K12) GN=rpmE PE=1 SV=1		FALSE	IGSTIKTDR	KDIHPK	25	3	9	6	6	1	30	3	5	43.876	FALSE	TRUE	FALSE	FALSE	Between	0	0.001
Scan: 27418 Run: 20210203_QExHFX3_RSLC10_DSSO_mainlib_rep1 P1_MTDKLTSLR P2_EGGNEKVILcmCDR 4 6	20210203_QExHFX3_RSLC10_DSSO_mainlib_rep1	27418	sg|P0A870|TALB_ECOLI Transaldolase B OS=Escherichia coli (strain K12) GN=talB PE=1 SV=2			FALSE	sg|P0A715|KDSA_ECOLI 2-dehydro-3-deoxyphosphooctonate aldolase OS=Escherichia coli (strain K12) GN=kdsA PE=1 SV=1	sg|P0A715|KDSA_ECOLI 2-dehydro-3-deoxyphosphooctonate aldolase OS=Escherichia coli (strain K12) GN=kdsA PE=1 SV=1		FALSE	MTDKLTSLR	EGGNEKVILcmCDR	1	157	9	12	4	6	4	162	3	43.874	FALSE	TRUE	FALSE	FALSE	Between	0	0.001
Scan: 18865 Run: 20210203_QExHFX3_RSLC10_DSSO_mainlib_rep1 P1_VAVIKAVR P2_TIKITQTR 5 3	20210203_QExHFX3_RSLC10_DSSO_mainlib_rep1	18865	sg|P0A7K2|RL7_ECOLI 50S ribosomal protein L7/L12 OS=Escherichia coli (strain K12) GN=rplL PE=1 SV=2			FALSE	sg|P0AG51|RL30_ECOLI 50S ribosomal protein L30 OS=Escherichia coli (strain K12) GN=rpmD PE=1 SV=2	sg|P0AG51|RL30_ECOLI 50S ribosomal protein L30 OS=Escherichia coli (strain K12) GN=rpmD PE=1 SV=2		FALSE	VAVIKAVR	TIKITQTR	67	4	8	8	5	3	71	6	4	43.873	FALSE	TRUE	FALSE	FALSE	Between	0	0.001
Scan: 10604 Run: 20210203_QExHFX3_RSLC10_DSSO_mainlib_rep1 P1_VSAKGMR P2_VSAKGMR 4 4	20210203_QExHFX3_RSLC10_DSSO_mainlib_rep1	10604	sg|P0A7M2|RL28_ECOLI 50S ribosomal protein L28 OS=Escherichia coli (strain K12) GN=rpmB PE=1 SV=2			FALSE	sg|P0A7M2|RL28_ECOLI 50S ribosomal protein L28 OS=Escherichia coli (strain K12) GN=rpmB PE=1 SV=2	sg|P0A7M2|RL28_ECOLI 50S ribosomal protein L28 OS=Escherichia coli (strain K12) GN=rpmB PE=1 SV=2		FALSE	VSAKGMR	VSAKGMR	51	51	7	7	4	4	54	54	4	43.871	FALSE	TRUE	FALSE	FALSE	Self	-0.004	0
Scan: 35565 Run: 20210203_QExHFX3_RSLC10_DSSO_mainlib_rep1 P1_oxMAEITASLVKELR P2_DAAAAVGKAVAER 10 8	20210203_QExHFX3_RSLC10_DSSO_mainlib_rep1	35565	sg|P0C018|RL18_ECOLI 50S ribosomal protein L18 OS=Escherichia coli (strain K12) GN=rplR PE=1 SV=1			FALSE	sg|P0A6P1|EFTS_ECOLI Elongation factor Ts OS=Escherichia coli (strain K12) GN=tsf PE=1 SV=2	sg|P0A6P1|EFTS_ECOLI Elongation factor Ts OS=Escherichia coli (strain K12) GN=tsf PE=1 SV=2		FALSE	DAAAAVGKAVAER	oxMAEITASLVKELR	69	1	13	13	8	10	76	10	4	43.871	FALSE	TRUE	FALSE	FALSE	Between	0	0.001
Scan: 24059 Run: 20210203_QExHFX3_RSLC10_DSSO_mainlib_rep1 P1_VAVIKAVR P2_LSYDTEASIAKAK 5 11	20210203_QExHFX3_RSLC10_DSSO_mainlib_rep1	24059	sg|P0A870|TALB_ECOLI Transaldolase B OS=Escherichia coli (strain K12) GN=talB PE=1 SV=2			FALSE	sg|P0A7K2|RL7_ECOLI 50S ribosomal protein L7/L12 OS=Escherichia coli (strain K12) GN=rplL PE=1 SV=2	sg|P0A7K2|RL7_ECOLI 50S ribosomal protein L7/L12 OS=Escherichia coli (strain K12) GN=rplL PE=1 SV=2		FALSE	LSYDTEASIAKAK	VAVIKAVR	101	67	13	8	11	5	111	71	4	43.869	FALSE	TRUE	FALSE	FALSE	Between	0	0.001
Scan: 23965 Run: 20210203_QExHFX3_RSLC10_DSSO_mainlib_rep1 P1_SNVPALEAcmCPQKR P2_EGGNEKVILcmCDR 12 6	20210203_QExHFX3_RSLC10_DSSO_mainlib_rep1	23965	sg|P0A7S3|RS12_ECOLI 30S ribosomal protein S12 OS=Escherichia coli (strain K12) GN=rpsL PE=1 SV=2			FALSE	sg|P0A715|KDSA_ECOLI 2-dehydro-3-deoxyphosphooctonate aldolase OS=Escherichia coli (strain K12) GN=kdsA PE=1 SV=1	sg|P0A715|KDSA_ECOLI 2-dehydro-3-deoxyphosphooctonate aldolase OS=Escherichia coli (strain K12) GN=kdsA PE=1 SV=1		FALSE	SNVPALEAcmCPQKR	EGGNEKVILcmCDR	19	157	13	12	12	6	30	162	4	43.869	FALSE	TRUE	FALSE	FALSE	Between	0	0.001
Scan: 37712 Run: 20210203_QExHFX3_RSLC10_DSSO_mainlib_rep1 P1_AVTDKPSLLoxMcmCK P2_AVTDKPSLLMcmCK 5 5	20210203_QExHFX3_RSLC10_DSSO_mainlib_rep1	37712	sg|P27302|TKT1_ECOLI Transketolase 1 OS=Escherichia coli (strain K12) GN=tktA PE=1 SV=5			FALSE	sg|P27302|TKT1_ECOLI Transketolase 1 OS=Escherichia coli (strain K12) GN=tktA PE=1 SV=5	sg|P27302|TKT1_ECOLI Transketolase 1 OS=Escherichia coli (strain K12) GN=tktA PE=1 SV=5		FALSE	AVTDKPSLLoxMcmCK	AVTDKPSLLMcmCK	233	233	12	12	5	5	237	237	3	43.868	FALSE	TRUE	FALSE	FALSE	Self	-0.004	0
Scan: 11917 Run: 20210203_QExHFX3_RSLC10_DSSO_mainlib_rep1 P1_YPEGTKLTGR P2_SHALNATKR 6 8	20210203_QExHFX3_RSLC10_DSSO_mainlib_rep1	11917	sg|P0A7M2|RL28_ECOLI 50S ribosomal protein L28 OS=Escherichia coli (strain K12) GN=rpmB PE=1 SV=2			FALSE	sg|P0AG67|RS1_ECOLI 30S ribosomal protein S1 OS=Escherichia coli (strain K12) GN=rpsA PE=1 SV=1	sg|P0AG67|RS1_ECOLI 30S ribosomal protein S1 OS=Escherichia coli (strain K12) GN=rpsA PE=1 SV=1		FALSE	SHALNATKR	YPEGTKLTGR	19	274	9	10	8	6	26	279	3	43.868	FALSE	TRUE	FALSE	FALSE	Between	0	0.001
Scan: 17419 Run: 20210203_QExHFX3_RSLC10_DSSO_mainlib_rep1 P1_SHALNATKR P2_EFIAKLQANPAK 8 5	20210203_QExHFX3_RSLC10_DSSO_mainlib_rep1	17419	sg|P27302|TKT1_ECOLI Transketolase 1 OS=Escherichia coli (strain K12) GN=tktA PE=1 SV=5			FALSE	sg|P0A7M2|RL28_ECOLI 50S ribosomal protein L28 OS=Escherichia coli (strain K12) GN=rpmB PE=1 SV=2	sg|P0A7M2|RL28_ECOLI 50S ribosomal protein L28 OS=Escherichia coli (strain K12) GN=rpmB PE=1 SV=2		FALSE	EFIAKLQANPAK	SHALNATKR	343	19	12	9	5	8	347	26	4	43.867	FALSE	TRUE	FALSE	FALSE	Between	0	0.001
Scan: 26280 Run: 20210203_QExHFX3_RSLC10_DSSO_mainlib_rep1 P1_SMKQAIYDPENR P2_EAEKYANPIPSR 3 4	20210203_QExHFX3_RSLC10_DSSO_mainlib_rep1	26280	sg|P21499|RNR_ECOLI Ribonuclease R OS=Escherichia coli (strain K12) GN=rnr PE=1 SV=2			FALSE	sg|P21499|RNR_ECOLI Ribonuclease R OS=Escherichia coli (strain K12) GN=rnr PE=1 SV=2	sg|P21499|RNR_ECOLI Ribonuclease R OS=Escherichia coli (strain K12) GN=rnr PE=1 SV=2		FALSE	SMKQAIYDPENR	EAEKYANPIPSR	542	10	12	12	3	4	544	13	3	43.866	FALSE	TRUE	FALSE	FALSE	Self	-0.004	0
Scan: 34169 Run: 20210203_QExHFX3_RSLC10_DSSO_mainlib_rep1 P1_EGGNEKVILcmCDR P2_DYSKYLNIR 6 4	20210203_QExHFX3_RSLC10_DSSO_mainlib_rep1	34169	sg|P0A715|KDSA_ECOLI 2-dehydro-3-deoxyphosphooctonate aldolase OS=Escherichia coli (strain K12) GN=kdsA PE=1 SV=1			FALSE	sg|P25888|RHLE_ECOLI ATP-dependent RNA helicase RhlE OS=Escherichia coli (strain K12) GN=rhlE PE=1 SV=3	sg|P25888|RHLE_ECOLI ATP-dependent RNA helicase RhlE OS=Escherichia coli (strain K12) GN=rhlE PE=1 SV=3		FALSE	EGGNEKVILcmCDR	DYSKYLNIR	157	97	12	9	6	4	162	100	4	43.865	FALSE	TRUE	FALSE	FALSE	Between	0	0.001
Scan: 12606 Run: 20210203_QExHFX3_RSLC10_DSSO_mainlib_rep1 P1_TSGEKHLR P2_AFNAKTDSIEK 5 5	20210203_QExHFX3_RSLC10_DSSO_mainlib_rep1	12606	sg|P0A7N4|RL32_ECOLI 50S ribosomal protein L32 OS=Escherichia coli (strain K12) GN=rpmF PE=1 SV=2			FALSE	sg|P0A7J7|RL11_ECOLI 50S ribosomal protein L11 OS=Escherichia coli (strain K12) GN=rplK PE=1 SV=2	sg|P0A7J7|RL11_ECOLI 50S ribosomal protein L11 OS=Escherichia coli (strain K12) GN=rplK PE=1 SV=2		FALSE	TSGEKHLR	AFNAKTDSIEK	33	41	8	11	5	5	37	45	4	43.863	FALSE	TRUE	FALSE	FALSE	Between	0	0.001
Scan: 22457 Run: 20210203_QExHFX3_RSLC10_DSSO_mainlib_rep1 P1_VVNSKEDIR P2_VFQTHSPVVDSISVKR 5 15	20210203_QExHFX3_RSLC10_DSSO_mainlib_rep1	22457	sg|P0A7K6|RL19_ECOLI 50S ribosomal protein L19 OS=Escherichia coli (strain K12) GN=rplS PE=1 SV=2			FALSE	sg|P0A836|SUCC_ECOLI Succinyl-CoA ligase [ADP-forming] subunit beta OS=Escherichia coli (strain K12) GN=sucC PE=1 SV=1	sg|P0A836|SUCC_ECOLI Succinyl-CoA ligase [ADP-forming] subunit beta OS=Escherichia coli (strain K12) GN=sucC PE=1 SV=1		FALSE	VFQTHSPVVDSISVKR	VVNSKEDIR	73	62	16	9	15	5	87	66	5	43.862	FALSE	TRUE	FALSE	FALSE	Between	0	0.001
Scan: 30524 Run: 20210203_QExHFX3_RSLC10_DSSO_mainlib_rep1 P1_QLDHGQKVTELLK P2_EAEKYANPIPSR 7 4	20210203_QExHFX3_RSLC10_DSSO_mainlib_rep1	30524	sg|P21499|RNR_ECOLI Ribonuclease R OS=Escherichia coli (strain K12) GN=rnr PE=1 SV=2			FALSE	sg|P0ABB0|ATPA_ECOLI ATP synthase subunit alpha OS=Escherichia coli (strain K12) GN=atpA PE=1 SV=1	sg|P0ABB0|ATPA_ECOLI ATP synthase subunit alpha OS=Escherichia coli (strain K12) GN=atpA PE=1 SV=1		FALSE	EAEKYANPIPSR	QLDHGQKVTELLK	10	420	12	13	4	7	13	426	4	43.861	FALSE	TRUE	FALSE	FALSE	Between	0	0.001
Scan: 13301 Run: 20210203_QExHFX3_RSLC10_DSSO_mainlib_rep1 P1_TIKITQTR P2_KISNGEGVER 3 1	20210203_QExHFX3_RSLC10_DSSO_mainlib_rep1	13301	sg|P0AG51|RL30_ECOLI 50S ribosomal protein L30 OS=Escherichia coli (strain K12) GN=rpmD PE=1 SV=2			FALSE	sg|P0A7K6|RL19_ECOLI 50S ribosomal protein L19 OS=Escherichia coli (strain K12) GN=rplS PE=1 SV=2	sg|P0A7K6|RL19_ECOLI 50S ribosomal protein L19 OS=Escherichia coli (strain K12) GN=rplS PE=1 SV=2		FALSE	TIKITQTR	KISNGEGVER	4	63	8	10	3	1	6	63	3	43.859	FALSE	TRUE	FALSE	FALSE	Between	0	0.001
Scan: 28439 Run: 20210203_QExHFX3_RSLC10_DSSO_mainlib_rep1 P1_LWDKETLEK P2_EAEKYANPIPSR 4 4	20210203_QExHFX3_RSLC10_DSSO_mainlib_rep1	28439	sg|P0A7D7|PUR7_ECOLI Phosphoribosylaminoimidazole-succinocarboxamide synthase OS=Escherichia coli (strain K12) GN=purC PE=1 SV=1			FALSE	sg|P21499|RNR_ECOLI Ribonuclease R OS=Escherichia coli (strain K12) GN=rnr PE=1 SV=2	sg|P21499|RNR_ECOLI Ribonuclease R OS=Escherichia coli (strain K12) GN=rnr PE=1 SV=2		FALSE	LWDKETLEK	EAEKYANPIPSR	200	10	9	12	4	4	203	13	4	43.858	FALSE	TRUE	FALSE	FALSE	Between	0	0.001
Scan: 15009 Run: 20210203_QExHFX3_RSLC10_DSSO_mainlib_rep1 P1_MAVQQNKPTR P2_DIDGHDAASIKR 7 11	20210203_QExHFX3_RSLC10_DSSO_mainlib_rep1	15009	sg|P27302|TKT1_ECOLI Transketolase 1 OS=Escherichia coli (strain K12) GN=tktA PE=1 SV=5			FALSE	sg|P0A7N4|RL32_ECOLI 50S ribosomal protein L32 OS=Escherichia coli (strain K12) GN=rpmF PE=1 SV=2	sg|P0A7N4|RL32_ECOLI 50S ribosomal protein L32 OS=Escherichia coli (strain K12) GN=rpmF PE=1 SV=2		FALSE	DIDGHDAASIKR	MAVQQNKPTR	215	1	12	10	11	7	225	7	3	43.857	FALSE	TRUE	FALSE	FALSE	Between	0	0.001
Scan: 16555 Run: 20210203_QExHFX3_RSLC10_DSSO_mainlib_rep1 P1_TIKITQTR P2_MAHIEKQAGELQEK 3 6	20210203_QExHFX3_RSLC10_DSSO_mainlib_rep1	16555	sg|P0A7W1|RS5_ECOLI 30S ribosomal protein S5 OS=Escherichia coli (strain K12) GN=rpsE PE=1 SV=2			FALSE	sg|P0AG51|RL30_ECOLI 50S ribosomal protein L30 OS=Escherichia coli (strain K12) GN=rpmD PE=1 SV=2	sg|P0AG51|RL30_ECOLI 50S ribosomal protein L30 OS=Escherichia coli (strain K12) GN=rpmD PE=1 SV=2		FALSE	MAHIEKQAGELQEK	TIKITQTR	1	4	14	8	6	3	6	6	5	43.857	FALSE	TRUE	FALSE	FALSE	Between	0	0.001
Scan: 10250 Run: 20210203_QExHFX3_RSLC10_DSSO_mainlib_rep1 P1_KSSAAR P2_ILKcmCGFR 1 3	20210203_QExHFX3_RSLC10_DSSO_mainlib_rep1	10250	sg|P0AG44|RL17_ECOLI 50S ribosomal protein L17 OS=Escherichia coli (strain K12) GN=rplQ PE=1 SV=1			FALSE	sg|P0A7X3|RS9_ECOLI 30S ribosomal protein S9 OS=Escherichia coli (strain K12) GN=rpsI PE=1 SV=2	sg|P0A7X3|RS9_ECOLI 30S ribosomal protein S9 OS=Escherichia coli (strain K12) GN=rpsI PE=1 SV=2		FALSE	ILKcmCGFR	KSSAAR	97	13	7	6	3	1	99	13	4	43.857	FALSE	TRUE	FALSE	FALSE	Between	0	0.001
Scan: 23039 Run: 20210203_QExHFX3_RSLC10_DSSO_mainlib_rep1 P1_VKDLPGVR P2_VKDLPGVR 2 2	20210203_QExHFX3_RSLC10_DSSO_mainlib_rep1	23039	sg|P0A7S3|RS12_ECOLI 30S ribosomal protein S12 OS=Escherichia coli (strain K12) GN=rpsL PE=1 SV=2			FALSE	sg|P0A7S3|RS12_ECOLI 30S ribosomal protein S12 OS=Escherichia coli (strain K12) GN=rpsL PE=1 SV=2	sg|P0A7S3|RS12_ECOLI 30S ribosomal protein S12 OS=Escherichia coli (strain K12) GN=rpsL PE=1 SV=2		FALSE	VKDLPGVR	VKDLPGVR	87	87	8	8	2	2	88	88	4	43.856	FALSE	TRUE	FALSE	FALSE	Self	-0.004	0
Scan: 15834 Run: 20210203_QExHFX3_RSLC10_DSSO_mainlib_rep1 P1_SMKQAIYDPENR P2_SHALNATKR 3 8	20210203_QExHFX3_RSLC10_DSSO_mainlib_rep1	15834	sg|P21499|RNR_ECOLI Ribonuclease R OS=Escherichia coli (strain K12) GN=rnr PE=1 SV=2			FALSE	sg|P0A7M2|RL28_ECOLI 50S ribosomal protein L28 OS=Escherichia coli (strain K12) GN=rpmB PE=1 SV=2	sg|P0A7M2|RL28_ECOLI 50S ribosomal protein L28 OS=Escherichia coli (strain K12) GN=rpmB PE=1 SV=2		FALSE	SMKQAIYDPENR	SHALNATKR	542	19	12	9	3	8	544	26	4	43.855	FALSE	TRUE	FALSE	FALSE	Between	0	0.001
Scan: 26862 Run: 20210203_QExHFX3_RSLC10_DSSO_mainlib_rep1 P1_LSYDTEASIAKAK P2_ESVLPKAVTAR 11 6	20210203_QExHFX3_RSLC10_DSSO_mainlib_rep1	26862	sg|P0A870|TALB_ECOLI Transaldolase B OS=Escherichia coli (strain K12) GN=talB PE=1 SV=2			FALSE	sg|P27302|TKT1_ECOLI Transketolase 1 OS=Escherichia coli (strain K12) GN=tktA PE=1 SV=5	sg|P27302|TKT1_ECOLI Transketolase 1 OS=Escherichia coli (strain K12) GN=tktA PE=1 SV=5		FALSE	LSYDTEASIAKAK	ESVLPKAVTAR	101	598	13	11	11	6	111	603	4	43.853	FALSE	TRUE	FALSE	FALSE	Between	0	0.001
Scan: 17512 Run: 20210203_QExHFX3_RSLC10_DSSO_mainlib_rep1 P1_oxMKGEMPSDFDAK P2_KISNGEGVER 2 1	20210203_QExHFX3_RSLC10_DSSO_mainlib_rep1	17512	sg|P27302|TKT1_ECOLI Transketolase 1 OS=Escherichia coli (strain K12) GN=tktA PE=1 SV=5			FALSE	sg|P0A7K6|RL19_ECOLI 50S ribosomal protein L19 OS=Escherichia coli (strain K12) GN=rplS PE=1 SV=2	sg|P0A7K6|RL19_ECOLI 50S ribosomal protein L19 OS=Escherichia coli (strain K12) GN=rplS PE=1 SV=2		FALSE	oxMKGEMPSDFDAK	KISNGEGVER	329	63	12	10	2	1	330	63	3	43.852	FALSE	TRUE	FALSE	FALSE	Between	0	0.001
Scan: 37301 Run: 20210203_QExHFX3_RSLC10_DSSO_mainlib_rep1 P1_QMKAIDDLVK P2_DYSKYLNIR 3 4	20210203_QExHFX3_RSLC10_DSSO_mainlib_rep1	37301	sg|P25888|RHLE_ECOLI ATP-dependent RNA helicase RhlE OS=Escherichia coli (strain K12) GN=rhlE PE=1 SV=3			FALSE	sg|P0A715|KDSA_ECOLI 2-dehydro-3-deoxyphosphooctonate aldolase OS=Escherichia coli (strain K12) GN=kdsA PE=1 SV=1	sg|P0A715|KDSA_ECOLI 2-dehydro-3-deoxyphosphooctonate aldolase OS=Escherichia coli (strain K12) GN=kdsA PE=1 SV=1		FALSE	DYSKYLNIR	QMKAIDDLVK	97	266	9	10	4	3	100	268	4	43.851	FALSE	TRUE	FALSE	FALSE	Between	0	0.001
Scan: 18091 Run: 20210203_QExHFX3_RSLC10_DSSO_mainlib_rep1 P1_oxMAALMKQR P2_DVKFGNDAR 6 3	20210203_QExHFX3_RSLC10_DSSO_mainlib_rep1	18091	sg|P27302|TKT1_ECOLI Transketolase 1 OS=Escherichia coli (strain K12) GN=tktA PE=1 SV=5			FALSE	sg|P0A6F5|CH60_ECOLI 60 kDa chaperonin OS=Escherichia coli (strain K12) GN=groL PE=1 SV=2	sg|P0A6F5|CH60_ECOLI 60 kDa chaperonin OS=Escherichia coli (strain K12) GN=groL PE=1 SV=2		FALSE	oxMAALMKQR	DVKFGNDAR	447	5	8	9	6	3	452	7	3	43.847	FALSE	TRUE	FALSE	FALSE	Between	0	0.001
Scan: 41484 Run: 20210203_QExHFX3_RSLC10_DSSO_mainlib_rep1 P1_QMKAIDDLVK P2_ITLNMGVGEAIADKK 3 14	20210203_QExHFX3_RSLC10_DSSO_mainlib_rep1	41484	sg|P62399|RL5_ECOLI 50S ribosomal protein L5 OS=Escherichia coli (strain K12) GN=rplE PE=1 SV=2			FALSE	sg|P0A715|KDSA_ECOLI 2-dehydro-3-deoxyphosphooctonate aldolase OS=Escherichia coli (strain K12) GN=kdsA PE=1 SV=1	sg|P0A715|KDSA_ECOLI 2-dehydro-3-deoxyphosphooctonate aldolase OS=Escherichia coli (strain K12) GN=kdsA PE=1 SV=1		FALSE	ITLNMGVGEAIADKK	QMKAIDDLVK	34	266	15	10	14	3	47	268	3	43.847	FALSE	TRUE	FALSE	FALSE	Between	0	0.001
Scan: 38978 Run: 20210203_QExHFX3_RSLC10_DSSO_mainlib_rep1 P1_DYSKYLNIR P2_DLETQSQDGTFDKLTK 4 13	20210203_QExHFX3_RSLC10_DSSO_mainlib_rep1	38978	sg|P0A7V0|RS2_ECOLI 30S ribosomal protein S2 OS=Escherichia coli (strain K12) GN=rpsB PE=1 SV=2			FALSE	sg|P25888|RHLE_ECOLI ATP-dependent RNA helicase RhlE OS=Escherichia coli (strain K12) GN=rhlE PE=1 SV=3	sg|P25888|RHLE_ECOLI ATP-dependent RNA helicase RhlE OS=Escherichia coli (strain K12) GN=rhlE PE=1 SV=3		FALSE	DLETQSQDGTFDKLTK	DYSKYLNIR	116	97	16	9	13	4	128	100	4	43.847	FALSE	TRUE	FALSE	FALSE	Between	0	0.001
Scan: 25735 Run: 20210203_QExHFX3_RSLC10_DSSO_mainlib_rep1 P1_oxMTDKLTSLR P2_EGGNEKVILcmCDR 4 6	20210203_QExHFX3_RSLC10_DSSO_mainlib_rep1	25735	sg|P0A715|KDSA_ECOLI 2-dehydro-3-deoxyphosphooctonate aldolase OS=Escherichia coli (strain K12) GN=kdsA PE=1 SV=1			FALSE	sg|P0A870|TALB_ECOLI Transaldolase B OS=Escherichia coli (strain K12) GN=talB PE=1 SV=2	sg|P0A870|TALB_ECOLI Transaldolase B OS=Escherichia coli (strain K12) GN=talB PE=1 SV=2		FALSE	EGGNEKVILcmCDR	oxMTDKLTSLR	157	1	12	9	6	4	162	4	4	43.846	FALSE	TRUE	FALSE	FALSE	Between	0	0.001
Scan: 23356 Run: 20210203_QExHFX3_RSLC10_DSSO_mainlib_rep1 P1_MAVQQNKPTR P2_ATIDGLENoxMNSPEMVAAKR 7 18	20210203_QExHFX3_RSLC10_DSSO_mainlib_rep1	23356	sg|P0A7W1|RS5_ECOLI 30S ribosomal protein S5 OS=Escherichia coli (strain K12) GN=rpsE PE=1 SV=2			FALSE	sg|P0A7N4|RL32_ECOLI 50S ribosomal protein L32 OS=Escherichia coli (strain K12) GN=rpmF PE=1 SV=2	sg|P0A7N4|RL32_ECOLI 50S ribosomal protein L32 OS=Escherichia coli (strain K12) GN=rpmF PE=1 SV=2		FALSE	ATIDGLENoxMNSPEMVAAKR	MAVQQNKPTR	139	1	19	10	18	7	156	7	4	43.845	FALSE	TRUE	FALSE	FALSE	Between	0	0.001
Scan: 14073 Run: 20210203_QExHFX3_RSLC10_DSSO_mainlib_rep1 P1_TSGEKHLR P2_SNVPALEAcmCPQKR 5 12	20210203_QExHFX3_RSLC10_DSSO_mainlib_rep1	14073	sg|P0A7S3|RS12_ECOLI 30S ribosomal protein S12 OS=Escherichia coli (strain K12) GN=rpsL PE=1 SV=2			FALSE	sg|P0A7N4|RL32_ECOLI 50S ribosomal protein L32 OS=Escherichia coli (strain K12) GN=rpmF PE=1 SV=2	sg|P0A7N4|RL32_ECOLI 50S ribosomal protein L32 OS=Escherichia coli (strain K12) GN=rpmF PE=1 SV=2		FALSE	SNVPALEAcmCPQKR	TSGEKHLR	19	33	13	8	12	5	30	37	5	43.845	FALSE	TRUE	FALSE	FALSE	Between	0	0.001
Scan: 27227 Run: 20210203_QExHFX3_RSLC10_DSSO_mainlib_rep1 P1_VKHPSEIVNVGDEITVK P2_VKDLPGVR 2 2	20210203_QExHFX3_RSLC10_DSSO_mainlib_rep1	27227	sg|P0AG67|RS1_ECOLI 30S ribosomal protein S1 OS=Escherichia coli (strain K12) GN=rpsA PE=1 SV=1			FALSE	sg|P0A7S3|RS12_ECOLI 30S ribosomal protein S12 OS=Escherichia coli (strain K12) GN=rpsL PE=1 SV=2	sg|P0A7S3|RS12_ECOLI 30S ribosomal protein S12 OS=Escherichia coli (strain K12) GN=rpsL PE=1 SV=2		FALSE	VKHPSEIVNVGDEITVK	VKDLPGVR	228	87	17	8	2	2	229	88	5	43.844	FALSE	TRUE	FALSE	FALSE	Between	0	0.001
Scan: 16926 Run: 20210203_QExHFX3_RSLC10_DSSO_mainlib_rep1 P1_SNVPALEAcmCPQKR P2_KISNGEGVER 12 1	20210203_QExHFX3_RSLC10_DSSO_mainlib_rep1	16926	sg|P0A7S3|RS12_ECOLI 30S ribosomal protein S12 OS=Escherichia coli (strain K12) GN=rpsL PE=1 SV=2			FALSE	sg|P0A7K6|RL19_ECOLI 50S ribosomal protein L19 OS=Escherichia coli (strain K12) GN=rplS PE=1 SV=2	sg|P0A7K6|RL19_ECOLI 50S ribosomal protein L19 OS=Escherichia coli (strain K12) GN=rplS PE=1 SV=2		FALSE	SNVPALEAcmCPQKR	KISNGEGVER	19	63	13	10	12	1	30	63	3	43.843	FALSE	TRUE	FALSE	FALSE	Between	0	0.001
Scan: 17416 Run: 20210203_QExHFX3_RSLC10_DSSO_mainlib_rep1 P1_KAGFVTR P2_DIDGHDAASIKR 1 11	20210203_QExHFX3_RSLC10_DSSO_mainlib_rep1	17416	sg|P27302|TKT1_ECOLI Transketolase 1 OS=Escherichia coli (strain K12) GN=tktA PE=1 SV=5			FALSE	sg|P0A7X3|RS9_ECOLI 30S ribosomal protein S9 OS=Escherichia coli (strain K12) GN=rpsI PE=1 SV=2	sg|P0A7X3|RS9_ECOLI 30S ribosomal protein S9 OS=Escherichia coli (strain K12) GN=rpsI PE=1 SV=2		FALSE	DIDGHDAASIKR	KAGFVTR	215	100	12	7	11	1	225	100	4	43.842	FALSE	TRUE	FALSE	FALSE	Between	0	0.001
Scan: 34204 Run: 20210203_QExHFX3_RSLC10_DSSO_mainlib_rep1 P1_AVTDKPSLLMcmCK P2_AVTDKPSLLMcmCK 5 5	20210203_QExHFX3_RSLC10_DSSO_mainlib_rep1	34204	sg|P27302|TKT1_ECOLI Transketolase 1 OS=Escherichia coli (strain K12) GN=tktA PE=1 SV=5			FALSE	sg|P27302|TKT1_ECOLI Transketolase 1 OS=Escherichia coli (strain K12) GN=tktA PE=1 SV=5	sg|P27302|TKT1_ECOLI Transketolase 1 OS=Escherichia coli (strain K12) GN=tktA PE=1 SV=5		FALSE	AVTDKPSLLMcmCK	AVTDKPSLLMcmCK	233	233	12	12	5	5	237	237	4	43.842	FALSE	TRUE	FALSE	FALSE	Self	-0.004	0
Scan: 21541 Run: 20210203_QExHFX3_RSLC10_DSSO_mainlib_rep1 P1_NFGKHPVTPWGVQTK P2_IGSTIKTDR 4 6	20210203_QExHFX3_RSLC10_DSSO_mainlib_rep1	21541	sg|P60422|RL2_ECOLI 50S ribosomal protein L2 OS=Escherichia coli (strain K12) GN=rplB PE=1 SV=2			FALSE	sg|P0A7N1|RL31B_ECOLI 50S ribosomal protein L31 type B OS=Escherichia coli (strain K12) GN=ykgM PE=1 SV=1	sg|P0A7N1|RL31B_ECOLI 50S ribosomal protein L31 type B OS=Escherichia coli (strain K12) GN=ykgM PE=1 SV=1		FALSE	NFGKHPVTPWGVQTK	IGSTIKTDR	239	25	15	9	4	6	242	30	5	43.841	FALSE	TRUE	FALSE	FALSE	Between	0	0.001
Scan: 15328 Run: 20210203_QExHFX3_RSLC10_DSSO_mainlib_rep1 P1_KAGFVTR P2_KAGFVTR 1 1	20210203_QExHFX3_RSLC10_DSSO_mainlib_rep1	15328	sg|P0A7X3|RS9_ECOLI 30S ribosomal protein S9 OS=Escherichia coli (strain K12) GN=rpsI PE=1 SV=2			FALSE	sg|P0A7X3|RS9_ECOLI 30S ribosomal protein S9 OS=Escherichia coli (strain K12) GN=rpsI PE=1 SV=2	sg|P0A7X3|RS9_ECOLI 30S ribosomal protein S9 OS=Escherichia coli (strain K12) GN=rpsI PE=1 SV=2		FALSE	KAGFVTR	KAGFVTR	100	100	7	7	1	1	100	100	3	43.84	FALSE	TRUE	FALSE	FALSE	Self	-0.004	0
Scan: 24635 Run: 20210203_QExHFX3_RSLC10_DSSO_mainlib_rep1 P1_KAGFVTR P2_EFIAKLQANPAK 1 5	20210203_QExHFX3_RSLC10_DSSO_mainlib_rep1	24635	sg|P27302|TKT1_ECOLI Transketolase 1 OS=Escherichia coli (strain K12) GN=tktA PE=1 SV=5			FALSE	sg|P0A7X3|RS9_ECOLI 30S ribosomal protein S9 OS=Escherichia coli (strain K12) GN=rpsI PE=1 SV=2	sg|P0A7X3|RS9_ECOLI 30S ribosomal protein S9 OS=Escherichia coli (strain K12) GN=rpsI PE=1 SV=2		FALSE	EFIAKLQANPAK	KAGFVTR	343	100	12	7	5	1	347	100	4	43.84	FALSE	TRUE	FALSE	FALSE	Between	0	0.001
Scan: 17654 Run: 20210203_QExHFX3_RSLC10_DSSO_mainlib_rep1 P1_VAVIKAVR P2_IGSTIKTDR 5 6	20210203_QExHFX3_RSLC10_DSSO_mainlib_rep1	17654	sg|P0A7K2|RL7_ECOLI 50S ribosomal protein L7/L12 OS=Escherichia coli (strain K12) GN=rplL PE=1 SV=2			FALSE	sg|P0A7N1|RL31B_ECOLI 50S ribosomal protein L31 type B OS=Escherichia coli (strain K12) GN=ykgM PE=1 SV=1	sg|P0A7N1|RL31B_ECOLI 50S ribosomal protein L31 type B OS=Escherichia coli (strain K12) GN=ykgM PE=1 SV=1		FALSE	VAVIKAVR	IGSTIKTDR	67	25	8	9	5	6	71	30	3	43.838	FALSE	TRUE	FALSE	FALSE	Between	0	0.001
Scan: 38899 Run: 20210203_QExHFX3_RSLC10_DSSO_mainlib_rep1 P1_MAEITASLVKELR P2_AVTDKPSLLMcmCK 10 5	20210203_QExHFX3_RSLC10_DSSO_mainlib_rep1	38899	sg|P0A6P1|EFTS_ECOLI Elongation factor Ts OS=Escherichia coli (strain K12) GN=tsf PE=1 SV=2			FALSE	sg|P27302|TKT1_ECOLI Transketolase 1 OS=Escherichia coli (strain K12) GN=tktA PE=1 SV=5	sg|P27302|TKT1_ECOLI Transketolase 1 OS=Escherichia coli (strain K12) GN=tktA PE=1 SV=5		FALSE	MAEITASLVKELR	AVTDKPSLLMcmCK	1	233	13	12	10	5	10	237	4	43.838	FALSE	TRUE	FALSE	FALSE	Between	0	0.001
Scan: 23735 Run: 20210203_QExHFX3_RSLC10_DSSO_mainlib_rep1 P1_DIDGHDAASIKR P2_AKLYYLR 11 2	20210203_QExHFX3_RSLC10_DSSO_mainlib_rep1	23735	sg|P27302|TKT1_ECOLI Transketolase 1 OS=Escherichia coli (strain K12) GN=tktA PE=1 SV=5			FALSE	sg|P0A7K6|RL19_ECOLI 50S ribosomal protein L19 OS=Escherichia coli (strain K12) GN=rplS PE=1 SV=2	sg|P0A7K6|RL19_ECOLI 50S ribosomal protein L19 OS=Escherichia coli (strain K12) GN=rplS PE=1 SV=2		FALSE	DIDGHDAASIKR	AKLYYLR	215	95	12	7	11	2	225	96	4	43.837	FALSE	TRUE	FALSE	FALSE	Between	0	0.001
Scan: 29171 Run: 20210203_QExHFX3_RSLC10_DSSO_mainlib_rep1 P1_SMKQAIYDPENR P2_AKLYYLR 3 2	20210203_QExHFX3_RSLC10_DSSO_mainlib_rep1	29171	sg|P21499|RNR_ECOLI Ribonuclease R OS=Escherichia coli (strain K12) GN=rnr PE=1 SV=2			FALSE	sg|P0A7K6|RL19_ECOLI 50S ribosomal protein L19 OS=Escherichia coli (strain K12) GN=rplS PE=1 SV=2	sg|P0A7K6|RL19_ECOLI 50S ribosomal protein L19 OS=Escherichia coli (strain K12) GN=rplS PE=1 SV=2		FALSE	SMKQAIYDPENR	AKLYYLR	542	95	12	7	3	2	544	96	4	43.837	FALSE	TRUE	FALSE	FALSE	Between	0	0.001
Scan: 20331 Run: 20210203_QExHFX3_RSLC10_DSSO_mainlib_rep1 P1_YILAPKGLK P2_KISNGEGVER 6 1	20210203_QExHFX3_RSLC10_DSSO_mainlib_rep1	20331	sg|P60422|RL2_ECOLI 50S ribosomal protein L2 OS=Escherichia coli (strain K12) GN=rplB PE=1 SV=2			FALSE	sg|P0A7K6|RL19_ECOLI 50S ribosomal protein L19 OS=Escherichia coli (strain K12) GN=rplS PE=1 SV=2	sg|P0A7K6|RL19_ECOLI 50S ribosomal protein L19 OS=Escherichia coli (strain K12) GN=rplS PE=1 SV=2		FALSE	YILAPKGLK	KISNGEGVER	103	63	9	10	6	1	108	63	3	43.836	FALSE	TRUE	FALSE	FALSE	Between	0	0.001
Scan: 22819 Run: 20210203_QExHFX3_RSLC10_DSSO_mainlib_rep1 P1_YPEGTKLTGR P2_EIAEKMVEGR 6 5	20210203_QExHFX3_RSLC10_DSSO_mainlib_rep1	22819	sg|P0AG67|RS1_ECOLI 30S ribosomal protein S1 OS=Escherichia coli (strain K12) GN=rpsA PE=1 SV=1			FALSE	sg|P0A6P1|EFTS_ECOLI Elongation factor Ts OS=Escherichia coli (strain K12) GN=tsf PE=1 SV=2	sg|P0A6P1|EFTS_ECOLI Elongation factor Ts OS=Escherichia coli (strain K12) GN=tsf PE=1 SV=2		FALSE	YPEGTKLTGR	EIAEKMVEGR	274	210	10	10	6	5	279	214	3	43.834	FALSE	TRUE	FALSE	FALSE	Between	0	0.001
Scan: 28878 Run: 20210203_QExHFX3_RSLC10_DSSO_mainlib_rep1 P1_DYSKYLNIR P2_ASFDKANR 4 5	20210203_QExHFX3_RSLC10_DSSO_mainlib_rep1	28878	sg|P0A715|KDSA_ECOLI 2-dehydro-3-deoxyphosphooctonate aldolase OS=Escherichia coli (strain K12) GN=kdsA PE=1 SV=1			FALSE	sg|P25888|RHLE_ECOLI ATP-dependent RNA helicase RhlE OS=Escherichia coli (strain K12) GN=rhlE PE=1 SV=3	sg|P25888|RHLE_ECOLI ATP-dependent RNA helicase RhlE OS=Escherichia coli (strain K12) GN=rhlE PE=1 SV=3		FALSE	ASFDKANR	DYSKYLNIR	56	97	8	9	5	4	60	100	4	43.833	FALSE	TRUE	FALSE	FALSE	Between	0	0.001
Scan: 26502 Run: 20210203_QExHFX3_RSLC10_DSSO_mainlib_rep1 P1_SNVPALEAcmCPQKR P2_ANPWQQFAETHNKGDR 12 13	20210203_QExHFX3_RSLC10_DSSO_mainlib_rep1	26502	sg|P0AG67|RS1_ECOLI 30S ribosomal protein S1 OS=Escherichia coli (strain K12) GN=rpsA PE=1 SV=1			FALSE	sg|P0A7S3|RS12_ECOLI 30S ribosomal protein S12 OS=Escherichia coli (strain K12) GN=rpsL PE=1 SV=2	sg|P0A7S3|RS12_ECOLI 30S ribosomal protein S12 OS=Escherichia coli (strain K12) GN=rpsL PE=1 SV=2		FALSE	ANPWQQFAETHNKGDR	SNVPALEAcmCPQKR	351	19	16	13	13	12	363	30	4	43.833	FALSE	TRUE	FALSE	FALSE	Between	0	0.001
Scan: 12566 Run: 20210203_QExHFX3_RSLC10_DSSO_mainlib_rep1 P1_VSAKGoxMR P2_VGAATEVEMKEK 4 10	20210203_QExHFX3_RSLC10_DSSO_mainlib_rep1	12566	sg|P0A6F5|CH60_ECOLI 60 kDa chaperonin OS=Escherichia coli (strain K12) GN=groL PE=1 SV=2			FALSE	sg|P0A7M2|RL28_ECOLI 50S ribosomal protein L28 OS=Escherichia coli (strain K12) GN=rpmB PE=1 SV=2	sg|P0A7M2|RL28_ECOLI 50S ribosomal protein L28 OS=Escherichia coli (strain K12) GN=rpmB PE=1 SV=2		FALSE	VGAATEVEMKEK	VSAKGoxMR	381	51	12	7	10	4	390	54	4	43.832	FALSE	TRUE	FALSE	FALSE	Between	0	0.001
Scan: 11972 Run: 20210203_QExHFX3_RSLC10_DSSO_mainlib_rep1 P1_TGAGoxMMDcmCKK P2_KAGFVTR 9 1	20210203_QExHFX3_RSLC10_DSSO_mainlib_rep1	11972	sg|P0A6P1|EFTS_ECOLI Elongation factor Ts OS=Escherichia coli (strain K12) GN=tsf PE=1 SV=2			FALSE	sg|P0A7X3|RS9_ECOLI 30S ribosomal protein S9 OS=Escherichia coli (strain K12) GN=rpsI PE=1 SV=2	sg|P0A7X3|RS9_ECOLI 30S ribosomal protein S9 OS=Escherichia coli (strain K12) GN=rpsI PE=1 SV=2		FALSE	TGAGoxMMDcmCKK	KAGFVTR	16	100	10	7	9	1	24	100	3	43.832	FALSE	TRUE	FALSE	FALSE	Between	0	0.001
Scan: 1173 Run: 20210203_QExHFX3_RSLC10_DSSO_mainlib_rep1 P1_KQQGHR P2_KQQGHR 1 1	20210203_QExHFX3_RSLC10_DSSO_mainlib_rep1	1173	sg|P0AG48|RL21_ECOLI 50S ribosomal protein L21 OS=Escherichia coli (strain K12) GN=rplU PE=1 SV=1			FALSE	sg|P0AG48|RL21_ECOLI 50S ribosomal protein L21 OS=Escherichia coli (strain K12) GN=rplU PE=1 SV=1	sg|P0AG48|RL21_ECOLI 50S ribosomal protein L21 OS=Escherichia coli (strain K12) GN=rplU PE=1 SV=1		FALSE	KQQGHR	KQQGHR	85	85	6	6	1	1	85	85	4	43.831	FALSE	TRUE	FALSE	FALSE	Self	-0.004	0
Scan: 22933 Run: 20210203_QExHFX3_RSLC10_DSSO_mainlib_rep1 P1_TIKITQTR P2_QoxMKAIDDLVK 3 3	20210203_QExHFX3_RSLC10_DSSO_mainlib_rep1	22933	sg|P0AG51|RL30_ECOLI 50S ribosomal protein L30 OS=Escherichia coli (strain K12) GN=rpmD PE=1 SV=2			FALSE	sg|P0A715|KDSA_ECOLI 2-dehydro-3-deoxyphosphooctonate aldolase OS=Escherichia coli (strain K12) GN=kdsA PE=1 SV=1	sg|P0A715|KDSA_ECOLI 2-dehydro-3-deoxyphosphooctonate aldolase OS=Escherichia coli (strain K12) GN=kdsA PE=1 SV=1		FALSE	TIKITQTR	QoxMKAIDDLVK	4	266	8	10	3	3	6	268	4	43.829	FALSE	TRUE	FALSE	FALSE	Between	0	0.001
Scan: 30501 Run: 20210203_QExHFX3_RSLC10_DSSO_mainlib_rep1 P1_VKDLPGVR P2_QAGELQEKLIAVNR 2 8	20210203_QExHFX3_RSLC10_DSSO_mainlib_rep1	30501	sg|P0A7W1|RS5_ECOLI 30S ribosomal protein S5 OS=Escherichia coli (strain K12) GN=rpsE PE=1 SV=2			FALSE	sg|P0A7S3|RS12_ECOLI 30S ribosomal protein S12 OS=Escherichia coli (strain K12) GN=rpsL PE=1 SV=2	sg|P0A7S3|RS12_ECOLI 30S ribosomal protein S12 OS=Escherichia coli (strain K12) GN=rpsL PE=1 SV=2		FALSE	QAGELQEKLIAVNR	VKDLPGVR	7	87	14	8	8	2	14	88	4	43.828	FALSE	TRUE	FALSE	FALSE	Between	0	0.001
Scan: 27523 Run: 20210203_QExHFX3_RSLC10_DSSO_mainlib_rep1 P1_VAVIKAVR P2_KLQLVGVGYR 5 1	20210203_QExHFX3_RSLC10_DSSO_mainlib_rep1	27523	sg|P0A7K2|RL7_ECOLI 50S ribosomal protein L7/L12 OS=Escherichia coli (strain K12) GN=rplL PE=1 SV=2			FALSE	sg|P0AG55|RL6_ECOLI 50S ribosomal protein L6 OS=Escherichia coli (strain K12) GN=rplF PE=1 SV=2	sg|P0AG55|RL6_ECOLI 50S ribosomal protein L6 OS=Escherichia coli (strain K12) GN=rplF PE=1 SV=2		FALSE	VAVIKAVR	KLQLVGVGYR	67	86	8	10	5	1	71	86	4	43.828	FALSE	TRUE	FALSE	FALSE	Between	0	0.001
Scan: 29206 Run: 20210203_QExHFX3_RSLC10_DSSO_mainlib_rep1 P1_QMKAIDDLVK P2_EAEKYANPIPSR 3 4	20210203_QExHFX3_RSLC10_DSSO_mainlib_rep1	29206	sg|P21499|RNR_ECOLI Ribonuclease R OS=Escherichia coli (strain K12) GN=rnr PE=1 SV=2			FALSE	sg|P0A715|KDSA_ECOLI 2-dehydro-3-deoxyphosphooctonate aldolase OS=Escherichia coli (strain K12) GN=kdsA PE=1 SV=1	sg|P0A715|KDSA_ECOLI 2-dehydro-3-deoxyphosphooctonate aldolase OS=Escherichia coli (strain K12) GN=kdsA PE=1 SV=1		FALSE	EAEKYANPIPSR	QMKAIDDLVK	10	266	12	10	4	3	13	268	4	43.827	FALSE	TRUE	FALSE	FALSE	Between	0	0.001
Scan: 33366 Run: 20210203_QExHFX3_RSLC10_DSSO_mainlib_rep1 P1_SMKQAIYDPENR P2_DLETQSQDGTFDKLTK 3 13	20210203_QExHFX3_RSLC10_DSSO_mainlib_rep1	33366	sg|P0A7V0|RS2_ECOLI 30S ribosomal protein S2 OS=Escherichia coli (strain K12) GN=rpsB PE=1 SV=2			FALSE	sg|P21499|RNR_ECOLI Ribonuclease R OS=Escherichia coli (strain K12) GN=rnr PE=1 SV=2	sg|P21499|RNR_ECOLI Ribonuclease R OS=Escherichia coli (strain K12) GN=rnr PE=1 SV=2		FALSE	DLETQSQDGTFDKLTK	SMKQAIYDPENR	116	542	16	12	13	3	128	544	3	43.825	FALSE	TRUE	FALSE	FALSE	Between	0	0.001
Scan: 19431 Run: 20210203_QExHFX3_RSLC10_DSSO_mainlib_rep1 P1_KISNGEGVER P2_AKLYYLR 1 2	20210203_QExHFX3_RSLC10_DSSO_mainlib_rep1	19431	sg|P0A7K6|RL19_ECOLI 50S ribosomal protein L19 OS=Escherichia coli (strain K12) GN=rplS PE=1 SV=2			FALSE	sg|P0A7K6|RL19_ECOLI 50S ribosomal protein L19 OS=Escherichia coli (strain K12) GN=rplS PE=1 SV=2	sg|P0A7K6|RL19_ECOLI 50S ribosomal protein L19 OS=Escherichia coli (strain K12) GN=rplS PE=1 SV=2		FALSE	KISNGEGVER	AKLYYLR	63	95	10	7	1	2	63	96	3	43.825	FALSE	TRUE	FALSE	FALSE	Self	-0.004	0
Scan: 27797 Run: 20210203_QExHFX3_RSLC10_DSSO_mainlib_rep1 P1_VGAATEVEMKEK P2_EAEKYANPIPSR 10 4	20210203_QExHFX3_RSLC10_DSSO_mainlib_rep1	27797	sg|P21499|RNR_ECOLI Ribonuclease R OS=Escherichia coli (strain K12) GN=rnr PE=1 SV=2			FALSE	sg|P0A6F5|CH60_ECOLI 60 kDa chaperonin OS=Escherichia coli (strain K12) GN=groL PE=1 SV=2	sg|P0A6F5|CH60_ECOLI 60 kDa chaperonin OS=Escherichia coli (strain K12) GN=groL PE=1 SV=2		FALSE	EAEKYANPIPSR	VGAATEVEMKEK	10	381	12	12	4	10	13	390	3	43.824	FALSE	TRUE	FALSE	FALSE	Between	0	0.001
Scan: 22108 Run: 20210203_QExHFX3_RSLC10_DSSO_mainlib_rep1 P1_VAVIKAVR P2_DVKFGNDAR 5 3	20210203_QExHFX3_RSLC10_DSSO_mainlib_rep1	22108	sg|P0A7K2|RL7_ECOLI 50S ribosomal protein L7/L12 OS=Escherichia coli (strain K12) GN=rplL PE=1 SV=2			FALSE	sg|P0A6F5|CH60_ECOLI 60 kDa chaperonin OS=Escherichia coli (strain K12) GN=groL PE=1 SV=2	sg|P0A6F5|CH60_ECOLI 60 kDa chaperonin OS=Escherichia coli (strain K12) GN=groL PE=1 SV=2		FALSE	VAVIKAVR	DVKFGNDAR	67	5	8	9	5	3	71	7	4	43.823	FALSE	TRUE	FALSE	FALSE	Between	0	0.001
Scan: 25647 Run: 20210203_QExHFX3_RSLC10_DSSO_mainlib_rep1 P1_VAVIKAVR P2_DAAAAVGKAVAER 5 8	20210203_QExHFX3_RSLC10_DSSO_mainlib_rep1	25647	sg|P0C018|RL18_ECOLI 50S ribosomal protein L18 OS=Escherichia coli (strain K12) GN=rplR PE=1 SV=1			FALSE	sg|P0A7K2|RL7_ECOLI 50S ribosomal protein L7/L12 OS=Escherichia coli (strain K12) GN=rplL PE=1 SV=2	sg|P0A7K2|RL7_ECOLI 50S ribosomal protein L7/L12 OS=Escherichia coli (strain K12) GN=rplL PE=1 SV=2		FALSE	DAAAAVGKAVAER	VAVIKAVR	69	67	13	8	8	5	76	71	4	43.822	FALSE	TRUE	FALSE	FALSE	Between	0	0.001
Scan: 20851 Run: 20210203_QExHFX3_RSLC10_DSSO_mainlib_rep1 P1_SHALNATKR P2_DLETQSQDGTFDKLTK 8 13	20210203_QExHFX3_RSLC10_DSSO_mainlib_rep1	20851	sg|P0A7V0|RS2_ECOLI 30S ribosomal protein S2 OS=Escherichia coli (strain K12) GN=rpsB PE=1 SV=2			FALSE	sg|P0A7M2|RL28_ECOLI 50S ribosomal protein L28 OS=Escherichia coli (strain K12) GN=rpmB PE=1 SV=2	sg|P0A7M2|RL28_ECOLI 50S ribosomal protein L28 OS=Escherichia coli (strain K12) GN=rpmB PE=1 SV=2		FALSE	DLETQSQDGTFDKLTK	SHALNATKR	116	19	16	9	13	8	128	26	3	43.822	FALSE	TRUE	FALSE	FALSE	Between	0	0.001
Scan: 18699 Run: 20210203_QExHFX3_RSLC10_DSSO_mainlib_rep1 P1_TIKITQTR P2_AFNAKTDSIEK 3 5	20210203_QExHFX3_RSLC10_DSSO_mainlib_rep1	18699	sg|P0A7J7|RL11_ECOLI 50S ribosomal protein L11 OS=Escherichia coli (strain K12) GN=rplK PE=1 SV=2			FALSE	sg|P0AG51|RL30_ECOLI 50S ribosomal protein L30 OS=Escherichia coli (strain K12) GN=rpmD PE=1 SV=2	sg|P0AG51|RL30_ECOLI 50S ribosomal protein L30 OS=Escherichia coli (strain K12) GN=rpmD PE=1 SV=2		FALSE	AFNAKTDSIEK	TIKITQTR	41	4	11	8	5	3	45	6	3	43.821	FALSE	TRUE	FALSE	FALSE	Between	0	0.001
Scan: 28448 Run: 20210203_QExHFX3_RSLC10_DSSO_mainlib_rep1 P1_SMKQAIYDPENR P2_SMKQAIYDPENR 3 3	20210203_QExHFX3_RSLC10_DSSO_mainlib_rep1	28448	sg|P21499|RNR_ECOLI Ribonuclease R OS=Escherichia coli (strain K12) GN=rnr PE=1 SV=2			FALSE	sg|P21499|RNR_ECOLI Ribonuclease R OS=Escherichia coli (strain K12) GN=rnr PE=1 SV=2	sg|P21499|RNR_ECOLI Ribonuclease R OS=Escherichia coli (strain K12) GN=rnr PE=1 SV=2		FALSE	SMKQAIYDPENR	SMKQAIYDPENR	542	542	12	12	3	3	544	544	3	43.82	FALSE	TRUE	FALSE	FALSE	Self	-0.004	0
Scan: 20745 Run: 20210203_QExHFX3_RSLC10_DSSO_mainlib_rep1 P1_VVNSKEDIR P2_ESVLPKAVTAR 5 6	20210203_QExHFX3_RSLC10_DSSO_mainlib_rep1	20745	sg|P27302|TKT1_ECOLI Transketolase 1 OS=Escherichia coli (strain K12) GN=tktA PE=1 SV=5			FALSE	sg|P0A836|SUCC_ECOLI Succinyl-CoA ligase [ADP-forming] subunit beta OS=Escherichia coli (strain K12) GN=sucC PE=1 SV=1	sg|P0A836|SUCC_ECOLI Succinyl-CoA ligase [ADP-forming] subunit beta OS=Escherichia coli (strain K12) GN=sucC PE=1 SV=1		FALSE	ESVLPKAVTAR	VVNSKEDIR	598	62	11	9	6	5	603	66	4	43.818	FALSE	TRUE	FALSE	FALSE	Between	0	0.001
Scan: 14281 Run: 20210203_QExHFX3_RSLC10_DSSO_mainlib_rep1 P1_VAKSNVPALEAcmCPQK P2_TSGEKHLR 3 5	20210203_QExHFX3_RSLC10_DSSO_mainlib_rep1	14281	sg|P0A7S3|RS12_ECOLI 30S ribosomal protein S12 OS=Escherichia coli (strain K12) GN=rpsL PE=1 SV=2			FALSE	sg|P0A7N4|RL32_ECOLI 50S ribosomal protein L32 OS=Escherichia coli (strain K12) GN=rpmF PE=1 SV=2	sg|P0A7N4|RL32_ECOLI 50S ribosomal protein L32 OS=Escherichia coli (strain K12) GN=rpmF PE=1 SV=2		FALSE	VAKSNVPALEAcmCPQK	TSGEKHLR	16	33	15	8	3	5	18	37	5	43.818	FALSE	TRUE	FALSE	FALSE	Between	0	0.001
Scan: 24705 Run: 20210203_QExHFX3_RSLC10_DSSO_mainlib_rep1 P1_YILAPKGLK P2_KAGNVAADGVIK 6 1	20210203_QExHFX3_RSLC10_DSSO_mainlib_rep1	24705	sg|P0A6P1|EFTS_ECOLI Elongation factor Ts OS=Escherichia coli (strain K12) GN=tsf PE=1 SV=2			FALSE	sg|P60422|RL2_ECOLI 50S ribosomal protein L2 OS=Escherichia coli (strain K12) GN=rplB PE=1 SV=2	sg|P60422|RL2_ECOLI 50S ribosomal protein L2 OS=Escherichia coli (strain K12) GN=rplB PE=1 SV=2		FALSE	KAGNVAADGVIK	YILAPKGLK	52	103	12	9	1	6	52	108	3	43.817	FALSE	TRUE	FALSE	FALSE	Between	0	0.001
Scan: 29283 Run: 20210203_QExHFX3_RSLC10_DSSO_mainlib_rep1 P1_YILAPKGLK P2_MKGEMPSDFDAK 6 2	20210203_QExHFX3_RSLC10_DSSO_mainlib_rep1	29283	sg|P60422|RL2_ECOLI 50S ribosomal protein L2 OS=Escherichia coli (strain K12) GN=rplB PE=1 SV=2			FALSE	sg|P27302|TKT1_ECOLI Transketolase 1 OS=Escherichia coli (strain K12) GN=tktA PE=1 SV=5	sg|P27302|TKT1_ECOLI Transketolase 1 OS=Escherichia coli (strain K12) GN=tktA PE=1 SV=5		FALSE	YILAPKGLK	MKGEMPSDFDAK	103	329	9	12	6	2	108	330	4	43.815	FALSE	TRUE	FALSE	FALSE	Between	0	0.001
Scan: 36631 Run: 20210203_QExHFX3_RSLC10_DSSO_mainlib_rep1 P1_EAEKYANPIPSR P2_DTLHLEGKELEFK 4 8	20210203_QExHFX3_RSLC10_DSSO_mainlib_rep1	36631	sg|P21499|RNR_ECOLI Ribonuclease R OS=Escherichia coli (strain K12) GN=rnr PE=1 SV=2			FALSE	sg|P0AG67|RS1_ECOLI 30S ribosomal protein S1 OS=Escherichia coli (strain K12) GN=rpsA PE=1 SV=1	sg|P0AG67|RS1_ECOLI 30S ribosomal protein S1 OS=Escherichia coli (strain K12) GN=rpsA PE=1 SV=1		FALSE	EAEKYANPIPSR	DTLHLEGKELEFK	10	143	12	13	4	8	13	150	3	43.815	FALSE	TRUE	FALSE	FALSE	Between	0	0.001
Scan: 15377 Run: 20210203_QExHFX3_RSLC10_DSSO_mainlib_rep1 P1_MAVQQNKPTR P2_HEIIKTTLPK 7 5	20210203_QExHFX3_RSLC10_DSSO_mainlib_rep1	15377	sg|P0AG44|RL17_ECOLI 50S ribosomal protein L17 OS=Escherichia coli (strain K12) GN=rplQ PE=1 SV=1			FALSE	sg|P0A7N4|RL32_ECOLI 50S ribosomal protein L32 OS=Escherichia coli (strain K12) GN=rpmF PE=1 SV=2	sg|P0A7N4|RL32_ECOLI 50S ribosomal protein L32 OS=Escherichia coli (strain K12) GN=rpmF PE=1 SV=2		FALSE	HEIIKTTLPK	MAVQQNKPTR	31	1	10	10	5	7	35	7	3	43.814	FALSE	TRUE	FALSE	FALSE	Between	0	0.001
Scan: 16890 Run: 20210203_QExHFX3_RSLC10_DSSO_mainlib_rep1 P1_SNVPALEAcmCPQKR P2_KISNGEGVER 12 1	20210203_QExHFX3_RSLC10_DSSO_mainlib_rep1	16890	sg|P0A7S3|RS12_ECOLI 30S ribosomal protein S12 OS=Escherichia coli (strain K12) GN=rpsL PE=1 SV=2			FALSE	sg|P0A7K6|RL19_ECOLI 50S ribosomal protein L19 OS=Escherichia coli (strain K12) GN=rplS PE=1 SV=2	sg|P0A7K6|RL19_ECOLI 50S ribosomal protein L19 OS=Escherichia coli (strain K12) GN=rplS PE=1 SV=2		FALSE	SNVPALEAcmCPQKR	KISNGEGVER	19	63	13	10	12	1	30	63	4	43.813	FALSE	TRUE	FALSE	FALSE	Between	0	0.001
Scan: 10767 Run: 20210203_QExHFX3_RSLC10_DSSO_mainlib_rep1 P1_KSSAAR P2_AFNAKTDSIEK 1 5	20210203_QExHFX3_RSLC10_DSSO_mainlib_rep1	10767	sg|P0A7J7|RL11_ECOLI 50S ribosomal protein L11 OS=Escherichia coli (strain K12) GN=rplK PE=1 SV=2			FALSE	sg|P0A7X3|RS9_ECOLI 30S ribosomal protein S9 OS=Escherichia coli (strain K12) GN=rpsI PE=1 SV=2	sg|P0A7X3|RS9_ECOLI 30S ribosomal protein S9 OS=Escherichia coli (strain K12) GN=rpsI PE=1 SV=2		FALSE	AFNAKTDSIEK	KSSAAR	41	13	11	6	5	1	45	13	4	43.812	FALSE	TRUE	FALSE	FALSE	Between	0	0.001
Scan: 20838 Run: 20210203_QExHFX3_RSLC10_DSSO_mainlib_rep1 P1_EIAEKoxMVEGR P2_EIAEKMVEGR 5 5	20210203_QExHFX3_RSLC10_DSSO_mainlib_rep1	20838	sg|P0A6P1|EFTS_ECOLI Elongation factor Ts OS=Escherichia coli (strain K12) GN=tsf PE=1 SV=2			FALSE	sg|P0A6P1|EFTS_ECOLI Elongation factor Ts OS=Escherichia coli (strain K12) GN=tsf PE=1 SV=2	sg|P0A6P1|EFTS_ECOLI Elongation factor Ts OS=Escherichia coli (strain K12) GN=tsf PE=1 SV=2		FALSE	EIAEKoxMVEGR	EIAEKMVEGR	210	210	10	10	5	5	214	214	3	43.811	FALSE	TRUE	FALSE	FALSE	Self	-0.004	0
Scan: 12613 Run: 20210203_QExHFX3_RSLC10_DSSO_mainlib_rep1 P1_TSGEKHLR P2_AFNAKTDSIEK 5 5	20210203_QExHFX3_RSLC10_DSSO_mainlib_rep1	12613	sg|P0A7J7|RL11_ECOLI 50S ribosomal protein L11 OS=Escherichia coli (strain K12) GN=rplK PE=1 SV=2			FALSE	sg|P0A7N4|RL32_ECOLI 50S ribosomal protein L32 OS=Escherichia coli (strain K12) GN=rpmF PE=1 SV=2	sg|P0A7N4|RL32_ECOLI 50S ribosomal protein L32 OS=Escherichia coli (strain K12) GN=rpmF PE=1 SV=2		FALSE	AFNAKTDSIEK	TSGEKHLR	41	33	11	8	5	5	45	37	3	43.811	FALSE	TRUE	FALSE	FALSE	Between	0	0.001
Scan: 24725 Run: 20210203_QExHFX3_RSLC10_DSSO_mainlib_rep1 P1_QMKAIDDLVK P2_IGSTIKTDR 3 6	20210203_QExHFX3_RSLC10_DSSO_mainlib_rep1	24725	sg|P0A7N1|RL31B_ECOLI 50S ribosomal protein L31 type B OS=Escherichia coli (strain K12) GN=ykgM PE=1 SV=1			FALSE	sg|P0A715|KDSA_ECOLI 2-dehydro-3-deoxyphosphooctonate aldolase OS=Escherichia coli (strain K12) GN=kdsA PE=1 SV=1	sg|P0A715|KDSA_ECOLI 2-dehydro-3-deoxyphosphooctonate aldolase OS=Escherichia coli (strain K12) GN=kdsA PE=1 SV=1		FALSE	IGSTIKTDR	QMKAIDDLVK	25	266	9	10	6	3	30	268	4	43.81	FALSE	TRUE	FALSE	FALSE	Between	0	0.001
Scan: 27548 Run: 20210203_QExHFX3_RSLC10_DSSO_mainlib_rep1 P1_SMKQAIYDPENR P2_LSYDTEASIAKAK 3 11	20210203_QExHFX3_RSLC10_DSSO_mainlib_rep1	27548	sg|P0A870|TALB_ECOLI Transaldolase B OS=Escherichia coli (strain K12) GN=talB PE=1 SV=2			FALSE	sg|P21499|RNR_ECOLI Ribonuclease R OS=Escherichia coli (strain K12) GN=rnr PE=1 SV=2	sg|P21499|RNR_ECOLI Ribonuclease R OS=Escherichia coli (strain K12) GN=rnr PE=1 SV=2		FALSE	LSYDTEASIAKAK	SMKQAIYDPENR	101	542	13	12	11	3	111	544	3	43.809	FALSE	TRUE	FALSE	FALSE	Between	0	0.001
Scan: 17265 Run: 20210203_QExHFX3_RSLC10_DSSO_mainlib_rep1 P1_YPEGTKLTGR P2_VVNSKEDIR 6 5	20210203_QExHFX3_RSLC10_DSSO_mainlib_rep1	17265	sg|P0AG67|RS1_ECOLI 30S ribosomal protein S1 OS=Escherichia coli (strain K12) GN=rpsA PE=1 SV=1			FALSE	sg|P0A836|SUCC_ECOLI Succinyl-CoA ligase [ADP-forming] subunit beta OS=Escherichia coli (strain K12) GN=sucC PE=1 SV=1	sg|P0A836|SUCC_ECOLI Succinyl-CoA ligase [ADP-forming] subunit beta OS=Escherichia coli (strain K12) GN=sucC PE=1 SV=1		FALSE	YPEGTKLTGR	VVNSKEDIR	274	62	10	9	6	5	279	66	3	43.809	FALSE	TRUE	FALSE	FALSE	Between	0	0.001
Scan: 29537 Run: 20210203_QExHFX3_RSLC10_DSSO_mainlib_rep1 P1_VVEPLITLAKTDSVANR P2_SGAIKAAK 10 5	20210203_QExHFX3_RSLC10_DSSO_mainlib_rep1	29537	sg|P0AG44|RL17_ECOLI 50S ribosomal protein L17 OS=Escherichia coli (strain K12) GN=rplQ PE=1 SV=1			FALSE	sg|P0A6P1|EFTS_ECOLI Elongation factor Ts OS=Escherichia coli (strain K12) GN=tsf PE=1 SV=2	sg|P0A6P1|EFTS_ECOLI Elongation factor Ts OS=Escherichia coli (strain K12) GN=tsf PE=1 SV=2		FALSE	VVEPLITLAKTDSVANR	SGAIKAAK	47	44	17	8	10	5	56	48	4	43.808	FALSE	TRUE	FALSE	FALSE	Between	0	0.001
Scan: 35649 Run: 20210203_QExHFX3_RSLC10_DSSO_mainlib_rep1 P1_VVEPLITLAKTDSVANR P2_GLSAKSFDGR 10 5	20210203_QExHFX3_RSLC10_DSSO_mainlib_rep1	35649	sg|P0AG44|RL17_ECOLI 50S ribosomal protein L17 OS=Escherichia coli (strain K12) GN=rplQ PE=1 SV=1			FALSE	sg|P62399|RL5_ECOLI 50S ribosomal protein L5 OS=Escherichia coli (strain K12) GN=rplE PE=1 SV=2	sg|P62399|RL5_ECOLI 50S ribosomal protein L5 OS=Escherichia coli (strain K12) GN=rplE PE=1 SV=2		FALSE	VVEPLITLAKTDSVANR	GLSAKSFDGR	47	116	17	10	10	5	56	120	3	43.808	FALSE	TRUE	FALSE	FALSE	Between	0	0.001
Scan: 27832 Run: 20210203_QExHFX3_RSLC10_DSSO_mainlib_rep1 P1_YILAPKGLK P2_EAEKYANPIPSR 6 4	20210203_QExHFX3_RSLC10_DSSO_mainlib_rep1	27832	sg|P21499|RNR_ECOLI Ribonuclease R OS=Escherichia coli (strain K12) GN=rnr PE=1 SV=2			FALSE	sg|P60422|RL2_ECOLI 50S ribosomal protein L2 OS=Escherichia coli (strain K12) GN=rplB PE=1 SV=2	sg|P60422|RL2_ECOLI 50S ribosomal protein L2 OS=Escherichia coli (strain K12) GN=rplB PE=1 SV=2		FALSE	EAEKYANPIPSR	YILAPKGLK	10	103	12	9	4	6	13	108	3	43.806	FALSE	TRUE	FALSE	FALSE	Between	0	0.001
Scan: 11327 Run: 20210203_QExHFX3_RSLC10_DSSO_mainlib_rep1 P1_TGAGMoxMDcmCKK P2_TGAGMMDcmCKK 9 9	20210203_QExHFX3_RSLC10_DSSO_mainlib_rep1	11327	sg|P0A6P1|EFTS_ECOLI Elongation factor Ts OS=Escherichia coli (strain K12) GN=tsf PE=1 SV=2			FALSE	sg|P0A6P1|EFTS_ECOLI Elongation factor Ts OS=Escherichia coli (strain K12) GN=tsf PE=1 SV=2	sg|P0A6P1|EFTS_ECOLI Elongation factor Ts OS=Escherichia coli (strain K12) GN=tsf PE=1 SV=2		FALSE	TGAGMMDcmCKK	TGAGMoxMDcmCKK	16	16	10	10	9	9	24	24	4	43.805	FALSE	TRUE	FALSE	FALSE	Self	-0.004	0
Scan: 16224 Run: 20210203_QExHFX3_RSLC10_DSSO_mainlib_rep1 P1_VGFGYGKAR P2_KISNGEGVER 7 1	20210203_QExHFX3_RSLC10_DSSO_mainlib_rep1	16224	sg|P0A7W1|RS5_ECOLI 30S ribosomal protein S5 OS=Escherichia coli (strain K12) GN=rpsE PE=1 SV=2			FALSE	sg|P0A7K6|RL19_ECOLI 50S ribosomal protein L19 OS=Escherichia coli (strain K12) GN=rplS PE=1 SV=2	sg|P0A7K6|RL19_ECOLI 50S ribosomal protein L19 OS=Escherichia coli (strain K12) GN=rplS PE=1 SV=2		FALSE	VGFGYGKAR	KISNGEGVER	46	63	9	10	7	1	52	63	4	43.805	FALSE	TRUE	FALSE	FALSE	Between	0	0.001
Scan: 24125 Run: 20210203_QExHFX3_RSLC10_DSSO_mainlib_rep1 P1_DFLKHNPQNPSWADR P2_AQSLKEIK 4 5	20210203_QExHFX3_RSLC10_DSSO_mainlib_rep1	24125	sg|P27302|TKT1_ECOLI Transketolase 1 OS=Escherichia coli (strain K12) GN=tktA PE=1 SV=5			FALSE	sg|P00956|SYI_ECOLI Isoleucine--tRNA ligase OS=Escherichia coli (strain K12) GN=ileS PE=1 SV=5	sg|P00956|SYI_ECOLI Isoleucine--tRNA ligase OS=Escherichia coli (strain K12) GN=ileS PE=1 SV=5		FALSE	DFLKHNPQNPSWADR	AQSLKEIK	43	432	15	8	4	5	46	436	4	43.804	FALSE	TRUE	FALSE	FALSE	Between	0	0.001
Scan: 22530 Run: 20210203_QExHFX3_RSLC10_DSSO_mainlib_rep1 P1_SMKQAIYDPENR P2_KAGFVTR 3 1	20210203_QExHFX3_RSLC10_DSSO_mainlib_rep1	22530	sg|P21499|RNR_ECOLI Ribonuclease R OS=Escherichia coli (strain K12) GN=rnr PE=1 SV=2			FALSE	sg|P0A7X3|RS9_ECOLI 30S ribosomal protein S9 OS=Escherichia coli (strain K12) GN=rpsI PE=1 SV=2	sg|P0A7X3|RS9_ECOLI 30S ribosomal protein S9 OS=Escherichia coli (strain K12) GN=rpsI PE=1 SV=2		FALSE	SMKQAIYDPENR	KAGFVTR	542	100	12	7	3	1	544	100	4	43.804	FALSE	TRUE	FALSE	FALSE	Between	0	0.001
Scan: 9526 Run: 20210203_QExHFX3_RSLC10_DSSO_mainlib_rep1 P1_SHALNATKR P2_IGSTIKTDR 8 6	20210203_QExHFX3_RSLC10_DSSO_mainlib_rep1	9526	sg|P0A7N1|RL31B_ECOLI 50S ribosomal protein L31 type B OS=Escherichia coli (strain K12) GN=ykgM PE=1 SV=1			FALSE	sg|P0A7M2|RL28_ECOLI 50S ribosomal protein L28 OS=Escherichia coli (strain K12) GN=rpmB PE=1 SV=2	sg|P0A7M2|RL28_ECOLI 50S ribosomal protein L28 OS=Escherichia coli (strain K12) GN=rpmB PE=1 SV=2		FALSE	IGSTIKTDR	SHALNATKR	25	19	9	9	6	8	30	26	4	43.803	FALSE	TRUE	FALSE	FALSE	Between	0	0.001
Scan: 19410 Run: 20210203_QExHFX3_RSLC10_DSSO_mainlib_rep1 P1_KISNGEGVER P2_AKLYYLR 1 2	20210203_QExHFX3_RSLC10_DSSO_mainlib_rep1	19410	sg|P0A7K6|RL19_ECOLI 50S ribosomal protein L19 OS=Escherichia coli (strain K12) GN=rplS PE=1 SV=2			FALSE	sg|P0A7K6|RL19_ECOLI 50S ribosomal protein L19 OS=Escherichia coli (strain K12) GN=rplS PE=1 SV=2	sg|P0A7K6|RL19_ECOLI 50S ribosomal protein L19 OS=Escherichia coli (strain K12) GN=rplS PE=1 SV=2		FALSE	AKLYYLR	KISNGEGVER	95	63	7	10	2	1	96	63	4	43.803	FALSE	TRUE	FALSE	FALSE	Self	-0.004	0
Scan: 17130 Run: 20210203_QExHFX3_RSLC10_DSSO_mainlib_rep1 P1_MQKQAELYR P2_ASFDKANR 3 5	20210203_QExHFX3_RSLC10_DSSO_mainlib_rep1	17130	sg|P0A715|KDSA_ECOLI 2-dehydro-3-deoxyphosphooctonate aldolase OS=Escherichia coli (strain K12) GN=kdsA PE=1 SV=1			FALSE	sg|P0A7D7|PUR7_ECOLI Phosphoribosylaminoimidazole-succinocarboxamide synthase OS=Escherichia coli (strain K12) GN=purC PE=1 SV=1	sg|P0A7D7|PUR7_ECOLI Phosphoribosylaminoimidazole-succinocarboxamide synthase OS=Escherichia coli (strain K12) GN=purC PE=1 SV=1		FALSE	ASFDKANR	MQKQAELYR	56	1	8	9	5	3	60	3	4	43.802	FALSE	TRUE	FALSE	FALSE	Between	0	0.001
Scan: 27298 Run: 20210203_QExHFX3_RSLC10_DSSO_mainlib_rep1 P1_MKGEMPSDFDAK P2_EAEKYANPIPSR 2 4	20210203_QExHFX3_RSLC10_DSSO_mainlib_rep1	27298	sg|P27302|TKT1_ECOLI Transketolase 1 OS=Escherichia coli (strain K12) GN=tktA PE=1 SV=5			FALSE	sg|P21499|RNR_ECOLI Ribonuclease R OS=Escherichia coli (strain K12) GN=rnr PE=1 SV=2	sg|P21499|RNR_ECOLI Ribonuclease R OS=Escherichia coli (strain K12) GN=rnr PE=1 SV=2		FALSE	MKGEMPSDFDAK	EAEKYANPIPSR	329	10	12	12	2	4	330	13	4	43.801	FALSE	TRUE	FALSE	FALSE	Between	0	0.001
Scan: 23615 Run: 20210203_QExHFX3_RSLC10_DSSO_mainlib_rep1 P1_VKDLPGVR P2_GLSAKSFDGR 2 5	20210203_QExHFX3_RSLC10_DSSO_mainlib_rep1	23615	sg|P62399|RL5_ECOLI 50S ribosomal protein L5 OS=Escherichia coli (strain K12) GN=rplE PE=1 SV=2			FALSE	sg|P0A7S3|RS12_ECOLI 30S ribosomal protein S12 OS=Escherichia coli (strain K12) GN=rpsL PE=1 SV=2	sg|P0A7S3|RS12_ECOLI 30S ribosomal protein S12 OS=Escherichia coli (strain K12) GN=rpsL PE=1 SV=2		FALSE	GLSAKSFDGR	VKDLPGVR	116	87	10	8	5	2	120	88	3	43.801	FALSE	TRUE	FALSE	FALSE	Between	0	0.001
Scan: 12101 Run: 20210203_QExHFX3_RSLC10_DSSO_mainlib_rep1 P1_YPEGTKLTGR P2_KDIHPK 6 1	20210203_QExHFX3_RSLC10_DSSO_mainlib_rep1	12101	sg|P0AG67|RS1_ECOLI 30S ribosomal protein S1 OS=Escherichia coli (strain K12) GN=rpsA PE=1 SV=1			FALSE	sg|P0A7M9|RL31_ECOLI 50S ribosomal protein L31 OS=Escherichia coli (strain K12) GN=rpmE PE=1 SV=1	sg|P0A7M9|RL31_ECOLI 50S ribosomal protein L31 OS=Escherichia coli (strain K12) GN=rpmE PE=1 SV=1		FALSE	YPEGTKLTGR	KDIHPK	274	3	10	6	6	1	279	3	5	43.801	FALSE	TRUE	FALSE	FALSE	Between	0	0.001
Scan: 28802 Run: 20210203_QExHFX3_RSLC10_DSSO_mainlib_rep1 P1_TDKFIVR P2_TDKFIVR 3 3	20210203_QExHFX3_RSLC10_DSSO_mainlib_rep1	28802	sg|P60422|RL2_ECOLI 50S ribosomal protein L2 OS=Escherichia coli (strain K12) GN=rplB PE=1 SV=2			FALSE	sg|P60422|RL2_ECOLI 50S ribosomal protein L2 OS=Escherichia coli (strain K12) GN=rplB PE=1 SV=2	sg|P60422|RL2_ECOLI 50S ribosomal protein L2 OS=Escherichia coli (strain K12) GN=rplB PE=1 SV=2		FALSE	TDKFIVR	TDKFIVR	263	263	7	7	3	3	265	265	4	43.8	FALSE	TRUE	FALSE	FALSE	Self	-0.004	0
Scan: 21813 Run: 20210203_QExHFX3_RSLC10_DSSO_mainlib_rep1 P1_KAGNVAADGVIK P2_EIAEKMVEGR 1 5	20210203_QExHFX3_RSLC10_DSSO_mainlib_rep1	21813	sg|P0A6P1|EFTS_ECOLI Elongation factor Ts OS=Escherichia coli (strain K12) GN=tsf PE=1 SV=2			FALSE	sg|P0A6P1|EFTS_ECOLI Elongation factor Ts OS=Escherichia coli (strain K12) GN=tsf PE=1 SV=2	sg|P0A6P1|EFTS_ECOLI Elongation factor Ts OS=Escherichia coli (strain K12) GN=tsf PE=1 SV=2		FALSE	KAGNVAADGVIK	EIAEKMVEGR	52	210	12	10	1	5	52	214	4	43.8	FALSE	TRUE	FALSE	FALSE	Self	-0.004	0
Scan: 7441 Run: 20210203_QExHFX3_RSLC10_DSSO_mainlib_rep1 P1_ELKPHDR P2_ELKPHDR 3 3	20210203_QExHFX3_RSLC10_DSSO_mainlib_rep1	7441	sg|P0A9Q1|ARCA_ECOLI Aerobic respiration control protein ArcA OS=Escherichia coli (strain K12) GN=arcA PE=1 SV=1			FALSE	sg|P0A9Q1|ARCA_ECOLI Aerobic respiration control protein ArcA OS=Escherichia coli (strain K12) GN=arcA PE=1 SV=1	sg|P0A9Q1|ARCA_ECOLI Aerobic respiration control protein ArcA OS=Escherichia coli (strain K12) GN=arcA PE=1 SV=1		FALSE	ELKPHDR	ELKPHDR	193	193	7	7	3	3	195	195	4	43.799	FALSE	TRUE	FALSE	FALSE	Self	-0.004	0
Scan: 17237 Run: 20210203_QExHFX3_RSLC10_DSSO_mainlib_rep1 P1_YPEGTKLTGR P2_VVNSKEDIR 6 5	20210203_QExHFX3_RSLC10_DSSO_mainlib_rep1	17237	sg|P0A836|SUCC_ECOLI Succinyl-CoA ligase [ADP-forming] subunit beta OS=Escherichia coli (strain K12) GN=sucC PE=1 SV=1			FALSE	sg|P0AG67|RS1_ECOLI 30S ribosomal protein S1 OS=Escherichia coli (strain K12) GN=rpsA PE=1 SV=1	sg|P0AG67|RS1_ECOLI 30S ribosomal protein S1 OS=Escherichia coli (strain K12) GN=rpsA PE=1 SV=1		FALSE	VVNSKEDIR	YPEGTKLTGR	62	274	9	10	5	6	66	279	4	43.799	FALSE	TRUE	FALSE	FALSE	Between	0	0.001
Scan: 23771 Run: 20210203_QExHFX3_RSLC10_DSSO_mainlib_rep1 P1_NFGKHPVTPWGVQTK P2_MQKQAELYR 4 3	20210203_QExHFX3_RSLC10_DSSO_mainlib_rep1	23771	sg|P60422|RL2_ECOLI 50S ribosomal protein L2 OS=Escherichia coli (strain K12) GN=rplB PE=1 SV=2			FALSE	sg|P0A7D7|PUR7_ECOLI Phosphoribosylaminoimidazole-succinocarboxamide synthase OS=Escherichia coli (strain K12) GN=purC PE=1 SV=1	sg|P0A7D7|PUR7_ECOLI Phosphoribosylaminoimidazole-succinocarboxamide synthase OS=Escherichia coli (strain K12) GN=purC PE=1 SV=1		FALSE	NFGKHPVTPWGVQTK	MQKQAELYR	239	1	15	9	4	3	242	3	5	43.798	FALSE	TRUE	FALSE	FALSE	Between	0	0.001
Scan: 32260 Run: 20210203_QExHFX3_RSLC10_DSSO_mainlib_rep1 P1_KLQLVGVGYR P2_DAAAAVGKAVAER 1 8	20210203_QExHFX3_RSLC10_DSSO_mainlib_rep1	32260	sg|P0C018|RL18_ECOLI 50S ribosomal protein L18 OS=Escherichia coli (strain K12) GN=rplR PE=1 SV=1			FALSE	sg|P0AG55|RL6_ECOLI 50S ribosomal protein L6 OS=Escherichia coli (strain K12) GN=rplF PE=1 SV=2	sg|P0AG55|RL6_ECOLI 50S ribosomal protein L6 OS=Escherichia coli (strain K12) GN=rplF PE=1 SV=2		FALSE	DAAAAVGKAVAER	KLQLVGVGYR	69	86	13	10	8	1	76	86	4	43.798	FALSE	TRUE	FALSE	FALSE	Between	0	0.001
Scan: 24298 Run: 20210203_QExHFX3_RSLC10_DSSO_mainlib_rep1 P1_VAVIKAVR P2_QLDHGQKVTELLK 5 7	20210203_QExHFX3_RSLC10_DSSO_mainlib_rep1	24298	sg|P0ABB0|ATPA_ECOLI ATP synthase subunit alpha OS=Escherichia coli (strain K12) GN=atpA PE=1 SV=1			FALSE	sg|P0A7K2|RL7_ECOLI 50S ribosomal protein L7/L12 OS=Escherichia coli (strain K12) GN=rplL PE=1 SV=2	sg|P0A7K2|RL7_ECOLI 50S ribosomal protein L7/L12 OS=Escherichia coli (strain K12) GN=rplL PE=1 SV=2		FALSE	QLDHGQKVTELLK	VAVIKAVR	420	67	13	8	7	5	426	71	5	43.798	FALSE	TRUE	FALSE	FALSE	Between	0	0.001
Scan: 24395 Run: 20210203_QExHFX3_RSLC10_DSSO_mainlib_rep1 P1_MQKQAELYR P2_DAAAAVGKAVAER 3 8	20210203_QExHFX3_RSLC10_DSSO_mainlib_rep1	24395	sg|P0C018|RL18_ECOLI 50S ribosomal protein L18 OS=Escherichia coli (strain K12) GN=rplR PE=1 SV=1			FALSE	sg|P0A7D7|PUR7_ECOLI Phosphoribosylaminoimidazole-succinocarboxamide synthase OS=Escherichia coli (strain K12) GN=purC PE=1 SV=1	sg|P0A7D7|PUR7_ECOLI Phosphoribosylaminoimidazole-succinocarboxamide synthase OS=Escherichia coli (strain K12) GN=purC PE=1 SV=1		FALSE	DAAAAVGKAVAER	MQKQAELYR	69	1	13	9	8	3	76	3	4	43.796	FALSE	TRUE	FALSE	FALSE	Between	0	0.001
Scan: 33127 Run: 20210203_QExHFX3_RSLC10_DSSO_mainlib_rep1 P1_TVGQLLKEHNAEVTGFIR P2_DVKFGNDAR 7 3	20210203_QExHFX3_RSLC10_DSSO_mainlib_rep1	33127	sg|P0A6P1|EFTS_ECOLI Elongation factor Ts OS=Escherichia coli (strain K12) GN=tsf PE=1 SV=2			FALSE	sg|P0A6F5|CH60_ECOLI 60 kDa chaperonin OS=Escherichia coli (strain K12) GN=groL PE=1 SV=2	sg|P0A6F5|CH60_ECOLI 60 kDa chaperonin OS=Escherichia coli (strain K12) GN=groL PE=1 SV=2		FALSE	TVGQLLKEHNAEVTGFIR	DVKFGNDAR	241	5	18	9	7	3	247	7	4	43.792	FALSE	TRUE	FALSE	FALSE	Between	0	0.001
Scan: 15237 Run: 20210203_QExHFX3_RSLC10_DSSO_mainlib_rep1 P1_HPVTPWGVQTKGK P2_EKLQER 11 2	20210203_QExHFX3_RSLC10_DSSO_mainlib_rep1	15237	sg|P60422|RL2_ECOLI 50S ribosomal protein L2 OS=Escherichia coli (strain K12) GN=rplB PE=1 SV=2			FALSE	sg|P0A6F5|CH60_ECOLI 60 kDa chaperonin OS=Escherichia coli (strain K12) GN=groL PE=1 SV=2	sg|P0A6F5|CH60_ECOLI 60 kDa chaperonin OS=Escherichia coli (strain K12) GN=groL PE=1 SV=2		FALSE	HPVTPWGVQTKGK	EKLQER	243	363	13	6	11	2	253	364	4	43.79	FALSE	TRUE	FALSE	FALSE	Between	0	0.001
Scan: 19770 Run: 20210203_QExHFX3_RSLC10_DSSO_mainlib_rep1 P1_VAKSNVPALEAcmCPQK P2_TIKITQTR 3 3	20210203_QExHFX3_RSLC10_DSSO_mainlib_rep1	19770	sg|P0A7S3|RS12_ECOLI 30S ribosomal protein S12 OS=Escherichia coli (strain K12) GN=rpsL PE=1 SV=2			FALSE	sg|P0AG51|RL30_ECOLI 50S ribosomal protein L30 OS=Escherichia coli (strain K12) GN=rpmD PE=1 SV=2	sg|P0AG51|RL30_ECOLI 50S ribosomal protein L30 OS=Escherichia coli (strain K12) GN=rpmD PE=1 SV=2		FALSE	VAKSNVPALEAcmCPQK	TIKITQTR	16	4	15	8	3	3	18	6	3	43.787	FALSE	TRUE	FALSE	FALSE	Between	0	0.001
Scan: 8135 Run: 20210203_QExHFX3_RSLC10_DSSO_mainlib_rep1 P1_VGFGYGKAR P2_KQQGHR 7 1	20210203_QExHFX3_RSLC10_DSSO_mainlib_rep1	8135	sg|P0A7W1|RS5_ECOLI 30S ribosomal protein S5 OS=Escherichia coli (strain K12) GN=rpsE PE=1 SV=2			FALSE	sg|P0AG48|RL21_ECOLI 50S ribosomal protein L21 OS=Escherichia coli (strain K12) GN=rplU PE=1 SV=1	sg|P0AG48|RL21_ECOLI 50S ribosomal protein L21 OS=Escherichia coli (strain K12) GN=rplU PE=1 SV=1		FALSE	VGFGYGKAR	KQQGHR	46	85	9	6	7	1	52	85	5	43.786	FALSE	TRUE	FALSE	FALSE	Between	0	0.001
Scan: 12717 Run: 20210203_QExHFX3_RSLC10_DSSO_mainlib_rep1 P1_SHPFYTGKLR P2_SHALNATKR 8 8	20210203_QExHFX3_RSLC10_DSSO_mainlib_rep1	12717	sg|P0A7N1|RL31B_ECOLI 50S ribosomal protein L31 type B OS=Escherichia coli (strain K12) GN=ykgM PE=1 SV=1			FALSE	sg|P0A7M2|RL28_ECOLI 50S ribosomal protein L28 OS=Escherichia coli (strain K12) GN=rpmB PE=1 SV=2	sg|P0A7M2|RL28_ECOLI 50S ribosomal protein L28 OS=Escherichia coli (strain K12) GN=rpmB PE=1 SV=2		FALSE	SHPFYTGKLR	SHALNATKR	53	19	10	9	8	8	60	26	5	43.786	FALSE	TRUE	FALSE	FALSE	Between	0	0.001
Scan: 25286 Run: 20210203_QExHFX3_RSLC10_DSSO_mainlib_rep1 P1_AVTDKPSLLMcmCK P2_ASFDKANR 5 5	20210203_QExHFX3_RSLC10_DSSO_mainlib_rep1	25286	sg|P0A715|KDSA_ECOLI 2-dehydro-3-deoxyphosphooctonate aldolase OS=Escherichia coli (strain K12) GN=kdsA PE=1 SV=1			FALSE	sg|P27302|TKT1_ECOLI Transketolase 1 OS=Escherichia coli (strain K12) GN=tktA PE=1 SV=5	sg|P27302|TKT1_ECOLI Transketolase 1 OS=Escherichia coli (strain K12) GN=tktA PE=1 SV=5		FALSE	ASFDKANR	AVTDKPSLLMcmCK	56	233	8	12	5	5	60	237	4	43.784	FALSE	TRUE	FALSE	FALSE	Between	0	0.001
Scan: 29779 Run: 20210203_QExHFX3_RSLC10_DSSO_mainlib_rep1 P1_YILAPKGLK P2_MTDKLTSLR 6 4	20210203_QExHFX3_RSLC10_DSSO_mainlib_rep1	29779	sg|P0A870|TALB_ECOLI Transaldolase B OS=Escherichia coli (strain K12) GN=talB PE=1 SV=2			FALSE	sg|P60422|RL2_ECOLI 50S ribosomal protein L2 OS=Escherichia coli (strain K12) GN=rplB PE=1 SV=2	sg|P60422|RL2_ECOLI 50S ribosomal protein L2 OS=Escherichia coli (strain K12) GN=rplB PE=1 SV=2		FALSE	MTDKLTSLR	YILAPKGLK	1	103	9	9	4	6	4	108	4	43.782	FALSE	TRUE	FALSE	FALSE	Between	0	0.001
Scan: 27052 Run: 20210203_QExHFX3_RSLC10_DSSO_mainlib_rep1 P1_VKHPSEIVNVGDEITVK P2_VKDLPGVR 2 2	20210203_QExHFX3_RSLC10_DSSO_mainlib_rep1	27052	sg|P0AG67|RS1_ECOLI 30S ribosomal protein S1 OS=Escherichia coli (strain K12) GN=rpsA PE=1 SV=1			FALSE	sg|P0A7S3|RS12_ECOLI 30S ribosomal protein S12 OS=Escherichia coli (strain K12) GN=rpsL PE=1 SV=2	sg|P0A7S3|RS12_ECOLI 30S ribosomal protein S12 OS=Escherichia coli (strain K12) GN=rpsL PE=1 SV=2		FALSE	VKHPSEIVNVGDEITVK	VKDLPGVR	228	87	17	8	2	2	229	88	4	43.781	FALSE	TRUE	FALSE	FALSE	Between	0	0.001
Scan: 8895 Run: 20210203_QExHFX3_RSLC10_DSSO_mainlib_rep1 P1_VVNSKEDIR P2_HIGGGHKQAYR 5 7	20210203_QExHFX3_RSLC10_DSSO_mainlib_rep1	8895	sg|P60422|RL2_ECOLI 50S ribosomal protein L2 OS=Escherichia coli (strain K12) GN=rplB PE=1 SV=2			FALSE	sg|P0A836|SUCC_ECOLI Succinyl-CoA ligase [ADP-forming] subunit beta OS=Escherichia coli (strain K12) GN=sucC PE=1 SV=1	sg|P0A836|SUCC_ECOLI Succinyl-CoA ligase [ADP-forming] subunit beta OS=Escherichia coli (strain K12) GN=sucC PE=1 SV=1		FALSE	HIGGGHKQAYR	VVNSKEDIR	53	62	11	9	7	5	59	66	4	43.781	FALSE	TRUE	FALSE	FALSE	Between	0	0.001
Scan: 22754 Run: 20210203_QExHFX3_RSLC10_DSSO_mainlib_rep1 P1_QcmCKANPWQQFAETHNK P2_ASFDKANR 3 5	20210203_QExHFX3_RSLC10_DSSO_mainlib_rep1	22754	sg|P0AG67|RS1_ECOLI 30S ribosomal protein S1 OS=Escherichia coli (strain K12) GN=rpsA PE=1 SV=1			FALSE	sg|P0A715|KDSA_ECOLI 2-dehydro-3-deoxyphosphooctonate aldolase OS=Escherichia coli (strain K12) GN=kdsA PE=1 SV=1	sg|P0A715|KDSA_ECOLI 2-dehydro-3-deoxyphosphooctonate aldolase OS=Escherichia coli (strain K12) GN=kdsA PE=1 SV=1		FALSE	QcmCKANPWQQFAETHNK	ASFDKANR	348	56	16	8	3	5	350	60	5	43.781	FALSE	TRUE	FALSE	FALSE	Between	0	0.001
Scan: 31515 Run: 20210203_QExHFX3_RSLC10_DSSO_mainlib_rep1 P1_VGAATEVEMKEK P2_TVGQLLKEHNAEVTGFIR 10 7	20210203_QExHFX3_RSLC10_DSSO_mainlib_rep1	31515	sg|P0A6P1|EFTS_ECOLI Elongation factor Ts OS=Escherichia coli (strain K12) GN=tsf PE=1 SV=2			FALSE	sg|P0A6F5|CH60_ECOLI 60 kDa chaperonin OS=Escherichia coli (strain K12) GN=groL PE=1 SV=2	sg|P0A6F5|CH60_ECOLI 60 kDa chaperonin OS=Escherichia coli (strain K12) GN=groL PE=1 SV=2		FALSE	TVGQLLKEHNAEVTGFIR	VGAATEVEMKEK	241	381	18	12	7	10	247	390	4	43.781	FALSE	TRUE	FALSE	FALSE	Between	0	0.001
Scan: 6530 Run: 20210203_QExHFX3_RSLC10_DSSO_mainlib_rep1 P1_SGAIKAAK P2_SGAIKAAK 5 5	20210203_QExHFX3_RSLC10_DSSO_mainlib_rep1	6530	sg|P0A6P1|EFTS_ECOLI Elongation factor Ts OS=Escherichia coli (strain K12) GN=tsf PE=1 SV=2			FALSE	sg|P0A6P1|EFTS_ECOLI Elongation factor Ts OS=Escherichia coli (strain K12) GN=tsf PE=1 SV=2	sg|P0A6P1|EFTS_ECOLI Elongation factor Ts OS=Escherichia coli (strain K12) GN=tsf PE=1 SV=2		FALSE	SGAIKAAK	SGAIKAAK	44	44	8	8	5	5	48	48	4	43.78	FALSE	TRUE	FALSE	FALSE	Self	-0.004	0
Scan: 19250 Run: 20210203_QExHFX3_RSLC10_DSSO_mainlib_rep1 P1_MAHIEKQAGELQEK P2_ILKcmCGFR 6 3	20210203_QExHFX3_RSLC10_DSSO_mainlib_rep1	19250	sg|P0A7W1|RS5_ECOLI 30S ribosomal protein S5 OS=Escherichia coli (strain K12) GN=rpsE PE=1 SV=2			FALSE	sg|P0AG44|RL17_ECOLI 50S ribosomal protein L17 OS=Escherichia coli (strain K12) GN=rplQ PE=1 SV=1	sg|P0AG44|RL17_ECOLI 50S ribosomal protein L17 OS=Escherichia coli (strain K12) GN=rplQ PE=1 SV=1		FALSE	MAHIEKQAGELQEK	ILKcmCGFR	1	97	14	7	6	3	6	99	5	43.777	FALSE	TRUE	FALSE	FALSE	Between	0	0.001
Scan: 9252 Run: 20210203_QExHFX3_RSLC10_DSSO_mainlib_rep1 P1_VSAKGoxMR P2_IGSTIKTDR 4 6	20210203_QExHFX3_RSLC10_DSSO_mainlib_rep1	9252	sg|P0A7N1|RL31B_ECOLI 50S ribosomal protein L31 type B OS=Escherichia coli (strain K12) GN=ykgM PE=1 SV=1			FALSE	sg|P0A7M2|RL28_ECOLI 50S ribosomal protein L28 OS=Escherichia coli (strain K12) GN=rpmB PE=1 SV=2	sg|P0A7M2|RL28_ECOLI 50S ribosomal protein L28 OS=Escherichia coli (strain K12) GN=rpmB PE=1 SV=2		FALSE	IGSTIKTDR	VSAKGoxMR	25	51	9	7	6	4	30	54	3	43.776	FALSE	TRUE	FALSE	FALSE	Between	0	0.001
Scan: 11653 Run: 20210203_QExHFX3_RSLC10_DSSO_mainlib_rep1 P1_SHALNATKR P2_DIDGHDAASIKR 8 11	20210203_QExHFX3_RSLC10_DSSO_mainlib_rep1	11653	sg|P27302|TKT1_ECOLI Transketolase 1 OS=Escherichia coli (strain K12) GN=tktA PE=1 SV=5			FALSE	sg|P0A7M2|RL28_ECOLI 50S ribosomal protein L28 OS=Escherichia coli (strain K12) GN=rpmB PE=1 SV=2	sg|P0A7M2|RL28_ECOLI 50S ribosomal protein L28 OS=Escherichia coli (strain K12) GN=rpmB PE=1 SV=2		FALSE	DIDGHDAASIKR	SHALNATKR	215	19	12	9	11	8	225	26	3	43.775	FALSE	TRUE	FALSE	FALSE	Between	0	0.001
Scan: 29279 Run: 20210203_QExHFX3_RSLC10_DSSO_mainlib_rep1 P1_YILAPKGLK P2_MKGEMPSDFDAK 6 2	20210203_QExHFX3_RSLC10_DSSO_mainlib_rep1	29279	sg|P60422|RL2_ECOLI 50S ribosomal protein L2 OS=Escherichia coli (strain K12) GN=rplB PE=1 SV=2			FALSE	sg|P27302|TKT1_ECOLI Transketolase 1 OS=Escherichia coli (strain K12) GN=tktA PE=1 SV=5	sg|P27302|TKT1_ECOLI Transketolase 1 OS=Escherichia coli (strain K12) GN=tktA PE=1 SV=5		FALSE	YILAPKGLK	MKGEMPSDFDAK	103	329	9	12	6	2	108	330	3	43.773	FALSE	TRUE	FALSE	FALSE	Between	0	0.001
Scan: 16608 Run: 20210203_QExHFX3_RSLC10_DSSO_mainlib_rep1 P1_TGAGMoxMDcmCKK P2_EAEKYANPIPSR 9 4	20210203_QExHFX3_RSLC10_DSSO_mainlib_rep1	16608	sg|P21499|RNR_ECOLI Ribonuclease R OS=Escherichia coli (strain K12) GN=rnr PE=1 SV=2			FALSE	sg|P0A6P1|EFTS_ECOLI Elongation factor Ts OS=Escherichia coli (strain K12) GN=tsf PE=1 SV=2	sg|P0A6P1|EFTS_ECOLI Elongation factor Ts OS=Escherichia coli (strain K12) GN=tsf PE=1 SV=2		FALSE	EAEKYANPIPSR	TGAGMoxMDcmCKK	10	16	12	10	4	9	13	24	3	43.773	FALSE	TRUE	FALSE	FALSE	Between	0	0.001
Scan: 18023 Run: 20210203_QExHFX3_RSLC10_DSSO_mainlib_rep1 P1_VFQTHSPVVDSISVKR P2_TSGEKHLR 15 5	20210203_QExHFX3_RSLC10_DSSO_mainlib_rep1	18023	sg|P0A7K6|RL19_ECOLI 50S ribosomal protein L19 OS=Escherichia coli (strain K12) GN=rplS PE=1 SV=2			FALSE	sg|P0A7N4|RL32_ECOLI 50S ribosomal protein L32 OS=Escherichia coli (strain K12) GN=rpmF PE=1 SV=2	sg|P0A7N4|RL32_ECOLI 50S ribosomal protein L32 OS=Escherichia coli (strain K12) GN=rpmF PE=1 SV=2		FALSE	VFQTHSPVVDSISVKR	TSGEKHLR	73	33	16	8	15	5	87	37	5	43.773	FALSE	TRUE	FALSE	FALSE	Between	0	0.001
Scan: 23184 Run: 20210203_QExHFX3_RSLC10_DSSO_mainlib_rep1 P1_SoxMKQAIYDPENR P2_EAEKYANPIPSR 3 4	20210203_QExHFX3_RSLC10_DSSO_mainlib_rep1	23184	sg|P21499|RNR_ECOLI Ribonuclease R OS=Escherichia coli (strain K12) GN=rnr PE=1 SV=2			FALSE	sg|P21499|RNR_ECOLI Ribonuclease R OS=Escherichia coli (strain K12) GN=rnr PE=1 SV=2	sg|P21499|RNR_ECOLI Ribonuclease R OS=Escherichia coli (strain K12) GN=rnr PE=1 SV=2		FALSE	SoxMKQAIYDPENR	EAEKYANPIPSR	542	10	12	12	3	4	544	13	4	43.772	FALSE	TRUE	FALSE	FALSE	Self	-0.004	0
Scan: 10383 Run: 20210203_QExHFX3_RSLC10_DSSO_mainlib_rep1 P1_LQANPAKIASR P2_KSSAAR 7 1	20210203_QExHFX3_RSLC10_DSSO_mainlib_rep1	10383	sg|P27302|TKT1_ECOLI Transketolase 1 OS=Escherichia coli (strain K12) GN=tktA PE=1 SV=5			FALSE	sg|P0A7X3|RS9_ECOLI 30S ribosomal protein S9 OS=Escherichia coli (strain K12) GN=rpsI PE=1 SV=2	sg|P0A7X3|RS9_ECOLI 30S ribosomal protein S9 OS=Escherichia coli (strain K12) GN=rpsI PE=1 SV=2		FALSE	LQANPAKIASR	KSSAAR	348	13	11	6	7	1	354	13	4	43.771	FALSE	TRUE	FALSE	FALSE	Between	0	0.001
Scan: 17543 Run: 20210203_QExHFX3_RSLC10_DSSO_mainlib_rep1 P1_SHPFYTGKLR P2_IGSTIKTDR 8 6	20210203_QExHFX3_RSLC10_DSSO_mainlib_rep1	17543	sg|P0A7N1|RL31B_ECOLI 50S ribosomal protein L31 type B OS=Escherichia coli (strain K12) GN=ykgM PE=1 SV=1			FALSE	sg|P0A7N1|RL31B_ECOLI 50S ribosomal protein L31 type B OS=Escherichia coli (strain K12) GN=ykgM PE=1 SV=1	sg|P0A7N1|RL31B_ECOLI 50S ribosomal protein L31 type B OS=Escherichia coli (strain K12) GN=ykgM PE=1 SV=1		FALSE	SHPFYTGKLR	IGSTIKTDR	53	25	10	9	8	6	60	30	5	43.771	FALSE	TRUE	FALSE	FALSE	Self	-0.004	0
Scan: 28935 Run: 20210203_QExHFX3_RSLC10_DSSO_mainlib_rep1 P1_IGSTIKTDR P2_DYSKYLNIR 6 4	20210203_QExHFX3_RSLC10_DSSO_mainlib_rep1	28935	sg|P0A7N1|RL31B_ECOLI 50S ribosomal protein L31 type B OS=Escherichia coli (strain K12) GN=ykgM PE=1 SV=1			FALSE	sg|P25888|RHLE_ECOLI ATP-dependent RNA helicase RhlE OS=Escherichia coli (strain K12) GN=rhlE PE=1 SV=3	sg|P25888|RHLE_ECOLI ATP-dependent RNA helicase RhlE OS=Escherichia coli (strain K12) GN=rhlE PE=1 SV=3		FALSE	IGSTIKTDR	DYSKYLNIR	25	97	9	9	6	4	30	100	4	43.768	FALSE	TRUE	FALSE	FALSE	Between	0	0.001
Scan: 22882 Run: 20210203_QExHFX3_RSLC10_DSSO_mainlib_rep1 P1_DAAAAVGKAVAER P2_AQSLKEIK 8 5	20210203_QExHFX3_RSLC10_DSSO_mainlib_rep1	22882	sg|P0C018|RL18_ECOLI 50S ribosomal protein L18 OS=Escherichia coli (strain K12) GN=rplR PE=1 SV=1			FALSE	sg|P00956|SYI_ECOLI Isoleucine--tRNA ligase OS=Escherichia coli (strain K12) GN=ileS PE=1 SV=5	sg|P00956|SYI_ECOLI Isoleucine--tRNA ligase OS=Escherichia coli (strain K12) GN=ileS PE=1 SV=5		FALSE	DAAAAVGKAVAER	AQSLKEIK	69	432	13	8	8	5	76	436	4	43.768	FALSE	TRUE	FALSE	FALSE	Between	0	0.001
Scan: 19658 Run: 20210203_QExHFX3_RSLC10_DSSO_mainlib_rep1 P1_TIKITQTR P2_SNVPALEAcmCPQKR 3 12	20210203_QExHFX3_RSLC10_DSSO_mainlib_rep1	19658	sg|P0A7S3|RS12_ECOLI 30S ribosomal protein S12 OS=Escherichia coli (strain K12) GN=rpsL PE=1 SV=2			FALSE	sg|P0AG51|RL30_ECOLI 50S ribosomal protein L30 OS=Escherichia coli (strain K12) GN=rpmD PE=1 SV=2	sg|P0AG51|RL30_ECOLI 50S ribosomal protein L30 OS=Escherichia coli (strain K12) GN=rpmD PE=1 SV=2		FALSE	SNVPALEAcmCPQKR	TIKITQTR	19	4	13	8	12	3	30	6	4	43.768	FALSE	TRUE	FALSE	FALSE	Between	0	0.001
Scan: 20144 Run: 20210203_QExHFX3_RSLC10_DSSO_mainlib_rep1 P1_VKDLPGVR P2_KAGNVAADGVIK 2 1	20210203_QExHFX3_RSLC10_DSSO_mainlib_rep1	20144	sg|P0A6P1|EFTS_ECOLI Elongation factor Ts OS=Escherichia coli (strain K12) GN=tsf PE=1 SV=2			FALSE	sg|P0A7S3|RS12_ECOLI 30S ribosomal protein S12 OS=Escherichia coli (strain K12) GN=rpsL PE=1 SV=2	sg|P0A7S3|RS12_ECOLI 30S ribosomal protein S12 OS=Escherichia coli (strain K12) GN=rpsL PE=1 SV=2		FALSE	KAGNVAADGVIK	VKDLPGVR	52	87	12	8	1	2	52	88	3	43.766	FALSE	TRUE	FALSE	FALSE	Between	0	0.001
Scan: 28455 Run: 20210203_QExHFX3_RSLC10_DSSO_mainlib_rep1 P1_VKDLPGVR P2_KLQLVGVGYR 2 1	20210203_QExHFX3_RSLC10_DSSO_mainlib_rep1	28455	sg|P0AG55|RL6_ECOLI 50S ribosomal protein L6 OS=Escherichia coli (strain K12) GN=rplF PE=1 SV=2			FALSE	sg|P0A7S3|RS12_ECOLI 30S ribosomal protein S12 OS=Escherichia coli (strain K12) GN=rpsL PE=1 SV=2	sg|P0A7S3|RS12_ECOLI 30S ribosomal protein S12 OS=Escherichia coli (strain K12) GN=rpsL PE=1 SV=2		FALSE	KLQLVGVGYR	VKDLPGVR	86	87	10	8	1	2	86	88	3	43.764	FALSE	TRUE	FALSE	FALSE	Between	0	0.001
Scan: 26188 Run: 20210203_QExHFX3_RSLC10_DSSO_mainlib_rep1 P1_DVKFGNDAR P2_DAAAAVGKAVAER 3 8	20210203_QExHFX3_RSLC10_DSSO_mainlib_rep1	26188	sg|P0C018|RL18_ECOLI 50S ribosomal protein L18 OS=Escherichia coli (strain K12) GN=rplR PE=1 SV=1			FALSE	sg|P0A6F5|CH60_ECOLI 60 kDa chaperonin OS=Escherichia coli (strain K12) GN=groL PE=1 SV=2	sg|P0A6F5|CH60_ECOLI 60 kDa chaperonin OS=Escherichia coli (strain K12) GN=groL PE=1 SV=2		FALSE	DAAAAVGKAVAER	DVKFGNDAR	69	5	13	9	8	3	76	7	3	43.764	FALSE	TRUE	FALSE	FALSE	Between	0	0.001
Scan: 7824 Run: 20210203_QExHFX3_RSLC10_DSSO_mainlib_rep1 P1_TIKITQTR P2_KSSAAR 3 1	20210203_QExHFX3_RSLC10_DSSO_mainlib_rep1	7824	sg|P0AG51|RL30_ECOLI 50S ribosomal protein L30 OS=Escherichia coli (strain K12) GN=rpmD PE=1 SV=2			FALSE	sg|P0A7X3|RS9_ECOLI 30S ribosomal protein S9 OS=Escherichia coli (strain K12) GN=rpsI PE=1 SV=2	sg|P0A7X3|RS9_ECOLI 30S ribosomal protein S9 OS=Escherichia coli (strain K12) GN=rpsI PE=1 SV=2		FALSE	TIKITQTR	KSSAAR	4	13	8	6	3	1	6	13	4	43.763	FALSE	TRUE	FALSE	FALSE	Between	0	0.001
Scan: 24463 Run: 20210203_QExHFX3_RSLC10_DSSO_mainlib_rep1 P1_VVNSKEDIR P2_QMKAIDDLVK 5 3	20210203_QExHFX3_RSLC10_DSSO_mainlib_rep1	24463	sg|P0A836|SUCC_ECOLI Succinyl-CoA ligase [ADP-forming] subunit beta OS=Escherichia coli (strain K12) GN=sucC PE=1 SV=1			FALSE	sg|P0A715|KDSA_ECOLI 2-dehydro-3-deoxyphosphooctonate aldolase OS=Escherichia coli (strain K12) GN=kdsA PE=1 SV=1	sg|P0A715|KDSA_ECOLI 2-dehydro-3-deoxyphosphooctonate aldolase OS=Escherichia coli (strain K12) GN=kdsA PE=1 SV=1		FALSE	VVNSKEDIR	QMKAIDDLVK	62	266	9	10	5	3	66	268	4	43.763	FALSE	TRUE	FALSE	FALSE	Between	0	0.001
Scan: 5555 Run: 20210203_QExHFX3_RSLC10_DSSO_mainlib_rep1 P1_VSAKGoxMR P2_VSAKGoxMR 4 4	20210203_QExHFX3_RSLC10_DSSO_mainlib_rep1	5555	sg|P0A7M2|RL28_ECOLI 50S ribosomal protein L28 OS=Escherichia coli (strain K12) GN=rpmB PE=1 SV=2			FALSE	sg|P0A7M2|RL28_ECOLI 50S ribosomal protein L28 OS=Escherichia coli (strain K12) GN=rpmB PE=1 SV=2	sg|P0A7M2|RL28_ECOLI 50S ribosomal protein L28 OS=Escherichia coli (strain K12) GN=rpmB PE=1 SV=2		FALSE	VSAKGoxMR	VSAKGoxMR	51	51	7	7	4	4	54	54	3	43.762	FALSE	TRUE	FALSE	FALSE	Self	-0.004	0
Scan: 31748 Run: 20210203_QExHFX3_RSLC10_DSSO_mainlib_rep1 P1_VAVIKAVR P2_DYSKYLNIR 5 4	20210203_QExHFX3_RSLC10_DSSO_mainlib_rep1	31748	sg|P0A7K2|RL7_ECOLI 50S ribosomal protein L7/L12 OS=Escherichia coli (strain K12) GN=rplL PE=1 SV=2			FALSE	sg|P25888|RHLE_ECOLI ATP-dependent RNA helicase RhlE OS=Escherichia coli (strain K12) GN=rhlE PE=1 SV=3	sg|P25888|RHLE_ECOLI ATP-dependent RNA helicase RhlE OS=Escherichia coli (strain K12) GN=rhlE PE=1 SV=3		FALSE	VAVIKAVR	DYSKYLNIR	67	97	8	9	5	4	71	100	4	43.761	FALSE	TRUE	FALSE	FALSE	Between	0	0.001
Scan: 31525 Run: 20210203_QExHFX3_RSLC10_DSSO_mainlib_rep1 P1_SHPFYTGKLR P2_QLGEDPWVAIAKR 8 12	20210203_QExHFX3_RSLC10_DSSO_mainlib_rep1	31525	sg|P0AG67|RS1_ECOLI 30S ribosomal protein S1 OS=Escherichia coli (strain K12) GN=rpsA PE=1 SV=1			FALSE	sg|P0A7N1|RL31B_ECOLI 50S ribosomal protein L31 type B OS=Escherichia coli (strain K12) GN=ykgM PE=1 SV=1	sg|P0A7N1|RL31B_ECOLI 50S ribosomal protein L31 type B OS=Escherichia coli (strain K12) GN=ykgM PE=1 SV=1		FALSE	QLGEDPWVAIAKR	SHPFYTGKLR	261	53	13	10	12	8	272	60	5	43.76	FALSE	TRUE	FALSE	FALSE	Between	0	0.001
Scan: 15121 Run: 20210203_QExHFX3_RSLC10_DSSO_mainlib_rep1 P1_TGAGMMDcmCKK P2_KAGFVTR 9 1	20210203_QExHFX3_RSLC10_DSSO_mainlib_rep1	15121	sg|P0A6P1|EFTS_ECOLI Elongation factor Ts OS=Escherichia coli (strain K12) GN=tsf PE=1 SV=2			FALSE	sg|P0A7X3|RS9_ECOLI 30S ribosomal protein S9 OS=Escherichia coli (strain K12) GN=rpsI PE=1 SV=2	sg|P0A7X3|RS9_ECOLI 30S ribosomal protein S9 OS=Escherichia coli (strain K12) GN=rpsI PE=1 SV=2		FALSE	TGAGMMDcmCKK	KAGFVTR	16	100	10	7	9	1	24	100	3	43.758	FALSE	TRUE	FALSE	FALSE	Between	0	0.001
Scan: 24965 Run: 20210203_QExHFX3_RSLC10_DSSO_mainlib_rep1 P1_VKDLPGVR P2_LSYDTEASIAKAK 2 11	20210203_QExHFX3_RSLC10_DSSO_mainlib_rep1	24965	sg|P0A870|TALB_ECOLI Transaldolase B OS=Escherichia coli (strain K12) GN=talB PE=1 SV=2			FALSE	sg|P0A7S3|RS12_ECOLI 30S ribosomal protein S12 OS=Escherichia coli (strain K12) GN=rpsL PE=1 SV=2	sg|P0A7S3|RS12_ECOLI 30S ribosomal protein S12 OS=Escherichia coli (strain K12) GN=rpsL PE=1 SV=2		FALSE	LSYDTEASIAKAK	VKDLPGVR	101	87	13	8	11	2	111	88	4	43.757	FALSE	TRUE	FALSE	FALSE	Between	0	0.001
Scan: 18590 Run: 20210203_QExHFX3_RSLC10_DSSO_mainlib_rep1 P1_TGAGMoxMDcmCKK P2_KAGNVAADGVIK 9 1	20210203_QExHFX3_RSLC10_DSSO_mainlib_rep1	18590	sg|P0A6P1|EFTS_ECOLI Elongation factor Ts OS=Escherichia coli (strain K12) GN=tsf PE=1 SV=2			FALSE	sg|P0A6P1|EFTS_ECOLI Elongation factor Ts OS=Escherichia coli (strain K12) GN=tsf PE=1 SV=2	sg|P0A6P1|EFTS_ECOLI Elongation factor Ts OS=Escherichia coli (strain K12) GN=tsf PE=1 SV=2		FALSE	KAGNVAADGVIK	TGAGMoxMDcmCKK	52	16	12	10	1	9	52	24	3	43.757	FALSE	TRUE	FALSE	FALSE	Self	-0.004	0
Scan: 9360 Run: 20210203_QExHFX3_RSLC10_DSSO_mainlib_rep1 P1_EKLQER P2_EKLQER 2 2	20210203_QExHFX3_RSLC10_DSSO_mainlib_rep1	9360	sg|P0A6F5|CH60_ECOLI 60 kDa chaperonin OS=Escherichia coli (strain K12) GN=groL PE=1 SV=2			FALSE	sg|P0A6F5|CH60_ECOLI 60 kDa chaperonin OS=Escherichia coli (strain K12) GN=groL PE=1 SV=2	sg|P0A6F5|CH60_ECOLI 60 kDa chaperonin OS=Escherichia coli (strain K12) GN=groL PE=1 SV=2		FALSE	EKLQER	EKLQER	363	363	6	6	2	2	364	364	4	43.756	FALSE	TRUE	FALSE	FALSE	Self	-0.004	0
Scan: 23299 Run: 20210203_QExHFX3_RSLC10_DSSO_mainlib_rep1 P1_VGFGYGKAR P2_EAEKYANPIPSR 7 4	20210203_QExHFX3_RSLC10_DSSO_mainlib_rep1	23299	sg|P0A7W1|RS5_ECOLI 30S ribosomal protein S5 OS=Escherichia coli (strain K12) GN=rpsE PE=1 SV=2			FALSE	sg|P21499|RNR_ECOLI Ribonuclease R OS=Escherichia coli (strain K12) GN=rnr PE=1 SV=2	sg|P21499|RNR_ECOLI Ribonuclease R OS=Escherichia coli (strain K12) GN=rnr PE=1 SV=2		FALSE	VGFGYGKAR	EAEKYANPIPSR	46	10	9	12	7	4	52	13	4	43.754	FALSE	TRUE	FALSE	FALSE	Between	0	0.001
Scan: 19241 Run: 20210203_QExHFX3_RSLC10_DSSO_mainlib_rep1 P1_LQANPAKIASR P2_EAGQAKESAWNEK 7 6	20210203_QExHFX3_RSLC10_DSSO_mainlib_rep1	19241	sg|P27302|TKT1_ECOLI Transketolase 1 OS=Escherichia coli (strain K12) GN=tktA PE=1 SV=5			FALSE	sg|P27302|TKT1_ECOLI Transketolase 1 OS=Escherichia coli (strain K12) GN=tktA PE=1 SV=5	sg|P27302|TKT1_ECOLI Transketolase 1 OS=Escherichia coli (strain K12) GN=tktA PE=1 SV=5		FALSE	LQANPAKIASR	EAGQAKESAWNEK	348	298	11	13	7	6	354	303	3	43.752	FALSE	TRUE	FALSE	FALSE	Self	-0.004	0
Scan: 29585 Run: 20210203_QExHFX3_RSLC10_DSSO_mainlib_rep1 P1_KLQLVGVGYR P2_DVKFGNDAR 1 3	20210203_QExHFX3_RSLC10_DSSO_mainlib_rep1	29585	sg|P0A6F5|CH60_ECOLI 60 kDa chaperonin OS=Escherichia coli (strain K12) GN=groL PE=1 SV=2			FALSE	sg|P0AG55|RL6_ECOLI 50S ribosomal protein L6 OS=Escherichia coli (strain K12) GN=rplF PE=1 SV=2	sg|P0AG55|RL6_ECOLI 50S ribosomal protein L6 OS=Escherichia coli (strain K12) GN=rplF PE=1 SV=2		FALSE	DVKFGNDAR	KLQLVGVGYR	5	86	9	10	3	1	7	86	3	43.752	FALSE	TRUE	FALSE	FALSE	Between	0	0.001
Scan: 23266 Run: 20210203_QExHFX3_RSLC10_DSSO_mainlib_rep1 P1_SMKQAIYDPENR P2_DIDGHDAASIKR 3 11	20210203_QExHFX3_RSLC10_DSSO_mainlib_rep1	23266	sg|P27302|TKT1_ECOLI Transketolase 1 OS=Escherichia coli (strain K12) GN=tktA PE=1 SV=5			FALSE	sg|P21499|RNR_ECOLI Ribonuclease R OS=Escherichia coli (strain K12) GN=rnr PE=1 SV=2	sg|P21499|RNR_ECOLI Ribonuclease R OS=Escherichia coli (strain K12) GN=rnr PE=1 SV=2		FALSE	DIDGHDAASIKR	SMKQAIYDPENR	215	542	12	12	11	3	225	544	3	43.749	FALSE	TRUE	FALSE	FALSE	Between	0	0.001
Scan: 13694 Run: 20210203_QExHFX3_RSLC10_DSSO_mainlib_rep1 P1_MTDKLTSLR P2_KSSAAR 4 1	20210203_QExHFX3_RSLC10_DSSO_mainlib_rep1	13694	sg|P0A870|TALB_ECOLI Transaldolase B OS=Escherichia coli (strain K12) GN=talB PE=1 SV=2			FALSE	sg|P0A7X3|RS9_ECOLI 30S ribosomal protein S9 OS=Escherichia coli (strain K12) GN=rpsI PE=1 SV=2	sg|P0A7X3|RS9_ECOLI 30S ribosomal protein S9 OS=Escherichia coli (strain K12) GN=rpsI PE=1 SV=2		FALSE	MTDKLTSLR	KSSAAR	1	13	9	6	4	1	4	13	4	43.747	FALSE	TRUE	FALSE	FALSE	Between	0	0.001
Scan: 14939 Run: 20210203_QExHFX3_RSLC10_DSSO_mainlib_rep1 P1_TTLPKAK P2_EAGQAKESAWNEK 5 6	20210203_QExHFX3_RSLC10_DSSO_mainlib_rep1	14939	sg|P27302|TKT1_ECOLI Transketolase 1 OS=Escherichia coli (strain K12) GN=tktA PE=1 SV=5			FALSE	sg|P0AG44|RL17_ECOLI 50S ribosomal protein L17 OS=Escherichia coli (strain K12) GN=rplQ PE=1 SV=1	sg|P0AG44|RL17_ECOLI 50S ribosomal protein L17 OS=Escherichia coli (strain K12) GN=rplQ PE=1 SV=1		FALSE	EAGQAKESAWNEK	TTLPKAK	298	36	13	7	6	5	303	40	3	43.747	FALSE	TRUE	FALSE	FALSE	Between	0	0.001
Scan: 19944 Run: 20210203_QExHFX3_RSLC10_DSSO_mainlib_rep1 P1_VAVIKAVR P2_MQKQAELYR 5 3	20210203_QExHFX3_RSLC10_DSSO_mainlib_rep1	19944	sg|P0A7K2|RL7_ECOLI 50S ribosomal protein L7/L12 OS=Escherichia coli (strain K12) GN=rplL PE=1 SV=2			FALSE	sg|P0A7D7|PUR7_ECOLI Phosphoribosylaminoimidazole-succinocarboxamide synthase OS=Escherichia coli (strain K12) GN=purC PE=1 SV=1	sg|P0A7D7|PUR7_ECOLI Phosphoribosylaminoimidazole-succinocarboxamide synthase OS=Escherichia coli (strain K12) GN=purC PE=1 SV=1		FALSE	VAVIKAVR	MQKQAELYR	67	1	8	9	5	3	71	3	4	43.746	FALSE	TRUE	FALSE	FALSE	Between	0	0.001
Scan: 20147 Run: 20210203_QExHFX3_RSLC10_DSSO_mainlib_rep1 P1_GLKVALSK P2_DIDGHDAASIKR 3 11	20210203_QExHFX3_RSLC10_DSSO_mainlib_rep1	20147	sg|P27302|TKT1_ECOLI Transketolase 1 OS=Escherichia coli (strain K12) GN=tktA PE=1 SV=5			FALSE	sg|P00956|SYI_ECOLI Isoleucine--tRNA ligase OS=Escherichia coli (strain K12) GN=ileS PE=1 SV=5	sg|P00956|SYI_ECOLI Isoleucine--tRNA ligase OS=Escherichia coli (strain K12) GN=ileS PE=1 SV=5		FALSE	DIDGHDAASIKR	GLKVALSK	215	888	12	8	11	3	225	890	4	43.746	FALSE	TRUE	FALSE	FALSE	Between	0	0.001
Scan: 20845 Run: 20210203_QExHFX3_RSLC10_DSSO_mainlib_rep1 P1_MQKQAELYR P2_DVKFGNDAR 3 3	20210203_QExHFX3_RSLC10_DSSO_mainlib_rep1	20845	sg|P0A7D7|PUR7_ECOLI Phosphoribosylaminoimidazole-succinocarboxamide synthase OS=Escherichia coli (strain K12) GN=purC PE=1 SV=1			FALSE	sg|P0A6F5|CH60_ECOLI 60 kDa chaperonin OS=Escherichia coli (strain K12) GN=groL PE=1 SV=2	sg|P0A6F5|CH60_ECOLI 60 kDa chaperonin OS=Escherichia coli (strain K12) GN=groL PE=1 SV=2		FALSE	MQKQAELYR	DVKFGNDAR	1	5	9	9	3	3	3	7	4	43.745	FALSE	TRUE	FALSE	FALSE	Between	0	0.001
Scan: 20243 Run: 20210203_QExHFX3_RSLC10_DSSO_mainlib_rep1 P1_VGFGYGKAR P2_KAGNVAADGVIK 7 1	20210203_QExHFX3_RSLC10_DSSO_mainlib_rep1	20243	sg|P0A7W1|RS5_ECOLI 30S ribosomal protein S5 OS=Escherichia coli (strain K12) GN=rpsE PE=1 SV=2			FALSE	sg|P0A6P1|EFTS_ECOLI Elongation factor Ts OS=Escherichia coli (strain K12) GN=tsf PE=1 SV=2	sg|P0A6P1|EFTS_ECOLI Elongation factor Ts OS=Escherichia coli (strain K12) GN=tsf PE=1 SV=2		FALSE	VGFGYGKAR	KAGNVAADGVIK	46	52	9	12	7	1	52	52	4	43.742	FALSE	TRUE	FALSE	FALSE	Between	0	0.001
Scan: 16620 Run: 20210203_QExHFX3_RSLC10_DSSO_mainlib_rep1 P1_LWDKETLEK P2_KSSAAR 4 1	20210203_QExHFX3_RSLC10_DSSO_mainlib_rep1	16620	sg|P0A7D7|PUR7_ECOLI Phosphoribosylaminoimidazole-succinocarboxamide synthase OS=Escherichia coli (strain K12) GN=purC PE=1 SV=1			FALSE	sg|P0A7X3|RS9_ECOLI 30S ribosomal protein S9 OS=Escherichia coli (strain K12) GN=rpsI PE=1 SV=2	sg|P0A7X3|RS9_ECOLI 30S ribosomal protein S9 OS=Escherichia coli (strain K12) GN=rpsI PE=1 SV=2		FALSE	LWDKETLEK	KSSAAR	200	13	9	6	4	1	203	13	4	43.739	FALSE	TRUE	FALSE	FALSE	Between	0	0.001
Scan: 20793 Run: 20210203_QExHFX3_RSLC10_DSSO_mainlib_rep1 P1_ESVLPKAVTAR P2_ASFDKANR 6 5	20210203_QExHFX3_RSLC10_DSSO_mainlib_rep1	20793	sg|P0A715|KDSA_ECOLI 2-dehydro-3-deoxyphosphooctonate aldolase OS=Escherichia coli (strain K12) GN=kdsA PE=1 SV=1			FALSE	sg|P27302|TKT1_ECOLI Transketolase 1 OS=Escherichia coli (strain K12) GN=tktA PE=1 SV=5	sg|P27302|TKT1_ECOLI Transketolase 1 OS=Escherichia coli (strain K12) GN=tktA PE=1 SV=5		FALSE	ASFDKANR	ESVLPKAVTAR	56	598	8	11	5	6	60	603	4	43.739	FALSE	TRUE	FALSE	FALSE	Between	0	0.001
Scan: 19063 Run: 20210203_QExHFX3_RSLC10_DSSO_mainlib_rep1 P1_MAALMKQR P2_KAGNVAADGVIK 6 1	20210203_QExHFX3_RSLC10_DSSO_mainlib_rep1	19063	sg|P0A6P1|EFTS_ECOLI Elongation factor Ts OS=Escherichia coli (strain K12) GN=tsf PE=1 SV=2			FALSE	sg|P27302|TKT1_ECOLI Transketolase 1 OS=Escherichia coli (strain K12) GN=tktA PE=1 SV=5	sg|P27302|TKT1_ECOLI Transketolase 1 OS=Escherichia coli (strain K12) GN=tktA PE=1 SV=5		FALSE	KAGNVAADGVIK	MAALMKQR	52	447	12	8	1	6	52	452	3	43.738	FALSE	TRUE	FALSE	FALSE	Between	0	0.001
Scan: 15232 Run: 20210203_QExHFX3_RSLC10_DSSO_mainlib_rep1 P1_VGFGYGKAR P2_TGAGoxMMDcmCKK 7 9	20210203_QExHFX3_RSLC10_DSSO_mainlib_rep1	15232	sg|P0A7W1|RS5_ECOLI 30S ribosomal protein S5 OS=Escherichia coli (strain K12) GN=rpsE PE=1 SV=2			FALSE	sg|P0A6P1|EFTS_ECOLI Elongation factor Ts OS=Escherichia coli (strain K12) GN=tsf PE=1 SV=2	sg|P0A6P1|EFTS_ECOLI Elongation factor Ts OS=Escherichia coli (strain K12) GN=tsf PE=1 SV=2		FALSE	VGFGYGKAR	TGAGoxMMDcmCKK	46	16	9	10	7	9	52	24	4	43.737	FALSE	TRUE	FALSE	FALSE	Between	0	0.001
Scan: 11464 Run: 20210203_QExHFX3_RSLC10_DSSO_mainlib_rep1 P1_TGAGMoxMDcmCKK P2_KAGFVTR 9 1	20210203_QExHFX3_RSLC10_DSSO_mainlib_rep1	11464	sg|P0A6P1|EFTS_ECOLI Elongation factor Ts OS=Escherichia coli (strain K12) GN=tsf PE=1 SV=2			FALSE	sg|P0A7X3|RS9_ECOLI 30S ribosomal protein S9 OS=Escherichia coli (strain K12) GN=rpsI PE=1 SV=2	sg|P0A7X3|RS9_ECOLI 30S ribosomal protein S9 OS=Escherichia coli (strain K12) GN=rpsI PE=1 SV=2		FALSE	TGAGMoxMDcmCKK	KAGFVTR	16	100	10	7	9	1	24	100	3	43.736	FALSE	TRUE	FALSE	FALSE	Between	0	0.001
Scan: 3318 Run: 20210203_QExHFX3_RSLC10_DSSO_mainlib_rep1 P1_KSSAAR P2_KSSAAR 1 1	20210203_QExHFX3_RSLC10_DSSO_mainlib_rep1	3318	sg|P0A7X3|RS9_ECOLI 30S ribosomal protein S9 OS=Escherichia coli (strain K12) GN=rpsI PE=1 SV=2			FALSE	sg|P0A7X3|RS9_ECOLI 30S ribosomal protein S9 OS=Escherichia coli (strain K12) GN=rpsI PE=1 SV=2	sg|P0A7X3|RS9_ECOLI 30S ribosomal protein S9 OS=Escherichia coli (strain K12) GN=rpsI PE=1 SV=2		FALSE	KSSAAR	KSSAAR	13	13	6	6	1	1	13	13	3	43.736	FALSE	TRUE	FALSE	FALSE	Self	-0.004	0
Scan: 17185 Run: 20210203_QExHFX3_RSLC10_DSSO_mainlib_rep1 P1_KAGFVTR P2_DIDGHDAASIKR 1 11	20210203_QExHFX3_RSLC10_DSSO_mainlib_rep1	17185	sg|P27302|TKT1_ECOLI Transketolase 1 OS=Escherichia coli (strain K12) GN=tktA PE=1 SV=5			FALSE	sg|P0A7X3|RS9_ECOLI 30S ribosomal protein S9 OS=Escherichia coli (strain K12) GN=rpsI PE=1 SV=2	sg|P0A7X3|RS9_ECOLI 30S ribosomal protein S9 OS=Escherichia coli (strain K12) GN=rpsI PE=1 SV=2		FALSE	DIDGHDAASIKR	KAGFVTR	215	100	12	7	11	1	225	100	5	43.735	FALSE	TRUE	FALSE	FALSE	Between	0	0.001
Scan: 32069 Run: 20210203_QExHFX3_RSLC10_DSSO_mainlib_rep1 P1_MAHIEKQAGELQEK P2_DYSKYLNIR 6 4	20210203_QExHFX3_RSLC10_DSSO_mainlib_rep1	32069	sg|P0A7W1|RS5_ECOLI 30S ribosomal protein S5 OS=Escherichia coli (strain K12) GN=rpsE PE=1 SV=2			FALSE	sg|P25888|RHLE_ECOLI ATP-dependent RNA helicase RhlE OS=Escherichia coli (strain K12) GN=rhlE PE=1 SV=3	sg|P25888|RHLE_ECOLI ATP-dependent RNA helicase RhlE OS=Escherichia coli (strain K12) GN=rhlE PE=1 SV=3		FALSE	MAHIEKQAGELQEK	DYSKYLNIR	1	97	14	9	6	4	6	100	4	43.735	FALSE	TRUE	FALSE	FALSE	Between	0	0.001
Scan: 38324 Run: 20210203_QExHFX3_RSLC10_DSSO_mainlib_rep1 P1_MAEITASLVKELR P2_LWDKETLEK 10 4	20210203_QExHFX3_RSLC10_DSSO_mainlib_rep1	38324	sg|P0A6P1|EFTS_ECOLI Elongation factor Ts OS=Escherichia coli (strain K12) GN=tsf PE=1 SV=2			FALSE	sg|P0A7D7|PUR7_ECOLI Phosphoribosylaminoimidazole-succinocarboxamide synthase OS=Escherichia coli (strain K12) GN=purC PE=1 SV=1	sg|P0A7D7|PUR7_ECOLI Phosphoribosylaminoimidazole-succinocarboxamide synthase OS=Escherichia coli (strain K12) GN=purC PE=1 SV=1		FALSE	MAEITASLVKELR	LWDKETLEK	1	200	13	9	10	4	10	203	4	43.733	FALSE	TRUE	FALSE	FALSE	Between	0	0.001
Scan: 23295 Run: 20210203_QExHFX3_RSLC10_DSSO_mainlib_rep1 P1_MAALMKQR P2_EIAEKMVEGR 6 5	20210203_QExHFX3_RSLC10_DSSO_mainlib_rep1	23295	sg|P27302|TKT1_ECOLI Transketolase 1 OS=Escherichia coli (strain K12) GN=tktA PE=1 SV=5			FALSE	sg|P0A6P1|EFTS_ECOLI Elongation factor Ts OS=Escherichia coli (strain K12) GN=tsf PE=1 SV=2	sg|P0A6P1|EFTS_ECOLI Elongation factor Ts OS=Escherichia coli (strain K12) GN=tsf PE=1 SV=2		FALSE	MAALMKQR	EIAEKMVEGR	447	210	8	10	6	5	452	214	4	43.733	FALSE	TRUE	FALSE	FALSE	Between	0	0.001
Scan: 21337 Run: 20210203_QExHFX3_RSLC10_DSSO_mainlib_rep1 P1_VGFGYGKAR P2_MKGEoxMPSDFDAK 7 2	20210203_QExHFX3_RSLC10_DSSO_mainlib_rep1	21337	sg|P0A7W1|RS5_ECOLI 30S ribosomal protein S5 OS=Escherichia coli (strain K12) GN=rpsE PE=1 SV=2			FALSE	sg|P27302|TKT1_ECOLI Transketolase 1 OS=Escherichia coli (strain K12) GN=tktA PE=1 SV=5	sg|P27302|TKT1_ECOLI Transketolase 1 OS=Escherichia coli (strain K12) GN=tktA PE=1 SV=5		FALSE	VGFGYGKAR	MKGEoxMPSDFDAK	46	329	9	12	7	2	52	330	4	43.731	FALSE	TRUE	FALSE	FALSE	Between	0	0.001
Scan: 20827 Run: 20210203_QExHFX3_RSLC10_DSSO_mainlib_rep1 P1_SHALNATKR P2_DLETQSQDGTFDKLTK 8 13	20210203_QExHFX3_RSLC10_DSSO_mainlib_rep1	20827	sg|P0A7V0|RS2_ECOLI 30S ribosomal protein S2 OS=Escherichia coli (strain K12) GN=rpsB PE=1 SV=2			FALSE	sg|P0A7M2|RL28_ECOLI 50S ribosomal protein L28 OS=Escherichia coli (strain K12) GN=rpmB PE=1 SV=2	sg|P0A7M2|RL28_ECOLI 50S ribosomal protein L28 OS=Escherichia coli (strain K12) GN=rpmB PE=1 SV=2		FALSE	DLETQSQDGTFDKLTK	SHALNATKR	116	19	16	9	13	8	128	26	4	43.731	FALSE	TRUE	FALSE	FALSE	Between	0	0.001
Scan: 25919 Run: 20210203_QExHFX3_RSLC10_DSSO_mainlib_rep1 P1_DVKFGNDAR P2_DAAAAVGKAVAER 3 8	20210203_QExHFX3_RSLC10_DSSO_mainlib_rep1	25919	sg|P0C018|RL18_ECOLI 50S ribosomal protein L18 OS=Escherichia coli (strain K12) GN=rplR PE=1 SV=1			FALSE	sg|P0A6F5|CH60_ECOLI 60 kDa chaperonin OS=Escherichia coli (strain K12) GN=groL PE=1 SV=2	sg|P0A6F5|CH60_ECOLI 60 kDa chaperonin OS=Escherichia coli (strain K12) GN=groL PE=1 SV=2		FALSE	DAAAAVGKAVAER	DVKFGNDAR	69	5	13	9	8	3	76	7	4	43.731	FALSE	TRUE	FALSE	FALSE	Between	0	0.001
Scan: 24171 Run: 20210203_QExHFX3_RSLC10_DSSO_mainlib_rep1 P1_DFLKHNPQNPSWADR P2_AQSLKEIK 4 5	20210203_QExHFX3_RSLC10_DSSO_mainlib_rep1	24171	sg|P27302|TKT1_ECOLI Transketolase 1 OS=Escherichia coli (strain K12) GN=tktA PE=1 SV=5			FALSE	sg|P00956|SYI_ECOLI Isoleucine--tRNA ligase OS=Escherichia coli (strain K12) GN=ileS PE=1 SV=5	sg|P00956|SYI_ECOLI Isoleucine--tRNA ligase OS=Escherichia coli (strain K12) GN=ileS PE=1 SV=5		FALSE	DFLKHNPQNPSWADR	AQSLKEIK	43	432	15	8	4	5	46	436	5	43.731	FALSE	TRUE	FALSE	FALSE	Between	0	0.001
Scan: 33552 Run: 20210203_QExHFX3_RSLC10_DSSO_mainlib_rep1 P1_MAEITASLVKELR P2_LQANPAKIASR 10 7	20210203_QExHFX3_RSLC10_DSSO_mainlib_rep1	33552	sg|P0A6P1|EFTS_ECOLI Elongation factor Ts OS=Escherichia coli (strain K12) GN=tsf PE=1 SV=2			FALSE	sg|P27302|TKT1_ECOLI Transketolase 1 OS=Escherichia coli (strain K12) GN=tktA PE=1 SV=5	sg|P27302|TKT1_ECOLI Transketolase 1 OS=Escherichia coli (strain K12) GN=tktA PE=1 SV=5		FALSE	MAEITASLVKELR	LQANPAKIASR	1	348	13	11	10	7	10	354	3	43.73	FALSE	TRUE	FALSE	FALSE	Between	0	0.001
Scan: 19121 Run: 20210203_QExHFX3_RSLC10_DSSO_mainlib_rep1 P1_VAVIKAVR P2_TIKITQTR 5 3	20210203_QExHFX3_RSLC10_DSSO_mainlib_rep1	19121	sg|P0A7K2|RL7_ECOLI 50S ribosomal protein L7/L12 OS=Escherichia coli (strain K12) GN=rplL PE=1 SV=2			FALSE	sg|P0AG51|RL30_ECOLI 50S ribosomal protein L30 OS=Escherichia coli (strain K12) GN=rpmD PE=1 SV=2	sg|P0AG51|RL30_ECOLI 50S ribosomal protein L30 OS=Escherichia coli (strain K12) GN=rpmD PE=1 SV=2		FALSE	VAVIKAVR	TIKITQTR	67	4	8	8	5	3	71	6	3	43.727	FALSE	TRUE	FALSE	FALSE	Between	0	0.001
Scan: 19563 Run: 20210203_QExHFX3_RSLC10_DSSO_mainlib_rep1 P1_TIKITQTR P2_SNVPALEAcmCPQKR 3 12	20210203_QExHFX3_RSLC10_DSSO_mainlib_rep1	19563	sg|P0A7S3|RS12_ECOLI 30S ribosomal protein S12 OS=Escherichia coli (strain K12) GN=rpsL PE=1 SV=2			FALSE	sg|P0AG51|RL30_ECOLI 50S ribosomal protein L30 OS=Escherichia coli (strain K12) GN=rpmD PE=1 SV=2	sg|P0AG51|RL30_ECOLI 50S ribosomal protein L30 OS=Escherichia coli (strain K12) GN=rpmD PE=1 SV=2		FALSE	SNVPALEAcmCPQKR	TIKITQTR	19	4	13	8	12	3	30	6	3	43.727	FALSE	TRUE	FALSE	FALSE	Between	0	0.001
Scan: 9410 Run: 20210203_QExHFX3_RSLC10_DSSO_mainlib_rep1 P1_SHALNATKR P2_KAGFVTR 8 1	20210203_QExHFX3_RSLC10_DSSO_mainlib_rep1	9410	sg|P0A7M2|RL28_ECOLI 50S ribosomal protein L28 OS=Escherichia coli (strain K12) GN=rpmB PE=1 SV=2			FALSE	sg|P0A7X3|RS9_ECOLI 30S ribosomal protein S9 OS=Escherichia coli (strain K12) GN=rpsI PE=1 SV=2	sg|P0A7X3|RS9_ECOLI 30S ribosomal protein S9 OS=Escherichia coli (strain K12) GN=rpsI PE=1 SV=2		FALSE	SHALNATKR	KAGFVTR	19	100	9	7	8	1	26	100	5	43.727	FALSE	TRUE	FALSE	FALSE	Between	0	0.001
Scan: 21807 Run: 20210203_QExHFX3_RSLC10_DSSO_mainlib_rep1 P1_VGAATEVEMKEK P2_EAEKYANPIPSR 10 4	20210203_QExHFX3_RSLC10_DSSO_mainlib_rep1	21807	sg|P0A6F5|CH60_ECOLI 60 kDa chaperonin OS=Escherichia coli (strain K12) GN=groL PE=1 SV=2			FALSE	sg|P21499|RNR_ECOLI Ribonuclease R OS=Escherichia coli (strain K12) GN=rnr PE=1 SV=2	sg|P21499|RNR_ECOLI Ribonuclease R OS=Escherichia coli (strain K12) GN=rnr PE=1 SV=2		FALSE	VGAATEVEMKEK	EAEKYANPIPSR	381	10	12	12	10	4	390	13	4	43.727	FALSE	TRUE	FALSE	FALSE	Between	0	0.001
Scan: 28274 Run: 20210203_QExHFX3_RSLC10_DSSO_mainlib_rep1 P1_QGYPIGcmCKVTLR P2_GLSAKSFDGR 8 5	20210203_QExHFX3_RSLC10_DSSO_mainlib_rep1	28274	sg|P62399|RL5_ECOLI 50S ribosomal protein L5 OS=Escherichia coli (strain K12) GN=rplE PE=1 SV=2			FALSE	sg|P62399|RL5_ECOLI 50S ribosomal protein L5 OS=Escherichia coli (strain K12) GN=rplE PE=1 SV=2	sg|P62399|RL5_ECOLI 50S ribosomal protein L5 OS=Escherichia coli (strain K12) GN=rplE PE=1 SV=2		FALSE	QGYPIGcmCKVTLR	GLSAKSFDGR	81	116	12	10	8	5	88	120	3	43.724	FALSE	TRUE	FALSE	FALSE	Self	-0.004	0
Scan: 28721 Run: 20210203_QExHFX3_RSLC10_DSSO_mainlib_rep1 P1_YILAPKGLK P2_EGGNEKVILcmCDR 6 6	20210203_QExHFX3_RSLC10_DSSO_mainlib_rep1	28721	sg|P0A715|KDSA_ECOLI 2-dehydro-3-deoxyphosphooctonate aldolase OS=Escherichia coli (strain K12) GN=kdsA PE=1 SV=1			FALSE	sg|P60422|RL2_ECOLI 50S ribosomal protein L2 OS=Escherichia coli (strain K12) GN=rplB PE=1 SV=2	sg|P60422|RL2_ECOLI 50S ribosomal protein L2 OS=Escherichia coli (strain K12) GN=rplB PE=1 SV=2		FALSE	EGGNEKVILcmCDR	YILAPKGLK	157	103	12	9	6	6	162	108	3	43.724	FALSE	TRUE	FALSE	FALSE	Between	0	0.001
Scan: 29075 Run: 20210203_QExHFX3_RSLC10_DSSO_mainlib_rep1 P1_EIAEKMVEGR P2_EFIAKLQANPAK 5 5	20210203_QExHFX3_RSLC10_DSSO_mainlib_rep1	29075	sg|P27302|TKT1_ECOLI Transketolase 1 OS=Escherichia coli (strain K12) GN=tktA PE=1 SV=5			FALSE	sg|P0A6P1|EFTS_ECOLI Elongation factor Ts OS=Escherichia coli (strain K12) GN=tsf PE=1 SV=2	sg|P0A6P1|EFTS_ECOLI Elongation factor Ts OS=Escherichia coli (strain K12) GN=tsf PE=1 SV=2		FALSE	EFIAKLQANPAK	EIAEKMVEGR	343	210	12	10	5	5	347	214	3	43.72	FALSE	TRUE	FALSE	FALSE	Between	0	0.001
Scan: 29237 Run: 20210203_QExHFX3_RSLC10_DSSO_mainlib_rep1 P1_QMKAIDDLVK P2_EAEKYANPIPSR 3 4	20210203_QExHFX3_RSLC10_DSSO_mainlib_rep1	29237	sg|P21499|RNR_ECOLI Ribonuclease R OS=Escherichia coli (strain K12) GN=rnr PE=1 SV=2			FALSE	sg|P0A715|KDSA_ECOLI 2-dehydro-3-deoxyphosphooctonate aldolase OS=Escherichia coli (strain K12) GN=kdsA PE=1 SV=1	sg|P0A715|KDSA_ECOLI 2-dehydro-3-deoxyphosphooctonate aldolase OS=Escherichia coli (strain K12) GN=kdsA PE=1 SV=1		FALSE	EAEKYANPIPSR	QMKAIDDLVK	10	266	12	10	4	3	13	268	3	43.719	FALSE	TRUE	FALSE	FALSE	Between	0	0.001
Scan: 9031 Run: 20210203_QExHFX3_RSLC10_DSSO_mainlib_rep1 P1_KQQGHR P2_GLSAKSFDGR 1 5	20210203_QExHFX3_RSLC10_DSSO_mainlib_rep1	9031	sg|P62399|RL5_ECOLI 50S ribosomal protein L5 OS=Escherichia coli (strain K12) GN=rplE PE=1 SV=2			FALSE	sg|P0AG48|RL21_ECOLI 50S ribosomal protein L21 OS=Escherichia coli (strain K12) GN=rplU PE=1 SV=1	sg|P0AG48|RL21_ECOLI 50S ribosomal protein L21 OS=Escherichia coli (strain K12) GN=rplU PE=1 SV=1		FALSE	GLSAKSFDGR	KQQGHR	116	85	10	6	5	1	120	85	4	43.719	FALSE	TRUE	FALSE	FALSE	Between	0	0.001
Scan: 21598 Run: 20210203_QExHFX3_RSLC10_DSSO_mainlib_rep1 P1_VAVIKAVR P2_VAVIKAVR 5 5	20210203_QExHFX3_RSLC10_DSSO_mainlib_rep1	21598	sg|P0A7K2|RL7_ECOLI 50S ribosomal protein L7/L12 OS=Escherichia coli (strain K12) GN=rplL PE=1 SV=2			FALSE	sg|P0A7K2|RL7_ECOLI 50S ribosomal protein L7/L12 OS=Escherichia coli (strain K12) GN=rplL PE=1 SV=2	sg|P0A7K2|RL7_ECOLI 50S ribosomal protein L7/L12 OS=Escherichia coli (strain K12) GN=rplL PE=1 SV=2		FALSE	VAVIKAVR	VAVIKAVR	67	67	8	8	5	5	71	71	4	43.718	FALSE	TRUE	FALSE	FALSE	Self	-0.004	0
Scan: 7750 Run: 20210203_QExHFX3_RSLC10_DSSO_mainlib_rep1 P1_VSAKGMR P2_SHALNATKR 4 8	20210203_QExHFX3_RSLC10_DSSO_mainlib_rep1	7750	sg|P0A7M2|RL28_ECOLI 50S ribosomal protein L28 OS=Escherichia coli (strain K12) GN=rpmB PE=1 SV=2			FALSE	sg|P0A7M2|RL28_ECOLI 50S ribosomal protein L28 OS=Escherichia coli (strain K12) GN=rpmB PE=1 SV=2	sg|P0A7M2|RL28_ECOLI 50S ribosomal protein L28 OS=Escherichia coli (strain K12) GN=rpmB PE=1 SV=2		FALSE	SHALNATKR	VSAKGMR	19	51	9	7	8	4	26	54	4	43.718	FALSE	TRUE	FALSE	FALSE	Self	-0.004	0
Scan: 25114 Run: 20210203_QExHFX3_RSLC10_DSSO_mainlib_rep1 P1_TDKFIVR P2_GLKVALSK 3 3	20210203_QExHFX3_RSLC10_DSSO_mainlib_rep1	25114	sg|P60422|RL2_ECOLI 50S ribosomal protein L2 OS=Escherichia coli (strain K12) GN=rplB PE=1 SV=2			FALSE	sg|P00956|SYI_ECOLI Isoleucine--tRNA ligase OS=Escherichia coli (strain K12) GN=ileS PE=1 SV=5	sg|P00956|SYI_ECOLI Isoleucine--tRNA ligase OS=Escherichia coli (strain K12) GN=ileS PE=1 SV=5		FALSE	TDKFIVR	GLKVALSK	263	888	7	8	3	3	265	890	4	43.717	FALSE	TRUE	FALSE	FALSE	Between	0	0.001
Scan: 28714 Run: 20210203_QExHFX3_RSLC10_DSSO_mainlib_rep1 P1_YILAPKGLK P2_EGGNEKVILcmCDR 6 6	20210203_QExHFX3_RSLC10_DSSO_mainlib_rep1	28714	sg|P0A715|KDSA_ECOLI 2-dehydro-3-deoxyphosphooctonate aldolase OS=Escherichia coli (strain K12) GN=kdsA PE=1 SV=1			FALSE	sg|P60422|RL2_ECOLI 50S ribosomal protein L2 OS=Escherichia coli (strain K12) GN=rplB PE=1 SV=2	sg|P60422|RL2_ECOLI 50S ribosomal protein L2 OS=Escherichia coli (strain K12) GN=rplB PE=1 SV=2		FALSE	EGGNEKVILcmCDR	YILAPKGLK	157	103	12	9	6	6	162	108	4	43.717	FALSE	TRUE	FALSE	FALSE	Between	0	0.001
Scan: 17740 Run: 20210203_QExHFX3_RSLC10_DSSO_mainlib_rep1 P1_SMKQAIYDPENR P2_ELKPHDR 3 3	20210203_QExHFX3_RSLC10_DSSO_mainlib_rep1	17740	sg|P21499|RNR_ECOLI Ribonuclease R OS=Escherichia coli (strain K12) GN=rnr PE=1 SV=2			FALSE	sg|P0A9Q1|ARCA_ECOLI Aerobic respiration control protein ArcA OS=Escherichia coli (strain K12) GN=arcA PE=1 SV=1	sg|P0A9Q1|ARCA_ECOLI Aerobic respiration control protein ArcA OS=Escherichia coli (strain K12) GN=arcA PE=1 SV=1		FALSE	SMKQAIYDPENR	ELKPHDR	542	193	12	7	3	3	544	195	3	43.717	FALSE	TRUE	FALSE	FALSE	Between	0	0.001
Scan: 10408 Run: 20210203_QExHFX3_RSLC10_DSSO_mainlib_rep1 P1_TSGEKHLR P2_HVVKVVNPELHK 5 4	20210203_QExHFX3_RSLC10_DSSO_mainlib_rep1	10408	sg|P0A7N4|RL32_ECOLI 50S ribosomal protein L32 OS=Escherichia coli (strain K12) GN=rpmF PE=1 SV=2			FALSE	sg|P60422|RL2_ECOLI 50S ribosomal protein L2 OS=Escherichia coli (strain K12) GN=rplB PE=1 SV=2	sg|P60422|RL2_ECOLI 50S ribosomal protein L2 OS=Escherichia coli (strain K12) GN=rplB PE=1 SV=2		FALSE	TSGEKHLR	HVVKVVNPELHK	33	15	8	12	5	4	37	18	6	43.717	FALSE	TRUE	FALSE	FALSE	Between	0	0.001
Scan: 23296 Run: 20210203_QExHFX3_RSLC10_DSSO_mainlib_rep1 P1_MAALMKQR P2_EIAEKMVEGR 6 5	20210203_QExHFX3_RSLC10_DSSO_mainlib_rep1	23296	sg|P0A6P1|EFTS_ECOLI Elongation factor Ts OS=Escherichia coli (strain K12) GN=tsf PE=1 SV=2			FALSE	sg|P27302|TKT1_ECOLI Transketolase 1 OS=Escherichia coli (strain K12) GN=tktA PE=1 SV=5	sg|P27302|TKT1_ECOLI Transketolase 1 OS=Escherichia coli (strain K12) GN=tktA PE=1 SV=5		FALSE	EIAEKMVEGR	MAALMKQR	210	447	10	8	5	6	214	452	3	43.717	FALSE	TRUE	FALSE	FALSE	Between	0	0.001
Scan: 12332 Run: 20210203_QExHFX3_RSLC10_DSSO_mainlib_rep1 P1_LQANPAKIASR P2_KDIHPK 7 1	20210203_QExHFX3_RSLC10_DSSO_mainlib_rep1	12332	sg|P27302|TKT1_ECOLI Transketolase 1 OS=Escherichia coli (strain K12) GN=tktA PE=1 SV=5			FALSE	sg|P0A7M9|RL31_ECOLI 50S ribosomal protein L31 OS=Escherichia coli (strain K12) GN=rpmE PE=1 SV=1	sg|P0A7M9|RL31_ECOLI 50S ribosomal protein L31 OS=Escherichia coli (strain K12) GN=rpmE PE=1 SV=1		FALSE	LQANPAKIASR	KDIHPK	348	3	11	6	7	1	354	3	4	43.716	FALSE	TRUE	FALSE	FALSE	Between	0	0.001
Scan: 27272 Run: 20210203_QExHFX3_RSLC10_DSSO_mainlib_rep1 P1_TDKFIVR P2_TDKFIVR 3 3	20210203_QExHFX3_RSLC10_DSSO_mainlib_rep1	27272	sg|P60422|RL2_ECOLI 50S ribosomal protein L2 OS=Escherichia coli (strain K12) GN=rplB PE=1 SV=2			FALSE	sg|P60422|RL2_ECOLI 50S ribosomal protein L2 OS=Escherichia coli (strain K12) GN=rplB PE=1 SV=2	sg|P60422|RL2_ECOLI 50S ribosomal protein L2 OS=Escherichia coli (strain K12) GN=rplB PE=1 SV=2		FALSE	TDKFIVR	TDKFIVR	263	263	7	7	3	3	265	265	3	43.714	FALSE	TRUE	FALSE	FALSE	Self	-0.004	0
Scan: 19871 Run: 20210203_QExHFX3_RSLC10_DSSO_mainlib_rep1 P1_MAALMKQR P2_MAALMKQR 6 6	20210203_QExHFX3_RSLC10_DSSO_mainlib_rep1	19871	sg|P27302|TKT1_ECOLI Transketolase 1 OS=Escherichia coli (strain K12) GN=tktA PE=1 SV=5			FALSE	sg|P27302|TKT1_ECOLI Transketolase 1 OS=Escherichia coli (strain K12) GN=tktA PE=1 SV=5	sg|P27302|TKT1_ECOLI Transketolase 1 OS=Escherichia coli (strain K12) GN=tktA PE=1 SV=5		FALSE	MAALMKQR	MAALMKQR	447	447	8	8	6	6	452	452	4	43.714	FALSE	TRUE	FALSE	FALSE	Self	-0.004	0
Scan: 8586 Run: 20210203_QExHFX3_RSLC10_DSSO_mainlib_rep1 P1_HIGGGHKQAYR P2_ASFDKANR 7 5	20210203_QExHFX3_RSLC10_DSSO_mainlib_rep1	8586	sg|P60422|RL2_ECOLI 50S ribosomal protein L2 OS=Escherichia coli (strain K12) GN=rplB PE=1 SV=2			FALSE	sg|P0A715|KDSA_ECOLI 2-dehydro-3-deoxyphosphooctonate aldolase OS=Escherichia coli (strain K12) GN=kdsA PE=1 SV=1	sg|P0A715|KDSA_ECOLI 2-dehydro-3-deoxyphosphooctonate aldolase OS=Escherichia coli (strain K12) GN=kdsA PE=1 SV=1		FALSE	HIGGGHKQAYR	ASFDKANR	53	56	11	8	7	5	59	60	4	43.714	FALSE	TRUE	FALSE	FALSE	Between	0	0.001
Scan: 12231 Run: 20210203_QExHFX3_RSLC10_DSSO_mainlib_rep1 P1_SNVPALEAcmCPQKR P2_KSSAAR 12 1	20210203_QExHFX3_RSLC10_DSSO_mainlib_rep1	12231	sg|P0A7S3|RS12_ECOLI 30S ribosomal protein S12 OS=Escherichia coli (strain K12) GN=rpsL PE=1 SV=2			FALSE	sg|P0A7X3|RS9_ECOLI 30S ribosomal protein S9 OS=Escherichia coli (strain K12) GN=rpsI PE=1 SV=2	sg|P0A7X3|RS9_ECOLI 30S ribosomal protein S9 OS=Escherichia coli (strain K12) GN=rpsI PE=1 SV=2		FALSE	SNVPALEAcmCPQKR	KSSAAR	19	13	13	6	12	1	30	13	4	43.713	FALSE	TRUE	FALSE	FALSE	Between	0	0.001
Scan: 19900 Run: 20210203_QExHFX3_RSLC10_DSSO_mainlib_rep1 P1_VGAATEVEMKEK P2_MAALMKQR 10 6	20210203_QExHFX3_RSLC10_DSSO_mainlib_rep1	19900	sg|P0A6F5|CH60_ECOLI 60 kDa chaperonin OS=Escherichia coli (strain K12) GN=groL PE=1 SV=2			FALSE	sg|P27302|TKT1_ECOLI Transketolase 1 OS=Escherichia coli (strain K12) GN=tktA PE=1 SV=5	sg|P27302|TKT1_ECOLI Transketolase 1 OS=Escherichia coli (strain K12) GN=tktA PE=1 SV=5		FALSE	VGAATEVEMKEK	MAALMKQR	381	447	12	8	10	6	390	452	3	43.712	FALSE	TRUE	FALSE	FALSE	Between	0	0.001
Scan: 30806 Run: 20210203_QExHFX3_RSLC10_DSSO_mainlib_rep1 P1_LQANPAKIASR P2_IGVLVAAKGADEELVK 7 8	20210203_QExHFX3_RSLC10_DSSO_mainlib_rep1	30806	sg|P0A6P1|EFTS_ECOLI Elongation factor Ts OS=Escherichia coli (strain K12) GN=tsf PE=1 SV=2			FALSE	sg|P27302|TKT1_ECOLI Transketolase 1 OS=Escherichia coli (strain K12) GN=tktA PE=1 SV=5	sg|P27302|TKT1_ECOLI Transketolase 1 OS=Escherichia coli (strain K12) GN=tktA PE=1 SV=5		FALSE	IGVLVAAKGADEELVK	LQANPAKIASR	152	348	16	11	8	7	159	354	3	43.712	FALSE	TRUE	FALSE	FALSE	Between	0	0.001
Scan: 28028 Run: 20210203_QExHFX3_RSLC10_DSSO_mainlib_rep1 P1_TDKFIVR P2_SMKQAIYDPENR 3 3	20210203_QExHFX3_RSLC10_DSSO_mainlib_rep1	28028	sg|P21499|RNR_ECOLI Ribonuclease R OS=Escherichia coli (strain K12) GN=rnr PE=1 SV=2			FALSE	sg|P60422|RL2_ECOLI 50S ribosomal protein L2 OS=Escherichia coli (strain K12) GN=rplB PE=1 SV=2	sg|P60422|RL2_ECOLI 50S ribosomal protein L2 OS=Escherichia coli (strain K12) GN=rplB PE=1 SV=2		FALSE	SMKQAIYDPENR	TDKFIVR	542	263	12	7	3	3	544	265	4	43.71	FALSE	TRUE	FALSE	FALSE	Between	0	0.001
Scan: 8897 Run: 20210203_QExHFX3_RSLC10_DSSO_mainlib_rep1 P1_VVNSKEDIR P2_HIGGGHKQAYR 5 7	20210203_QExHFX3_RSLC10_DSSO_mainlib_rep1	8897	sg|P60422|RL2_ECOLI 50S ribosomal protein L2 OS=Escherichia coli (strain K12) GN=rplB PE=1 SV=2			FALSE	sg|P0A836|SUCC_ECOLI Succinyl-CoA ligase [ADP-forming] subunit beta OS=Escherichia coli (strain K12) GN=sucC PE=1 SV=1	sg|P0A836|SUCC_ECOLI Succinyl-CoA ligase [ADP-forming] subunit beta OS=Escherichia coli (strain K12) GN=sucC PE=1 SV=1		FALSE	HIGGGHKQAYR	VVNSKEDIR	53	62	11	9	7	5	59	66	5	43.71	FALSE	TRUE	FALSE	FALSE	Between	0	0.001
Scan: 22242 Run: 20210203_QExHFX3_RSLC10_DSSO_mainlib_rep1 P1_ILKcmCGFR P2_ILKcmCGFR 3 3	20210203_QExHFX3_RSLC10_DSSO_mainlib_rep1	22242	sg|P0AG44|RL17_ECOLI 50S ribosomal protein L17 OS=Escherichia coli (strain K12) GN=rplQ PE=1 SV=1			FALSE	sg|P0AG44|RL17_ECOLI 50S ribosomal protein L17 OS=Escherichia coli (strain K12) GN=rplQ PE=1 SV=1	sg|P0AG44|RL17_ECOLI 50S ribosomal protein L17 OS=Escherichia coli (strain K12) GN=rplQ PE=1 SV=1		FALSE	ILKcmCGFR	ILKcmCGFR	97	97	7	7	3	3	99	99	4	43.71	FALSE	TRUE	FALSE	FALSE	Self	-0.004	0
Scan: 20086 Run: 20210203_QExHFX3_RSLC10_DSSO_mainlib_rep1 P1_TTLPKAK P2_NFGKHPVTPWGVQTK 5 4	20210203_QExHFX3_RSLC10_DSSO_mainlib_rep1	20086	sg|P60422|RL2_ECOLI 50S ribosomal protein L2 OS=Escherichia coli (strain K12) GN=rplB PE=1 SV=2			FALSE	sg|P0AG44|RL17_ECOLI 50S ribosomal protein L17 OS=Escherichia coli (strain K12) GN=rplQ PE=1 SV=1	sg|P0AG44|RL17_ECOLI 50S ribosomal protein L17 OS=Escherichia coli (strain K12) GN=rplQ PE=1 SV=1		FALSE	NFGKHPVTPWGVQTK	TTLPKAK	239	36	15	7	4	5	242	40	5	43.709	FALSE	TRUE	FALSE	FALSE	Between	0	0.001
Scan: 25061 Run: 20210203_QExHFX3_RSLC10_DSSO_mainlib_rep1 P1_VFQTHSPVVDSISVKR P2_SNVPALEAcmCPQKR 15 12	20210203_QExHFX3_RSLC10_DSSO_mainlib_rep1	25061	sg|P0A7S3|RS12_ECOLI 30S ribosomal protein S12 OS=Escherichia coli (strain K12) GN=rpsL PE=1 SV=2			FALSE	sg|P0A7K6|RL19_ECOLI 50S ribosomal protein L19 OS=Escherichia coli (strain K12) GN=rplS PE=1 SV=2	sg|P0A7K6|RL19_ECOLI 50S ribosomal protein L19 OS=Escherichia coli (strain K12) GN=rplS PE=1 SV=2		FALSE	SNVPALEAcmCPQKR	VFQTHSPVVDSISVKR	19	73	13	16	12	15	30	87	4	43.707	FALSE	TRUE	FALSE	FALSE	Between	0	0.001
Scan: 26685 Run: 20210203_QExHFX3_RSLC10_DSSO_mainlib_rep1 P1_oxMTDKLTSLR P2_MTDKLTSLR 4 4	20210203_QExHFX3_RSLC10_DSSO_mainlib_rep1	26685	sg|P0A870|TALB_ECOLI Transaldolase B OS=Escherichia coli (strain K12) GN=talB PE=1 SV=2			FALSE	sg|P0A870|TALB_ECOLI Transaldolase B OS=Escherichia coli (strain K12) GN=talB PE=1 SV=2	sg|P0A870|TALB_ECOLI Transaldolase B OS=Escherichia coli (strain K12) GN=talB PE=1 SV=2		FALSE	MTDKLTSLR	oxMTDKLTSLR	1	1	9	9	4	4	4	4	4	43.705	FALSE	TRUE	FALSE	FALSE	Self	-0.004	0
Scan: 19809 Run: 20210203_QExHFX3_RSLC10_DSSO_mainlib_rep1 P1_KAGNVAADGVIK P2_ILKcmCGFR 1 3	20210203_QExHFX3_RSLC10_DSSO_mainlib_rep1	19809	sg|P0A6P1|EFTS_ECOLI Elongation factor Ts OS=Escherichia coli (strain K12) GN=tsf PE=1 SV=2			FALSE	sg|P0AG44|RL17_ECOLI 50S ribosomal protein L17 OS=Escherichia coli (strain K12) GN=rplQ PE=1 SV=1	sg|P0AG44|RL17_ECOLI 50S ribosomal protein L17 OS=Escherichia coli (strain K12) GN=rplQ PE=1 SV=1		FALSE	KAGNVAADGVIK	ILKcmCGFR	52	97	12	7	1	3	52	99	3	43.705	FALSE	TRUE	FALSE	FALSE	Between	0	0.001
Scan: 27563 Run: 20210203_QExHFX3_RSLC10_DSSO_mainlib_rep1 P1_MAALMKQR P2_EVPAAIQKAMEK 6 8	20210203_QExHFX3_RSLC10_DSSO_mainlib_rep1	27563	sg|P0A7W1|RS5_ECOLI 30S ribosomal protein S5 OS=Escherichia coli (strain K12) GN=rpsE PE=1 SV=2			FALSE	sg|P27302|TKT1_ECOLI Transketolase 1 OS=Escherichia coli (strain K12) GN=tktA PE=1 SV=5	sg|P27302|TKT1_ECOLI Transketolase 1 OS=Escherichia coli (strain K12) GN=tktA PE=1 SV=5		FALSE	EVPAAIQKAMEK	MAALMKQR	55	447	12	8	8	6	62	452	3	43.704	FALSE	TRUE	FALSE	FALSE	Between	0	0.001
Scan: 9697 Run: 20210203_QExHFX3_RSLC10_DSSO_mainlib_rep1 P1_TSGEKHLR P2_TIKITQTR 5 3	20210203_QExHFX3_RSLC10_DSSO_mainlib_rep1	9697	sg|P0A7N4|RL32_ECOLI 50S ribosomal protein L32 OS=Escherichia coli (strain K12) GN=rpmF PE=1 SV=2			FALSE	sg|P0AG51|RL30_ECOLI 50S ribosomal protein L30 OS=Escherichia coli (strain K12) GN=rpmD PE=1 SV=2	sg|P0AG51|RL30_ECOLI 50S ribosomal protein L30 OS=Escherichia coli (strain K12) GN=rpmD PE=1 SV=2		FALSE	TSGEKHLR	TIKITQTR	33	4	8	8	5	3	37	6	5	43.704	FALSE	TRUE	FALSE	FALSE	Between	0	0.001
Scan: 35894 Run: 20210203_QExHFX3_RSLC10_DSSO_mainlib_rep1 P1_KLQLVGVGYR P2_ATIDGLENMNSPEMVAAKR 1 18	20210203_QExHFX3_RSLC10_DSSO_mainlib_rep1	35894	sg|P0A7W1|RS5_ECOLI 30S ribosomal protein S5 OS=Escherichia coli (strain K12) GN=rpsE PE=1 SV=2			FALSE	sg|P0AG55|RL6_ECOLI 50S ribosomal protein L6 OS=Escherichia coli (strain K12) GN=rplF PE=1 SV=2	sg|P0AG55|RL6_ECOLI 50S ribosomal protein L6 OS=Escherichia coli (strain K12) GN=rplF PE=1 SV=2		FALSE	ATIDGLENMNSPEMVAAKR	KLQLVGVGYR	139	86	19	10	18	1	156	86	3	43.703	FALSE	TRUE	FALSE	FALSE	Between	0	0.001
Scan: 28156 Run: 20210203_QExHFX3_RSLC10_DSSO_mainlib_rep1 P1_VAVIKAVR P2_QMKAIDDLVK 5 3	20210203_QExHFX3_RSLC10_DSSO_mainlib_rep1	28156	sg|P0A7K2|RL7_ECOLI 50S ribosomal protein L7/L12 OS=Escherichia coli (strain K12) GN=rplL PE=1 SV=2			FALSE	sg|P0A715|KDSA_ECOLI 2-dehydro-3-deoxyphosphooctonate aldolase OS=Escherichia coli (strain K12) GN=kdsA PE=1 SV=1	sg|P0A715|KDSA_ECOLI 2-dehydro-3-deoxyphosphooctonate aldolase OS=Escherichia coli (strain K12) GN=kdsA PE=1 SV=1		FALSE	VAVIKAVR	QMKAIDDLVK	67	266	8	10	5	3	71	268	3	43.702	FALSE	TRUE	FALSE	FALSE	Between	0	0.001
Scan: 21189 Run: 20210203_QExHFX3_RSLC10_DSSO_mainlib_rep1 P1_QcmCKANPWQQFAETHNK P2_MAKTIK 3 3	20210203_QExHFX3_RSLC10_DSSO_mainlib_rep1	21189	sg|P0AG67|RS1_ECOLI 30S ribosomal protein S1 OS=Escherichia coli (strain K12) GN=rpsA PE=1 SV=1			FALSE	sg|P0AG51|RL30_ECOLI 50S ribosomal protein L30 OS=Escherichia coli (strain K12) GN=rpmD PE=1 SV=2	sg|P0AG51|RL30_ECOLI 50S ribosomal protein L30 OS=Escherichia coli (strain K12) GN=rpmD PE=1 SV=2		FALSE	QcmCKANPWQQFAETHNK	MAKTIK	348	1	16	6	3	3	350	3	5	43.7	FALSE	TRUE	FALSE	FALSE	Between	0	0.001
Scan: 36812 Run: 20210203_QExHFX3_RSLC10_DSSO_mainlib_rep1 P1_EAEKYANPIPSR P2_DTLHLEGKELEFK 4 8	20210203_QExHFX3_RSLC10_DSSO_mainlib_rep1	36812	sg|P0AG67|RS1_ECOLI 30S ribosomal protein S1 OS=Escherichia coli (strain K12) GN=rpsA PE=1 SV=1			FALSE	sg|P21499|RNR_ECOLI Ribonuclease R OS=Escherichia coli (strain K12) GN=rnr PE=1 SV=2	sg|P21499|RNR_ECOLI Ribonuclease R OS=Escherichia coli (strain K12) GN=rnr PE=1 SV=2		FALSE	DTLHLEGKELEFK	EAEKYANPIPSR	143	10	13	12	8	4	150	13	4	43.7	FALSE	TRUE	FALSE	FALSE	Between	0	0.001
Scan: 33142 Run: 20210203_QExHFX3_RSLC10_DSSO_mainlib_rep1 P1_TVGQLLKEHNAEVTGFIR P2_DVKFGNDAR 7 3	20210203_QExHFX3_RSLC10_DSSO_mainlib_rep1	33142	sg|P0A6P1|EFTS_ECOLI Elongation factor Ts OS=Escherichia coli (strain K12) GN=tsf PE=1 SV=2			FALSE	sg|P0A6F5|CH60_ECOLI 60 kDa chaperonin OS=Escherichia coli (strain K12) GN=groL PE=1 SV=2	sg|P0A6F5|CH60_ECOLI 60 kDa chaperonin OS=Escherichia coli (strain K12) GN=groL PE=1 SV=2		FALSE	TVGQLLKEHNAEVTGFIR	DVKFGNDAR	241	5	18	9	7	3	247	7	5	43.699	FALSE	TRUE	FALSE	FALSE	Between	0	0.001
Scan: 27895 Run: 20210203_QExHFX3_RSLC10_DSSO_mainlib_rep1 P1_VGAATEVEMKEK P2_DVKFGNDAR 10 3	20210203_QExHFX3_RSLC10_DSSO_mainlib_rep1	27895	sg|P0A6F5|CH60_ECOLI 60 kDa chaperonin OS=Escherichia coli (strain K12) GN=groL PE=1 SV=2			FALSE	sg|P0A6F5|CH60_ECOLI 60 kDa chaperonin OS=Escherichia coli (strain K12) GN=groL PE=1 SV=2	sg|P0A6F5|CH60_ECOLI 60 kDa chaperonin OS=Escherichia coli (strain K12) GN=groL PE=1 SV=2		FALSE	DVKFGNDAR	VGAATEVEMKEK	5	381	9	12	3	10	7	390	3	43.699	FALSE	TRUE	FALSE	FALSE	Self	-0.004	0
Scan: 16171 Run: 20210203_QExHFX3_RSLC10_DSSO_mainlib_rep1 P1_oxMAALMKQR P2_MAHIEKQAGELQEK 6 6	20210203_QExHFX3_RSLC10_DSSO_mainlib_rep1	16171	sg|P0A7W1|RS5_ECOLI 30S ribosomal protein S5 OS=Escherichia coli (strain K12) GN=rpsE PE=1 SV=2			FALSE	sg|P27302|TKT1_ECOLI Transketolase 1 OS=Escherichia coli (strain K12) GN=tktA PE=1 SV=5	sg|P27302|TKT1_ECOLI Transketolase 1 OS=Escherichia coli (strain K12) GN=tktA PE=1 SV=5		FALSE	MAHIEKQAGELQEK	oxMAALMKQR	1	447	14	8	6	6	6	452	4	43.697	FALSE	TRUE	FALSE	FALSE	Between	0	0.001
Scan: 17517 Run: 20210203_QExHFX3_RSLC10_DSSO_mainlib_rep1 P1_oxMKGEMPSDFDAK P2_KISNGEGVER 2 1	20210203_QExHFX3_RSLC10_DSSO_mainlib_rep1	17517	sg|P0A7K6|RL19_ECOLI 50S ribosomal protein L19 OS=Escherichia coli (strain K12) GN=rplS PE=1 SV=2			FALSE	sg|P27302|TKT1_ECOLI Transketolase 1 OS=Escherichia coli (strain K12) GN=tktA PE=1 SV=5	sg|P27302|TKT1_ECOLI Transketolase 1 OS=Escherichia coli (strain K12) GN=tktA PE=1 SV=5		FALSE	KISNGEGVER	oxMKGEMPSDFDAK	63	329	10	12	1	2	63	330	4	43.697	FALSE	TRUE	FALSE	FALSE	Between	0	0.001
Scan: 13739 Run: 20210203_QExHFX3_RSLC10_DSSO_mainlib_rep1 P1_KSSAAR P2_AKLYYLR 1 2	20210203_QExHFX3_RSLC10_DSSO_mainlib_rep1	13739	sg|P0A7K6|RL19_ECOLI 50S ribosomal protein L19 OS=Escherichia coli (strain K12) GN=rplS PE=1 SV=2			FALSE	sg|P0A7X3|RS9_ECOLI 30S ribosomal protein S9 OS=Escherichia coli (strain K12) GN=rpsI PE=1 SV=2	sg|P0A7X3|RS9_ECOLI 30S ribosomal protein S9 OS=Escherichia coli (strain K12) GN=rpsI PE=1 SV=2		FALSE	AKLYYLR	KSSAAR	95	13	7	6	2	1	96	13	4	43.696	FALSE	TRUE	FALSE	FALSE	Between	0	0.001
Scan: 18024 Run: 20210203_QExHFX3_RSLC10_DSSO_mainlib_rep1 P1_VFQTHSPVVDSISVKR P2_TSGEKHLR 15 5	20210203_QExHFX3_RSLC10_DSSO_mainlib_rep1	18024	sg|P0A7K6|RL19_ECOLI 50S ribosomal protein L19 OS=Escherichia coli (strain K12) GN=rplS PE=1 SV=2			FALSE	sg|P0A7N4|RL32_ECOLI 50S ribosomal protein L32 OS=Escherichia coli (strain K12) GN=rpmF PE=1 SV=2	sg|P0A7N4|RL32_ECOLI 50S ribosomal protein L32 OS=Escherichia coli (strain K12) GN=rpmF PE=1 SV=2		FALSE	VFQTHSPVVDSISVKR	TSGEKHLR	73	33	16	8	15	5	87	37	6	43.696	FALSE	TRUE	FALSE	FALSE	Between	0	0.001
Scan: 29752 Run: 20210203_QExHFX3_RSLC10_DSSO_mainlib_rep1 P1_TIKITQTR P2_DYSKYLNIR 3 4	20210203_QExHFX3_RSLC10_DSSO_mainlib_rep1	29752	sg|P0AG51|RL30_ECOLI 50S ribosomal protein L30 OS=Escherichia coli (strain K12) GN=rpmD PE=1 SV=2			FALSE	sg|P25888|RHLE_ECOLI ATP-dependent RNA helicase RhlE OS=Escherichia coli (strain K12) GN=rhlE PE=1 SV=3	sg|P25888|RHLE_ECOLI ATP-dependent RNA helicase RhlE OS=Escherichia coli (strain K12) GN=rhlE PE=1 SV=3		FALSE	TIKITQTR	DYSKYLNIR	4	97	8	9	3	4	6	100	4	43.694	FALSE	TRUE	FALSE	FALSE	Between	0	0.001
Scan: 31589 Run: 20210203_QExHFX3_RSLC10_DSSO_mainlib_rep1 P1_QLGEDPWVAIAKR P2_AQSLKEIK 12 5	20210203_QExHFX3_RSLC10_DSSO_mainlib_rep1	31589	sg|P0AG67|RS1_ECOLI 30S ribosomal protein S1 OS=Escherichia coli (strain K12) GN=rpsA PE=1 SV=1			FALSE	sg|P00956|SYI_ECOLI Isoleucine--tRNA ligase OS=Escherichia coli (strain K12) GN=ileS PE=1 SV=5	sg|P00956|SYI_ECOLI Isoleucine--tRNA ligase OS=Escherichia coli (strain K12) GN=ileS PE=1 SV=5		FALSE	QLGEDPWVAIAKR	AQSLKEIK	261	432	13	8	12	5	272	436	4	43.692	FALSE	TRUE	FALSE	FALSE	Between	0	0.001
Scan: 21535 Run: 20210203_QExHFX3_RSLC10_DSSO_mainlib_rep1 P1_VAVIKAVR P2_DVKFGNDAR 5 3	20210203_QExHFX3_RSLC10_DSSO_mainlib_rep1	21535	sg|P0A7K2|RL7_ECOLI 50S ribosomal protein L7/L12 OS=Escherichia coli (strain K12) GN=rplL PE=1 SV=2			FALSE	sg|P0A6F5|CH60_ECOLI 60 kDa chaperonin OS=Escherichia coli (strain K12) GN=groL PE=1 SV=2	sg|P0A6F5|CH60_ECOLI 60 kDa chaperonin OS=Escherichia coli (strain K12) GN=groL PE=1 SV=2		FALSE	VAVIKAVR	DVKFGNDAR	67	5	8	9	5	3	71	7	3	43.692	FALSE	TRUE	FALSE	FALSE	Between	0	0.001
Scan: 17951 Run: 20210203_QExHFX3_RSLC10_DSSO_mainlib_rep1 P1_EKLQER P2_EGGNEKVILcmCDR 2 6	20210203_QExHFX3_RSLC10_DSSO_mainlib_rep1	17951	sg|P0A715|KDSA_ECOLI 2-dehydro-3-deoxyphosphooctonate aldolase OS=Escherichia coli (strain K12) GN=kdsA PE=1 SV=1			FALSE	sg|P0A6F5|CH60_ECOLI 60 kDa chaperonin OS=Escherichia coli (strain K12) GN=groL PE=1 SV=2	sg|P0A6F5|CH60_ECOLI 60 kDa chaperonin OS=Escherichia coli (strain K12) GN=groL PE=1 SV=2		FALSE	EGGNEKVILcmCDR	EKLQER	157	363	12	6	6	2	162	364	4	43.69	FALSE	TRUE	FALSE	FALSE	Between	0	0.001
Scan: 29176 Run: 20210203_QExHFX3_RSLC10_DSSO_mainlib_rep1 P1_QAGELQEKLIAVNR P2_MAALMKQR 8 6	20210203_QExHFX3_RSLC10_DSSO_mainlib_rep1	29176	sg|P27302|TKT1_ECOLI Transketolase 1 OS=Escherichia coli (strain K12) GN=tktA PE=1 SV=5			FALSE	sg|P0A7W1|RS5_ECOLI 30S ribosomal protein S5 OS=Escherichia coli (strain K12) GN=rpsE PE=1 SV=2	sg|P0A7W1|RS5_ECOLI 30S ribosomal protein S5 OS=Escherichia coli (strain K12) GN=rpsE PE=1 SV=2		FALSE	MAALMKQR	QAGELQEKLIAVNR	447	7	8	14	6	8	452	14	4	43.689	FALSE	TRUE	FALSE	FALSE	Between	0	0.001
Scan: 17217 Run: 20210203_QExHFX3_RSLC10_DSSO_mainlib_rep1 P1_oxMAALMKQR P2_MAALMKQR 6 6	20210203_QExHFX3_RSLC10_DSSO_mainlib_rep1	17217	sg|P27302|TKT1_ECOLI Transketolase 1 OS=Escherichia coli (strain K12) GN=tktA PE=1 SV=5			FALSE	sg|P27302|TKT1_ECOLI Transketolase 1 OS=Escherichia coli (strain K12) GN=tktA PE=1 SV=5	sg|P27302|TKT1_ECOLI Transketolase 1 OS=Escherichia coli (strain K12) GN=tktA PE=1 SV=5		FALSE	oxMAALMKQR	MAALMKQR	447	447	8	8	6	6	452	452	3	43.688	FALSE	TRUE	FALSE	FALSE	Self	-0.004	0
Scan: 22098 Run: 20210203_QExHFX3_RSLC10_DSSO_mainlib_rep1 P1_VVNSKEDIR P2_VFQTHSPVVDSISVKR 5 15	20210203_QExHFX3_RSLC10_DSSO_mainlib_rep1	22098	sg|P0A7K6|RL19_ECOLI 50S ribosomal protein L19 OS=Escherichia coli (strain K12) GN=rplS PE=1 SV=2			FALSE	sg|P0A836|SUCC_ECOLI Succinyl-CoA ligase [ADP-forming] subunit beta OS=Escherichia coli (strain K12) GN=sucC PE=1 SV=1	sg|P0A836|SUCC_ECOLI Succinyl-CoA ligase [ADP-forming] subunit beta OS=Escherichia coli (strain K12) GN=sucC PE=1 SV=1		FALSE	VFQTHSPVVDSISVKR	VVNSKEDIR	73	62	16	9	15	5	87	66	4	43.686	FALSE	TRUE	FALSE	FALSE	Between	0	0.001
Scan: 11369 Run: 20210203_QExHFX3_RSLC10_DSSO_mainlib_rep1 P1_oxMTDKLTSLR P2_KSSAAR 4 1	20210203_QExHFX3_RSLC10_DSSO_mainlib_rep1	11369	sg|P0A870|TALB_ECOLI Transaldolase B OS=Escherichia coli (strain K12) GN=talB PE=1 SV=2			FALSE	sg|P0A7X3|RS9_ECOLI 30S ribosomal protein S9 OS=Escherichia coli (strain K12) GN=rpsI PE=1 SV=2	sg|P0A7X3|RS9_ECOLI 30S ribosomal protein S9 OS=Escherichia coli (strain K12) GN=rpsI PE=1 SV=2		FALSE	oxMTDKLTSLR	KSSAAR	1	13	9	6	4	1	4	13	4	43.686	FALSE	TRUE	FALSE	FALSE	Between	0	0.001
Scan: 32843 Run: 20210203_QExHFX3_RSLC10_DSSO_mainlib_rep1 P1_VGAATEVEMKEK P2_QMKAIDDLVK 10 3	20210203_QExHFX3_RSLC10_DSSO_mainlib_rep1	32843	sg|P0A715|KDSA_ECOLI 2-dehydro-3-deoxyphosphooctonate aldolase OS=Escherichia coli (strain K12) GN=kdsA PE=1 SV=1			FALSE	sg|P0A6F5|CH60_ECOLI 60 kDa chaperonin OS=Escherichia coli (strain K12) GN=groL PE=1 SV=2	sg|P0A6F5|CH60_ECOLI 60 kDa chaperonin OS=Escherichia coli (strain K12) GN=groL PE=1 SV=2		FALSE	QMKAIDDLVK	VGAATEVEMKEK	266	381	10	12	3	10	268	390	3	43.684	FALSE	TRUE	FALSE	FALSE	Between	0	0.001
Scan: 5246 Run: 20210203_QExHFX3_RSLC10_DSSO_mainlib_rep1 P1_MAVQQNKPTR P2_KQQGHR 7 1	20210203_QExHFX3_RSLC10_DSSO_mainlib_rep1	5246	sg|P0A7N4|RL32_ECOLI 50S ribosomal protein L32 OS=Escherichia coli (strain K12) GN=rpmF PE=1 SV=2			FALSE	sg|P0AG48|RL21_ECOLI 50S ribosomal protein L21 OS=Escherichia coli (strain K12) GN=rplU PE=1 SV=1	sg|P0AG48|RL21_ECOLI 50S ribosomal protein L21 OS=Escherichia coli (strain K12) GN=rplU PE=1 SV=1		FALSE	MAVQQNKPTR	KQQGHR	1	85	10	6	7	1	7	85	4	43.684	FALSE	TRUE	FALSE	FALSE	Between	0	0.001
Scan: 29573 Run: 20210203_QExHFX3_RSLC10_DSSO_mainlib_rep1 P1_SGAIKAAK P2_MAEITASLVKELR 5 10	20210203_QExHFX3_RSLC10_DSSO_mainlib_rep1	29573	sg|P0A6P1|EFTS_ECOLI Elongation factor Ts OS=Escherichia coli (strain K12) GN=tsf PE=1 SV=2			FALSE	sg|P0A6P1|EFTS_ECOLI Elongation factor Ts OS=Escherichia coli (strain K12) GN=tsf PE=1 SV=2	sg|P0A6P1|EFTS_ECOLI Elongation factor Ts OS=Escherichia coli (strain K12) GN=tsf PE=1 SV=2		FALSE	MAEITASLVKELR	SGAIKAAK	1	44	13	8	10	5	10	48	3	43.684	FALSE	TRUE	FALSE	FALSE	Self	-0.004	0
Scan: 9175 Run: 20210203_QExHFX3_RSLC10_DSSO_mainlib_rep1 P1_TSGEKHLR P2_TIKITQTR 5 3	20210203_QExHFX3_RSLC10_DSSO_mainlib_rep1	9175	sg|P0AG51|RL30_ECOLI 50S ribosomal protein L30 OS=Escherichia coli (strain K12) GN=rpmD PE=1 SV=2			FALSE	sg|P0A7N4|RL32_ECOLI 50S ribosomal protein L32 OS=Escherichia coli (strain K12) GN=rpmF PE=1 SV=2	sg|P0A7N4|RL32_ECOLI 50S ribosomal protein L32 OS=Escherichia coli (strain K12) GN=rpmF PE=1 SV=2		FALSE	TIKITQTR	TSGEKHLR	4	33	8	8	3	5	6	37	4	43.683	FALSE	TRUE	FALSE	FALSE	Between	0	0.001
Scan: 7442 Run: 20210203_QExHFX3_RSLC10_DSSO_mainlib_rep1 P1_ELKPHDR P2_ELKPHDR 3 3	20210203_QExHFX3_RSLC10_DSSO_mainlib_rep1	7442	sg|P0A9Q1|ARCA_ECOLI Aerobic respiration control protein ArcA OS=Escherichia coli (strain K12) GN=arcA PE=1 SV=1			FALSE	sg|P0A9Q1|ARCA_ECOLI Aerobic respiration control protein ArcA OS=Escherichia coli (strain K12) GN=arcA PE=1 SV=1	sg|P0A9Q1|ARCA_ECOLI Aerobic respiration control protein ArcA OS=Escherichia coli (strain K12) GN=arcA PE=1 SV=1		FALSE	ELKPHDR	ELKPHDR	193	193	7	7	3	3	195	195	3	43.682	FALSE	TRUE	FALSE	FALSE	Self	-0.004	0
Scan: 17477 Run: 20210203_QExHFX3_RSLC10_DSSO_mainlib_rep1 P1_SHPFYTGKLR P2_IGSTIKTDR 8 6	20210203_QExHFX3_RSLC10_DSSO_mainlib_rep1	17477	sg|P0A7N1|RL31B_ECOLI 50S ribosomal protein L31 type B OS=Escherichia coli (strain K12) GN=ykgM PE=1 SV=1			FALSE	sg|P0A7N1|RL31B_ECOLI 50S ribosomal protein L31 type B OS=Escherichia coli (strain K12) GN=ykgM PE=1 SV=1	sg|P0A7N1|RL31B_ECOLI 50S ribosomal protein L31 type B OS=Escherichia coli (strain K12) GN=ykgM PE=1 SV=1		FALSE	IGSTIKTDR	SHPFYTGKLR	25	53	9	10	6	8	30	60	4	43.681	FALSE	TRUE	FALSE	FALSE	Self	-0.004	0
Scan: 10625 Run: 20210203_QExHFX3_RSLC10_DSSO_mainlib_rep1 P1_VVNSKEDIR P2_ELKPHDR 5 3	20210203_QExHFX3_RSLC10_DSSO_mainlib_rep1	10625	sg|P0A836|SUCC_ECOLI Succinyl-CoA ligase [ADP-forming] subunit beta OS=Escherichia coli (strain K12) GN=sucC PE=1 SV=1			FALSE	sg|P0A9Q1|ARCA_ECOLI Aerobic respiration control protein ArcA OS=Escherichia coli (strain K12) GN=arcA PE=1 SV=1	sg|P0A9Q1|ARCA_ECOLI Aerobic respiration control protein ArcA OS=Escherichia coli (strain K12) GN=arcA PE=1 SV=1		FALSE	VVNSKEDIR	ELKPHDR	62	193	9	7	5	3	66	195	4	43.68	FALSE	TRUE	FALSE	FALSE	Between	0	0.001
Scan: 25872 Run: 20210203_QExHFX3_RSLC10_DSSO_mainlib_rep1 P1_TTLPKAK P2_MKGEMPSDFDAK 5 2	20210203_QExHFX3_RSLC10_DSSO_mainlib_rep1	25872	sg|P27302|TKT1_ECOLI Transketolase 1 OS=Escherichia coli (strain K12) GN=tktA PE=1 SV=5			FALSE	sg|P0AG44|RL17_ECOLI 50S ribosomal protein L17 OS=Escherichia coli (strain K12) GN=rplQ PE=1 SV=1	sg|P0AG44|RL17_ECOLI 50S ribosomal protein L17 OS=Escherichia coli (strain K12) GN=rplQ PE=1 SV=1		FALSE	MKGEMPSDFDAK	TTLPKAK	329	36	12	7	2	5	330	40	3	43.68	FALSE	TRUE	FALSE	FALSE	Between	0	0.001
Scan: 9485 Run: 20210203_QExHFX3_RSLC10_DSSO_mainlib_rep1 P1_TGAGMoxMDcmCKK P2_KISNGEGVER 9 1	20210203_QExHFX3_RSLC10_DSSO_mainlib_rep1	9485	sg|P0A6P1|EFTS_ECOLI Elongation factor Ts OS=Escherichia coli (strain K12) GN=tsf PE=1 SV=2			FALSE	sg|P0A7K6|RL19_ECOLI 50S ribosomal protein L19 OS=Escherichia coli (strain K12) GN=rplS PE=1 SV=2	sg|P0A7K6|RL19_ECOLI 50S ribosomal protein L19 OS=Escherichia coli (strain K12) GN=rplS PE=1 SV=2		FALSE	TGAGMoxMDcmCKK	KISNGEGVER	16	63	10	10	9	1	24	63	3	43.68	FALSE	TRUE	FALSE	FALSE	Between	0	0.001
Scan: 19518 Run: 20210203_QExHFX3_RSLC10_DSSO_mainlib_rep1 P1_SMKQAIYDPENR P2_EKLQER 3 2	20210203_QExHFX3_RSLC10_DSSO_mainlib_rep1	19518	sg|P21499|RNR_ECOLI Ribonuclease R OS=Escherichia coli (strain K12) GN=rnr PE=1 SV=2			FALSE	sg|P0A6F5|CH60_ECOLI 60 kDa chaperonin OS=Escherichia coli (strain K12) GN=groL PE=1 SV=2	sg|P0A6F5|CH60_ECOLI 60 kDa chaperonin OS=Escherichia coli (strain K12) GN=groL PE=1 SV=2		FALSE	SMKQAIYDPENR	EKLQER	542	363	12	6	3	2	544	364	4	43.68	FALSE	TRUE	FALSE	FALSE	Between	0	0.001
Scan: 18913 Run: 20210203_QExHFX3_RSLC10_DSSO_mainlib_rep1 P1_KISNGEGVER P2_FWVESEKR 1 7	20210203_QExHFX3_RSLC10_DSSO_mainlib_rep1	18913	sg|P0A7M2|RL28_ECOLI 50S ribosomal protein L28 OS=Escherichia coli (strain K12) GN=rpmB PE=1 SV=2			FALSE	sg|P0A7K6|RL19_ECOLI 50S ribosomal protein L19 OS=Escherichia coli (strain K12) GN=rplS PE=1 SV=2	sg|P0A7K6|RL19_ECOLI 50S ribosomal protein L19 OS=Escherichia coli (strain K12) GN=rplS PE=1 SV=2		FALSE	FWVESEKR	KISNGEGVER	38	63	8	10	7	1	44	63	3	43.676	FALSE	TRUE	FALSE	FALSE	Between	0	0.001
Scan: 13113 Run: 20210203_QExHFX3_RSLC10_DSSO_mainlib_rep1 P1_VGAATEVEoxMKEK P2_EKLQER 10 2	20210203_QExHFX3_RSLC10_DSSO_mainlib_rep1	13113	sg|P0A6F5|CH60_ECOLI 60 kDa chaperonin OS=Escherichia coli (strain K12) GN=groL PE=1 SV=2			FALSE	sg|P0A6F5|CH60_ECOLI 60 kDa chaperonin OS=Escherichia coli (strain K12) GN=groL PE=1 SV=2	sg|P0A6F5|CH60_ECOLI 60 kDa chaperonin OS=Escherichia coli (strain K12) GN=groL PE=1 SV=2		FALSE	VGAATEVEoxMKEK	EKLQER	381	363	12	6	10	2	390	364	4	43.676	FALSE	TRUE	FALSE	FALSE	Self	-0.004	0
Scan: 32431 Run: 20210203_QExHFX3_RSLC10_DSSO_mainlib_rep1 P1_YPEGTKLTGR P2_QLGEDPWVAIAKR 6 12	20210203_QExHFX3_RSLC10_DSSO_mainlib_rep1	32431	sg|P0AG67|RS1_ECOLI 30S ribosomal protein S1 OS=Escherichia coli (strain K12) GN=rpsA PE=1 SV=1			FALSE	sg|P0AG67|RS1_ECOLI 30S ribosomal protein S1 OS=Escherichia coli (strain K12) GN=rpsA PE=1 SV=1	sg|P0AG67|RS1_ECOLI 30S ribosomal protein S1 OS=Escherichia coli (strain K12) GN=rpsA PE=1 SV=1		FALSE	QLGEDPWVAIAKR	YPEGTKLTGR	261	274	13	10	12	6	272	279	4	43.674	FALSE	TRUE	FALSE	FALSE	Self	-0.004	0
[truncated: 778 more rows]

## Sheet: PeptidePair_rescoring_rep1_1%
PeptidePairID	PSMIDs	Protein1	Name1	Description1	Decoy1	Protein2	Name2	Description2	Decoy2	Peptide1	Peptide2	Start1	Start2	FromSite	ToSite	Score	isDecoy	isTT	isTD	isDD	fdrGroup	fdr	PEP
[truncated: 859 more rows]

## Sheet: PPI_rescoring_rep1_1%
ProteinGroupPairID	LinkIDs	PeptidePairIDs	PSMIDs	Protein1	Name1	Descriptions1	isDecoy1	Protein2	Name2	Description2	isDecoy2	Score	isDecoy	isTT	isTD	isDD	count PSMs	count peptide pairs	count links	fdrGroup	fdr	PEP
[truncated: 304 more rows]

[truncated: 15 more sheets: CSM_xisearch_rep1_1%, PeptidePair_xisearch_rep1_1%, PPI_xisearch_rep1_1%, CSM_rescoring_rep2_1%, PetidePair_rescoring_rep2_1%, PPI_rescoring_rep2_1%, CSM_xisearch_rep2_1%, PeptidePair_xisearch_rep2_1%, PPI_xisearch_rep2_1%, CSM_rescoring_rep3_1%, PeptidePair_rescoring_rep3_1%, PPI_rescoring_rep3_1%, CSM_xisearch_rep3_1%, PeptidePair_xisearch_rep3_1%, PPI_xisearch_rep3_1%]
