# Supplementary material for: Prosit-XL: enhanced cross-linked peptide identification by fragment intensity prediction to study protein interactions and structures
Source: Nat Commun. 2025 Jul 1;16:5429. doi: 10.1038/s41467-025-61203-4 (PMC12214610; doi:10.1038/s41467-025-61203-4)
Supplement: Supplementary file 10 — Source Data [file 41467_2025_61203_MOESM10_ESM.zip › source_data/xiFDR_output_VirusDataset.xlsx]

## Sheet: Legend
Supplementary Table 5 | xiFDR’outputs (identified CSMs, Peptide Pair, and PPIs) of virus dataset
"Identied CSMs"
	Column	Description
	PSMID	a unique ID for the PSM - if not given will be defined based on run and scan
	run	raw file name that the spectrum derived from
	scan	scan number within that run
	Protein1	a name for the first protein
	Protein2	a name for the second protein
	Decoy1	is the first peptide from the decoy database
	Decoy2	is the second peptide from the decoy database
	PepSeq1	sequence of the first peptide
	PepSeq2	sequence of the second peptide
	PepPos1	position(s) of the first peptide in the protein(s)
	PepPos2	position(s) of the second peptide in the protein(s)
	PeptideLength1	length (in amino acids) of the first peptide - if not given, then it will be guessed from the sequence
	PeptideLength2	length (in amino acids) of the second peptide - if not given, then it will be guessed from the sequence
	LinkPos1	position of crosslinker in the first peptide
	LinkPos2	position of crosslinker in the second peptide
	ProteinLinkPos1	protein accession number(s) for the source of the first peptide
	ProteinLinkPos2	protein accession number(s) for the source of the second peptide
	Charge	charge state of the precursor ion
	fdrGroup	self or between links
	fdr	FDR
	PEP	poterior error probability
"Identied Peptide Pairs"
	Column	Description
	PeptidePairID	a unique ID for the PeptidePairID
	start 1	position of first AA of the first peptide in the protein sequence
	start2	position of first AA of the second peptide in the protein sequence
	FromSite	position of crosslinker in the first peptide
	ToSite	position of crosslinker in the second peptide
"Identied PPIs"
	Column	Description
	ProteinGroupPairID	a unique ID for the ProteinGroupPairID
	count PSMs	Number of Identified PSMs for PPI
	count peptide pairs	Number of Identified peptide pair for PPI
	count links	Number of Identified UXLs for PPI

## Sheet: CSM_rescoring_1%
PSMID	run	scan	Protein1	Name1	Description1	Decoy1	Protein2	Name2	Description2	Decoy2	PepSeq1	PepSeq2	PepPos1	PepPos2	PeptideLength1	PeptideLength2	LinkPos1	LinkPos2	ProteinLinkPos1	ProteinLinkPos2	Charge	Score	isDecoy	isTT	isTD	isDD	fdrGroup	fdr	PEP
Scan: 7477 Run: L1_20210907_BB_HCMVVir_XL5mmb4_C3 P1_SAAQAAAQTNSNAAGKQLR P2_ESQKDR 16 4	L1_20210907_BB_HCMVVir_XL5mmb4_C3	7477	Q8NC51			FALSE	Q8NC51	Q8NC51		FALSE	SAAQAAAQTNSNAAGKQLR	ESQKDR	53	73	19	6	16	4	68	76	5	17.235	FALSE	TRUE	FALSE	FALSE	Self	0	0
Scan: 31387 Run: L1_20210907_BB_HCMVVir_XL5mmb4_C9 P1_VLAKQLVHLR P2_SLPSASTSKATISDEEIER 4 9	L1_20210907_BB_HCMVVir_XL5mmb4_C9	31387	Q9UQN3			FALSE	Q9UQN3	Q9UQN3		FALSE	SLPSASTSKATISDEEIER	VLAKQLVHLR	187	60	19	10	9	4	195	63	5	12.118	FALSE	TRUE	FALSE	FALSE	Self	0	0
Scan: 35145 Run: L1_20211028_BB_HCMV_b4_5mM_repl2_D3 P1_KLEDGPK P2_HANTALVNAVNKLVYTGR 1 12	L1_20211028_BB_HCMV_b4_5mM_repl2_D3	35145	lcl|EF999921.1_prot_ABV71562.1_65 [protein=UL32] [protein_id=ABV71562.1] [location=complement(72668..75817)] [gbkey=CDS]			FALSE	P68104;Q5VTE0	P68104;Q5VTE0	;	FALSE	HANTALVNAVNKLVYTGR	KLEDGPK	191	386;386	18	7	12	1	202	386;386	5	10.827	FALSE	TRUE	FALSE	FALSE	Between	0	0
Scan: 24566 Run: L1_20210907_BB_HCMVVir_XL5mmb4_C7 P1_AQQNGTDSLDGQTGTQDKGQKPNLLDR P2_AQQNGTDSLDGQTGTQDKGQKPNLLDR 21 18	L1_20210907_BB_HCMVVir_XL5mmb4_C7	24566	lcl|EF999921.1_prot_ABV71586.1_89 [protein=UL55] [protein_id=ABV71586.1] [location=complement(114533..117256)] [gbkey=CDS]			FALSE	lcl|EF999921.1_prot_ABV71586.1_89 [protein=UL55] [protein_id=ABV71586.1] [location=complement(114533..117256)] [gbkey=CDS]	lcl|EF999921.1_prot_ABV71586.1_89 [protein=UL55] [protein_id=ABV71586.1] [location=complement(114533..117256)] [gbkey=CDS]		FALSE	AQQNGTDSLDGQTGTQDKGQKPNLLDR	AQQNGTDSLDGQTGTQDKGQKPNLLDR	861	861	27	27	18	21	878	881	6	10.249	FALSE	TRUE	FALSE	FALSE	Self	0	0
Scan: 40621 Run: L1_20211028_BB_HCMV_b4_5mM_repl2_C5 P1_VAPEEHPVLLTEAPLNPKANR P2_VAPEEHPVLLTEAPLNPKANR 18 18	L1_20211028_BB_HCMV_b4_5mM_repl2_C5	40621	P63261			FALSE	P63261	P63261		FALSE	VAPEEHPVLLTEAPLNPKANR	VAPEEHPVLLTEAPLNPKANR	96	96	21	21	18	18	113	113	6	10.173	FALSE	TRUE	FALSE	FALSE	Self	0	0
Scan: 33262 Run: L1_20210907_BB_HCMVVir_XL5mmb4_C6 P1_ILVKGHGAoxMDLTcmCQK P2_ILVKGHGAoxMDLTcmCQK 4 4	L1_20210907_BB_HCMVVir_XL5mmb4_C6	33262	lcl|EF999921.1_prot_ABV71616.1_119 [protein=UL94] [protein_id=ABV71616.1] [location=170055..171092] [gbkey=CDS]			FALSE	lcl|EF999921.1_prot_ABV71616.1_119 [protein=UL94] [protein_id=ABV71616.1] [location=170055..171092] [gbkey=CDS]	lcl|EF999921.1_prot_ABV71616.1_119 [protein=UL94] [protein_id=ABV71616.1] [location=170055..171092] [gbkey=CDS]		FALSE	ILVKGHGAoxMDLTcmCQK	ILVKGHGAoxMDLTcmCQK	153	153	15	15	4	4	156	156	4	10.146	FALSE	TRUE	FALSE	FALSE	Self	0	0
Scan: 48609 Run: L1_20210907_BB_HCMVVir_XL5mmb4_C6 P1_TPSDAVQNILQKIEK P2_IQAAEYGLAVLEEKHQLK 12 14	L1_20210907_BB_HCMVVir_XL5mmb4_C6	48609	Q8TD16			FALSE	lcl|EF999921.1_prot_ABV71562.1_65 [protein=UL32] [protein_id=ABV71562.1] [location=complement(72668..75817)] [gbkey=CDS]	lcl|EF999921.1_prot_ABV71562.1_65 [protein=UL32] [protein_id=ABV71562.1] [location=complement(72668..75817)] [gbkey=CDS]		FALSE	IQAAEYGLAVLEEKHQLK	TPSDAVQNILQKIEK	41	1029	18	15	14	12	54	1040	5	10.123	FALSE	TRUE	FALSE	FALSE	Between	0	0
Scan: 35682 Run: L1_20211028_BB_HCMV_b4_5mM_repl2_C6 P1_IcmCcmCEFGTTSGEPLKDALGR P2_ILVKGHGAMDLTcmCQK 14 4	L1_20211028_BB_HCMV_b4_5mM_repl2_C6	35682	lcl|EF999921.1_prot_ABV71621.1_124 [protein=UL99] [protein_id=ABV71621.1] [location=178095..178667] [gbkey=CDS]			FALSE	lcl|EF999921.1_prot_ABV71616.1_119 [protein=UL94] [protein_id=ABV71616.1] [location=170055..171092] [gbkey=CDS]	lcl|EF999921.1_prot_ABV71616.1_119 [protein=UL94] [protein_id=ABV71616.1] [location=170055..171092] [gbkey=CDS]		FALSE	IcmCcmCEFGTTSGEPLKDALGR	ILVKGHGAMDLTcmCQK	9	153	19	15	14	4	22	156	5	10.116	FALSE	TRUE	FALSE	FALSE	Between	0	0
Scan: 40435 Run: L1_20211028_BB_HCMV_b4_5mM_repl2_C1 P1_VAPEEHPVLLTEAPLNPKANR P2_IINEPTAAAIAYGLDKK 18 16	L1_20211028_BB_HCMV_b4_5mM_repl2_C1	40435	P63261			FALSE	P11142;P54652	P11142;P54652	;	FALSE	VAPEEHPVLLTEAPLNPKANR	IINEPTAAAIAYGLDKK	96	172;173	21	17	18	16	113	187;188	5	10.084	FALSE	TRUE	FALSE	FALSE	Between	0	0
Scan: 36044 Run: L1_20211028_BB_HCMV_b4_5mM_repl2_B7_20211029160627 P1_QATKDAGTIAGLNVLR P2_IINEPTAAAIAYGLDKK 4 16	L1_20211028_BB_HCMV_b4_5mM_repl2_B7_20211029160627	36044	P11142;P54652	;	;	FALSE	P11142	P11142		FALSE	IINEPTAAAIAYGLDKK	QATKDAGTIAGLNVLR	172;173	156	17	16	16	4	187;188	159	5	10.015	FALSE	TRUE	FALSE	FALSE	Self	0	0
Scan: 30084 Run: L1_20210907_BB_HCMVVir_XL5mmb4_B7 P1_TPSDAVQNILQKIEK P2_STGTAAVGSPVKSTTGMK 12 12	L1_20210907_BB_HCMVVir_XL5mmb4_B7	30084	lcl|EF999921.1_prot_ABV71562.1_65 [protein=UL32] [protein_id=ABV71562.1] [location=complement(72668..75817)] [gbkey=CDS]			FALSE	lcl|EF999921.1_prot_ABV71562.1_65 [protein=UL32] [protein_id=ABV71562.1] [location=complement(72668..75817)] [gbkey=CDS]	lcl|EF999921.1_prot_ABV71562.1_65 [protein=UL32] [protein_id=ABV71562.1] [location=complement(72668..75817)] [gbkey=CDS]		FALSE	STGTAAVGSPVKSTTGMK	TPSDAVQNILQKIEK	984	1029	18	15	12	12	995	1040	5	10.006	FALSE	TRUE	FALSE	FALSE	Self	0	0
Scan: 33113 Run: L1_20210907_BB_HCMVVir_XL5mmb4_C10 P1_STGTAAVGSPVKSTTGoxMK P2_GSGSVKYQALATASGEEVAALSHHDSLESR 12 6	L1_20210907_BB_HCMVVir_XL5mmb4_C10	33113	lcl|EF999921.1_prot_ABV71622.1_125 [protein=UL100] [protein_id=ABV71622.1] [location=complement(178925..180046)] [gbkey=CDS]			FALSE	lcl|EF999921.1_prot_ABV71562.1_65 [protein=UL32] [protein_id=ABV71562.1] [location=complement(72668..75817)] [gbkey=CDS]	lcl|EF999921.1_prot_ABV71562.1_65 [protein=UL32] [protein_id=ABV71562.1] [location=complement(72668..75817)] [gbkey=CDS]		FALSE	GSGSVKYQALATASGEEVAALSHHDSLESR	STGTAAVGSPVKSTTGoxMK	327	984	30	18	6	12	332	995	6	9.999	FALSE	TRUE	FALSE	FALSE	Between	0	0
Scan: 15440 Run: L1_20210907_BB_HCMVVir_XL5mmb4_D11_20210914031537 P1_VAHSDKPGSTSTASFR P2_VAHSDKPGSTSTASFR 6 6	L1_20210907_BB_HCMVVir_XL5mmb4_D11_20210914031537	15440	Q9P0L0			FALSE	Q9P0L0	Q9P0L0		FALSE	VAHSDKPGSTSTASFR	VAHSDKPGSTSTASFR	206	206	16	16	6	6	211	211	5	9.983	FALSE	TRUE	FALSE	FALSE	Self	0	0
Scan: 38927 Run: L1_20211028_BB_HCMV_b4_5mM_repl2_B7_20211029160627 P1_LSDLGQESAFEKEYSR P2_ESTSELTGVcmCYAFNVPSVLoxMKR 12 21	L1_20211028_BB_HCMV_b4_5mM_repl2_B7_20211029160627	38927	lcl|EF999921.1_prot_ABV71575.1_78 [protein=UL44] [protein_id=ABV71575.1] [location=complement(90411..93131)] [gbkey=CDS]			FALSE	lcl|EF999921.1_prot_ABV71575.1_78 [protein=UL44] [protein_id=ABV71575.1] [location=complement(90411..93131)] [gbkey=CDS]	lcl|EF999921.1_prot_ABV71575.1_78 [protein=UL44] [protein_id=ABV71575.1] [location=complement(90411..93131)] [gbkey=CDS]		FALSE	ESTSELTGVcmCYAFNVPSVLoxMKR	LSDLGQESAFEKEYSR	472	512	22	16	21	12	492	523	4	9.98	FALSE	TRUE	FALSE	FALSE	Self	0	0
Scan: 23782 Run: L1_20210907_BB_HCMVVir_XL5mmb4_B10 P1_LSDLGQESAFEKEYSR P2_LSDLGQESAFEKEYSR 12 12	L1_20210907_BB_HCMVVir_XL5mmb4_B10	23782	lcl|EF999921.1_prot_ABV71575.1_78 [protein=UL44] [protein_id=ABV71575.1] [location=complement(90411..93131)] [gbkey=CDS]			FALSE	lcl|EF999921.1_prot_ABV71575.1_78 [protein=UL44] [protein_id=ABV71575.1] [location=complement(90411..93131)] [gbkey=CDS]	lcl|EF999921.1_prot_ABV71575.1_78 [protein=UL44] [protein_id=ABV71575.1] [location=complement(90411..93131)] [gbkey=CDS]		FALSE	LSDLGQESAFEKEYSR	LSDLGQESAFEKEYSR	512	512	16	16	12	12	523	523	5	9.974	FALSE	TRUE	FALSE	FALSE	Self	0	0
Scan: 35444 Run: L1_20210907_BB_HCMVVir_XL5mmb4_C6 P1_KEGYDFHSSSEFEIVK P2_AcmCYLSINPQKDETLETEK 1 10	L1_20210907_BB_HCMVVir_XL5mmb4_C6	35444	P61163			FALSE	P61163	P61163		FALSE	AcmCYLSINPQKDETLETEK	KEGYDFHSSSEFEIVK	221	200	18	16	10	1	230	200	5	9.973	FALSE	TRUE	FALSE	FALSE	Self	0	0
Scan: 34660 Run: L1_20210907_BB_HCMVVir_XL5mmb4_B4 P1_AGAAPVAPEKQATELALLQR P2_AGAAPVAPEKQATELALLQR 10 10	L1_20210907_BB_HCMVVir_XL5mmb4_B4	34660	Q92974			FALSE	Q92974	Q92974		FALSE	AGAAPVAPEKQATELALLQR	AGAAPVAPEKQATELALLQR	790	790	20	20	10	10	799	799	4	9.973	FALSE	TRUE	FALSE	FALSE	Self	0	0
Scan: 35619 Run: L1_20210907_BB_HCMVVir_XL5mmb4_D9_20210913201621 P1_HAAFSLVSPQVTKASPGR P2_HAAFSLVSPQVTKASPGR 13 13	L1_20210907_BB_HCMVVir_XL5mmb4_D9_20210913201621	35619	lcl|EF999921.1_prot_ABV71562.1_65 [protein=UL32] [protein_id=ABV71562.1] [location=complement(72668..75817)] [gbkey=CDS]			FALSE	lcl|EF999921.1_prot_ABV71562.1_65 [protein=UL32] [protein_id=ABV71562.1] [location=complement(72668..75817)] [gbkey=CDS]	lcl|EF999921.1_prot_ABV71562.1_65 [protein=UL32] [protein_id=ABV71562.1] [location=complement(72668..75817)] [gbkey=CDS]		FALSE	HAAFSLVSPQVTKASPGR	HAAFSLVSPQVTKASPGR	491	491	18	18	13	13	503	503	6	9.962	FALSE	TRUE	FALSE	FALSE	Self	0	0
Scan: 40301 Run: L1_20210907_BB_HCMVVir_XL5mmb4_C3 P1_TPSDAVQNILQKIEK P2_AQQNGTDSLDGQTGTQDKGQKPNLLDR 12 18	L1_20210907_BB_HCMVVir_XL5mmb4_C3	40301	lcl|EF999921.1_prot_ABV71586.1_89 [protein=UL55] [protein_id=ABV71586.1] [location=complement(114533..117256)] [gbkey=CDS]			FALSE	lcl|EF999921.1_prot_ABV71562.1_65 [protein=UL32] [protein_id=ABV71562.1] [location=complement(72668..75817)] [gbkey=CDS]	lcl|EF999921.1_prot_ABV71562.1_65 [protein=UL32] [protein_id=ABV71562.1] [location=complement(72668..75817)] [gbkey=CDS]		FALSE	AQQNGTDSLDGQTGTQDKGQKPNLLDR	TPSDAVQNILQKIEK	861	1029	27	15	18	12	878	1040	5	9.954	FALSE	TRUE	FALSE	FALSE	Between	0	0
Scan: 37739 Run: L1_20210907_BB_HCMVVir_XL5mmb4_C2 P1_ScmCTSVIINNPIVTKEER P2_ScmCTSVIINNPIVTKEER 14 14	L1_20210907_BB_HCMVVir_XL5mmb4_C2	37739	lcl|EF999921.1_prot_ABV71608.1_111 [protein=UL86] [protein_id=ABV71608.1] [location=complement(157885..161997)] [gbkey=CDS]			FALSE	lcl|EF999921.1_prot_ABV71608.1_111 [protein=UL86] [protein_id=ABV71608.1] [location=complement(157885..161997)] [gbkey=CDS]	lcl|EF999921.1_prot_ABV71608.1_111 [protein=UL86] [protein_id=ABV71608.1] [location=complement(157885..161997)] [gbkey=CDS]		FALSE	ScmCTSVIINNPIVTKEER	ScmCTSVIINNPIVTKEER	1053	1053	17	17	14	14	1066	1066	4	9.951	FALSE	TRUE	FALSE	FALSE	Self	0	0
Scan: 30518 Run: L1_20210907_BB_HCMVVir_XL5mmb4_B9 P1_NATNVEQSFMTMAAEIKK P2_MGPGATAGGAEKSNVK 17 12	L1_20210907_BB_HCMVVir_XL5mmb4_B9	30518	P62820			FALSE	P62820	P62820		FALSE	MGPGATAGGAEKSNVK	NATNVEQSFMTMAAEIKK	176	157	16	18	12	17	187	173	4	9.948	FALSE	TRUE	FALSE	FALSE	Self	0	0
Scan: 28997 Run: L1_20210907_BB_HCMVVir_XL5mmb4_B7 P1_ScmCTSVIINNPIVTKEER P2_ScmCTSVIINNPIVTKEER 14 14	L1_20210907_BB_HCMVVir_XL5mmb4_B7	28997	lcl|EF999921.1_prot_ABV71608.1_111 [protein=UL86] [protein_id=ABV71608.1] [location=complement(157885..161997)] [gbkey=CDS]			FALSE	lcl|EF999921.1_prot_ABV71608.1_111 [protein=UL86] [protein_id=ABV71608.1] [location=complement(157885..161997)] [gbkey=CDS]	lcl|EF999921.1_prot_ABV71608.1_111 [protein=UL86] [protein_id=ABV71608.1] [location=complement(157885..161997)] [gbkey=CDS]		FALSE	ScmCTSVIINNPIVTKEER	ScmCTSVIINNPIVTKEER	1053	1053	17	17	14	14	1066	1066	5	9.936	FALSE	TRUE	FALSE	FALSE	Self	0	0
Scan: 19868 Run: L1_20211028_BB_HCMV_b4_5mM_repl2_D10 P1_STGTAAVGSPVKSTTGoxMK P2_HRQEALPGPcmCIASTPKK 12 16	L1_20211028_BB_HCMV_b4_5mM_repl2_D10	19868	lcl|EF999921.1_prot_ABV71562.1_65 [protein=UL32] [protein_id=ABV71562.1] [location=complement(72668..75817)] [gbkey=CDS]			FALSE	lcl|EF999921.1_prot_ABV71605.1_108 [protein=UL83] [protein_id=ABV71605.1] [location=complement(153063..154748)] [gbkey=CDS]	lcl|EF999921.1_prot_ABV71605.1_108 [protein=UL83] [protein_id=ABV71605.1] [location=complement(153063..154748)] [gbkey=CDS]		FALSE	STGTAAVGSPVKSTTGoxMK	HRQEALPGPcmCIASTPKK	984	542	18	17	12	16	995	557	5	9.931	FALSE	TRUE	FALSE	FALSE	Between	0	0
Scan: 39881 Run: L1_20211028_BB_HCMV_b4_5mM_repl2_B5 P1_TPSDAVQNILQKIEK P2_SGTGPQPGSAGMGGAKTPSDAVQNILQK 12 16	L1_20211028_BB_HCMV_b4_5mM_repl2_B5	39881	lcl|EF999921.1_prot_ABV71562.1_65 [protein=UL32] [protein_id=ABV71562.1] [location=complement(72668..75817)] [gbkey=CDS]			FALSE	lcl|EF999921.1_prot_ABV71562.1_65 [protein=UL32] [protein_id=ABV71562.1] [location=complement(72668..75817)] [gbkey=CDS]	lcl|EF999921.1_prot_ABV71562.1_65 [protein=UL32] [protein_id=ABV71562.1] [location=complement(72668..75817)] [gbkey=CDS]		FALSE	SGTGPQPGSAGMGGAKTPSDAVQNILQK	TPSDAVQNILQKIEK	1013	1029	28	15	16	12	1028	1040	4	9.925	FALSE	TRUE	FALSE	FALSE	Self	0	0
Scan: 27194 Run: L1_20210907_BB_HCMVVir_XL5mmb4_C8 P1_STGTAAVGSPVKSTTGMK P2_HAAFSLVSPQVTKASPGR 12 13	L1_20210907_BB_HCMVVir_XL5mmb4_C8	27194	lcl|EF999921.1_prot_ABV71562.1_65 [protein=UL32] [protein_id=ABV71562.1] [location=complement(72668..75817)] [gbkey=CDS]			FALSE	lcl|EF999921.1_prot_ABV71562.1_65 [protein=UL32] [protein_id=ABV71562.1] [location=complement(72668..75817)] [gbkey=CDS]	lcl|EF999921.1_prot_ABV71562.1_65 [protein=UL32] [protein_id=ABV71562.1] [location=complement(72668..75817)] [gbkey=CDS]		FALSE	HAAFSLVSPQVTKASPGR	STGTAAVGSPVKSTTGMK	491	984	18	18	13	12	503	995	5	9.917	FALSE	TRUE	FALSE	FALSE	Self	0	0
Scan: 39985 Run: L1_20210907_BB_HCMVVir_XL5mmb4_C6 P1_YGKDATNVGDEGGFAPNILENK P2_IGAEVYHNLKNVIK 3 10	L1_20210907_BB_HCMVVir_XL5mmb4_C6	39985	P06733			FALSE	P06733	P06733		FALSE	YGKDATNVGDEGGFAPNILENK	IGAEVYHNLKNVIK	200	184	22	14	3	10	202	193	4	9.916	FALSE	TRUE	FALSE	FALSE	Self	0	0
Scan: 7280 Run: L1_20210907_BB_HCMVVir_XL5mmb4_B11 P1_KSASSATAcmCTSGVoxMTR P2_KSASSATAcmCTSGVoxMTR 1 1	L1_20210907_BB_HCMVVir_XL5mmb4_B11	7280	lcl|EF999921.1_prot_ABV71605.1_108 [protein=UL83] [protein_id=ABV71605.1] [location=complement(153063..154748)] [gbkey=CDS]			FALSE	lcl|EF999921.1_prot_ABV71605.1_108 [protein=UL83] [protein_id=ABV71605.1] [location=complement(153063..154748)] [gbkey=CDS]	lcl|EF999921.1_prot_ABV71605.1_108 [protein=UL83] [protein_id=ABV71605.1] [location=complement(153063..154748)] [gbkey=CDS]		FALSE	KSASSATAcmCTSGVoxMTR	KSASSATAcmCTSGVoxMTR	438	438	16	16	1	1	438	438	4	9.908	FALSE	TRUE	FALSE	FALSE	Self	0	0
Scan: 14119 Run: L1_20211028_BB_HCMV_b4_5mM_repl2_B7_20211029160627 P1_STGTAAVGSPVKSTTGoxMK P2_STGTAAVGSPVKSTTGMK 12 12	L1_20211028_BB_HCMV_b4_5mM_repl2_B7_20211029160627	14119	lcl|EF999921.1_prot_ABV71562.1_65 [protein=UL32] [protein_id=ABV71562.1] [location=complement(72668..75817)] [gbkey=CDS]			FALSE	lcl|EF999921.1_prot_ABV71562.1_65 [protein=UL32] [protein_id=ABV71562.1] [location=complement(72668..75817)] [gbkey=CDS]	lcl|EF999921.1_prot_ABV71562.1_65 [protein=UL32] [protein_id=ABV71562.1] [location=complement(72668..75817)] [gbkey=CDS]		FALSE	STGTAAVGSPVKSTTGoxMK	STGTAAVGSPVKSTTGMK	984	984	18	18	12	12	995	995	4	9.902	FALSE	TRUE	FALSE	FALSE	Self	0	0
Scan: 36586 Run: L1_20211028_BB_HCMV_b4_5mM_repl2_B10 P1_ScmCTSVIINNPIVTKEER P2_ScmCTSVIINNPIVTKEER 14 14	L1_20211028_BB_HCMV_b4_5mM_repl2_B10	36586	lcl|EF999921.1_prot_ABV71608.1_111 [protein=UL86] [protein_id=ABV71608.1] [location=complement(157885..161997)] [gbkey=CDS]			FALSE	lcl|EF999921.1_prot_ABV71608.1_111 [protein=UL86] [protein_id=ABV71608.1] [location=complement(157885..161997)] [gbkey=CDS]	lcl|EF999921.1_prot_ABV71608.1_111 [protein=UL86] [protein_id=ABV71608.1] [location=complement(157885..161997)] [gbkey=CDS]		FALSE	ScmCTSVIINNPIVTKEER	ScmCTSVIINNPIVTKEER	1053	1053	17	17	14	14	1066	1066	6	9.9	FALSE	TRUE	FALSE	FALSE	Self	0	0
Scan: 26853 Run: L1_20210907_BB_HCMVVir_XL5mmb4_C10 P1_STGTAAVGSPVKSTTGoxMK P2_AHQVVEDGYEFFAKR 12 14	L1_20210907_BB_HCMVVir_XL5mmb4_C10	26853	P62140;P62136	;	;	FALSE	lcl|EF999921.1_prot_ABV71562.1_65 [protein=UL32] [protein_id=ABV71562.1] [location=complement(72668..75817)] [gbkey=CDS]	lcl|EF999921.1_prot_ABV71562.1_65 [protein=UL32] [protein_id=ABV71562.1] [location=complement(72668..75817)] [gbkey=CDS]		FALSE	AHQVVEDGYEFFAKR	STGTAAVGSPVKSTTGoxMK	246;247	984	15	18	14	12	259;260	995	5	9.894	FALSE	TRUE	FALSE	FALSE	Between	0	0
Scan: 26527 Run: L1_20211028_BB_HCMV_b4_5mM_repl2_B11 P1_LSDLGQESAFEKEYSR P2_LSDLGQESAFEKEYSR 12 12	L1_20211028_BB_HCMV_b4_5mM_repl2_B11	26527	lcl|EF999921.1_prot_ABV71575.1_78 [protein=UL44] [protein_id=ABV71575.1] [location=complement(90411..93131)] [gbkey=CDS]			FALSE	lcl|EF999921.1_prot_ABV71575.1_78 [protein=UL44] [protein_id=ABV71575.1] [location=complement(90411..93131)] [gbkey=CDS]	lcl|EF999921.1_prot_ABV71575.1_78 [protein=UL44] [protein_id=ABV71575.1] [location=complement(90411..93131)] [gbkey=CDS]		FALSE	LSDLGQESAFEKEYSR	LSDLGQESAFEKEYSR	512	512	16	16	12	12	523	523	4	9.891	FALSE	TRUE	FALSE	FALSE	Self	0	0
Scan: 35400 Run: L1_20210907_BB_HCMVVir_XL5mmb4_B5 P1_TPSDAVQNILQKIEK P2_SGTGPQPGSAGMGGAKTPSDAVQNILQK 12 16	L1_20210907_BB_HCMVVir_XL5mmb4_B5	35400	lcl|EF999921.1_prot_ABV71562.1_65 [protein=UL32] [protein_id=ABV71562.1] [location=complement(72668..75817)] [gbkey=CDS]			FALSE	lcl|EF999921.1_prot_ABV71562.1_65 [protein=UL32] [protein_id=ABV71562.1] [location=complement(72668..75817)] [gbkey=CDS]	lcl|EF999921.1_prot_ABV71562.1_65 [protein=UL32] [protein_id=ABV71562.1] [location=complement(72668..75817)] [gbkey=CDS]		FALSE	TPSDAVQNILQKIEK	SGTGPQPGSAGMGGAKTPSDAVQNILQK	1029	1013	15	28	12	16	1040	1028	5	9.884	FALSE	TRUE	FALSE	FALSE	Self	0	0
Scan: 12554 Run: L1_20210907_BB_HCMVVir_XL5mmb4_B6 P1_STGTAAVGSPVKSTTGoxMK P2_STGTAAVGSPVKSTTGoxMK 12 12	L1_20210907_BB_HCMVVir_XL5mmb4_B6	12554	lcl|EF999921.1_prot_ABV71562.1_65 [protein=UL32] [protein_id=ABV71562.1] [location=complement(72668..75817)] [gbkey=CDS]			FALSE	lcl|EF999921.1_prot_ABV71562.1_65 [protein=UL32] [protein_id=ABV71562.1] [location=complement(72668..75817)] [gbkey=CDS]	lcl|EF999921.1_prot_ABV71562.1_65 [protein=UL32] [protein_id=ABV71562.1] [location=complement(72668..75817)] [gbkey=CDS]		FALSE	STGTAAVGSPVKSTTGoxMK	STGTAAVGSPVKSTTGoxMK	984	984	18	18	12	12	995	995	4	9.882	FALSE	TRUE	FALSE	FALSE	Self	0	0
Scan: 36309 Run: L1_20210907_BB_HCMVVir_XL5mmb4_B8 P1_TPSDAVQNILQKIEK P2_ScmCTSVIINNPIVTKEER 12 14	L1_20210907_BB_HCMVVir_XL5mmb4_B8	36309	lcl|EF999921.1_prot_ABV71608.1_111 [protein=UL86] [protein_id=ABV71608.1] [location=complement(157885..161997)] [gbkey=CDS]			FALSE	lcl|EF999921.1_prot_ABV71562.1_65 [protein=UL32] [protein_id=ABV71562.1] [location=complement(72668..75817)] [gbkey=CDS]	lcl|EF999921.1_prot_ABV71562.1_65 [protein=UL32] [protein_id=ABV71562.1] [location=complement(72668..75817)] [gbkey=CDS]		FALSE	ScmCTSVIINNPIVTKEER	TPSDAVQNILQKIEK	1053	1029	17	15	14	12	1066	1040	4	9.881	FALSE	TRUE	FALSE	FALSE	Between	0	0
Scan: 26813 Run: L1_20211028_BB_HCMV_b4_5mM_repl2_D9 P1_HAAFSLVSPQVTKASPGR P2_EEFEHQQKELEK 13 8	L1_20211028_BB_HCMV_b4_5mM_repl2_D9	26813	lcl|EF999921.1_prot_ABV71562.1_65 [protein=UL32] [protein_id=ABV71562.1] [location=complement(72668..75817)] [gbkey=CDS]			FALSE	P11142	P11142		FALSE	HAAFSLVSPQVTKASPGR	EEFEHQQKELEK	491	590	18	12	13	8	503	597	5	9.88	FALSE	TRUE	FALSE	FALSE	Between	0	0
Scan: 18066 Run: L1_20210907_BB_HCMVVir_XL5mmb4_B8 P1_VoxMLGETNPADSKPGTIR P2_VoxMLGETNPADSKPGTIR 12 12	L1_20210907_BB_HCMVVir_XL5mmb4_B8	18066	P15531;P22392;O60361	;;	;;	FALSE	P15531;P22392;O60361	P15531;P22392;O60361	;;	FALSE	VoxMLGETNPADSKPGTIR	VoxMLGETNPADSKPGTIR	89;89;74	89;89;74	17	17	12	12	100;100;85	100;100;85	4	9.874	FALSE	TRUE	FALSE	FALSE	Self	0	0
Scan: 47199 Run: L1_20210907_BB_HCMVVir_XL5mmb4_C9 P1_TPSDAVQNILQKIEK P2_HAAFSLVSPQVTKASPGR 12 13	L1_20210907_BB_HCMVVir_XL5mmb4_C9	47199	lcl|EF999921.1_prot_ABV71562.1_65 [protein=UL32] [protein_id=ABV71562.1] [location=complement(72668..75817)] [gbkey=CDS]			FALSE	lcl|EF999921.1_prot_ABV71562.1_65 [protein=UL32] [protein_id=ABV71562.1] [location=complement(72668..75817)] [gbkey=CDS]	lcl|EF999921.1_prot_ABV71562.1_65 [protein=UL32] [protein_id=ABV71562.1] [location=complement(72668..75817)] [gbkey=CDS]		FALSE	HAAFSLVSPQVTKASPGR	TPSDAVQNILQKIEK	491	1029	18	15	13	12	503	1040	5	9.873	FALSE	TRUE	FALSE	FALSE	Self	0	0
Scan: 36275 Run: L1_20210907_BB_HCMVVir_XL5mmb4_B8 P1_GGGGGGPGEGFDVAKTGDAR P2_GAKIQLLDLPGIIEGAK 15 3	L1_20210907_BB_HCMVVir_XL5mmb4_B8	36275	Q9Y295			FALSE	Q9Y295	Q9Y295		FALSE	GGGGGGPGEGFDVAKTGDAR	GAKIQLLDLPGIIEGAK	47	110	20	17	15	3	61	112	4	9.868	FALSE	TRUE	FALSE	FALSE	Self	0	0
Scan: 28829 Run: L1_20210907_BB_HCMVVir_XL5mmb4_B7 P1_TPSDAVQNILQKIEK P2_STGTAAVGSPVKSTTGoxMK 12 12	L1_20210907_BB_HCMVVir_XL5mmb4_B7	28829	lcl|EF999921.1_prot_ABV71562.1_65 [protein=UL32] [protein_id=ABV71562.1] [location=complement(72668..75817)] [gbkey=CDS]			FALSE	lcl|EF999921.1_prot_ABV71562.1_65 [protein=UL32] [protein_id=ABV71562.1] [location=complement(72668..75817)] [gbkey=CDS]	lcl|EF999921.1_prot_ABV71562.1_65 [protein=UL32] [protein_id=ABV71562.1] [location=complement(72668..75817)] [gbkey=CDS]		FALSE	STGTAAVGSPVKSTTGoxMK	TPSDAVQNILQKIEK	984	1029	18	15	12	12	995	1040	5	9.868	FALSE	TRUE	FALSE	FALSE	Self	0	0
Scan: 25954 Run: L1_20211028_BB_HCMV_b4_5mM_repl2_B7_20211029160627 P1_TNPPGGKGSGIFDESTPVQTR P2_MASNIFGPTEEPQNIPKR 7 17	L1_20211028_BB_HCMV_b4_5mM_repl2_B7_20211029160627	25954	Q9H910			FALSE	Q9H910	Q9H910		FALSE	MASNIFGPTEEPQNIPKR	TNPPGGKGSGIFDESTPVQTR	43	61	18	21	17	7	59	67	4	9.866	FALSE	TRUE	FALSE	FALSE	Self	0	0
Scan: 35599 Run: L1_20211028_BB_HCMV_b4_5mM_repl2_B6 P1_ScmCTSVIINNPIVTKEER P2_DPADEDNELVTALKAK 14 14	L1_20211028_BB_HCMV_b4_5mM_repl2_B6	35599	lcl|EF999921.1_prot_ABV71608.1_111 [protein=UL86] [protein_id=ABV71608.1] [location=complement(157885..161997)] [gbkey=CDS]			FALSE	lcl|EF999921.1_prot_ABV71576.1_79 [protein=UL46] [protein_id=ABV71576.1] [location=complement(93277..94149)] [gbkey=CDS]	lcl|EF999921.1_prot_ABV71576.1_79 [protein=UL46] [protein_id=ABV71576.1] [location=complement(93277..94149)] [gbkey=CDS]		FALSE	ScmCTSVIINNPIVTKEER	DPADEDNELVTALKAK	1053	12	17	16	14	14	1066	25	4	9.856	FALSE	TRUE	FALSE	FALSE	Between	0	0
Scan: 35598 Run: L1_20211028_BB_HCMV_b4_5mM_repl2_B6 P1_ScmCTSVIINNPIVTKEER P2_DPADEDNELVTALKAK 14 14	L1_20211028_BB_HCMV_b4_5mM_repl2_B6	35598	lcl|EF999921.1_prot_ABV71608.1_111 [protein=UL86] [protein_id=ABV71608.1] [location=complement(157885..161997)] [gbkey=CDS]			FALSE	lcl|EF999921.1_prot_ABV71576.1_79 [protein=UL46] [protein_id=ABV71576.1] [location=complement(93277..94149)] [gbkey=CDS]	lcl|EF999921.1_prot_ABV71576.1_79 [protein=UL46] [protein_id=ABV71576.1] [location=complement(93277..94149)] [gbkey=CDS]		FALSE	ScmCTSVIINNPIVTKEER	DPADEDNELVTALKAK	1053	12	17	16	14	14	1066	25	5	9.855	FALSE	TRUE	FALSE	FALSE	Between	0	0
Scan: 15036 Run: L1_20210907_BB_HCMVVir_XL5mmb4_B7 P1_STGTAAVGSPVKSTTGMK P2_STGTAAVGSPVKSTTGMK 12 12	L1_20210907_BB_HCMVVir_XL5mmb4_B7	15036	lcl|EF999921.1_prot_ABV71562.1_65 [protein=UL32] [protein_id=ABV71562.1] [location=complement(72668..75817)] [gbkey=CDS]			FALSE	lcl|EF999921.1_prot_ABV71562.1_65 [protein=UL32] [protein_id=ABV71562.1] [location=complement(72668..75817)] [gbkey=CDS]	lcl|EF999921.1_prot_ABV71562.1_65 [protein=UL32] [protein_id=ABV71562.1] [location=complement(72668..75817)] [gbkey=CDS]		FALSE	STGTAAVGSPVKSTTGMK	STGTAAVGSPVKSTTGMK	984	984	18	18	12	12	995	995	4	9.849	FALSE	TRUE	FALSE	FALSE	Self	0	0
Scan: 10443 Run: L1_20210907_BB_HCMVVir_XL5mmb4_B9 P1_KSASSATAcmCTSGVMTR P2_KSASSATAcmCTSGVMTR 1 1	L1_20210907_BB_HCMVVir_XL5mmb4_B9	10443	lcl|EF999921.1_prot_ABV71605.1_108 [protein=UL83] [protein_id=ABV71605.1] [location=complement(153063..154748)] [gbkey=CDS]			FALSE	lcl|EF999921.1_prot_ABV71605.1_108 [protein=UL83] [protein_id=ABV71605.1] [location=complement(153063..154748)] [gbkey=CDS]	lcl|EF999921.1_prot_ABV71605.1_108 [protein=UL83] [protein_id=ABV71605.1] [location=complement(153063..154748)] [gbkey=CDS]		FALSE	KSASSATAcmCTSGVMTR	KSASSATAcmCTSGVMTR	438	438	16	16	1	1	438	438	4	9.844	FALSE	TRUE	FALSE	FALSE	Self	0	0
Scan: 44298 Run: L1_20211028_BB_HCMV_b4_5mM_repl2_C4 P1_LDKSQIHDIVLVGGSTR P2_IINEPTAAAIAYGLDKK 3 16	L1_20211028_BB_HCMV_b4_5mM_repl2_C4	44298	P11142;P54652	;	;	FALSE	P11142	P11142		FALSE	IINEPTAAAIAYGLDKK	LDKSQIHDIVLVGGSTR	172;173	326	17	17	16	3	187;188	328	5	9.843	FALSE	TRUE	FALSE	FALSE	Self	0	0
Scan: 29284 Run: L1_20211028_BB_HCMV_b4_5mM_repl2_C8 P1_LSDLGQESAFEKEYSR P2_ILVKGHGAMDLTcmCQK 12 4	L1_20211028_BB_HCMV_b4_5mM_repl2_C8	29284	lcl|EF999921.1_prot_ABV71575.1_78 [protein=UL44] [protein_id=ABV71575.1] [location=complement(90411..93131)] [gbkey=CDS]			FALSE	lcl|EF999921.1_prot_ABV71616.1_119 [protein=UL94] [protein_id=ABV71616.1] [location=170055..171092] [gbkey=CDS]	lcl|EF999921.1_prot_ABV71616.1_119 [protein=UL94] [protein_id=ABV71616.1] [location=170055..171092] [gbkey=CDS]		FALSE	LSDLGQESAFEKEYSR	ILVKGHGAMDLTcmCQK	512	153	16	15	12	4	523	156	5	9.842	FALSE	TRUE	FALSE	FALSE	Between	0	0
Scan: 20747 Run: L1_20210907_BB_HCMVVir_XL5mmb4_B7 P1_VMLGETNPADSKPGTIR P2_VMLGETNPADSKPGTIR 12 12	L1_20210907_BB_HCMVVir_XL5mmb4_B7	20747	P15531;P22392;O60361	;;	;;	FALSE	P15531;P22392;O60361	P15531;P22392;O60361	;;	FALSE	VMLGETNPADSKPGTIR	VMLGETNPADSKPGTIR	89;89;74	89;89;74	17	17	12	12	100;100;85	100;100;85	4	9.837	FALSE	TRUE	FALSE	FALSE	Self	0	0
Scan: 19174 Run: L1_20211028_BB_HCMV_b4_5mM_repl2_B8_20211029190730 P1_STGTAAVGSPVKSTTGMK P2_LSDLGQESAFEKEYSR 12 12	L1_20211028_BB_HCMV_b4_5mM_repl2_B8_20211029190730	19174	lcl|EF999921.1_prot_ABV71575.1_78 [protein=UL44] [protein_id=ABV71575.1] [location=complement(90411..93131)] [gbkey=CDS]			FALSE	lcl|EF999921.1_prot_ABV71562.1_65 [protein=UL32] [protein_id=ABV71562.1] [location=complement(72668..75817)] [gbkey=CDS]	lcl|EF999921.1_prot_ABV71562.1_65 [protein=UL32] [protein_id=ABV71562.1] [location=complement(72668..75817)] [gbkey=CDS]		FALSE	LSDLGQESAFEKEYSR	STGTAAVGSPVKSTTGMK	512	984	16	18	12	12	523	995	4	9.834	FALSE	TRUE	FALSE	FALSE	Between	0	0
Scan: 27569 Run: L1_20211028_BB_HCMV_b4_5mM_repl2_D12 P1_LSDLGQESAFEKEYSR P2_HRQEALPGPcmCIASTPKK 12 16	L1_20211028_BB_HCMV_b4_5mM_repl2_D12	27569	lcl|EF999921.1_prot_ABV71575.1_78 [protein=UL44] [protein_id=ABV71575.1] [location=complement(90411..93131)] [gbkey=CDS]			FALSE	lcl|EF999921.1_prot_ABV71605.1_108 [protein=UL83] [protein_id=ABV71605.1] [location=complement(153063..154748)] [gbkey=CDS]	lcl|EF999921.1_prot_ABV71605.1_108 [protein=UL83] [protein_id=ABV71605.1] [location=complement(153063..154748)] [gbkey=CDS]		FALSE	LSDLGQESAFEKEYSR	HRQEALPGPcmCIASTPKK	512	542	16	17	12	16	523	557	5	9.83	FALSE	TRUE	FALSE	FALSE	Between	0	0
Scan: 35259 Run: L1_20210907_BB_HCMVVir_XL5mmb4_D9_20210913201621 P1_HAAFSLVSPQVTKASPGR P2_HAAFSLVSPQVTKASPGR 13 13	L1_20210907_BB_HCMVVir_XL5mmb4_D9_20210913201621	35259	lcl|EF999921.1_prot_ABV71562.1_65 [protein=UL32] [protein_id=ABV71562.1] [location=complement(72668..75817)] [gbkey=CDS]			FALSE	lcl|EF999921.1_prot_ABV71562.1_65 [protein=UL32] [protein_id=ABV71562.1] [location=complement(72668..75817)] [gbkey=CDS]	lcl|EF999921.1_prot_ABV71562.1_65 [protein=UL32] [protein_id=ABV71562.1] [location=complement(72668..75817)] [gbkey=CDS]		FALSE	HAAFSLVSPQVTKASPGR	HAAFSLVSPQVTKASPGR	491	491	18	18	13	13	503	503	4	9.828	FALSE	TRUE	FALSE	FALSE	Self	0	0
Scan: 38802 Run: L1_20210907_BB_HCMVVir_XL5mmb4_C10 P1_HAAFSLVSPQVTKASPGR P2_FYSNPTIcmCAALSDDIKR 13 16	L1_20210907_BB_HCMVVir_XL5mmb4_C10	38802	lcl|EF999921.1_prot_ABV71562.1_65 [protein=UL32] [protein_id=ABV71562.1] [location=complement(72668..75817)] [gbkey=CDS]			FALSE	lcl|EF999921.1_prot_ABV71608.1_111 [protein=UL86] [protein_id=ABV71608.1] [location=complement(157885..161997)] [gbkey=CDS]	lcl|EF999921.1_prot_ABV71608.1_111 [protein=UL86] [protein_id=ABV71608.1] [location=complement(157885..161997)] [gbkey=CDS]		FALSE	HAAFSLVSPQVTKASPGR	FYSNPTIcmCAALSDDIKR	491	942	18	17	13	16	503	957	5	9.823	FALSE	TRUE	FALSE	FALSE	Between	0	0
Scan: 30025 Run: L1_20210907_BB_HCMVVir_XL5mmb4_B8 P1_TPSDAVQNILQKIEK P2_STGTAAVGSPVKSTTGoxMK 12 12	L1_20210907_BB_HCMVVir_XL5mmb4_B8	30025	lcl|EF999921.1_prot_ABV71562.1_65 [protein=UL32] [protein_id=ABV71562.1] [location=complement(72668..75817)] [gbkey=CDS]			FALSE	lcl|EF999921.1_prot_ABV71562.1_65 [protein=UL32] [protein_id=ABV71562.1] [location=complement(72668..75817)] [gbkey=CDS]	lcl|EF999921.1_prot_ABV71562.1_65 [protein=UL32] [protein_id=ABV71562.1] [location=complement(72668..75817)] [gbkey=CDS]		FALSE	STGTAAVGSPVKSTTGoxMK	TPSDAVQNILQKIEK	984	1029	18	15	12	12	995	1040	4	9.818	FALSE	TRUE	FALSE	FALSE	Self	0	0
Scan: 22950 Run: L1_20210907_BB_HCMVVir_XL5mmb4_B4 P1_LSSPMTTTSTSQKPVLGK P2_LSSPMTTTSTSQKPVLGK 13 13	L1_20210907_BB_HCMVVir_XL5mmb4_B4	22950	lcl|EF999921.1_prot_ABV71562.1_65 [protein=UL32] [protein_id=ABV71562.1] [location=complement(72668..75817)] [gbkey=CDS]			FALSE	lcl|EF999921.1_prot_ABV71562.1_65 [protein=UL32] [protein_id=ABV71562.1] [location=complement(72668..75817)] [gbkey=CDS]	lcl|EF999921.1_prot_ABV71562.1_65 [protein=UL32] [protein_id=ABV71562.1] [location=complement(72668..75817)] [gbkey=CDS]		FALSE	LSSPMTTTSTSQKPVLGK	LSSPMTTTSTSQKPVLGK	763	763	18	18	13	13	775	775	4	9.811	FALSE	TRUE	FALSE	FALSE	Self	0	0
Scan: 34748 Run: L1_20211028_BB_HCMV_b4_5mM_repl2_B8_20211029190730 P1_TPSDAVQNILQKIEK P2_STGTAAVGSPVKSTTGMK 12 12	L1_20211028_BB_HCMV_b4_5mM_repl2_B8_20211029190730	34748	lcl|EF999921.1_prot_ABV71562.1_65 [protein=UL32] [protein_id=ABV71562.1] [location=complement(72668..75817)] [gbkey=CDS]			FALSE	lcl|EF999921.1_prot_ABV71562.1_65 [protein=UL32] [protein_id=ABV71562.1] [location=complement(72668..75817)] [gbkey=CDS]	lcl|EF999921.1_prot_ABV71562.1_65 [protein=UL32] [protein_id=ABV71562.1] [location=complement(72668..75817)] [gbkey=CDS]		FALSE	STGTAAVGSPVKSTTGMK	TPSDAVQNILQKIEK	984	1029	18	15	12	12	995	1040	4	9.809	FALSE	TRUE	FALSE	FALSE	Self	0	0
Scan: 30410 Run: L1_20210907_BB_HCMVVir_XL5mmb4_D5_20210913071744 P1_IPTSTIAYRPDSSFoxMKSIoxMATQLR P2_IPTSTIAYRPDSSFoxMKSIoxMATQLR 16 16	L1_20210907_BB_HCMVVir_XL5mmb4_D5_20210913071744	30410	lcl|EF999921.1_prot_ABV71596.1_99 [protein=UL74] [protein_id=ABV71596.1] [location=complement(139874..141268)] [gbkey=CDS]			FALSE	lcl|EF999921.1_prot_ABV71596.1_99 [protein=UL74] [protein_id=ABV71596.1] [location=complement(139874..141268)] [gbkey=CDS]	lcl|EF999921.1_prot_ABV71596.1_99 [protein=UL74] [protein_id=ABV71596.1] [location=complement(139874..141268)] [gbkey=CDS]		FALSE	IPTSTIAYRPDSSFoxMKSIoxMATQLR	IPTSTIAYRPDSSFoxMKSIoxMATQLR	302	302	24	24	16	16	317	317	6	9.806	FALSE	TRUE	FALSE	FALSE	Self	0	0
Scan: 43927 Run: L1_20211028_BB_HCMV_b4_5mM_repl2_B8_20211029190730 P1_TPSDAVQNILQKIEK P2_EAFSLFDKDGDGTITTK 12 8	L1_20211028_BB_HCMV_b4_5mM_repl2_B8_20211029190730	43927	lcl|EF999921.1_prot_ABV71562.1_65 [protein=UL32] [protein_id=ABV71562.1] [location=complement(72668..75817)] [gbkey=CDS]			FALSE	P0DP23;P0DP24;P0DP25	P0DP23;P0DP24;P0DP25	;;	FALSE	TPSDAVQNILQKIEK	EAFSLFDKDGDGTITTK	1029	15;15;15	15	17	12	8	1040	22;22;22	4	9.805	FALSE	TRUE	FALSE	FALSE	Between	0	0
Scan: 31256 Run: L1_20211028_BB_HCMV_b4_5mM_repl2_D5 P1_ILVKGHGAMDLTcmCQK P2_HAAFSLVSPQVTKASPGR 4 13	L1_20211028_BB_HCMV_b4_5mM_repl2_D5	31256	lcl|EF999921.1_prot_ABV71562.1_65 [protein=UL32] [protein_id=ABV71562.1] [location=complement(72668..75817)] [gbkey=CDS]			FALSE	lcl|EF999921.1_prot_ABV71616.1_119 [protein=UL94] [protein_id=ABV71616.1] [location=170055..171092] [gbkey=CDS]	lcl|EF999921.1_prot_ABV71616.1_119 [protein=UL94] [protein_id=ABV71616.1] [location=170055..171092] [gbkey=CDS]		FALSE	HAAFSLVSPQVTKASPGR	ILVKGHGAMDLTcmCQK	491	153	18	15	13	4	503	156	5	9.804	FALSE	TRUE	FALSE	FALSE	Between	0	0
Scan: 29286 Run: L1_20211028_BB_HCMV_b4_5mM_repl2_C8 P1_LSDLGQESAFEKEYSR P2_ILVKGHGAMDLTcmCQK 12 4	L1_20211028_BB_HCMV_b4_5mM_repl2_C8	29286	lcl|EF999921.1_prot_ABV71575.1_78 [protein=UL44] [protein_id=ABV71575.1] [location=complement(90411..93131)] [gbkey=CDS]			FALSE	lcl|EF999921.1_prot_ABV71616.1_119 [protein=UL94] [protein_id=ABV71616.1] [location=170055..171092] [gbkey=CDS]	lcl|EF999921.1_prot_ABV71616.1_119 [protein=UL94] [protein_id=ABV71616.1] [location=170055..171092] [gbkey=CDS]		FALSE	LSDLGQESAFEKEYSR	ILVKGHGAMDLTcmCQK	512	153	16	15	12	4	523	156	4	9.804	FALSE	TRUE	FALSE	FALSE	Between	0	0
Scan: 37931 Run: L1_20210907_BB_HCMVVir_XL5mmb4_C8 P1_HAAFSLVSPQVTKASPGR P2_FLDGLSYDDPPTEQTIKR 13 17	L1_20210907_BB_HCMVVir_XL5mmb4_C8	37931	lcl|EF999921.1_prot_ABV71562.1_65 [protein=UL32] [protein_id=ABV71562.1] [location=complement(72668..75817)] [gbkey=CDS]			FALSE	lcl|EF999921.1_prot_ABV71578.1_81 [protein=UL48] [protein_id=ABV71578.1] [location=97096..103818] [gbkey=CDS]	lcl|EF999921.1_prot_ABV71578.1_81 [protein=UL48] [protein_id=ABV71578.1] [location=97096..103818] [gbkey=CDS]		FALSE	HAAFSLVSPQVTKASPGR	FLDGLSYDDPPTEQTIKR	491	792	18	18	13	17	503	808	5	9.8	FALSE	TRUE	FALSE	FALSE	Between	0	0
Scan: 35430 Run: L1_20210907_BB_HCMVVir_XL5mmb4_C6 P1_KEGYDFHSSSEFEIVK P2_AcmCYLSINPQKDETLETEK 1 10	L1_20210907_BB_HCMVVir_XL5mmb4_C6	35430	P61163			FALSE	P61163	P61163		FALSE	KEGYDFHSSSEFEIVK	AcmCYLSINPQKDETLETEK	200	221	16	18	1	10	200	230	4	9.8	FALSE	TRUE	FALSE	FALSE	Self	0	0
Scan: 31425 Run: L1_20211028_BB_HCMV_b4_5mM_repl2_B8_20211029190730 P1_LYGSAGPPPTGEEDTAEKDEL P2_KKELEEIVQPIISK 18 2	L1_20211028_BB_HCMV_b4_5mM_repl2_B8_20211029190730	31425	P11021			FALSE	P11021	P11021		FALSE	KKELEEIVQPIISK	LYGSAGPPPTGEEDTAEKDEL	620	634	14	21	2	18	621	651	4	9.797	FALSE	TRUE	FALSE	FALSE	Self	0	0
Scan: 23833 Run: L1_20210907_BB_HCMVVir_XL5mmb4_B11 P1_GILAADESTGSIAKR P2_ALQASALKAWGGK 14 8	L1_20210907_BB_HCMVVir_XL5mmb4_B11	23833	P04075			FALSE	P04075	P04075		FALSE	GILAADESTGSIAKR	ALQASALKAWGGK	29	305	15	13	14	8	42	312	4	9.796	FALSE	TRUE	FALSE	FALSE	Self	0	0
Scan: 42175 Run: L1_20211028_BB_HCMV_b4_5mM_repl2_C8 P1_HAAFSLVSPQVTKASPGR P2_ALSDEADLLNQKVQTQLR 13 12	L1_20211028_BB_HCMV_b4_5mM_repl2_C8	42175	lcl|EF999921.1_prot_ABV71562.1_65 [protein=UL32] [protein_id=ABV71562.1] [location=complement(72668..75817)] [gbkey=CDS]			FALSE	lcl|EF999921.1_prot_ABV71578.1_81 [protein=UL48] [protein_id=ABV71578.1] [location=97096..103818] [gbkey=CDS]	lcl|EF999921.1_prot_ABV71578.1_81 [protein=UL48] [protein_id=ABV71578.1] [location=97096..103818] [gbkey=CDS]		FALSE	HAAFSLVSPQVTKASPGR	ALSDEADLLNQKVQTQLR	491	1249	18	18	13	12	503	1260	5	9.793	FALSE	TRUE	FALSE	FALSE	Between	0	0
Scan: 33152 Run: L1_20210907_BB_HCMVVir_XL5mmb4_C4 P1_LGGSAVISLEGKPL P2_HELQANcmCYEEVKDR 12 12	L1_20210907_BB_HCMVVir_XL5mmb4_C4	33152	P23528			FALSE	P23528	P23528		FALSE	HELQANcmCYEEVKDR	LGGSAVISLEGKPL	133	153	14	14	12	12	144	164	4	9.792	FALSE	TRUE	FALSE	FALSE	Self	0	0
Scan: 27081 Run: L1_20210907_BB_HCMVVir_XL5mmb4_D5_20210913071744 P1_IQRPPEDSIQPYEKIK P2_IQRPPEDSIQPYEKIK 14 14	L1_20210907_BB_HCMVVir_XL5mmb4_D5_20210913071744	27081	Q16851			FALSE	Q16851	Q16851		FALSE	IQRPPEDSIQPYEKIK	IQRPPEDSIQPYEKIK	78	78	16	16	14	14	91	91	6	9.79	FALSE	TRUE	FALSE	FALSE	Self	0	0
Scan: 29916 Run: L1_20211028_BB_HCMV_b4_5mM_repl2_D8 P1_HKMSGGLDVTTPDAK P2_HAAFSLVSPQVTKASPGR 2 13	L1_20211028_BB_HCMV_b4_5mM_repl2_D8	29916	lcl|EF999921.1_prot_ABV71562.1_65 [protein=UL32] [protein_id=ABV71562.1] [location=complement(72668..75817)] [gbkey=CDS]			FALSE	lcl|EF999921.1_prot_ABV71578.1_81 [protein=UL48] [protein_id=ABV71578.1] [location=97096..103818] [gbkey=CDS]	lcl|EF999921.1_prot_ABV71578.1_81 [protein=UL48] [protein_id=ABV71578.1] [location=97096..103818] [gbkey=CDS]		FALSE	HAAFSLVSPQVTKASPGR	HKMSGGLDVTTPDAK	491	1286	18	15	13	2	503	1287	5	9.784	FALSE	TRUE	FALSE	FALSE	Between	0	0
Scan: 26007 Run: L1_20210907_BB_HCMVVir_XL5mmb4_C6 P1_KLQNQLQGAIVIERPNVK P2_GNDSDGEGESDDPEKK 1 15	L1_20210907_BB_HCMVVir_XL5mmb4_C6	26007	O75351			FALSE	O75351	O75351		FALSE	KLQNQLQGAIVIERPNVK	GNDSDGEGESDDPEKK	115	99	18	16	1	15	115	113	5	9.782	FALSE	TRUE	FALSE	FALSE	Self	0	0
Scan: 9726 Run: L1_20211028_BB_HCMV_b4_5mM_repl2_B11 P1_KSASSATAcmCTSGVoxMTR P2_KSASSATAcmCTSGVMTR 1 1	L1_20211028_BB_HCMV_b4_5mM_repl2_B11	9726	lcl|EF999921.1_prot_ABV71605.1_108 [protein=UL83] [protein_id=ABV71605.1] [location=complement(153063..154748)] [gbkey=CDS]			FALSE	lcl|EF999921.1_prot_ABV71605.1_108 [protein=UL83] [protein_id=ABV71605.1] [location=complement(153063..154748)] [gbkey=CDS]	lcl|EF999921.1_prot_ABV71605.1_108 [protein=UL83] [protein_id=ABV71605.1] [location=complement(153063..154748)] [gbkey=CDS]		FALSE	KSASSATAcmCTSGVMTR	KSASSATAcmCTSGVoxMTR	438	438	16	16	1	1	438	438	4	9.779	FALSE	TRUE	FALSE	FALSE	Self	0	0
Scan: 35301 Run: L1_20210907_BB_HCMVVir_XL5mmb4_D9_20210913201621 P1_HAAFSLVSPQVTKASPGR P2_HAAFSLVSPQVTKASPGR 13 13	L1_20210907_BB_HCMVVir_XL5mmb4_D9_20210913201621	35301	lcl|EF999921.1_prot_ABV71562.1_65 [protein=UL32] [protein_id=ABV71562.1] [location=complement(72668..75817)] [gbkey=CDS]			FALSE	lcl|EF999921.1_prot_ABV71562.1_65 [protein=UL32] [protein_id=ABV71562.1] [location=complement(72668..75817)] [gbkey=CDS]	lcl|EF999921.1_prot_ABV71562.1_65 [protein=UL32] [protein_id=ABV71562.1] [location=complement(72668..75817)] [gbkey=CDS]		FALSE	HAAFSLVSPQVTKASPGR	HAAFSLVSPQVTKASPGR	491	491	18	18	13	13	503	503	5	9.778	FALSE	TRUE	FALSE	FALSE	Self	0	0
Scan: 17298 Run: L1_20210907_BB_HCMVVir_XL5mmb4_C7 P1_QEALPGPcmCIASTPKK P2_ETGGTGAAKKPSEK 14 9	L1_20210907_BB_HCMVVir_XL5mmb4_C7	17298	lcl|EF999921.1_prot_ABV71605.1_108 [protein=UL83] [protein_id=ABV71605.1] [location=complement(153063..154748)] [gbkey=CDS]			FALSE	lcl|EF999921.1_prot_ABV71555.1_58 [protein=UL25] [protein_id=ABV71555.1] [location=62874..64844] [gbkey=CDS]	lcl|EF999921.1_prot_ABV71555.1_58 [protein=UL25] [protein_id=ABV71555.1] [location=62874..64844] [gbkey=CDS]		FALSE	QEALPGPcmCIASTPKK	ETGGTGAAKKPSEK	544	76	15	14	14	9	557	84	5	9.776	FALSE	TRUE	FALSE	FALSE	Between	0	0
Scan: 22717 Run: L1_20211028_BB_HCMV_b4_5mM_repl2_C5 P1_STGTAAVGSPVKSTTGoxMK P2_ILVKGHGAMDLTcmCQK 12 4	L1_20211028_BB_HCMV_b4_5mM_repl2_C5	22717	lcl|EF999921.1_prot_ABV71562.1_65 [protein=UL32] [protein_id=ABV71562.1] [location=complement(72668..75817)] [gbkey=CDS]			FALSE	lcl|EF999921.1_prot_ABV71616.1_119 [protein=UL94] [protein_id=ABV71616.1] [location=170055..171092] [gbkey=CDS]	lcl|EF999921.1_prot_ABV71616.1_119 [protein=UL94] [protein_id=ABV71616.1] [location=170055..171092] [gbkey=CDS]		FALSE	STGTAAVGSPVKSTTGoxMK	ILVKGHGAMDLTcmCQK	984	153	18	15	12	4	995	156	5	9.775	FALSE	TRUE	FALSE	FALSE	Between	0	0
Scan: 31988 Run: L1_20210907_BB_HCMVVir_XL5mmb4_D2 P1_VSLDVNHFAPDELTVKTK P2_DGVVEITGKHEER 16 9	L1_20210907_BB_HCMVVir_XL5mmb4_D2	31988	P04792			FALSE	P04792	P04792		FALSE	VSLDVNHFAPDELTVKTK	DGVVEITGKHEER	97	115	18	13	16	9	112	123	5	9.773	FALSE	TRUE	FALSE	FALSE	Self	0	0
Scan: 25574 Run: L1_20211028_BB_HCMV_b4_5mM_repl2_C8 P1_STGTAAVGSPVKSTTGoxMK P2_HAAFSLVSPQVTKASPGR 12 13	L1_20211028_BB_HCMV_b4_5mM_repl2_C8	25574	lcl|EF999921.1_prot_ABV71562.1_65 [protein=UL32] [protein_id=ABV71562.1] [location=complement(72668..75817)] [gbkey=CDS]			FALSE	lcl|EF999921.1_prot_ABV71562.1_65 [protein=UL32] [protein_id=ABV71562.1] [location=complement(72668..75817)] [gbkey=CDS]	lcl|EF999921.1_prot_ABV71562.1_65 [protein=UL32] [protein_id=ABV71562.1] [location=complement(72668..75817)] [gbkey=CDS]		FALSE	HAAFSLVSPQVTKASPGR	STGTAAVGSPVKSTTGoxMK	491	984	18	18	13	12	503	995	5	9.77	FALSE	TRUE	FALSE	FALSE	Self	0	0
Scan: 36268 Run: L1_20210907_BB_HCMVVir_XL5mmb4_C8 P1_HKMSGGLDVTTPDAK P2_ALSDEADLLNQKVQTQLR 2 12	L1_20210907_BB_HCMVVir_XL5mmb4_C8	36268	lcl|EF999921.1_prot_ABV71578.1_81 [protein=UL48] [protein_id=ABV71578.1] [location=97096..103818] [gbkey=CDS]			FALSE	lcl|EF999921.1_prot_ABV71578.1_81 [protein=UL48] [protein_id=ABV71578.1] [location=97096..103818] [gbkey=CDS]	lcl|EF999921.1_prot_ABV71578.1_81 [protein=UL48] [protein_id=ABV71578.1] [location=97096..103818] [gbkey=CDS]		FALSE	ALSDEADLLNQKVQTQLR	HKMSGGLDVTTPDAK	1249	1286	18	15	12	2	1260	1287	4	9.77	FALSE	TRUE	FALSE	FALSE	Self	0	0
Scan: 21979 Run: L1_20211028_BB_HCMV_b4_5mM_repl2_D10 P1_STGTAAVGSPVKSTTGMK P2_HRQEALPGPcmCIASTPKK 12 16	L1_20211028_BB_HCMV_b4_5mM_repl2_D10	21979	lcl|EF999921.1_prot_ABV71605.1_108 [protein=UL83] [protein_id=ABV71605.1] [location=complement(153063..154748)] [gbkey=CDS]			FALSE	lcl|EF999921.1_prot_ABV71562.1_65 [protein=UL32] [protein_id=ABV71562.1] [location=complement(72668..75817)] [gbkey=CDS]	lcl|EF999921.1_prot_ABV71562.1_65 [protein=UL32] [protein_id=ABV71562.1] [location=complement(72668..75817)] [gbkey=CDS]		FALSE	HRQEALPGPcmCIASTPKK	STGTAAVGSPVKSTTGMK	542	984	17	18	16	12	557	995	5	9.77	FALSE	TRUE	FALSE	FALSE	Between	0	0
Scan: 42723 Run: L1_20211028_BB_HCMV_b4_5mM_repl2_B7_20211029160627 P1_YASENVNKLLVGNK P2_VVDNTTAKEFADSLGIPFLETSAK 8 8	L1_20211028_BB_HCMV_b4_5mM_repl2_B7_20211029160627	42723	Q9H0U4			FALSE	Q9H0U4;P62820	Q9H0U4;P62820	;	FALSE	VVDNTTAKEFADSLGIPFLETSAK	YASENVNKLLVGNK	130	109;112	24	14	8	8	137	116;119	4	9.764	FALSE	TRUE	FALSE	FALSE	Self	0	0
Scan: 32080 Run: L1_20211028_BB_HCMV_b4_5mM_repl2_C10 P1_LSDLGQESAFEKEYSR P2_HAAFSLVSPQVTKASPGR 12 13	L1_20211028_BB_HCMV_b4_5mM_repl2_C10	32080	lcl|EF999921.1_prot_ABV71562.1_65 [protein=UL32] [protein_id=ABV71562.1] [location=complement(72668..75817)] [gbkey=CDS]			FALSE	lcl|EF999921.1_prot_ABV71575.1_78 [protein=UL44] [protein_id=ABV71575.1] [location=complement(90411..93131)] [gbkey=CDS]	lcl|EF999921.1_prot_ABV71575.1_78 [protein=UL44] [protein_id=ABV71575.1] [location=complement(90411..93131)] [gbkey=CDS]		FALSE	HAAFSLVSPQVTKASPGR	LSDLGQESAFEKEYSR	491	512	18	16	13	12	503	523	5	9.761	FALSE	TRUE	FALSE	FALSE	Between	0	0
Scan: 21408 Run: L1_20211028_BB_HCMV_b4_5mM_repl2_C2 P1_STGTAAVGSPVKSTTGMK P2_LSSPMTTTSTSQKPVLGKR 12 18	L1_20211028_BB_HCMV_b4_5mM_repl2_C2	21408	lcl|EF999921.1_prot_ABV71562.1_65 [protein=UL32] [protein_id=ABV71562.1] [location=complement(72668..75817)] [gbkey=CDS]			FALSE	lcl|EF999921.1_prot_ABV71562.1_65 [protein=UL32] [protein_id=ABV71562.1] [location=complement(72668..75817)] [gbkey=CDS]	lcl|EF999921.1_prot_ABV71562.1_65 [protein=UL32] [protein_id=ABV71562.1] [location=complement(72668..75817)] [gbkey=CDS]		FALSE	LSSPMTTTSTSQKPVLGKR	STGTAAVGSPVKSTTGMK	763	984	19	18	18	12	780	995	5	9.761	FALSE	TRUE	FALSE	FALSE	Self	0	0
Scan: 21623 Run: L1_20211028_BB_HCMV_b4_5mM_repl2_B12 P1_LQEKEDLQELNDR P2_LQEKEDLQELNDR 4 4	L1_20211028_BB_HCMV_b4_5mM_repl2_B12	21623	P02545			FALSE	P02545	P02545		FALSE	LQEKEDLQELNDR	LQEKEDLQELNDR	29	29	13	13	4	4	32	32	4	9.755	FALSE	TRUE	FALSE	FALSE	Self	0	0
Scan: 23461 Run: L1_20210907_BB_HCMVVir_XL5mmb4_C4 P1_STGTAAVGSPVKSTTGoxMK P2_ISQRPPTPGTKKPAAPLSF 12 11	L1_20210907_BB_HCMVVir_XL5mmb4_C4	23461	lcl|EF999921.1_prot_ABV71562.1_65 [protein=UL32] [protein_id=ABV71562.1] [location=complement(72668..75817)] [gbkey=CDS]			FALSE	lcl|EF999921.1_prot_ABV71621.1_124 [protein=UL99] [protein_id=ABV71621.1] [location=178095..178667] [gbkey=CDS]	lcl|EF999921.1_prot_ABV71621.1_124 [protein=UL99] [protein_id=ABV71621.1] [location=178095..178667] [gbkey=CDS]		FALSE	STGTAAVGSPVKSTTGoxMK	ISQRPPTPGTKKPAAPLSF	984	172	18	19	12	11	995	182	5	9.751	FALSE	TRUE	FALSE	FALSE	Between	0	0
Scan: 20061 Run: L1_20210907_BB_HCMVVir_XL5mmb4_B9 P1_SGKSPILVATAVAAR P2_KSASSATAcmCTSGVMTR 3 1	L1_20210907_BB_HCMVVir_XL5mmb4_B9	20061	lcl|EF999921.1_prot_ABV71605.1_108 [protein=UL83] [protein_id=ABV71605.1] [location=complement(153063..154748)] [gbkey=CDS]			FALSE	O00571;O15523	O00571;O15523	;	FALSE	KSASSATAcmCTSGVMTR	SGKSPILVATAVAAR	438	489;487	16	15	1	3	438	491;489	4	9.749	FALSE	TRUE	FALSE	FALSE	Between	0	0
Scan: 44855 Run: L1_20211028_BB_HCMV_b4_5mM_repl2_D9 P1_HANTALVNAVNKLVYTGR P2_HAAFSLVSPQVTKASPGR 12 13	L1_20211028_BB_HCMV_b4_5mM_repl2_D9	44855	lcl|EF999921.1_prot_ABV71562.1_65 [protein=UL32] [protein_id=ABV71562.1] [location=complement(72668..75817)] [gbkey=CDS]			FALSE	lcl|EF999921.1_prot_ABV71562.1_65 [protein=UL32] [protein_id=ABV71562.1] [location=complement(72668..75817)] [gbkey=CDS]	lcl|EF999921.1_prot_ABV71562.1_65 [protein=UL32] [protein_id=ABV71562.1] [location=complement(72668..75817)] [gbkey=CDS]		FALSE	HANTALVNAVNKLVYTGR	HAAFSLVSPQVTKASPGR	191	491	18	18	12	13	202	503	6	9.746	FALSE	TRUE	FALSE	FALSE	Self	0	0
Scan: 12852 Run: L1_20211028_BB_HCMV_b4_5mM_repl2_B8_20211029190730 P1_STGTAAVGSPVKSTTGMK P2_KSASSATAcmCTSGVMTR 12 1	L1_20211028_BB_HCMV_b4_5mM_repl2_B8_20211029190730	12852	lcl|EF999921.1_prot_ABV71562.1_65 [protein=UL32] [protein_id=ABV71562.1] [location=complement(72668..75817)] [gbkey=CDS]			FALSE	lcl|EF999921.1_prot_ABV71605.1_108 [protein=UL83] [protein_id=ABV71605.1] [location=complement(153063..154748)] [gbkey=CDS]	lcl|EF999921.1_prot_ABV71605.1_108 [protein=UL83] [protein_id=ABV71605.1] [location=complement(153063..154748)] [gbkey=CDS]		FALSE	STGTAAVGSPVKSTTGMK	KSASSATAcmCTSGVMTR	984	438	18	16	12	1	995	438	4	9.744	FALSE	TRUE	FALSE	FALSE	Between	0	0
Scan: 46862 Run: L1_20210907_BB_HCMVVir_XL5mmb4_C5 P1_TPSDAVQNILQKIEK P2_ISQRPPTPGTKKPAAPLSF 12 11	L1_20210907_BB_HCMVVir_XL5mmb4_C5	46862	lcl|EF999921.1_prot_ABV71621.1_124 [protein=UL99] [protein_id=ABV71621.1] [location=178095..178667] [gbkey=CDS]			FALSE	lcl|EF999921.1_prot_ABV71562.1_65 [protein=UL32] [protein_id=ABV71562.1] [location=complement(72668..75817)] [gbkey=CDS]	lcl|EF999921.1_prot_ABV71562.1_65 [protein=UL32] [protein_id=ABV71562.1] [location=complement(72668..75817)] [gbkey=CDS]		FALSE	ISQRPPTPGTKKPAAPLSF	TPSDAVQNILQKIEK	172	1029	19	15	11	12	182	1040	5	9.742	FALSE	TRUE	FALSE	FALSE	Between	0	0
Scan: 14152 Run: L1_20211028_BB_HCMV_b4_5mM_repl2_B8_20211029190730 P1_VISSIEQKTSADGNEK P2_STGTAAVGSPVKSTTGMK 8 12	L1_20211028_BB_HCMV_b4_5mM_repl2_B8_20211029190730	14152	lcl|EF999921.1_prot_ABV71562.1_65 [protein=UL32] [protein_id=ABV71562.1] [location=complement(72668..75817)] [gbkey=CDS]			FALSE	P61981	P61981		FALSE	STGTAAVGSPVKSTTGMK	VISSIEQKTSADGNEK	984	62	18	16	12	8	995	69	4	9.742	FALSE	TRUE	FALSE	FALSE	Between	0	0
Scan: 20012 Run: L1_20210907_BB_HCMVVir_XL5mmb4_C2 P1_STGTAAVGSPVKSTTGMK P2_LSSPMTTTSTSQKPVLGKR 12 18	L1_20210907_BB_HCMVVir_XL5mmb4_C2	20012	lcl|EF999921.1_prot_ABV71562.1_65 [protein=UL32] [protein_id=ABV71562.1] [location=complement(72668..75817)] [gbkey=CDS]			FALSE	lcl|EF999921.1_prot_ABV71562.1_65 [protein=UL32] [protein_id=ABV71562.1] [location=complement(72668..75817)] [gbkey=CDS]	lcl|EF999921.1_prot_ABV71562.1_65 [protein=UL32] [protein_id=ABV71562.1] [location=complement(72668..75817)] [gbkey=CDS]		FALSE	LSSPMTTTSTSQKPVLGKR	STGTAAVGSPVKSTTGMK	763	984	19	18	18	12	780	995	4	9.741	FALSE	TRUE	FALSE	FALSE	Self	0	0
Scan: 26151 Run: L1_20210907_BB_HCMVVir_XL5mmb4_B11 P1_LLNQEKSELLVEQGR P2_LLNQEKSELLVEQGR 6 6	L1_20210907_BB_HCMVVir_XL5mmb4_B11	26151	Q92878			FALSE	Q92878	Q92878		FALSE	LLNQEKSELLVEQGR	LLNQEKSELLVEQGR	338	338	15	15	6	6	343	343	4	9.74	FALSE	TRUE	FALSE	FALSE	Self	0	0
Scan: 17730 Run: L1_20210907_BB_HCMVVir_XL5mmb4_D6 P1_HQGVoxMVGoxMGQKDSYVGDEAQSK P2_HQGVoxMVGoxMGQKDSYVGDEAQSK 11 11	L1_20210907_BB_HCMVVir_XL5mmb4_D6	17730	P63267;P63261;P68133;P62736;P68032	;;;;	;;;;	FALSE	P63267;P63261;P68133;P62736;P68032	P63267;P63261;P68133;P62736;P68032	;;;;	FALSE	HQGVoxMVGoxMGQKDSYVGDEAQSK	HQGVoxMVGoxMGQKDSYVGDEAQSK	41;40;42;42;42	41;40;42;42;42	22	22	11	11	51;50;52;52;52	51;50;52;52;52	6	9.726	FALSE	TRUE	FALSE	FALSE	Self	0	0
Scan: 37850 Run: L1_20211028_BB_HCMV_b4_5mM_repl2_D8 P1_ILVKGHGAoxMDLTcmCQK P2_HANTALVNAVNKLVYTGR 4 12	L1_20211028_BB_HCMV_b4_5mM_repl2_D8	37850	lcl|EF999921.1_prot_ABV71562.1_65 [protein=UL32] [protein_id=ABV71562.1] [location=complement(72668..75817)] [gbkey=CDS]			FALSE	lcl|EF999921.1_prot_ABV71616.1_119 [protein=UL94] [protein_id=ABV71616.1] [location=170055..171092] [gbkey=CDS]	lcl|EF999921.1_prot_ABV71616.1_119 [protein=UL94] [protein_id=ABV71616.1] [location=170055..171092] [gbkey=CDS]		FALSE	HANTALVNAVNKLVYTGR	ILVKGHGAoxMDLTcmCQK	191	153	18	15	12	4	202	156	5	9.725	FALSE	TRUE	FALSE	FALSE	Between	0	0
Scan: 44880 Run: L1_20211028_BB_HCMV_b4_5mM_repl2_D9 P1_HANTALVNAVNKLVYTGR P2_HAAFSLVSPQVTKASPGR 12 13	L1_20211028_BB_HCMV_b4_5mM_repl2_D9	44880	lcl|EF999921.1_prot_ABV71562.1_65 [protein=UL32] [protein_id=ABV71562.1] [location=complement(72668..75817)] [gbkey=CDS]			FALSE	lcl|EF999921.1_prot_ABV71562.1_65 [protein=UL32] [protein_id=ABV71562.1] [location=complement(72668..75817)] [gbkey=CDS]	lcl|EF999921.1_prot_ABV71562.1_65 [protein=UL32] [protein_id=ABV71562.1] [location=complement(72668..75817)] [gbkey=CDS]		FALSE	HANTALVNAVNKLVYTGR	HAAFSLVSPQVTKASPGR	191	491	18	18	12	13	202	503	4	9.723	FALSE	TRUE	FALSE	FALSE	Self	0	0
Scan: 39185 Run: L1_20211028_BB_HCMV_b4_5mM_repl2_B7_20211029160627 P1_TFVNITPAEVGVLVGKDR P2_STGGAPTFNVTVTKTDK 16 14	L1_20211028_BB_HCMV_b4_5mM_repl2_B7_20211029160627	39185	P07737			FALSE	P07737	P07737		FALSE	TFVNITPAEVGVLVGKDR	STGGAPTFNVTVTKTDK	39	92	18	17	16	14	54	105	4	9.718	FALSE	TRUE	FALSE	FALSE	Self	0	0
Scan: 35734 Run: L1_20211028_BB_HCMV_b4_5mM_repl2_B10 P1_ELISNSSDALDKIR P2_ADLINNLGTIAKSGTK 12 12	L1_20211028_BB_HCMV_b4_5mM_repl2_B10	35734	P07900			FALSE	P07900;P08238	P07900;P08238	;	FALSE	ELISNSSDALDKIR	ADLINNLGTIAKSGTK	47	101;96	14	16	12	12	58	112;107	4	9.718	FALSE	TRUE	FALSE	FALSE	Self	0	0
Scan: 35516 Run: L1_20211028_BB_HCMV_b4_5mM_repl2_D7 P1_LSDLGQESAFEKEYSR P2_HLPVADAVIHASGKQoxMWQAR 12 14	L1_20211028_BB_HCMV_b4_5mM_repl2_D7	35516	lcl|EF999921.1_prot_ABV71575.1_78 [protein=UL44] [protein_id=ABV71575.1] [location=complement(90411..93131)] [gbkey=CDS]			FALSE	lcl|EF999921.1_prot_ABV71605.1_108 [protein=UL83] [protein_id=ABV71605.1] [location=complement(153063..154748)] [gbkey=CDS]	lcl|EF999921.1_prot_ABV71605.1_108 [protein=UL83] [protein_id=ABV71605.1] [location=complement(153063..154748)] [gbkey=CDS]		FALSE	LSDLGQESAFEKEYSR	HLPVADAVIHASGKQoxMWQAR	512	141	16	20	12	14	523	154	5	9.717	FALSE	TRUE	FALSE	FALSE	Between	0	0
Scan: 27732 Run: L1_20211028_BB_HCMV_b4_5mM_repl2_D7 P1_KYEDIcmCPSTHNMDVPNIK P2_GRPcmCKIVEMSTSK 1 5	L1_20211028_BB_HCMV_b4_5mM_repl2_D7	27732	Q6IS14;Q9GZV4;P63241	;;	;;	FALSE	Q9GZV4;P63241	Q9GZV4;P63241	;	FALSE	KYEDIcmCPSTHNMDVPNIK	GRPcmCKIVEMSTSK	68;68;68	35;35	18	13	1	5	68;68;68	39;39	5	9.716	FALSE	TRUE	FALSE	FALSE	Self	0	0
Scan: 24217 Run: L1_20210907_BB_HCMVVir_XL5mmb4_C5 P1_STGTAAVGSPVKSTTGMK P2_ILVKGHGAMDLTcmCQK 12 4	L1_20210907_BB_HCMVVir_XL5mmb4_C5	24217	lcl|EF999921.1_prot_ABV71562.1_65 [protein=UL32] [protein_id=ABV71562.1] [location=complement(72668..75817)] [gbkey=CDS]			FALSE	lcl|EF999921.1_prot_ABV71616.1_119 [protein=UL94] [protein_id=ABV71616.1] [location=170055..171092] [gbkey=CDS]	lcl|EF999921.1_prot_ABV71616.1_119 [protein=UL94] [protein_id=ABV71616.1] [location=170055..171092] [gbkey=CDS]		FALSE	STGTAAVGSPVKSTTGMK	ILVKGHGAMDLTcmCQK	984	153	18	15	12	4	995	156	5	9.715	FALSE	TRUE	FALSE	FALSE	Between	0	0
Scan: 39326 Run: L1_20210907_BB_HCMVVir_XL5mmb4_C2 P1_TPSDAVQNILQKIEK P2_AKLSSPMTTTSTSQKPVLGK 12 2	L1_20210907_BB_HCMVVir_XL5mmb4_C2	39326	lcl|EF999921.1_prot_ABV71562.1_65 [protein=UL32] [protein_id=ABV71562.1] [location=complement(72668..75817)] [gbkey=CDS]			FALSE	lcl|EF999921.1_prot_ABV71562.1_65 [protein=UL32] [protein_id=ABV71562.1] [location=complement(72668..75817)] [gbkey=CDS]	lcl|EF999921.1_prot_ABV71562.1_65 [protein=UL32] [protein_id=ABV71562.1] [location=complement(72668..75817)] [gbkey=CDS]		FALSE	AKLSSPMTTTSTSQKPVLGK	TPSDAVQNILQKIEK	761	1029	20	15	2	12	762	1040	5	9.712	FALSE	TRUE	FALSE	FALSE	Self	0	0
Scan: 25464 Run: L1_20210907_BB_HCMVVir_XL5mmb4_C3 P1_STGTAAVGSPVKSTTGMK P2_ISQRPPTPGTKKPAAPLSF 12 11	L1_20210907_BB_HCMVVir_XL5mmb4_C3	25464	lcl|EF999921.1_prot_ABV71562.1_65 [protein=UL32] [protein_id=ABV71562.1] [location=complement(72668..75817)] [gbkey=CDS]			FALSE	lcl|EF999921.1_prot_ABV71621.1_124 [protein=UL99] [protein_id=ABV71621.1] [location=178095..178667] [gbkey=CDS]	lcl|EF999921.1_prot_ABV71621.1_124 [protein=UL99] [protein_id=ABV71621.1] [location=178095..178667] [gbkey=CDS]		FALSE	STGTAAVGSPVKSTTGMK	ISQRPPTPGTKKPAAPLSF	984	172	18	19	12	11	995	182	5	9.712	FALSE	TRUE	FALSE	FALSE	Between	0	0
Scan: 19585 Run: L1_20210907_BB_HCMVVir_XL5mmb4_B8 P1_VoxMLGETNPADSKPGTIR P2_VMLGETNPADSKPGTIR 12 12	L1_20210907_BB_HCMVVir_XL5mmb4_B8	19585	P15531;P22392;O60361	;;	;;	FALSE	P15531;P22392;O60361	P15531;P22392;O60361	;;	FALSE	VMLGETNPADSKPGTIR	VoxMLGETNPADSKPGTIR	89;89;74	89;89;74	17	17	12	12	100;100;85	100;100;85	4	9.705	FALSE	TRUE	FALSE	FALSE	Self	0	0
Scan: 25958 Run: L1_20210907_BB_HCMVVir_XL5mmb4_C12 P1_VAPEEHPVLLTEAPLNPKANR P2_HQGVoxMVGoxMGQKDSYVGDEAQSK 18 11	L1_20210907_BB_HCMVVir_XL5mmb4_C12	25958	P63261			FALSE	P63267;P63261;P68133;P62736;P68032	P63267;P63261;P68133;P62736;P68032	;;;;	FALSE	VAPEEHPVLLTEAPLNPKANR	HQGVoxMVGoxMGQKDSYVGDEAQSK	96	41;40;42;42;42	21	22	18	11	113	51;50;52;52;52	6	9.704	FALSE	TRUE	FALSE	FALSE	Self	0	0
Scan: 34188 Run: L1_20210907_BB_HCMVVir_XL5mmb4_C10 P1_STGTAAVGSPVKSTTGMK P2_GSGSVKYQALATASGEEVAALSHHDSLESR 12 6	L1_20210907_BB_HCMVVir_XL5mmb4_C10	34188	lcl|EF999921.1_prot_ABV71622.1_125 [protein=UL100] [protein_id=ABV71622.1] [location=complement(178925..180046)] [gbkey=CDS]			FALSE	lcl|EF999921.1_prot_ABV71562.1_65 [protein=UL32] [protein_id=ABV71562.1] [location=complement(72668..75817)] [gbkey=CDS]	lcl|EF999921.1_prot_ABV71562.1_65 [protein=UL32] [protein_id=ABV71562.1] [location=complement(72668..75817)] [gbkey=CDS]		FALSE	GSGSVKYQALATASGEEVAALSHHDSLESR	STGTAAVGSPVKSTTGMK	327	984	30	18	6	12	332	995	5	9.694	FALSE	TRUE	FALSE	FALSE	Between	0	0
Scan: 11374 Run: L1_20211028_BB_HCMV_b4_5mM_repl2_B8_20211029190730 P1_STGTAAVGSPVKSTTGMK P2_KSASSATAcmCTSGVoxMTR 12 1	L1_20211028_BB_HCMV_b4_5mM_repl2_B8_20211029190730	11374	lcl|EF999921.1_prot_ABV71605.1_108 [protein=UL83] [protein_id=ABV71605.1] [location=complement(153063..154748)] [gbkey=CDS]			FALSE	lcl|EF999921.1_prot_ABV71562.1_65 [protein=UL32] [protein_id=ABV71562.1] [location=complement(72668..75817)] [gbkey=CDS]	lcl|EF999921.1_prot_ABV71562.1_65 [protein=UL32] [protein_id=ABV71562.1] [location=complement(72668..75817)] [gbkey=CDS]		FALSE	KSASSATAcmCTSGVoxMTR	STGTAAVGSPVKSTTGMK	438	984	16	18	1	12	438	995	4	9.691	FALSE	TRUE	FALSE	FALSE	Between	0	0
Scan: 23912 Run: L1_20211028_BB_HCMV_b4_5mM_repl2_B7 P1_KSASSATAcmCTSGVoxMTR P2_EPDVYYTSAFVFPTKDVALR 1 15	L1_20211028_BB_HCMV_b4_5mM_repl2_B7	23912	lcl|EF999921.1_prot_ABV71605.1_108 [protein=UL83] [protein_id=ABV71605.1] [location=complement(153063..154748)] [gbkey=CDS]			FALSE	lcl|EF999921.1_prot_ABV71605.1_108 [protein=UL83] [protein_id=ABV71605.1] [location=complement(153063..154748)] [gbkey=CDS]	lcl|EF999921.1_prot_ABV71605.1_108 [protein=UL83] [protein_id=ABV71605.1] [location=complement(153063..154748)] [gbkey=CDS]		FALSE	EPDVYYTSAFVFPTKDVALR	KSASSATAcmCTSGVoxMTR	177	438	20	16	15	1	191	438	5	9.688	FALSE	TRUE	FALSE	FALSE	Self	0	0
Scan: 31321 Run: L1_20210907_BB_HCMVVir_XL5mmb4_C2 P1_SSVSNAPPVASPSILKPGASAALQSR P2_ILVKGHGAMDLTcmCQK 16 4	L1_20210907_BB_HCMVVir_XL5mmb4_C2	31321	lcl|EF999921.1_prot_ABV71562.1_65 [protein=UL32] [protein_id=ABV71562.1] [location=complement(72668..75817)] [gbkey=CDS]			FALSE	lcl|EF999921.1_prot_ABV71616.1_119 [protein=UL94] [protein_id=ABV71616.1] [location=170055..171092] [gbkey=CDS]	lcl|EF999921.1_prot_ABV71616.1_119 [protein=UL94] [protein_id=ABV71616.1] [location=170055..171092] [gbkey=CDS]		FALSE	SSVSNAPPVASPSILKPGASAALQSR	ILVKGHGAMDLTcmCQK	957	153	26	15	16	4	972	156	5	9.686	FALSE	TRUE	FALSE	FALSE	Between	0	0
Scan: 34039 Run: L1_20211028_BB_HCMV_b4_5mM_repl2_B7_20211029160627 P1_KSASSATAcmCTSGVMTR P2_EPDVYYTSAFVFPTKDVALR 1 15	L1_20211028_BB_HCMV_b4_5mM_repl2_B7_20211029160627	34039	lcl|EF999921.1_prot_ABV71605.1_108 [protein=UL83] [protein_id=ABV71605.1] [location=complement(153063..154748)] [gbkey=CDS]			FALSE	lcl|EF999921.1_prot_ABV71605.1_108 [protein=UL83] [protein_id=ABV71605.1] [location=complement(153063..154748)] [gbkey=CDS]	lcl|EF999921.1_prot_ABV71605.1_108 [protein=UL83] [protein_id=ABV71605.1] [location=complement(153063..154748)] [gbkey=CDS]		FALSE	EPDVYYTSAFVFPTKDVALR	KSASSATAcmCTSGVMTR	177	438	20	16	15	1	191	438	4	9.685	FALSE	TRUE	FALSE	FALSE	Self	0	0
Scan: 39057 Run: L1_20210907_BB_HCMVVir_XL5mmb4_C5 P1_QEALPGPcmCIASTPKK P2_NGFTVLcmCPKNMIIKPGK 14 9	L1_20210907_BB_HCMVVir_XL5mmb4_C5	39057	lcl|EF999921.1_prot_ABV71605.1_108 [protein=UL83] [protein_id=ABV71605.1] [location=complement(153063..154748)] [gbkey=CDS]			FALSE	lcl|EF999921.1_prot_ABV71605.1_108 [protein=UL83] [protein_id=ABV71605.1] [location=complement(153063..154748)] [gbkey=CDS]	lcl|EF999921.1_prot_ABV71605.1_108 [protein=UL83] [protein_id=ABV71605.1] [location=complement(153063..154748)] [gbkey=CDS]		FALSE	QEALPGPcmCIASTPKK	NGFTVLcmCPKNMIIKPGK	544	270	15	17	14	9	557	278	5	9.684	FALSE	TRUE	FALSE	FALSE	Self	0	0
Scan: 11798 Run: L1_20211028_BB_HCMV_b4_5mM_repl2_B8_20211029190730 P1_STGTAAVGSPVKSTTGoxMK P2_KSASSATAcmCTSGVMTR 12 1	L1_20211028_BB_HCMV_b4_5mM_repl2_B8_20211029190730	11798	lcl|EF999921.1_prot_ABV71562.1_65 [protein=UL32] [protein_id=ABV71562.1] [location=complement(72668..75817)] [gbkey=CDS]			FALSE	lcl|EF999921.1_prot_ABV71605.1_108 [protein=UL83] [protein_id=ABV71605.1] [location=complement(153063..154748)] [gbkey=CDS]	lcl|EF999921.1_prot_ABV71605.1_108 [protein=UL83] [protein_id=ABV71605.1] [location=complement(153063..154748)] [gbkey=CDS]		FALSE	STGTAAVGSPVKSTTGoxMK	KSASSATAcmCTSGVMTR	984	438	18	16	12	1	995	438	4	9.681	FALSE	TRUE	FALSE	FALSE	Between	0	0
Scan: 34189 Run: L1_20210907_BB_HCMVVir_XL5mmb4_C10 P1_STGTAAVGSPVKSTTGMK P2_GSGSVKYQALATASGEEVAALSHHDSLESR 12 6	L1_20210907_BB_HCMVVir_XL5mmb4_C10	34189	lcl|EF999921.1_prot_ABV71622.1_125 [protein=UL100] [protein_id=ABV71622.1] [location=complement(178925..180046)] [gbkey=CDS]			FALSE	lcl|EF999921.1_prot_ABV71562.1_65 [protein=UL32] [protein_id=ABV71562.1] [location=complement(72668..75817)] [gbkey=CDS]	lcl|EF999921.1_prot_ABV71562.1_65 [protein=UL32] [protein_id=ABV71562.1] [location=complement(72668..75817)] [gbkey=CDS]		FALSE	GSGSVKYQALATASGEEVAALSHHDSLESR	STGTAAVGSPVKSTTGMK	327	984	30	18	6	12	332	995	6	9.681	FALSE	TRUE	FALSE	FALSE	Between	0	0
Scan: 22429 Run: L1_20211028_BB_HCMV_b4_5mM_repl2_B8_20211029190730 P1_QEALPGPcmCIASTPKK P2_LSDLGQESAFEKEYSR 14 12	L1_20211028_BB_HCMV_b4_5mM_repl2_B8_20211029190730	22429	lcl|EF999921.1_prot_ABV71605.1_108 [protein=UL83] [protein_id=ABV71605.1] [location=complement(153063..154748)] [gbkey=CDS]			FALSE	lcl|EF999921.1_prot_ABV71575.1_78 [protein=UL44] [protein_id=ABV71575.1] [location=complement(90411..93131)] [gbkey=CDS]	lcl|EF999921.1_prot_ABV71575.1_78 [protein=UL44] [protein_id=ABV71575.1] [location=complement(90411..93131)] [gbkey=CDS]		FALSE	QEALPGPcmCIASTPKK	LSDLGQESAFEKEYSR	544	512	15	16	14	12	557	523	5	9.679	FALSE	TRUE	FALSE	FALSE	Between	0	0
Scan: 43007 Run: L1_20211028_BB_HCMV_b4_5mM_repl2_B7_20211029160627 P1_LPLQDVYKIGGIGTVPVGR P2_LPLQDVYKIGGIGTVPVGR 8 8	L1_20211028_BB_HCMV_b4_5mM_repl2_B7_20211029160627	43007	Q05639;P68104;Q5VTE0	;;	;;	FALSE	Q05639;P68104;Q5VTE0	Q05639;P68104;Q5VTE0	;;	FALSE	LPLQDVYKIGGIGTVPVGR	LPLQDVYKIGGIGTVPVGR	248;248;248	248;248;248	19	19	8	8	255;255;255	255;255;255	4	9.677	FALSE	TRUE	FALSE	FALSE	Self	0	0
Scan: 33505 Run: L1_20210907_BB_HCMVVir_XL5mmb4_B9 P1_STGTAAVGSPVKSTTGMK P2_FNQDLLSALQQLSKK 12 14	L1_20210907_BB_HCMVVir_XL5mmb4_B9	33505	lcl|EF999921.1_prot_ABV71578.1_81 [protein=UL48] [protein_id=ABV71578.1] [location=97096..103818] [gbkey=CDS]			FALSE	lcl|EF999921.1_prot_ABV71562.1_65 [protein=UL32] [protein_id=ABV71562.1] [location=complement(72668..75817)] [gbkey=CDS]	lcl|EF999921.1_prot_ABV71562.1_65 [protein=UL32] [protein_id=ABV71562.1] [location=complement(72668..75817)] [gbkey=CDS]		FALSE	FNQDLLSALQQLSKK	STGTAAVGSPVKSTTGMK	1065	984	15	18	14	12	1078	995	4	9.677	FALSE	TRUE	FALSE	FALSE	Between	0	0
Scan: 41421 Run: L1_20211028_BB_HCMV_b4_5mM_repl2_B7_20211029160627 P1_TIDDLEEKLAQAK P2_LAQAKEENVGLHQTLDQTLNELNcmCI 8 5	L1_20211028_BB_HCMV_b4_5mM_repl2_B7_20211029160627	41421	P67936			FALSE	P67936	P67936		FALSE	LAQAKEENVGLHQTLDQTLNELNcmCI	TIDDLEEKLAQAK	224	216	25	13	5	8	228	223	4	9.676	FALSE	TRUE	FALSE	FALSE	Self	0	0
Scan: 32658 Run: L1_20211028_BB_HCMV_b4_5mM_repl2_C6 P1_IcmCcmCEFGTTSGEPLKDALGR P2_ILVKGHGAoxMDLTcmCQK 14 4	L1_20211028_BB_HCMV_b4_5mM_repl2_C6	32658	lcl|EF999921.1_prot_ABV71621.1_124 [protein=UL99] [protein_id=ABV71621.1] [location=178095..178667] [gbkey=CDS]			FALSE	lcl|EF999921.1_prot_ABV71616.1_119 [protein=UL94] [protein_id=ABV71616.1] [location=170055..171092] [gbkey=CDS]	lcl|EF999921.1_prot_ABV71616.1_119 [protein=UL94] [protein_id=ABV71616.1] [location=170055..171092] [gbkey=CDS]		FALSE	IcmCcmCEFGTTSGEPLKDALGR	ILVKGHGAoxMDLTcmCQK	9	153	19	15	14	4	22	156	5	9.676	FALSE	TRUE	FALSE	FALSE	Between	0	0
Scan: 32133 Run: L1_20210907_BB_HCMVVir_XL5mmb4_B9 P1_ELISNASDALDKIR P2_ADLINNLGTIAKSGTK 12 12	L1_20210907_BB_HCMVVir_XL5mmb4_B9	32133	P14625;P08238	;	;	FALSE	P07900;P08238	P07900;P08238	;	FALSE	ELISNASDALDKIR	ADLINNLGTIAKSGTK	103;42	101;96	14	16	12	12	114;53	112;107	4	9.675	FALSE	TRUE	FALSE	FALSE	Self	0	0
Scan: 26863 Run: L1_20210907_BB_HCMVVir_XL5mmb4_C10 P1_STGTAAVGSPVKSTTGoxMK P2_AHQVVEDGYEFFAKR 12 14	L1_20210907_BB_HCMVVir_XL5mmb4_C10	26863	P62140;P62136	;	;	FALSE	lcl|EF999921.1_prot_ABV71562.1_65 [protein=UL32] [protein_id=ABV71562.1] [location=complement(72668..75817)] [gbkey=CDS]	lcl|EF999921.1_prot_ABV71562.1_65 [protein=UL32] [protein_id=ABV71562.1] [location=complement(72668..75817)] [gbkey=CDS]		FALSE	AHQVVEDGYEFFAKR	STGTAAVGSPVKSTTGoxMK	246;247	984	15	18	14	12	259;260	995	4	9.675	FALSE	TRUE	FALSE	FALSE	Between	0	0
Scan: 21650 Run: L1_20210907_BB_HCMVVir_XL5mmb4_B8 P1_QKDNSPLIEPTGTDDEEDEDDDV P2_ILVKGHGAMDLTcmCQK 2 4	L1_20210907_BB_HCMVVir_XL5mmb4_B8	21650	lcl|EF999921.1_prot_ABV71616.1_119 [protein=UL94] [protein_id=ABV71616.1] [location=170055..171092] [gbkey=CDS]			FALSE	lcl|EF999921.1_prot_ABV71527.1_30 [protein=RL10] [protein_id=ABV71527.1] [location=40963..41475] [gbkey=CDS]	lcl|EF999921.1_prot_ABV71527.1_30 [protein=RL10] [protein_id=ABV71527.1] [location=40963..41475] [gbkey=CDS]		FALSE	ILVKGHGAMDLTcmCQK	QKDNSPLIEPTGTDDEEDEDDDV	153	148	15	23	4	2	156	149	4	9.674	FALSE	TRUE	FALSE	FALSE	Between	0	0
Scan: 17745 Run: L1_20210907_BB_HCMVVir_XL5mmb4_C2 P1_STGTAAVGSPVKSTTGoxMK P2_AQQNGTDSLDGQTGTQDKGQKPNLLDR 12 18	L1_20210907_BB_HCMVVir_XL5mmb4_C2	17745	lcl|EF999921.1_prot_ABV71586.1_89 [protein=UL55] [protein_id=ABV71586.1] [location=complement(114533..117256)] [gbkey=CDS]			FALSE	lcl|EF999921.1_prot_ABV71562.1_65 [protein=UL32] [protein_id=ABV71562.1] [location=complement(72668..75817)] [gbkey=CDS]	lcl|EF999921.1_prot_ABV71562.1_65 [protein=UL32] [protein_id=ABV71562.1] [location=complement(72668..75817)] [gbkey=CDS]		FALSE	AQQNGTDSLDGQTGTQDKGQKPNLLDR	STGTAAVGSPVKSTTGoxMK	861	984	27	18	18	12	878	995	5	9.671	FALSE	TRUE	FALSE	FALSE	Between	0	0
Scan: 23891 Run: L1_20211028_BB_HCMV_b4_5mM_repl2_B7_20211029160627 P1_STGTAAVGSPVKSTTGMK P2_ELTIGSKLQDAEIAR 12 7	L1_20211028_BB_HCMV_b4_5mM_repl2_B7_20211029160627	23891	lcl|EF999921.1_prot_ABV71562.1_65 [protein=UL32] [protein_id=ABV71562.1] [location=complement(72668..75817)] [gbkey=CDS]			FALSE	P06703	P06703		FALSE	STGTAAVGSPVKSTTGMK	ELTIGSKLQDAEIAR	984	41	18	15	12	7	995	47	4	9.668	FALSE	TRUE	FALSE	FALSE	Between	0	0
Scan: 20432 Run: L1_20211028_BB_HCMV_b4_5mM_repl2_B5 P1_STGTAAVGSPVKSTTGMK P2_LSSPMTTTSTSQKPVLGK 12 13	L1_20211028_BB_HCMV_b4_5mM_repl2_B5	20432	lcl|EF999921.1_prot_ABV71562.1_65 [protein=UL32] [protein_id=ABV71562.1] [location=complement(72668..75817)] [gbkey=CDS]			FALSE	lcl|EF999921.1_prot_ABV71562.1_65 [protein=UL32] [protein_id=ABV71562.1] [location=complement(72668..75817)] [gbkey=CDS]	lcl|EF999921.1_prot_ABV71562.1_65 [protein=UL32] [protein_id=ABV71562.1] [location=complement(72668..75817)] [gbkey=CDS]		FALSE	STGTAAVGSPVKSTTGMK	LSSPMTTTSTSQKPVLGK	984	763	18	18	12	13	995	775	4	9.668	FALSE	TRUE	FALSE	FALSE	Self	0	0
Scan: 28722 Run: L1_20210907_BB_HCMVVir_XL5mmb4_C2 P1_TAAQVTLGDGLDYHIGVKDSEGR P2_STGTAAVGSPVKSTTGMK 18 12	L1_20210907_BB_HCMVVir_XL5mmb4_C2	28722	lcl|EF999921.1_prot_ABV71616.1_119 [protein=UL94] [protein_id=ABV71616.1] [location=170055..171092] [gbkey=CDS]			FALSE	lcl|EF999921.1_prot_ABV71562.1_65 [protein=UL32] [protein_id=ABV71562.1] [location=complement(72668..75817)] [gbkey=CDS]	lcl|EF999921.1_prot_ABV71562.1_65 [protein=UL32] [protein_id=ABV71562.1] [location=complement(72668..75817)] [gbkey=CDS]		FALSE	TAAQVTLGDGLDYHIGVKDSEGR	STGTAAVGSPVKSTTGMK	289	984	23	18	18	12	306	995	5	9.668	FALSE	TRUE	FALSE	FALSE	Between	0	0
Scan: 38556 Run: L1_20211028_BB_HCMV_b4_5mM_repl2_D10 P1_HAAFSLVSPQVTKASPGR P2_AHQVVEDGYEFFAKR 13 14	L1_20211028_BB_HCMV_b4_5mM_repl2_D10	38556	P62140;P62136	;	;	FALSE	lcl|EF999921.1_prot_ABV71562.1_65 [protein=UL32] [protein_id=ABV71562.1] [location=complement(72668..75817)] [gbkey=CDS]	lcl|EF999921.1_prot_ABV71562.1_65 [protein=UL32] [protein_id=ABV71562.1] [location=complement(72668..75817)] [gbkey=CDS]		FALSE	AHQVVEDGYEFFAKR	HAAFSLVSPQVTKASPGR	246;247	491	15	18	14	13	259;260	503	6	9.665	FALSE	TRUE	FALSE	FALSE	Between	0	0
Scan: 19621 Run: L1_20211028_BB_HCMV_b4_5mM_repl2_B11 P1_LSDLGQESAFEKEYSR P2_KSASSATAcmCTSGVMTR 12 1	L1_20211028_BB_HCMV_b4_5mM_repl2_B11	19621	lcl|EF999921.1_prot_ABV71575.1_78 [protein=UL44] [protein_id=ABV71575.1] [location=complement(90411..93131)] [gbkey=CDS]			FALSE	lcl|EF999921.1_prot_ABV71605.1_108 [protein=UL83] [protein_id=ABV71605.1] [location=complement(153063..154748)] [gbkey=CDS]	lcl|EF999921.1_prot_ABV71605.1_108 [protein=UL83] [protein_id=ABV71605.1] [location=complement(153063..154748)] [gbkey=CDS]		FALSE	LSDLGQESAFEKEYSR	KSASSATAcmCTSGVMTR	512	438	16	16	12	1	523	438	4	9.664	FALSE	TRUE	FALSE	FALSE	Between	0	0
Scan: 32562 Run: L1_20211028_BB_HCMV_b4_5mM_repl2_C2 P1_SGTGPQPGSAGMGGAKTPSDAVQNILQK P2_ILVKGHGAMDLTcmCQK 16 4	L1_20211028_BB_HCMV_b4_5mM_repl2_C2	32562	lcl|EF999921.1_prot_ABV71562.1_65 [protein=UL32] [protein_id=ABV71562.1] [location=complement(72668..75817)] [gbkey=CDS]			FALSE	lcl|EF999921.1_prot_ABV71616.1_119 [protein=UL94] [protein_id=ABV71616.1] [location=170055..171092] [gbkey=CDS]	lcl|EF999921.1_prot_ABV71616.1_119 [protein=UL94] [protein_id=ABV71616.1] [location=170055..171092] [gbkey=CDS]		FALSE	SGTGPQPGSAGMGGAKTPSDAVQNILQK	ILVKGHGAMDLTcmCQK	1013	153	28	15	16	4	1028	156	5	9.663	FALSE	TRUE	FALSE	FALSE	Between	0	0
Scan: 32694 Run: L1_20211028_BB_HCMV_b4_5mM_repl2_D11 P1_oxMIVcmCScmCPVLKNLVH P2_HRQEALPGPcmCIASTPKK 10 16	L1_20211028_BB_HCMV_b4_5mM_repl2_D11	32694	lcl|EF999921.1_prot_ABV71605.1_108 [protein=UL83] [protein_id=ABV71605.1] [location=complement(153063..154748)] [gbkey=CDS]			FALSE	lcl|EF999921.1_prot_ABV71616.1_119 [protein=UL94] [protein_id=ABV71616.1] [location=170055..171092] [gbkey=CDS]	lcl|EF999921.1_prot_ABV71616.1_119 [protein=UL94] [protein_id=ABV71616.1] [location=170055..171092] [gbkey=CDS]		FALSE	HRQEALPGPcmCIASTPKK	oxMIVcmCScmCPVLKNLVH	542	332	17	14	16	10	557	341	5	9.663	FALSE	TRUE	FALSE	FALSE	Between	0	0
Scan: 34461 Run: L1_20210907_BB_HCMVVir_XL5mmb4_C4 P1_TAAQVTLGDGLDYHIGVKDSEGR P2_LSDLGQESAFEKEYSR 18 12	L1_20210907_BB_HCMVVir_XL5mmb4_C4	34461	lcl|EF999921.1_prot_ABV71616.1_119 [protein=UL94] [protein_id=ABV71616.1] [location=170055..171092] [gbkey=CDS]			FALSE	lcl|EF999921.1_prot_ABV71575.1_78 [protein=UL44] [protein_id=ABV71575.1] [location=complement(90411..93131)] [gbkey=CDS]	lcl|EF999921.1_prot_ABV71575.1_78 [protein=UL44] [protein_id=ABV71575.1] [location=complement(90411..93131)] [gbkey=CDS]		FALSE	TAAQVTLGDGLDYHIGVKDSEGR	LSDLGQESAFEKEYSR	289	512	23	16	18	12	306	523	5	9.66	FALSE	TRUE	FALSE	FALSE	Between	0	0
Scan: 46382 Run: L1_20211028_BB_HCMV_b4_5mM_repl2_B10 P1_TPSDAVQNILQKIEK P2_TPSDAVQNILQKIEK 12 12	L1_20211028_BB_HCMV_b4_5mM_repl2_B10	46382	lcl|EF999921.1_prot_ABV71562.1_65 [protein=UL32] [protein_id=ABV71562.1] [location=complement(72668..75817)] [gbkey=CDS]			FALSE	lcl|EF999921.1_prot_ABV71562.1_65 [protein=UL32] [protein_id=ABV71562.1] [location=complement(72668..75817)] [gbkey=CDS]	lcl|EF999921.1_prot_ABV71562.1_65 [protein=UL32] [protein_id=ABV71562.1] [location=complement(72668..75817)] [gbkey=CDS]		FALSE	TPSDAVQNILQKIEK	TPSDAVQNILQKIEK	1029	1029	15	15	12	12	1040	1040	4	9.658	FALSE	TRUE	FALSE	FALSE	Self	0	0
Scan: 34212 Run: L1_20210907_BB_HCMVVir_XL5mmb4_B6 P1_KQGGLGPMNIPLVSDPK P2_KQGGLGPMNIPLVSDPK 1 1	L1_20210907_BB_HCMVVir_XL5mmb4_B6	34212	Q06830			FALSE	Q06830	Q06830		FALSE	KQGGLGPMNIPLVSDPK	KQGGLGPMNIPLVSDPK	93	93	17	17	1	1	93	93	4	9.657	FALSE	TRUE	FALSE	FALSE	Self	0	0
Scan: 15468 Run: L1_20210907_BB_HCMVVir_XL5mmb4_B6 P1_STGTAAVGSPVKSTTGMK P2_STGTAAVGSPVKSTTGMK 12 12	L1_20210907_BB_HCMVVir_XL5mmb4_B6	15468	lcl|EF999921.1_prot_ABV71562.1_65 [protein=UL32] [protein_id=ABV71562.1] [location=complement(72668..75817)] [gbkey=CDS]			FALSE	lcl|EF999921.1_prot_ABV71562.1_65 [protein=UL32] [protein_id=ABV71562.1] [location=complement(72668..75817)] [gbkey=CDS]	lcl|EF999921.1_prot_ABV71562.1_65 [protein=UL32] [protein_id=ABV71562.1] [location=complement(72668..75817)] [gbkey=CDS]		FALSE	STGTAAVGSPVKSTTGMK	STGTAAVGSPVKSTTGMK	984	984	18	18	12	12	995	995	5	9.653	FALSE	TRUE	FALSE	FALSE	Self	0	0
Scan: 41036 Run: L1_20210907_BB_HCMVVir_XL5mmb4_C3 P1_oxMIVcmCScmCPVLKNLVH P2_TAAQVTLGDGLDYHIGVKDSEGR 10 18	L1_20210907_BB_HCMVVir_XL5mmb4_C3	41036	lcl|EF999921.1_prot_ABV71616.1_119 [protein=UL94] [protein_id=ABV71616.1] [location=170055..171092] [gbkey=CDS]			FALSE	lcl|EF999921.1_prot_ABV71616.1_119 [protein=UL94] [protein_id=ABV71616.1] [location=170055..171092] [gbkey=CDS]	lcl|EF999921.1_prot_ABV71616.1_119 [protein=UL94] [protein_id=ABV71616.1] [location=170055..171092] [gbkey=CDS]		FALSE	TAAQVTLGDGLDYHIGVKDSEGR	oxMIVcmCScmCPVLKNLVH	289	332	23	14	18	10	306	341	5	9.651	FALSE	TRUE	FALSE	FALSE	Self	0	0
Scan: 40993 Run: L1_20211028_BB_HCMV_b4_5mM_repl2_B7_20211029160627 P1_MIVcmCScmCPVLKNLVH P2_MIVcmCScmCPVLKNLVH 10 10	L1_20211028_BB_HCMV_b4_5mM_repl2_B7_20211029160627	40993	lcl|EF999921.1_prot_ABV71616.1_119 [protein=UL94] [protein_id=ABV71616.1] [location=170055..171092] [gbkey=CDS]			FALSE	lcl|EF999921.1_prot_ABV71616.1_119 [protein=UL94] [protein_id=ABV71616.1] [location=170055..171092] [gbkey=CDS]	lcl|EF999921.1_prot_ABV71616.1_119 [protein=UL94] [protein_id=ABV71616.1] [location=170055..171092] [gbkey=CDS]		FALSE	MIVcmCScmCPVLKNLVH	MIVcmCScmCPVLKNLVH	332	332	14	14	10	10	341	341	5	9.651	FALSE	TRUE	FALSE	FALSE	Self	0	0
Scan: 21951 Run: L1_20210907_BB_HCMVVir_XL5mmb4_B4 P1_STGTAAVGSPVKSTTGoxMK P2_SGTGPQPGSAGoxMGGAKTPSDAVQNILQK 12 16	L1_20210907_BB_HCMVVir_XL5mmb4_B4	21951	lcl|EF999921.1_prot_ABV71562.1_65 [protein=UL32] [protein_id=ABV71562.1] [location=complement(72668..75817)] [gbkey=CDS]			FALSE	lcl|EF999921.1_prot_ABV71562.1_65 [protein=UL32] [protein_id=ABV71562.1] [location=complement(72668..75817)] [gbkey=CDS]	lcl|EF999921.1_prot_ABV71562.1_65 [protein=UL32] [protein_id=ABV71562.1] [location=complement(72668..75817)] [gbkey=CDS]		FALSE	SGTGPQPGSAGoxMGGAKTPSDAVQNILQK	STGTAAVGSPVKSTTGoxMK	1013	984	28	18	16	12	1028	995	5	9.65	FALSE	TRUE	FALSE	FALSE	Self	0	0
Scan: 39762 Run: L1_20211028_BB_HCMV_b4_5mM_repl2_D10 P1_TEWLDGKHVVFGK P2_HAAFSLVSPQVTKASPGR 7 13	L1_20211028_BB_HCMV_b4_5mM_repl2_D10	39762	lcl|EF999921.1_prot_ABV71562.1_65 [protein=UL32] [protein_id=ABV71562.1] [location=complement(72668..75817)] [gbkey=CDS]			FALSE	P62937	P62937		FALSE	HAAFSLVSPQVTKASPGR	TEWLDGKHVVFGK	491	119	18	13	13	7	503	125	5	9.647	FALSE	TRUE	FALSE	FALSE	Between	0	0
Scan: 43203 Run: L1_20211028_BB_HCMV_b4_5mM_repl2_C8 P1_MIVcmCScmCPVLKNLVH P2_MGTEALLFKHAGAAcmCR 10 9	L1_20211028_BB_HCMV_b4_5mM_repl2_C8	43203	lcl|EF999921.1_prot_ABV71619.1_122 [protein=UL97] [protein_id=ABV71619.1] [location=174187..176310] [gbkey=CDS]			FALSE	lcl|EF999921.1_prot_ABV71616.1_119 [protein=UL94] [protein_id=ABV71616.1] [location=170055..171092] [gbkey=CDS]	lcl|EF999921.1_prot_ABV71616.1_119 [protein=UL94] [protein_id=ABV71616.1] [location=170055..171092] [gbkey=CDS]		FALSE	MGTEALLFKHAGAAcmCR	MIVcmCScmCPVLKNLVH	578	332	16	14	9	10	586	341	5	9.642	FALSE	TRUE	FALSE	FALSE	Between	0	0
Scan: 23143 Run: L1_20210907_BB_HCMVVir_XL5mmb4_B6 P1_DPEEIEKEEQAAAEK P2_AVLKFAAATGATPIAGR 7 4	L1_20210907_BB_HCMVVir_XL5mmb4_B6	23143	P08865			FALSE	P08865	P08865		FALSE	DPEEIEKEEQAAAEK	AVLKFAAATGATPIAGR	206	86	15	17	7	4	212	89	4	9.642	FALSE	TRUE	FALSE	FALSE	Self	0	0
Scan: 32104 Run: L1_20210907_BB_HCMVVir_XL5mmb4_B7 P1_MQKEITALAPSToxMK P2_LPLQDVYKIGGIGTVPVGR 3 8	L1_20210907_BB_HCMVVir_XL5mmb4_B7	32104	Q05639;P68104;Q5VTE0	;;	;;	FALSE	P63267;P63261;P68133;P62736;P68032	P63267;P63261;P68133;P62736;P68032	;;;;	FALSE	LPLQDVYKIGGIGTVPVGR	MQKEITALAPSToxMK	248;248;248	314;313;315;315;315	19	14	8	3	255;255;255	316;315;317;317;317	4	9.637	FALSE	TRUE	FALSE	FALSE	Between	0	0
Scan: 21868 Run: L1_20210907_BB_HCMVVir_XL5mmb4_C10 P1_MGTEALLFKHAGAAcmCR P2_KSASSATAcmCTSGVoxMTR 9 1	L1_20210907_BB_HCMVVir_XL5mmb4_C10	21868	lcl|EF999921.1_prot_ABV71619.1_122 [protein=UL97] [protein_id=ABV71619.1] [location=174187..176310] [gbkey=CDS]			FALSE	lcl|EF999921.1_prot_ABV71605.1_108 [protein=UL83] [protein_id=ABV71605.1] [location=complement(153063..154748)] [gbkey=CDS]	lcl|EF999921.1_prot_ABV71605.1_108 [protein=UL83] [protein_id=ABV71605.1] [location=complement(153063..154748)] [gbkey=CDS]		FALSE	MGTEALLFKHAGAAcmCR	KSASSATAcmCTSGVoxMTR	578	438	16	16	9	1	586	438	4	9.635	FALSE	TRUE	FALSE	FALSE	Between	0	0
Scan: 33232 Run: L1_20210907_BB_HCMVVir_XL5mmb4_C6 P1_oxMIVcmCScmCPVLKNLVH P2_ILVKGHGAoxMDLTcmCQK 10 4	L1_20210907_BB_HCMVVir_XL5mmb4_C6	33232	lcl|EF999921.1_prot_ABV71616.1_119 [protein=UL94] [protein_id=ABV71616.1] [location=170055..171092] [gbkey=CDS]			FALSE	lcl|EF999921.1_prot_ABV71616.1_119 [protein=UL94] [protein_id=ABV71616.1] [location=170055..171092] [gbkey=CDS]	lcl|EF999921.1_prot_ABV71616.1_119 [protein=UL94] [protein_id=ABV71616.1] [location=170055..171092] [gbkey=CDS]		FALSE	ILVKGHGAoxMDLTcmCQK	oxMIVcmCScmCPVLKNLVH	153	332	15	14	4	10	156	341	4	9.634	FALSE	TRUE	FALSE	FALSE	Self	0	0
Scan: 35633 Run: L1_20211028_BB_HCMV_b4_5mM_repl2_C1 P1_ILVKGHGAMDLTcmCQK P2_FTDTLVDITDTETSAKPPVTTAYK 4 16	L1_20211028_BB_HCMV_b4_5mM_repl2_C1	35633	lcl|EF999921.1_prot_ABV71616.1_119 [protein=UL94] [protein_id=ABV71616.1] [location=170055..171092] [gbkey=CDS]			FALSE	lcl|EF999921.1_prot_ABV71562.1_65 [protein=UL32] [protein_id=ABV71562.1] [location=complement(72668..75817)] [gbkey=CDS]	lcl|EF999921.1_prot_ABV71562.1_65 [protein=UL32] [protein_id=ABV71562.1] [location=complement(72668..75817)] [gbkey=CDS]		FALSE	ILVKGHGAMDLTcmCQK	FTDTLVDITDTETSAKPPVTTAYK	153	549	15	24	4	16	156	564	5	9.634	FALSE	TRUE	FALSE	FALSE	Between	0	0
Scan: 29446 Run: L1_20211028_BB_HCMV_b4_5mM_repl2_B11 P1_IEGEGSVLQAKLK P2_IEGEGSVLQAKLK 11 11	L1_20211028_BB_HCMV_b4_5mM_repl2_B11	29446	Q14764			FALSE	Q14764	Q14764		FALSE	IEGEGSVLQAKLK	IEGEGSVLQAKLK	735	735	13	13	11	11	745	745	4	9.633	FALSE	TRUE	FALSE	FALSE	Self	0	0
Scan: 47752 Run: L1_20211028_BB_HCMV_b4_5mM_repl2_C5 P1_cmCPEoxMISVLGPISGHVLKAVFSR P2_KSASSATAcmCTSGVoxMTR 17 1	L1_20211028_BB_HCMV_b4_5mM_repl2_C5	47752	lcl|EF999921.1_prot_ABV71605.1_108 [protein=UL83] [protein_id=ABV71605.1] [location=complement(153063..154748)] [gbkey=CDS]			FALSE	lcl|EF999921.1_prot_ABV71605.1_108 [protein=UL83] [protein_id=ABV71605.1] [location=complement(153063..154748)] [gbkey=CDS]	lcl|EF999921.1_prot_ABV71605.1_108 [protein=UL83] [protein_id=ABV71605.1] [location=complement(153063..154748)] [gbkey=CDS]		FALSE	cmCPEoxMISVLGPISGHVLKAVFSR	KSASSATAcmCTSGVoxMTR	8	438	22	16	17	1	24	438	5	9.631	FALSE	TRUE	FALSE	FALSE	Self	0	0
Scan: 33884 Run: L1_20210907_BB_HCMVVir_XL5mmb4_C5 P1_QEALPGPcmCIASTPKK P2_NGFTVLcmCPKNoxMIIKPGK 14 9	L1_20210907_BB_HCMVVir_XL5mmb4_C5	33884	lcl|EF999921.1_prot_ABV71605.1_108 [protein=UL83] [protein_id=ABV71605.1] [location=complement(153063..154748)] [gbkey=CDS]			FALSE	lcl|EF999921.1_prot_ABV71605.1_108 [protein=UL83] [protein_id=ABV71605.1] [location=complement(153063..154748)] [gbkey=CDS]	lcl|EF999921.1_prot_ABV71605.1_108 [protein=UL83] [protein_id=ABV71605.1] [location=complement(153063..154748)] [gbkey=CDS]		FALSE	QEALPGPcmCIASTPKK	NGFTVLcmCPKNoxMIIKPGK	544	270	15	17	14	9	557	278	5	9.63	FALSE	TRUE	FALSE	FALSE	Self	0	0
Scan: 22542 Run: L1_20211028_BB_HCMV_b4_5mM_repl2_D9 P1_ENQSLQIKHTQALNR P2_ENQSLQIKHTQALNR 8 8	L1_20211028_BB_HCMV_b4_5mM_repl2_D9	22542	Q15075			FALSE	Q15075	Q15075		FALSE	ENQSLQIKHTQALNR	ENQSLQIKHTQALNR	1333	1333	15	15	8	8	1340	1340	5	9.628	FALSE	TRUE	FALSE	FALSE	Self	0	0
Scan: 24492 Run: L1_20210907_BB_HCMVVir_XL5mmb4_B4 P1_STGTAAVGSPVKSTTGMK P2_SGTGPQPGSAGMGGAKTPSDAVQNILQK 12 16	L1_20210907_BB_HCMVVir_XL5mmb4_B4	24492	lcl|EF999921.1_prot_ABV71562.1_65 [protein=UL32] [protein_id=ABV71562.1] [location=complement(72668..75817)] [gbkey=CDS]			FALSE	lcl|EF999921.1_prot_ABV71562.1_65 [protein=UL32] [protein_id=ABV71562.1] [location=complement(72668..75817)] [gbkey=CDS]	lcl|EF999921.1_prot_ABV71562.1_65 [protein=UL32] [protein_id=ABV71562.1] [location=complement(72668..75817)] [gbkey=CDS]		FALSE	SGTGPQPGSAGMGGAKTPSDAVQNILQK	STGTAAVGSPVKSTTGMK	1013	984	28	18	16	12	1028	995	5	9.626	FALSE	TRUE	FALSE	FALSE	Self	0	0
Scan: 33761 Run: L1_20211028_BB_HCMV_b4_5mM_repl2_B8_20211029190730 P1_STTGMKTVAFDLSSPQK P2_ELTIGSKLQDAEIAR 6 7	L1_20211028_BB_HCMV_b4_5mM_repl2_B8_20211029190730	33761	P06703			FALSE	lcl|EF999921.1_prot_ABV71562.1_65 [protein=UL32] [protein_id=ABV71562.1] [location=complement(72668..75817)] [gbkey=CDS]	lcl|EF999921.1_prot_ABV71562.1_65 [protein=UL32] [protein_id=ABV71562.1] [location=complement(72668..75817)] [gbkey=CDS]		FALSE	ELTIGSKLQDAEIAR	STTGMKTVAFDLSSPQK	41	996	15	17	7	6	47	1001	4	9.624	FALSE	TRUE	FALSE	FALSE	Between	0	0
Scan: 33419 Run: L1_20210907_BB_HCMVVir_XL5mmb4_B6 P1_TVAFDLSSPQKSGTGPQPGSAGoxMGGAK P2_TPSDAVQNILQKIEK 11 12	L1_20210907_BB_HCMVVir_XL5mmb4_B6	33419	lcl|EF999921.1_prot_ABV71562.1_65 [protein=UL32] [protein_id=ABV71562.1] [location=complement(72668..75817)] [gbkey=CDS]			FALSE	lcl|EF999921.1_prot_ABV71562.1_65 [protein=UL32] [protein_id=ABV71562.1] [location=complement(72668..75817)] [gbkey=CDS]	lcl|EF999921.1_prot_ABV71562.1_65 [protein=UL32] [protein_id=ABV71562.1] [location=complement(72668..75817)] [gbkey=CDS]		FALSE	TVAFDLSSPQKSGTGPQPGSAGoxMGGAK	TPSDAVQNILQKIEK	1002	1029	27	15	11	12	1012	1040	4	9.622	FALSE	TRUE	FALSE	FALSE	Self	0	0
Scan: 28695 Run: L1_20210907_BB_HCMVVir_XL5mmb4_C10 P1_STGTAAVGSPVKSTTGMK P2_AHQVVEDGYEFFAKR 12 14	L1_20210907_BB_HCMVVir_XL5mmb4_C10	28695	P62140;P62136	;	;	FALSE	lcl|EF999921.1_prot_ABV71562.1_65 [protein=UL32] [protein_id=ABV71562.1] [location=complement(72668..75817)] [gbkey=CDS]	lcl|EF999921.1_prot_ABV71562.1_65 [protein=UL32] [protein_id=ABV71562.1] [location=complement(72668..75817)] [gbkey=CDS]		FALSE	AHQVVEDGYEFFAKR	STGTAAVGSPVKSTTGMK	246;247	984	15	18	14	12	259;260	995	5	9.62	FALSE	TRUE	FALSE	FALSE	Between	0	0
Scan: 39931 Run: L1_20211028_BB_HCMV_b4_5mM_repl2_B8_20211029190730 P1_LSSPMTTTSTSQKPVLGK P2_FNQDLLSALQQLSKK 13 14	L1_20211028_BB_HCMV_b4_5mM_repl2_B8_20211029190730	39931	lcl|EF999921.1_prot_ABV71562.1_65 [protein=UL32] [protein_id=ABV71562.1] [location=complement(72668..75817)] [gbkey=CDS]			FALSE	lcl|EF999921.1_prot_ABV71578.1_81 [protein=UL48] [protein_id=ABV71578.1] [location=97096..103818] [gbkey=CDS]	lcl|EF999921.1_prot_ABV71578.1_81 [protein=UL48] [protein_id=ABV71578.1] [location=97096..103818] [gbkey=CDS]		FALSE	LSSPMTTTSTSQKPVLGK	FNQDLLSALQQLSKK	763	1065	18	15	13	14	775	1078	4	9.619	FALSE	TRUE	FALSE	FALSE	Between	0	0
Scan: 31799 Run: L1_20210907_BB_HCMVVir_XL5mmb4_B8 P1_ELISNASDALDKIR P2_ADLINNLGTIAKSGTK 12 12	L1_20210907_BB_HCMVVir_XL5mmb4_B8	31799	P14625;P08238	;	;	FALSE	P07900;P08238	P07900;P08238	;	FALSE	ELISNASDALDKIR	ADLINNLGTIAKSGTK	103;42	101;96	14	16	12	12	114;53	112;107	5	9.617	FALSE	TRUE	FALSE	FALSE	Self	0	0
Scan: 32440 Run: L1_20210907_BB_HCMVVir_XL5mmb4_C2 P1_VAPEEHPVLLTEAPLNPKANR P2_MQKEITALAPSToxMK 18 3	L1_20210907_BB_HCMVVir_XL5mmb4_C2	32440	P63261			FALSE	P63267;P63261;P68133;P62736;P68032	P63267;P63261;P68133;P62736;P68032	;;;;	FALSE	VAPEEHPVLLTEAPLNPKANR	MQKEITALAPSToxMK	96	314;313;315;315;315	21	14	18	3	113	316;315;317;317;317	4	9.615	FALSE	TRUE	FALSE	FALSE	Self	0	0
Scan: 39294 Run: L1_20211028_BB_HCMV_b4_5mM_repl2_B8_20211029190730 P1_SGKSPILVATAVAAR P2_MIVcmCScmCPVLKNLVH 3 10	L1_20211028_BB_HCMV_b4_5mM_repl2_B8_20211029190730	39294	lcl|EF999921.1_prot_ABV71616.1_119 [protein=UL94] [protein_id=ABV71616.1] [location=170055..171092] [gbkey=CDS]			FALSE	O00571;O15523	O00571;O15523	;	FALSE	MIVcmCScmCPVLKNLVH	SGKSPILVATAVAAR	332	489;487	14	15	10	3	341	491;489	4	9.615	FALSE	TRUE	FALSE	FALSE	Between	0	0
Scan: 23488 Run: L1_20210907_BB_HCMVVir_XL5mmb4_B10 P1_VISSIEQKTMADGNEK P2_EDLVYQAKLAEQAER 8 8	L1_20210907_BB_HCMVVir_XL5mmb4_B10	23488	P62258			FALSE	Q04917	Q04917		FALSE	EDLVYQAKLAEQAER	VISSIEQKTMADGNEK	5	62	15	16	8	8	12	69	4	9.614	FALSE	TRUE	FALSE	FALSE	Between	0	0
Scan: 42868 Run: L1_20211028_BB_HCMV_b4_5mM_repl2_C3 P1_TPSDAVQNILQKIEK P2_LSSPMTTTSTSQKPVLGKR 12 18	L1_20211028_BB_HCMV_b4_5mM_repl2_C3	42868	lcl|EF999921.1_prot_ABV71562.1_65 [protein=UL32] [protein_id=ABV71562.1] [location=complement(72668..75817)] [gbkey=CDS]			FALSE	lcl|EF999921.1_prot_ABV71562.1_65 [protein=UL32] [protein_id=ABV71562.1] [location=complement(72668..75817)] [gbkey=CDS]	lcl|EF999921.1_prot_ABV71562.1_65 [protein=UL32] [protein_id=ABV71562.1] [location=complement(72668..75817)] [gbkey=CDS]		FALSE	LSSPMTTTSTSQKPVLGKR	TPSDAVQNILQKIEK	763	1029	19	15	18	12	780	1040	5	9.613	FALSE	TRUE	FALSE	FALSE	Self	0	0
Scan: 17345 Run: L1_20211028_BB_HCMV_b4_5mM_repl2_B11 P1_LSDLGQESAFEKEYSR P2_KSASSATAcmCTSGVoxMTR 12 1	L1_20211028_BB_HCMV_b4_5mM_repl2_B11	17345	lcl|EF999921.1_prot_ABV71575.1_78 [protein=UL44] [protein_id=ABV71575.1] [location=complement(90411..93131)] [gbkey=CDS]			FALSE	lcl|EF999921.1_prot_ABV71605.1_108 [protein=UL83] [protein_id=ABV71605.1] [location=complement(153063..154748)] [gbkey=CDS]	lcl|EF999921.1_prot_ABV71605.1_108 [protein=UL83] [protein_id=ABV71605.1] [location=complement(153063..154748)] [gbkey=CDS]		FALSE	LSDLGQESAFEKEYSR	KSASSATAcmCTSGVoxMTR	512	438	16	16	12	1	523	438	4	9.613	FALSE	TRUE	FALSE	FALSE	Between	0	0
Scan: 29515 Run: L1_20210907_BB_HCMVVir_XL5mmb4_B9 P1_NFGPKGFGFGQGAGALVHSE P2_GLESTTLADKDGEIYcmCK 5 10	L1_20210907_BB_HCMVVir_XL5mmb4_B9	29515	P21291			FALSE	P21291	P21291		FALSE	GLESTTLADKDGEIYcmCK	NFGPKGFGFGQGAGALVHSE	152	174	17	20	10	5	161	178	4	9.609	FALSE	TRUE	FALSE	FALSE	Self	0	0
Scan: 50736 Run: L1_20211028_BB_HCMV_b4_5mM_repl2_C5 P1_cmCPEMISVLGPISGHVLKAVFSR P2_KSASSATAcmCTSGVoxMTR 17 1	L1_20211028_BB_HCMV_b4_5mM_repl2_C5	50736	lcl|EF999921.1_prot_ABV71605.1_108 [protein=UL83] [protein_id=ABV71605.1] [location=complement(153063..154748)] [gbkey=CDS]			FALSE	lcl|EF999921.1_prot_ABV71605.1_108 [protein=UL83] [protein_id=ABV71605.1] [location=complement(153063..154748)] [gbkey=CDS]	lcl|EF999921.1_prot_ABV71605.1_108 [protein=UL83] [protein_id=ABV71605.1] [location=complement(153063..154748)] [gbkey=CDS]		FALSE	cmCPEMISVLGPISGHVLKAVFSR	KSASSATAcmCTSGVoxMTR	8	438	22	16	17	1	24	438	5	9.609	FALSE	TRUE	FALSE	FALSE	Self	0	0
Scan: 29884 Run: L1_20210907_BB_HCMVVir_XL5mmb4_B9 P1_TPSDAVQNILQKIEK P2_KSASSATAcmCTSGVMTR 12 1	L1_20210907_BB_HCMVVir_XL5mmb4_B9	29884	lcl|EF999921.1_prot_ABV71562.1_65 [protein=UL32] [protein_id=ABV71562.1] [location=complement(72668..75817)] [gbkey=CDS]			FALSE	lcl|EF999921.1_prot_ABV71605.1_108 [protein=UL83] [protein_id=ABV71605.1] [location=complement(153063..154748)] [gbkey=CDS]	lcl|EF999921.1_prot_ABV71605.1_108 [protein=UL83] [protein_id=ABV71605.1] [location=complement(153063..154748)] [gbkey=CDS]		FALSE	TPSDAVQNILQKIEK	KSASSATAcmCTSGVMTR	1029	438	15	16	12	1	1040	438	4	9.607	FALSE	TRUE	FALSE	FALSE	Between	0	0
Scan: 44486 Run: L1_20211028_BB_HCMV_b4_5mM_repl2_D9 P1_HRQEALPGPcmCIASTPKK P2_EPDVYYTSAFVFPTKDVALR 16 15	L1_20211028_BB_HCMV_b4_5mM_repl2_D9	44486	lcl|EF999921.1_prot_ABV71605.1_108 [protein=UL83] [protein_id=ABV71605.1] [location=complement(153063..154748)] [gbkey=CDS]			FALSE	lcl|EF999921.1_prot_ABV71605.1_108 [protein=UL83] [protein_id=ABV71605.1] [location=complement(153063..154748)] [gbkey=CDS]	lcl|EF999921.1_prot_ABV71605.1_108 [protein=UL83] [protein_id=ABV71605.1] [location=complement(153063..154748)] [gbkey=CDS]		FALSE	EPDVYYTSAFVFPTKDVALR	HRQEALPGPcmCIASTPKK	177	542	20	17	15	16	191	557	6	9.606	FALSE	TRUE	FALSE	FALSE	Self	0	0
Scan: 38559 Run: L1_20211028_BB_HCMV_b4_5mM_repl2_D10 P1_HAAFSLVSPQVTKASPGR P2_AHQVVEDGYEFFAKR 13 14	L1_20211028_BB_HCMV_b4_5mM_repl2_D10	38559	lcl|EF999921.1_prot_ABV71562.1_65 [protein=UL32] [protein_id=ABV71562.1] [location=complement(72668..75817)] [gbkey=CDS]			FALSE	P62140;P62136	P62140;P62136	;	FALSE	HAAFSLVSPQVTKASPGR	AHQVVEDGYEFFAKR	491	246;247	18	15	13	14	503	259;260	5	9.606	FALSE	TRUE	FALSE	FALSE	Between	0	0
Scan: 27335 Run: L1_20211028_BB_HCMV_b4_5mM_repl2_C1 P1_TAAQVTLGDGLDYHIGVKDSEGR P2_STGTAAVGSPVKSTTGoxMK 18 12	L1_20211028_BB_HCMV_b4_5mM_repl2_C1	27335	lcl|EF999921.1_prot_ABV71616.1_119 [protein=UL94] [protein_id=ABV71616.1] [location=170055..171092] [gbkey=CDS]			FALSE	lcl|EF999921.1_prot_ABV71562.1_65 [protein=UL32] [protein_id=ABV71562.1] [location=complement(72668..75817)] [gbkey=CDS]	lcl|EF999921.1_prot_ABV71562.1_65 [protein=UL32] [protein_id=ABV71562.1] [location=complement(72668..75817)] [gbkey=CDS]		FALSE	TAAQVTLGDGLDYHIGVKDSEGR	STGTAAVGSPVKSTTGoxMK	289	984	23	18	18	12	306	995	5	9.604	FALSE	TRUE	FALSE	FALSE	Between	0	0
Scan: 21021 Run: L1_20210907_BB_HCMVVir_XL5mmb4_B8 P1_VMLGETNPADSKPGTIR P2_VMLGETNPADSKPGTIR 12 12	L1_20210907_BB_HCMVVir_XL5mmb4_B8	21021	P15531;P22392;O60361	;;	;;	FALSE	P15531;P22392;O60361	P15531;P22392;O60361	;;	FALSE	VMLGETNPADSKPGTIR	VMLGETNPADSKPGTIR	89;89;74	89;89;74	17	17	12	12	100;100;85	100;100;85	5	9.602	FALSE	TRUE	FALSE	FALSE	Self	0	0
Scan: 27885 Run: L1_20211028_BB_HCMV_b4_5mM_repl2_B7_20211029160627 P1_TVIFVATGEGKAAVLK P2_TVIFVATGEGKAAVLK 11 11	L1_20211028_BB_HCMV_b4_5mM_repl2_B7_20211029160627	27885	O95336			FALSE	O95336	O95336		FALSE	TVIFVATGEGKAAVLK	TVIFVATGEGKAAVLK	198	198	16	16	11	11	208	208	6	9.601	FALSE	TRUE	FALSE	FALSE	Self	0	0
Scan: 27055 Run: L1_20211028_BB_HCMV_b4_5mM_repl2_D9 P1_KLEQIEKAGTGASEK P2_HAAFSLVSPQVTKASPGR 7 13	L1_20211028_BB_HCMV_b4_5mM_repl2_D9	27055	lcl|EF999921.1_prot_ABV71562.1_65 [protein=UL32] [protein_id=ABV71562.1] [location=complement(72668..75817)] [gbkey=CDS]			FALSE	lcl|EF999921.1_prot_ABV71578.1_81 [protein=UL48] [protein_id=ABV71578.1] [location=97096..103818] [gbkey=CDS]	lcl|EF999921.1_prot_ABV71578.1_81 [protein=UL48] [protein_id=ABV71578.1] [location=97096..103818] [gbkey=CDS]		FALSE	HAAFSLVSPQVTKASPGR	KLEQIEKAGTGASEK	491	886	18	15	13	7	503	892	4	9.6	FALSE	TRUE	FALSE	FALSE	Between	0	0
Scan: 15387 Run: L1_20210907_BB_HCMVVir_XL5mmb4_C2 P1_STGTAAVGSPVKSTTGoxMK P2_LSSPoxMTTTSTSQKPVLGKR 12 18	L1_20210907_BB_HCMVVir_XL5mmb4_C2	15387	lcl|EF999921.1_prot_ABV71562.1_65 [protein=UL32] [protein_id=ABV71562.1] [location=complement(72668..75817)] [gbkey=CDS]			FALSE	lcl|EF999921.1_prot_ABV71562.1_65 [protein=UL32] [protein_id=ABV71562.1] [location=complement(72668..75817)] [gbkey=CDS]	lcl|EF999921.1_prot_ABV71562.1_65 [protein=UL32] [protein_id=ABV71562.1] [location=complement(72668..75817)] [gbkey=CDS]		FALSE	LSSPoxMTTTSTSQKPVLGKR	STGTAAVGSPVKSTTGoxMK	763	984	19	18	18	12	780	995	5	9.599	FALSE	TRUE	FALSE	FALSE	Self	0	0
Scan: 29516 Run: L1_20210907_BB_HCMVVir_XL5mmb4_B8 P1_ELISNSSDALDKIR P2_ADLINNLGTIAKSGTK 12 12	L1_20210907_BB_HCMVVir_XL5mmb4_B8	29516	P07900			FALSE	P07900;P08238	P07900;P08238	;	FALSE	ELISNSSDALDKIR	ADLINNLGTIAKSGTK	47	101;96	14	16	12	12	58	112;107	5	9.599	FALSE	TRUE	FALSE	FALSE	Self	0	0
Scan: 36583 Run: L1_20210907_BB_HCMVVir_XL5mmb4_C6 P1_oxMIVcmCScmCPVLKNLVH P2_ILVKGHGAMDLTcmCQK 10 4	L1_20210907_BB_HCMVVir_XL5mmb4_C6	36583	lcl|EF999921.1_prot_ABV71616.1_119 [protein=UL94] [protein_id=ABV71616.1] [location=170055..171092] [gbkey=CDS]			FALSE	lcl|EF999921.1_prot_ABV71616.1_119 [protein=UL94] [protein_id=ABV71616.1] [location=170055..171092] [gbkey=CDS]	lcl|EF999921.1_prot_ABV71616.1_119 [protein=UL94] [protein_id=ABV71616.1] [location=170055..171092] [gbkey=CDS]		FALSE	oxMIVcmCScmCPVLKNLVH	ILVKGHGAMDLTcmCQK	332	153	14	15	10	4	341	156	5	9.597	FALSE	TRUE	FALSE	FALSE	Self	0	0
Scan: 42528 Run: L1_20211028_BB_HCMV_b4_5mM_repl2_C7 P1_TDVWDLVKVEEPVSR P2_ILVKGHGAMDLTcmCQK 8 4	L1_20211028_BB_HCMV_b4_5mM_repl2_C7	42528	lcl|EF999921.1_prot_ABV71616.1_119 [protein=UL94] [protein_id=ABV71616.1] [location=170055..171092] [gbkey=CDS]			FALSE	lcl|EF999921.1_prot_ABV71616.1_119 [protein=UL94] [protein_id=ABV71616.1] [location=170055..171092] [gbkey=CDS]	lcl|EF999921.1_prot_ABV71616.1_119 [protein=UL94] [protein_id=ABV71616.1] [location=170055..171092] [gbkey=CDS]		FALSE	TDVWDLVKVEEPVSR	ILVKGHGAMDLTcmCQK	317	153	15	15	8	4	324	156	4	9.596	FALSE	TRUE	FALSE	FALSE	Self	0	0
Scan: 30052 Run: L1_20210907_BB_HCMVVir_XL5mmb4_B7 P1_KSASSATAcmCTSGVMTR P2_EPDVYYTSAFVFPTKDVALR 1 15	L1_20210907_BB_HCMVVir_XL5mmb4_B7	30052	lcl|EF999921.1_prot_ABV71605.1_108 [protein=UL83] [protein_id=ABV71605.1] [location=complement(153063..154748)] [gbkey=CDS]			FALSE	lcl|EF999921.1_prot_ABV71605.1_108 [protein=UL83] [protein_id=ABV71605.1] [location=complement(153063..154748)] [gbkey=CDS]	lcl|EF999921.1_prot_ABV71605.1_108 [protein=UL83] [protein_id=ABV71605.1] [location=complement(153063..154748)] [gbkey=CDS]		FALSE	EPDVYYTSAFVFPTKDVALR	KSASSATAcmCTSGVMTR	177	438	20	16	15	1	191	438	5	9.594	FALSE	TRUE	FALSE	FALSE	Self	0	0
Scan: 22356 Run: L1_20210907_BB_HCMVVir_XL5mmb4_B9 P1_SPFEVYVDKSQGDASK P2_AYGPGIEPTGNMVKK 9 14	L1_20210907_BB_HCMVVir_XL5mmb4_B9	22356	P21333			FALSE	P21333	P21333		FALSE	AYGPGIEPTGNMVKK	SPFEVYVDKSQGDASK	286	368	15	16	14	9	299	376	4	9.593	FALSE	TRUE	FALSE	FALSE	Self	0	0
Scan: 31061 Run: L1_20210907_BB_HCMVVir_XL5mmb4_B5 P1_oxMELDSVEEEDDFGASLcmCKVSPPIQATR P2_LSDLGQESAFEKEYSR 18 12	L1_20210907_BB_HCMVVir_XL5mmb4_B5	31061	lcl|EF999921.1_prot_ABV71575.1_78 [protein=UL44] [protein_id=ABV71575.1] [location=complement(90411..93131)] [gbkey=CDS]			FALSE	lcl|EF999921.1_prot_ABV71575.1_78 [protein=UL44] [protein_id=ABV71575.1] [location=complement(90411..93131)] [gbkey=CDS]	lcl|EF999921.1_prot_ABV71575.1_78 [protein=UL44] [protein_id=ABV71575.1] [location=complement(90411..93131)] [gbkey=CDS]		FALSE	LSDLGQESAFEKEYSR	oxMELDSVEEEDDFGASLcmCKVSPPIQATR	512	137	16	27	12	18	523	154	4	9.593	FALSE	TRUE	FALSE	FALSE	Self	0	0
Scan: 29539 Run: L1_20211028_BB_HCMV_b4_5mM_repl2_D7 P1_KSASSATAcmCTSGVoxMTR P2_HLPVADAVIHASGKQMWQAR 1 14	L1_20211028_BB_HCMV_b4_5mM_repl2_D7	29539	lcl|EF999921.1_prot_ABV71605.1_108 [protein=UL83] [protein_id=ABV71605.1] [location=complement(153063..154748)] [gbkey=CDS]			FALSE	lcl|EF999921.1_prot_ABV71605.1_108 [protein=UL83] [protein_id=ABV71605.1] [location=complement(153063..154748)] [gbkey=CDS]	lcl|EF999921.1_prot_ABV71605.1_108 [protein=UL83] [protein_id=ABV71605.1] [location=complement(153063..154748)] [gbkey=CDS]		FALSE	HLPVADAVIHASGKQMWQAR	KSASSATAcmCTSGVoxMTR	141	438	20	16	14	1	154	438	5	9.592	FALSE	TRUE	FALSE	FALSE	Self	0	0
Scan: 38980 Run: L1_20210907_BB_HCMVVir_XL5mmb4_C7 P1_MIVcmCScmCPVLKNLVH P2_ILVKGHGAMDLTcmCQK 10 4	L1_20210907_BB_HCMVVir_XL5mmb4_C7	38980	lcl|EF999921.1_prot_ABV71616.1_119 [protein=UL94] [protein_id=ABV71616.1] [location=170055..171092] [gbkey=CDS]			FALSE	lcl|EF999921.1_prot_ABV71616.1_119 [protein=UL94] [protein_id=ABV71616.1] [location=170055..171092] [gbkey=CDS]	lcl|EF999921.1_prot_ABV71616.1_119 [protein=UL94] [protein_id=ABV71616.1] [location=170055..171092] [gbkey=CDS]		FALSE	MIVcmCScmCPVLKNLVH	ILVKGHGAMDLTcmCQK	332	153	14	15	10	4	341	156	4	9.591	FALSE	TRUE	FALSE	FALSE	Self	0	0
Scan: 24209 Run: L1_20210907_BB_HCMVVir_XL5mmb4_C5 P1_STGTAAVGSPVKSTTGMK P2_ILVKGHGAMDLTcmCQK 12 4	L1_20210907_BB_HCMVVir_XL5mmb4_C5	24209	lcl|EF999921.1_prot_ABV71562.1_65 [protein=UL32] [protein_id=ABV71562.1] [location=complement(72668..75817)] [gbkey=CDS]			FALSE	lcl|EF999921.1_prot_ABV71616.1_119 [protein=UL94] [protein_id=ABV71616.1] [location=170055..171092] [gbkey=CDS]	lcl|EF999921.1_prot_ABV71616.1_119 [protein=UL94] [protein_id=ABV71616.1] [location=170055..171092] [gbkey=CDS]		FALSE	STGTAAVGSPVKSTTGMK	ILVKGHGAMDLTcmCQK	984	153	18	15	12	4	995	156	4	9.589	FALSE	TRUE	FALSE	FALSE	Between	0	0
Scan: 34555 Run: L1_20210907_BB_HCMVVir_XL5mmb4_B11 P1_STGTAAVGSPVKSTTGMK P2_ETLVTAIGQTEPIAFVHLKDTEVQR 12 19	L1_20210907_BB_HCMVVir_XL5mmb4_B11	34555	lcl|EF999921.1_prot_ABV71562.1_65 [protein=UL32] [protein_id=ABV71562.1] [location=complement(72668..75817)] [gbkey=CDS]			FALSE	lcl|EF999921.1_prot_ABV71562.1_65 [protein=UL32] [protein_id=ABV71562.1] [location=complement(72668..75817)] [gbkey=CDS]	lcl|EF999921.1_prot_ABV71562.1_65 [protein=UL32] [protein_id=ABV71562.1] [location=complement(72668..75817)] [gbkey=CDS]		FALSE	ETLVTAIGQTEPIAFVHLKDTEVQR	STGTAAVGSPVKSTTGMK	142	984	25	18	19	12	160	995	5	9.588	FALSE	TRUE	FALSE	FALSE	Self	0	0
Scan: 17178 Run: L1_20210907_BB_HCMVVir_XL5mmb4_C2 P1_STGTAAVGSPVKSTTGMK P2_LSSPoxMTTTSTSQKPVLGKR 12 18	L1_20210907_BB_HCMVVir_XL5mmb4_C2	17178	lcl|EF999921.1_prot_ABV71562.1_65 [protein=UL32] [protein_id=ABV71562.1] [location=complement(72668..75817)] [gbkey=CDS]			FALSE	lcl|EF999921.1_prot_ABV71562.1_65 [protein=UL32] [protein_id=ABV71562.1] [location=complement(72668..75817)] [gbkey=CDS]	lcl|EF999921.1_prot_ABV71562.1_65 [protein=UL32] [protein_id=ABV71562.1] [location=complement(72668..75817)] [gbkey=CDS]		FALSE	LSSPoxMTTTSTSQKPVLGKR	STGTAAVGSPVKSTTGMK	763	984	19	18	18	12	780	995	5	9.587	FALSE	TRUE	FALSE	FALSE	Self	0	0
Scan: 29976 Run: L1_20210907_BB_HCMVVir_XL5mmb4_C6 P1_MVQEAEKYKAEDEK P2_IINEPTAAAIAYGLDKK 7 16	L1_20210907_BB_HCMVVir_XL5mmb4_C6	29976	P11142;P54652	;	;	FALSE	P11142	P11142		FALSE	IINEPTAAAIAYGLDKK	MVQEAEKYKAEDEK	172;173	518	17	14	16	7	187;188	524	5	9.587	FALSE	TRUE	FALSE	FALSE	Self	0	0
Scan: 26941 Run: L1_20210907_BB_HCMVVir_XL5mmb4_D1 P1_HAAFSLVSPQVTKASPGR P2_AKLSSPMTTTSTSQKPVLGK 13 2	L1_20210907_BB_HCMVVir_XL5mmb4_D1	26941	lcl|EF999921.1_prot_ABV71562.1_65 [protein=UL32] [protein_id=ABV71562.1] [location=complement(72668..75817)] [gbkey=CDS]			FALSE	lcl|EF999921.1_prot_ABV71562.1_65 [protein=UL32] [protein_id=ABV71562.1] [location=complement(72668..75817)] [gbkey=CDS]	lcl|EF999921.1_prot_ABV71562.1_65 [protein=UL32] [protein_id=ABV71562.1] [location=complement(72668..75817)] [gbkey=CDS]		FALSE	HAAFSLVSPQVTKASPGR	AKLSSPMTTTSTSQKPVLGK	491	761	18	20	13	2	503	762	6	9.586	FALSE	TRUE	FALSE	FALSE	Self	0	0
Scan: 24021 Run: L1_20211028_BB_HCMV_b4_5mM_repl2_C9 P1_MGTEALLFKHAGAAcmCR P2_KSASSATAcmCTSGVMTR 9 1	L1_20211028_BB_HCMV_b4_5mM_repl2_C9	24021	lcl|EF999921.1_prot_ABV71619.1_122 [protein=UL97] [protein_id=ABV71619.1] [location=174187..176310] [gbkey=CDS]			FALSE	lcl|EF999921.1_prot_ABV71605.1_108 [protein=UL83] [protein_id=ABV71605.1] [location=complement(153063..154748)] [gbkey=CDS]	lcl|EF999921.1_prot_ABV71605.1_108 [protein=UL83] [protein_id=ABV71605.1] [location=complement(153063..154748)] [gbkey=CDS]		FALSE	MGTEALLFKHAGAAcmCR	KSASSATAcmCTSGVMTR	578	438	16	16	9	1	586	438	4	9.585	FALSE	TRUE	FALSE	FALSE	Between	0	0
Scan: 22376 Run: L1_20210907_BB_HCMVVir_XL5mmb4_C5 P1_STGTAAVGSPVKSTTGoxMK P2_ILVKGHGAMDLTcmCQK 12 4	L1_20210907_BB_HCMVVir_XL5mmb4_C5	22376	lcl|EF999921.1_prot_ABV71562.1_65 [protein=UL32] [protein_id=ABV71562.1] [location=complement(72668..75817)] [gbkey=CDS]			FALSE	lcl|EF999921.1_prot_ABV71616.1_119 [protein=UL94] [protein_id=ABV71616.1] [location=170055..171092] [gbkey=CDS]	lcl|EF999921.1_prot_ABV71616.1_119 [protein=UL94] [protein_id=ABV71616.1] [location=170055..171092] [gbkey=CDS]		FALSE	STGTAAVGSPVKSTTGoxMK	ILVKGHGAMDLTcmCQK	984	153	18	15	12	4	995	156	4	9.584	FALSE	TRUE	FALSE	FALSE	Between	0	0
Scan: 20188 Run: L1_20211028_BB_HCMV_b4_5mM_repl2_B8_20211029190730 P1_VLQQKLEAIEDDSVK P2_ETDSSSASAATPSKK 5 14	L1_20211028_BB_HCMV_b4_5mM_repl2_B8_20211029190730	20188	P54578			FALSE	P54578	P54578		FALSE	ETDSSSASAATPSKK	VLQQKLEAIEDDSVK	225	210	15	15	14	5	238	214	4	9.581	FALSE	TRUE	FALSE	FALSE	Self	0	0
Scan: 47214 Run: L1_20210907_BB_HCMVVir_XL5mmb4_C9 P1_TPSDAVQNILQKIEK P2_HAAFSLVSPQVTKASPGR 12 13	L1_20210907_BB_HCMVVir_XL5mmb4_C9	47214	lcl|EF999921.1_prot_ABV71562.1_65 [protein=UL32] [protein_id=ABV71562.1] [location=complement(72668..75817)] [gbkey=CDS]			FALSE	lcl|EF999921.1_prot_ABV71562.1_65 [protein=UL32] [protein_id=ABV71562.1] [location=complement(72668..75817)] [gbkey=CDS]	lcl|EF999921.1_prot_ABV71562.1_65 [protein=UL32] [protein_id=ABV71562.1] [location=complement(72668..75817)] [gbkey=CDS]		FALSE	HAAFSLVSPQVTKASPGR	TPSDAVQNILQKIEK	491	1029	18	15	13	12	503	1040	6	9.58	FALSE	TRUE	FALSE	FALSE	Self	0	0
Scan: 28125 Run: L1_20211028_BB_HCMV_b4_5mM_repl2_B7_20211029160627 P1_STGTAAVGSPVKSTTGMK P2_MIVcmCScmCPVLKNLVH 12 10	L1_20211028_BB_HCMV_b4_5mM_repl2_B7_20211029160627	28125	lcl|EF999921.1_prot_ABV71562.1_65 [protein=UL32] [protein_id=ABV71562.1] [location=complement(72668..75817)] [gbkey=CDS]			FALSE	lcl|EF999921.1_prot_ABV71616.1_119 [protein=UL94] [protein_id=ABV71616.1] [location=170055..171092] [gbkey=CDS]	lcl|EF999921.1_prot_ABV71616.1_119 [protein=UL94] [protein_id=ABV71616.1] [location=170055..171092] [gbkey=CDS]		FALSE	STGTAAVGSPVKSTTGMK	MIVcmCScmCPVLKNLVH	984	332	18	14	12	10	995	341	4	9.577	FALSE	TRUE	FALSE	FALSE	Between	0	0
Scan: 23814 Run: L1_20211028_BB_HCMV_b4_5mM_repl2_B6 P1_SLPSASTSKATISDEEIER P2_SLPSASTSKATISDEEIER 9 9	L1_20211028_BB_HCMV_b4_5mM_repl2_B6	23814	Q9UQN3			FALSE	Q9UQN3	Q9UQN3		FALSE	SLPSASTSKATISDEEIER	SLPSASTSKATISDEEIER	187	187	19	19	9	9	195	195	4	9.577	FALSE	TRUE	FALSE	FALSE	Self	0	0
Scan: 29712 Run: L1_20211028_BB_HCMV_b4_5mM_repl2_B7_20211029160627 P1_STGTAAVGSPVKSTTGMK P2_LASVAQELKEINQNVEIQR 12 9	L1_20211028_BB_HCMV_b4_5mM_repl2_B7_20211029160627	29712	lcl|EF999921.1_prot_ABV71562.1_65 [protein=UL32] [protein_id=ABV71562.1] [location=complement(72668..75817)] [gbkey=CDS]			FALSE	Q8TD16	Q8TD16		FALSE	STGTAAVGSPVKSTTGMK	LASVAQELKEINQNVEIQR	984	142	18	19	12	9	995	150	4	9.576	FALSE	TRUE	FALSE	FALSE	Between	0	0
Scan: 25162 Run: L1_20210907_BB_HCMVVir_XL5mmb4_B8 P1_MIVcmCScmCPVLKNLVH P2_KSASSATAcmCTSGVMTR 10 1	L1_20210907_BB_HCMVVir_XL5mmb4_B8	25162	lcl|EF999921.1_prot_ABV71616.1_119 [protein=UL94] [protein_id=ABV71616.1] [location=170055..171092] [gbkey=CDS]			FALSE	lcl|EF999921.1_prot_ABV71605.1_108 [protein=UL83] [protein_id=ABV71605.1] [location=complement(153063..154748)] [gbkey=CDS]	lcl|EF999921.1_prot_ABV71605.1_108 [protein=UL83] [protein_id=ABV71605.1] [location=complement(153063..154748)] [gbkey=CDS]		FALSE	MIVcmCScmCPVLKNLVH	KSASSATAcmCTSGVMTR	332	438	14	16	10	1	341	438	4	9.575	FALSE	TRUE	FALSE	FALSE	Between	0	0
Scan: 41976 Run: L1_20210907_BB_HCMVVir_XL5mmb4_C9 P1_SVLISLKQAPLVH P2_KDSLYKDAMQYASESK 7 6	L1_20210907_BB_HCMVVir_XL5mmb4_C9	41976	Q00610			FALSE	P09496	P09496		FALSE	KDSLYKDAMQYASESK	SVLISLKQAPLVH	1530	236	16	13	6	7	1535	242	4	9.575	FALSE	TRUE	FALSE	FALSE	Between	0	0
Scan: 32545 Run: L1_20210907_BB_HCMVVir_XL5mmb4_C3 P1_YLcmCAVGSKTAAQVTLGDGLDYHIGVK P2_KSASSATAcmCTSGVoxMTR 8 1	L1_20210907_BB_HCMVVir_XL5mmb4_C3	32545	lcl|EF999921.1_prot_ABV71616.1_119 [protein=UL94] [protein_id=ABV71616.1] [location=170055..171092] [gbkey=CDS]			FALSE	lcl|EF999921.1_prot_ABV71605.1_108 [protein=UL83] [protein_id=ABV71605.1] [location=complement(153063..154748)] [gbkey=CDS]	lcl|EF999921.1_prot_ABV71605.1_108 [protein=UL83] [protein_id=ABV71605.1] [location=complement(153063..154748)] [gbkey=CDS]		FALSE	YLcmCAVGSKTAAQVTLGDGLDYHIGVK	KSASSATAcmCTSGVoxMTR	281	438	26	16	8	1	288	438	5	9.573	FALSE	TRUE	FALSE	FALSE	Between	0	0
Scan: 21158 Run: L1_20211028_BB_HCMV_b4_5mM_repl2_C8 P1_KSASSATAcmCTSGVMTR P2_ILVKGHGAMDLTcmCQK 1 4	L1_20211028_BB_HCMV_b4_5mM_repl2_C8	21158	lcl|EF999921.1_prot_ABV71616.1_119 [protein=UL94] [protein_id=ABV71616.1] [location=170055..171092] [gbkey=CDS]			FALSE	lcl|EF999921.1_prot_ABV71605.1_108 [protein=UL83] [protein_id=ABV71605.1] [location=complement(153063..154748)] [gbkey=CDS]	lcl|EF999921.1_prot_ABV71605.1_108 [protein=UL83] [protein_id=ABV71605.1] [location=complement(153063..154748)] [gbkey=CDS]		FALSE	ILVKGHGAMDLTcmCQK	KSASSATAcmCTSGVMTR	153	438	15	16	4	1	156	438	4	9.573	FALSE	TRUE	FALSE	FALSE	Between	0	0
Scan: 36705 Run: L1_20210907_BB_HCMVVir_XL5mmb4_C7 P1_oxMIVcmCScmCPVLKNLVH P2_ILVKGHGAMDLTcmCQK 10 4	L1_20210907_BB_HCMVVir_XL5mmb4_C7	36705	lcl|EF999921.1_prot_ABV71616.1_119 [protein=UL94] [protein_id=ABV71616.1] [location=170055..171092] [gbkey=CDS]			FALSE	lcl|EF999921.1_prot_ABV71616.1_119 [protein=UL94] [protein_id=ABV71616.1] [location=170055..171092] [gbkey=CDS]	lcl|EF999921.1_prot_ABV71616.1_119 [protein=UL94] [protein_id=ABV71616.1] [location=170055..171092] [gbkey=CDS]		FALSE	ILVKGHGAMDLTcmCQK	oxMIVcmCScmCPVLKNLVH	153	332	15	14	4	10	156	341	4	9.57	FALSE	TRUE	FALSE	FALSE	Self	0	0
Scan: 36160 Run: L1_20210907_BB_HCMVVir_XL5mmb4_C7 P1_MIVcmCScmCPVLKNLVH P2_ILVKGHGAoxMDLTcmCQK 10 4	L1_20210907_BB_HCMVVir_XL5mmb4_C7	36160	lcl|EF999921.1_prot_ABV71616.1_119 [protein=UL94] [protein_id=ABV71616.1] [location=170055..171092] [gbkey=CDS]			FALSE	lcl|EF999921.1_prot_ABV71616.1_119 [protein=UL94] [protein_id=ABV71616.1] [location=170055..171092] [gbkey=CDS]	lcl|EF999921.1_prot_ABV71616.1_119 [protein=UL94] [protein_id=ABV71616.1] [location=170055..171092] [gbkey=CDS]		FALSE	MIVcmCScmCPVLKNLVH	ILVKGHGAoxMDLTcmCQK	332	153	14	15	10	4	341	156	4	9.57	FALSE	TRUE	FALSE	FALSE	Self	0	0
Scan: 32526 Run: L1_20210907_BB_HCMVVir_XL5mmb4_B12_stopped P1_VAPEEHPVLLTEAPLNPKANR P2_KDLYANTVLSGGTToxMYPGIADR 18 1	L1_20210907_BB_HCMVVir_XL5mmb4_B12_stopped	32526	P63261			FALSE	P63261	P63261		FALSE	VAPEEHPVLLTEAPLNPKANR	KDLYANTVLSGGTToxMYPGIADR	96	291	21	22	18	1	113	291	5	9.568	FALSE	TRUE	FALSE	FALSE	Self	0	0
Scan: 24753 Run: L1_20210907_BB_HCMVVir_XL5mmb4_D3 P1_LSSPoxMTTTSTSQKPVLGKR P2_HAAFSLVSPQVTKASPGR 18 13	L1_20210907_BB_HCMVVir_XL5mmb4_D3	24753	lcl|EF999921.1_prot_ABV71562.1_65 [protein=UL32] [protein_id=ABV71562.1] [location=complement(72668..75817)] [gbkey=CDS]			FALSE	lcl|EF999921.1_prot_ABV71562.1_65 [protein=UL32] [protein_id=ABV71562.1] [location=complement(72668..75817)] [gbkey=CDS]	lcl|EF999921.1_prot_ABV71562.1_65 [protein=UL32] [protein_id=ABV71562.1] [location=complement(72668..75817)] [gbkey=CDS]		FALSE	HAAFSLVSPQVTKASPGR	LSSPoxMTTTSTSQKPVLGKR	491	763	18	19	13	18	503	780	6	9.568	FALSE	TRUE	FALSE	FALSE	Self	0	0
Scan: 35231 Run: L1_20211028_BB_HCMV_b4_5mM_repl2_D10 P1_oxMIVcmCScmCPVLKNLVH P2_HRQEALPGPcmCIASTPKK 10 16	L1_20211028_BB_HCMV_b4_5mM_repl2_D10	35231	lcl|EF999921.1_prot_ABV71616.1_119 [protein=UL94] [protein_id=ABV71616.1] [location=170055..171092] [gbkey=CDS]			FALSE	lcl|EF999921.1_prot_ABV71605.1_108 [protein=UL83] [protein_id=ABV71605.1] [location=complement(153063..154748)] [gbkey=CDS]	lcl|EF999921.1_prot_ABV71605.1_108 [protein=UL83] [protein_id=ABV71605.1] [location=complement(153063..154748)] [gbkey=CDS]		FALSE	oxMIVcmCScmCPVLKNLVH	HRQEALPGPcmCIASTPKK	332	542	14	17	10	16	341	557	6	9.567	FALSE	TRUE	FALSE	FALSE	Between	0	0
Scan: 25134 Run: L1_20210907_BB_HCMVVir_XL5mmb4_C9 P1_LIKGIHQSTIDLK P2_KVEQLQQEYTEoxMK 3 1	L1_20210907_BB_HCMVVir_XL5mmb4_C9	25134	Q14258			FALSE	Q14258	Q14258		FALSE	KVEQLQQEYTEoxMK	LIKGIHQSTIDLK	237	333	13	13	1	3	237	335	4	9.566	FALSE	TRUE	FALSE	FALSE	Self	0	0
Scan: 24329 Run: L1_20211028_BB_HCMV_b4_5mM_repl2_B4 P1_STGTAAVGSPVKSTTGMK P2_SGTGPQPGSAGoxMGGAKTPSDAVQNILQK 12 16	L1_20211028_BB_HCMV_b4_5mM_repl2_B4	24329	lcl|EF999921.1_prot_ABV71562.1_65 [protein=UL32] [protein_id=ABV71562.1] [location=complement(72668..75817)] [gbkey=CDS]			FALSE	lcl|EF999921.1_prot_ABV71562.1_65 [protein=UL32] [protein_id=ABV71562.1] [location=complement(72668..75817)] [gbkey=CDS]	lcl|EF999921.1_prot_ABV71562.1_65 [protein=UL32] [protein_id=ABV71562.1] [location=complement(72668..75817)] [gbkey=CDS]		FALSE	SGTGPQPGSAGoxMGGAKTPSDAVQNILQK	STGTAAVGSPVKSTTGMK	1013	984	28	18	16	12	1028	995	5	9.566	FALSE	TRUE	FALSE	FALSE	Self	0	0
Scan: 47200 Run: L1_20210907_BB_HCMVVir_XL5mmb4_C9 P1_TPSDAVQNILQKIEK P2_HAAFSLVSPQVTKASPGR 12 13	L1_20210907_BB_HCMVVir_XL5mmb4_C9	47200	lcl|EF999921.1_prot_ABV71562.1_65 [protein=UL32] [protein_id=ABV71562.1] [location=complement(72668..75817)] [gbkey=CDS]			FALSE	lcl|EF999921.1_prot_ABV71562.1_65 [protein=UL32] [protein_id=ABV71562.1] [location=complement(72668..75817)] [gbkey=CDS]	lcl|EF999921.1_prot_ABV71562.1_65 [protein=UL32] [protein_id=ABV71562.1] [location=complement(72668..75817)] [gbkey=CDS]		FALSE	HAAFSLVSPQVTKASPGR	TPSDAVQNILQKIEK	491	1029	18	15	13	12	503	1040	4	9.566	FALSE	TRUE	FALSE	FALSE	Self	0	0
Scan: 35769 Run: L1_20210907_BB_HCMVVir_XL5mmb4_B3 P1_AGAAPVAPEKQATELALLQR P2_AGAAPVAPEKQATELALLQR 10 10	L1_20210907_BB_HCMVVir_XL5mmb4_B3	35769	Q92974			FALSE	Q92974	Q92974		FALSE	AGAAPVAPEKQATELALLQR	AGAAPVAPEKQATELALLQR	790	790	20	20	10	10	799	799	5	9.565	FALSE	TRUE	FALSE	FALSE	Self	0	0
Scan: 28775 Run: L1_20210907_BB_HCMVVir_XL5mmb4_B7 P1_SVLISLKQAPLVH P2_DSLYKDAoxMQYASESK 7 5	L1_20210907_BB_HCMVVir_XL5mmb4_B7	28775	P09496			FALSE	Q00610	Q00610		FALSE	SVLISLKQAPLVH	DSLYKDAoxMQYASESK	236	1531	13	15	7	5	242	1535	4	9.564	FALSE	TRUE	FALSE	FALSE	Between	0	0
Scan: 29437 Run: L1_20210907_BB_HCMVVir_XL5mmb4_B6 P1_TADNATKNAEPLINLDVNNPDFK P2_KAQEGGGSEVFQELK 7 1	L1_20210907_BB_HCMVVir_XL5mmb4_B6	29437	Q9Y224			FALSE	Q8NCA5	Q8NCA5		FALSE	TADNATKNAEPLINLDVNNPDFK	KAQEGGGSEVFQELK	109	133	23	15	7	1	115	133	4	9.564	FALSE	TRUE	FALSE	FALSE	Between	0	0
Scan: 21378 Run: L1_20210907_BB_HCMVVir_XL5mmb4_C3 P1_LDSQKHIDFSLR P2_KGQGGAGAGDDEEED 5 1	L1_20210907_BB_HCMVVir_XL5mmb4_C3	21378	P46781			FALSE	P46781	P46781		FALSE	KGQGGAGAGDDEEED	LDSQKHIDFSLR	180	151	15	12	1	5	180	155	4	9.564	FALSE	TRUE	FALSE	FALSE	Self	0	0
Scan: 10032 Run: L1_20210907_BB_HCMVVir_XL5mmb4_B10 P1_IQESKNQcmCTQVVQER P2_IQESKNQcmCTQVVQER 5 5	L1_20210907_BB_HCMVVir_XL5mmb4_B10	10032	P15924			FALSE	P15924	P15924		FALSE	IQESKNQcmCTQVVQER	IQESKNQcmCTQVVQER	1798	1798	15	15	5	5	1802	1802	4	9.562	FALSE	TRUE	FALSE	FALSE	Self	0	0
Scan: 18288 Run: L1_20210907_BB_HCMVVir_XL5mmb4_C2 P1_STGTAAVGSPVKSTTGoxMK P2_LSSPMTTTSTSQKPVLGKR 12 18	L1_20210907_BB_HCMVVir_XL5mmb4_C2	18288	lcl|EF999921.1_prot_ABV71562.1_65 [protein=UL32] [protein_id=ABV71562.1] [location=complement(72668..75817)] [gbkey=CDS]			FALSE	lcl|EF999921.1_prot_ABV71562.1_65 [protein=UL32] [protein_id=ABV71562.1] [location=complement(72668..75817)] [gbkey=CDS]	lcl|EF999921.1_prot_ABV71562.1_65 [protein=UL32] [protein_id=ABV71562.1] [location=complement(72668..75817)] [gbkey=CDS]		FALSE	LSSPMTTTSTSQKPVLGKR	STGTAAVGSPVKSTTGoxMK	763	984	19	18	18	12	780	995	5	9.561	FALSE	TRUE	FALSE	FALSE	Self	0	0
Scan: 15310 Run: L1_20211028_BB_HCMV_b4_5mM_repl2_D3 P1_LSEcmCEEQAKAAK P2_KGMWSEGNGSHTIR 9 1	L1_20211028_BB_HCMV_b4_5mM_repl2_D3	15310	Q7KZF4			FALSE	Q7KZF4	Q7KZF4		FALSE	LSEcmCEEQAKAAK	KGMWSEGNGSHTIR	149	161	12	14	9	1	157	161	5	9.559	FALSE	TRUE	FALSE	FALSE	Self	0	0
Scan: 32596 Run: L1_20211028_BB_HCMV_b4_5mM_repl2_C11 P1_KSASSATAcmCTSGVMTR P2_HANTALVNAVNKLVYTGR 1 12	L1_20211028_BB_HCMV_b4_5mM_repl2_C11	32596	lcl|EF999921.1_prot_ABV71562.1_65 [protein=UL32] [protein_id=ABV71562.1] [location=complement(72668..75817)] [gbkey=CDS]			FALSE	lcl|EF999921.1_prot_ABV71605.1_108 [protein=UL83] [protein_id=ABV71605.1] [location=complement(153063..154748)] [gbkey=CDS]	lcl|EF999921.1_prot_ABV71605.1_108 [protein=UL83] [protein_id=ABV71605.1] [location=complement(153063..154748)] [gbkey=CDS]		FALSE	HANTALVNAVNKLVYTGR	KSASSATAcmCTSGVMTR	191	438	18	16	12	1	202	438	4	9.559	FALSE	TRUE	FALSE	FALSE	Between	0	0
Scan: 39681 Run: L1_20210907_BB_HCMVVir_XL5mmb4_C9 P1_TQLDVLYSEPLKTR P2_HAAFSLVSPQVTKASPGR 12 13	L1_20210907_BB_HCMVVir_XL5mmb4_C9	39681	lcl|EF999921.1_prot_ABV71562.1_65 [protein=UL32] [protein_id=ABV71562.1] [location=complement(72668..75817)] [gbkey=CDS]			FALSE	lcl|EF999921.1_prot_ABV71565.1_68 [protein=UL35] [protein_id=ABV71565.1] [location=78917..80842] [gbkey=CDS]	lcl|EF999921.1_prot_ABV71565.1_68 [protein=UL35] [protein_id=ABV71565.1] [location=78917..80842] [gbkey=CDS]		FALSE	HAAFSLVSPQVTKASPGR	TQLDVLYSEPLKTR	491	107	18	14	13	12	503	118	5	9.558	FALSE	TRUE	FALSE	FALSE	Between	0	0
Scan: 38469 Run: L1_20211028_BB_HCMV_b4_5mM_repl2_B7_20211029160627 P1_TPSDAVQNILQKIEK P2_LSSPMTTTSTSQKPVLGK 12 13	L1_20211028_BB_HCMV_b4_5mM_repl2_B7_20211029160627	38469	lcl|EF999921.1_prot_ABV71562.1_65 [protein=UL32] [protein_id=ABV71562.1] [location=complement(72668..75817)] [gbkey=CDS]			FALSE	lcl|EF999921.1_prot_ABV71562.1_65 [protein=UL32] [protein_id=ABV71562.1] [location=complement(72668..75817)] [gbkey=CDS]	lcl|EF999921.1_prot_ABV71562.1_65 [protein=UL32] [protein_id=ABV71562.1] [location=complement(72668..75817)] [gbkey=CDS]		FALSE	LSSPMTTTSTSQKPVLGK	TPSDAVQNILQKIEK	763	1029	18	15	13	12	775	1040	4	9.557	FALSE	TRUE	FALSE	FALSE	Self	0	0
Scan: 22359 Run: L1_20210907_BB_HCMVVir_XL5mmb4_C10 P1_KSASSATAcmCTSGVoxMTR P2_HAAFSLVSPQVTKASPGR 1 13	L1_20210907_BB_HCMVVir_XL5mmb4_C10	22359	lcl|EF999921.1_prot_ABV71562.1_65 [protein=UL32] [protein_id=ABV71562.1] [location=complement(72668..75817)] [gbkey=CDS]			FALSE	lcl|EF999921.1_prot_ABV71605.1_108 [protein=UL83] [protein_id=ABV71605.1] [location=complement(153063..154748)] [gbkey=CDS]	lcl|EF999921.1_prot_ABV71605.1_108 [protein=UL83] [protein_id=ABV71605.1] [location=complement(153063..154748)] [gbkey=CDS]		FALSE	HAAFSLVSPQVTKASPGR	KSASSATAcmCTSGVoxMTR	491	438	18	16	13	1	503	438	4	9.554	FALSE	TRUE	FALSE	FALSE	Between	0	0
Scan: 41390 Run: L1_20211028_BB_HCMV_b4_5mM_repl2_B11 P1_LPDGYEFKFPNR P2_GEVAPDAKSFVLNLGK 8 8	L1_20211028_BB_HCMV_b4_5mM_repl2_B11	41390	P09382			FALSE	P09382	P09382		FALSE	LPDGYEFKFPNR	GEVAPDAKSFVLNLGK	101	22	12	16	8	8	108	29	4	9.55	FALSE	TRUE	FALSE	FALSE	Self	0	0
Scan: 41197 Run: L1_20210907_BB_HCMVVir_XL5mmb4_C2 P1_TAAQVTLGDGLDYHIGVKDSEGR P2_MIVcmCScmCPVLKNLVH 18 10	L1_20210907_BB_HCMVVir_XL5mmb4_C2	41197	lcl|EF999921.1_prot_ABV71616.1_119 [protein=UL94] [protein_id=ABV71616.1] [location=170055..171092] [gbkey=CDS]			FALSE	lcl|EF999921.1_prot_ABV71616.1_119 [protein=UL94] [protein_id=ABV71616.1] [location=170055..171092] [gbkey=CDS]	lcl|EF999921.1_prot_ABV71616.1_119 [protein=UL94] [protein_id=ABV71616.1] [location=170055..171092] [gbkey=CDS]		FALSE	TAAQVTLGDGLDYHIGVKDSEGR	MIVcmCScmCPVLKNLVH	289	332	23	14	18	10	306	341	5	9.55	FALSE	TRUE	FALSE	FALSE	Self	0	0
Scan: 38080 Run: L1_20211028_BB_HCMV_b4_5mM_repl2_C8 P1_ScmCTSVIINNPIVTKEER P2_HAAFSLVSPQVTKASPGR 14 13	L1_20211028_BB_HCMV_b4_5mM_repl2_C8	38080	lcl|EF999921.1_prot_ABV71608.1_111 [protein=UL86] [protein_id=ABV71608.1] [location=complement(157885..161997)] [gbkey=CDS]			FALSE	lcl|EF999921.1_prot_ABV71562.1_65 [protein=UL32] [protein_id=ABV71562.1] [location=complement(72668..75817)] [gbkey=CDS]	lcl|EF999921.1_prot_ABV71562.1_65 [protein=UL32] [protein_id=ABV71562.1] [location=complement(72668..75817)] [gbkey=CDS]		FALSE	ScmCTSVIINNPIVTKEER	HAAFSLVSPQVTKASPGR	1053	491	17	18	14	13	1066	503	5	9.55	FALSE	TRUE	FALSE	FALSE	Between	0	0
Scan: 40014 Run: L1_20210907_BB_HCMVVir_XL5mmb4_C7 P1_ILVKGHGAMDLTcmCQK P2_IFAELEGVWQPAAQPKR 4 16	L1_20210907_BB_HCMVVir_XL5mmb4_C7	40014	lcl|EF999921.1_prot_ABV71605.1_108 [protein=UL83] [protein_id=ABV71605.1] [location=complement(153063..154748)] [gbkey=CDS]			FALSE	lcl|EF999921.1_prot_ABV71616.1_119 [protein=UL94] [protein_id=ABV71616.1] [location=170055..171092] [gbkey=CDS]	lcl|EF999921.1_prot_ABV71616.1_119 [protein=UL94] [protein_id=ABV71616.1] [location=170055..171092] [gbkey=CDS]		FALSE	IFAELEGVWQPAAQPKR	ILVKGHGAMDLTcmCQK	523	153	17	15	16	4	538	156	5	9.548	FALSE	TRUE	FALSE	FALSE	Between	0	0
Scan: 17351 Run: L1_20211028_BB_HCMV_b4_5mM_repl2_B7_20211029160627 P1_LSSPMTTTSTSQKPVLGK P2_KSASSATAcmCTSGVMTR 13 1	L1_20211028_BB_HCMV_b4_5mM_repl2_B7_20211029160627	17351	lcl|EF999921.1_prot_ABV71562.1_65 [protein=UL32] [protein_id=ABV71562.1] [location=complement(72668..75817)] [gbkey=CDS]			FALSE	lcl|EF999921.1_prot_ABV71605.1_108 [protein=UL83] [protein_id=ABV71605.1] [location=complement(153063..154748)] [gbkey=CDS]	lcl|EF999921.1_prot_ABV71605.1_108 [protein=UL83] [protein_id=ABV71605.1] [location=complement(153063..154748)] [gbkey=CDS]		FALSE	LSSPMTTTSTSQKPVLGK	KSASSATAcmCTSGVMTR	763	438	18	16	13	1	775	438	4	9.548	FALSE	TRUE	FALSE	FALSE	Between	0	0
Scan: 30456 Run: L1_20210907_BB_HCMVVir_XL5mmb4_C8 P1_SPFLQKQLTQPETHFGR P2_AMSTTSISSPQPGKLR 6 14	L1_20210907_BB_HCMVVir_XL5mmb4_C8	30456	Q9UJU6			FALSE	Q9UJU6	Q9UJU6		FALSE	AMSTTSISSPQPGKLR	SPFLQKQLTQPETHFGR	267	283	16	17	14	6	280	288	4	9.548	FALSE	TRUE	FALSE	FALSE	Self	0	0
Scan: 33360 Run: L1_20210907_BB_HCMVVir_XL5mmb4_B6 P1_LLGKGNIIISTPEK P2_EEEVTGPVIAPLFPQKR 4 16	L1_20210907_BB_HCMVVir_XL5mmb4_B6	33360	O75643			FALSE	O75643	O75643		FALSE	EEEVTGPVIAPLFPQKR	LLGKGNIIISTPEK	2044	1418	17	14	16	4	2059	1421	4	9.547	FALSE	TRUE	FALSE	FALSE	Self	0	0
Scan: 36406 Run: L1_20211028_BB_HCMV_b4_5mM_repl2_C6 P1_TLVSVTKEGLELPEDEEEK P2_ENQKHIYYITGETK 7 4	L1_20211028_BB_HCMV_b4_5mM_repl2_C6	36406	P07900			FALSE	P07900	P07900		FALSE	TLVSVTKEGLELPEDEEEK	ENQKHIYYITGETK	540	486	19	14	7	4	546	489	5	9.547	FALSE	TRUE	FALSE	FALSE	Self	0	0
Scan: 14081 Run: L1_20210907_BB_HCMVVir_XL5mmb4_B6 P1_STGTAAVGSPVKSTTGoxMK P2_STGTAAVGSPVKSTTGMK 12 12	L1_20210907_BB_HCMVVir_XL5mmb4_B6	14081	lcl|EF999921.1_prot_ABV71562.1_65 [protein=UL32] [protein_id=ABV71562.1] [location=complement(72668..75817)] [gbkey=CDS]			FALSE	lcl|EF999921.1_prot_ABV71562.1_65 [protein=UL32] [protein_id=ABV71562.1] [location=complement(72668..75817)] [gbkey=CDS]	lcl|EF999921.1_prot_ABV71562.1_65 [protein=UL32] [protein_id=ABV71562.1] [location=complement(72668..75817)] [gbkey=CDS]		FALSE	STGTAAVGSPVKSTTGoxMK	STGTAAVGSPVKSTTGMK	984	984	18	18	12	12	995	995	5	9.544	FALSE	TRUE	FALSE	FALSE	Self	0	0
Scan: 19186 Run: L1_20210907_BB_HCMVVir_XL5mmb4_B9 P1_TQLDVLYSEPLKTR P2_KSASSATAcmCTSGVoxMTR 12 1	L1_20210907_BB_HCMVVir_XL5mmb4_B9	19186	lcl|EF999921.1_prot_ABV71565.1_68 [protein=UL35] [protein_id=ABV71565.1] [location=78917..80842] [gbkey=CDS]			FALSE	lcl|EF999921.1_prot_ABV71605.1_108 [protein=UL83] [protein_id=ABV71605.1] [location=complement(153063..154748)] [gbkey=CDS]	lcl|EF999921.1_prot_ABV71605.1_108 [protein=UL83] [protein_id=ABV71605.1] [location=complement(153063..154748)] [gbkey=CDS]		FALSE	TQLDVLYSEPLKTR	KSASSATAcmCTSGVoxMTR	107	438	14	16	12	1	118	438	4	9.544	FALSE	TRUE	FALSE	FALSE	Between	0	0
Scan: 22037 Run: L1_20210907_BB_HCMVVir_XL5mmb4_B10 P1_QISQAYEVLSDAKK P2_ELYDKGGEQAIK 13 5	L1_20210907_BB_HCMVVir_XL5mmb4_B10	22037	P31689			FALSE	P31689	P31689		FALSE	QISQAYEVLSDAKK	ELYDKGGEQAIK	47	62	14	12	13	5	59	66	4	9.543	FALSE	TRUE	FALSE	FALSE	Self	0	0
Scan: 18927 Run: L1_20210907_BB_HCMVVir_XL5mmb4_B4 P1_LSSPoxMTTTSTSQKPVLGK P2_LSSPoxMTTTSTSQKPVLGK 13 13	L1_20210907_BB_HCMVVir_XL5mmb4_B4	18927	lcl|EF999921.1_prot_ABV71562.1_65 [protein=UL32] [protein_id=ABV71562.1] [location=complement(72668..75817)] [gbkey=CDS]			FALSE	lcl|EF999921.1_prot_ABV71562.1_65 [protein=UL32] [protein_id=ABV71562.1] [location=complement(72668..75817)] [gbkey=CDS]	lcl|EF999921.1_prot_ABV71562.1_65 [protein=UL32] [protein_id=ABV71562.1] [location=complement(72668..75817)] [gbkey=CDS]		FALSE	LSSPoxMTTTSTSQKPVLGK	LSSPoxMTTTSTSQKPVLGK	763	763	18	18	13	13	775	775	4	9.543	FALSE	TRUE	FALSE	FALSE	Self	0	0
Scan: 39580 Run: L1_20211028_BB_HCMV_b4_5mM_repl2_C3 P1_VVDLMAHMASKE P2_VAPEEHPVLLTEAPLNPKANR 11 18	L1_20211028_BB_HCMV_b4_5mM_repl2_C3	39580	P63261			FALSE	P04406	P04406		FALSE	VAPEEHPVLLTEAPLNPKANR	VVDLMAHMASKE	96	324	21	12	18	11	113	334	5	9.542	FALSE	TRUE	FALSE	FALSE	Between	0	0
Scan: 28210 Run: L1_20211028_BB_HCMV_b4_5mM_repl2_D8 P1_HKoxMSGGLDVTTPDAK P2_HAAFSLVSPQVTKASPGR 2 13	L1_20211028_BB_HCMV_b4_5mM_repl2_D8	28210	lcl|EF999921.1_prot_ABV71562.1_65 [protein=UL32] [protein_id=ABV71562.1] [location=complement(72668..75817)] [gbkey=CDS]			FALSE	lcl|EF999921.1_prot_ABV71578.1_81 [protein=UL48] [protein_id=ABV71578.1] [location=97096..103818] [gbkey=CDS]	lcl|EF999921.1_prot_ABV71578.1_81 [protein=UL48] [protein_id=ABV71578.1] [location=97096..103818] [gbkey=CDS]		FALSE	HAAFSLVSPQVTKASPGR	HKoxMSGGLDVTTPDAK	491	1286	18	15	13	2	503	1287	5	9.542	FALSE	TRUE	FALSE	FALSE	Between	0	0
Scan: 31339 Run: L1_20211028_BB_HCMV_b4_5mM_repl2_B8_20211029190730 P1_LPLQDVYKIGGIGTVPVGR P2_KSASSATAcmCTSGVMTR 8 1	L1_20211028_BB_HCMV_b4_5mM_repl2_B8_20211029190730	31339	Q05639;P68104;Q5VTE0	;;	;;	FALSE	lcl|EF999921.1_prot_ABV71605.1_108 [protein=UL83] [protein_id=ABV71605.1] [location=complement(153063..154748)] [gbkey=CDS]	lcl|EF999921.1_prot_ABV71605.1_108 [protein=UL83] [protein_id=ABV71605.1] [location=complement(153063..154748)] [gbkey=CDS]		FALSE	LPLQDVYKIGGIGTVPVGR	KSASSATAcmCTSGVMTR	248;248;248	438	19	16	8	1	255;255;255	438	4	9.541	FALSE	TRUE	FALSE	FALSE	Between	0	0
Scan: 37825 Run: L1_20211028_BB_HCMV_b4_5mM_repl2_C4 P1_LKGEMMDLQHGSLFLQTPK P2_IVADKDYSVTANSK 2 5	L1_20211028_BB_HCMV_b4_5mM_repl2_C4	37825	P07195			FALSE	P07195	P07195		FALSE	LKGEMMDLQHGSLFLQTPK	IVADKDYSVTANSK	59	78	19	14	2	5	60	82	4	9.541	FALSE	TRUE	FALSE	FALSE	Self	0	0
Scan: 22856 Run: L1_20211028_BB_HCMV_b4_5mM_repl2_D7 P1_DGVVEITGKHEER P2_DGVVEITGKHEER 9 9	L1_20211028_BB_HCMV_b4_5mM_repl2_D7	22856	P04792			FALSE	P04792	P04792		FALSE	DGVVEITGKHEER	DGVVEITGKHEER	115	115	13	13	9	9	123	123	4	9.541	FALSE	TRUE	FALSE	FALSE	Self	0	0
Scan: 28123 Run: L1_20211028_BB_HCMV_b4_5mM_repl2_B7_20211029160627 P1_YLIANATNPESKVFYLK P2_STGTAAVGSPVKSTTGMK 12 12	L1_20211028_BB_HCMV_b4_5mM_repl2_B7_20211029160627	28123	lcl|EF999921.1_prot_ABV71562.1_65 [protein=UL32] [protein_id=ABV71562.1] [location=complement(72668..75817)] [gbkey=CDS]			FALSE	P27348	P27348		FALSE	STGTAAVGSPVKSTTGMK	YLIANATNPESKVFYLK	984	104	18	17	12	12	995	115	4	9.54	FALSE	TRUE	FALSE	FALSE	Between	0	0
Scan: 16916 Run: L1_20211028_BB_HCMV_b4_5mM_repl2_D12 P1_KSASSATAcmCTSGVoxMTR P2_HRQEALPGPcmCIASTPKK 1 16	L1_20211028_BB_HCMV_b4_5mM_repl2_D12	16916	lcl|EF999921.1_prot_ABV71605.1_108 [protein=UL83] [protein_id=ABV71605.1] [location=complement(153063..154748)] [gbkey=CDS]			FALSE	lcl|EF999921.1_prot_ABV71605.1_108 [protein=UL83] [protein_id=ABV71605.1] [location=complement(153063..154748)] [gbkey=CDS]	lcl|EF999921.1_prot_ABV71605.1_108 [protein=UL83] [protein_id=ABV71605.1] [location=complement(153063..154748)] [gbkey=CDS]		FALSE	HRQEALPGPcmCIASTPKK	KSASSATAcmCTSGVoxMTR	542	438	17	16	16	1	557	438	5	9.54	FALSE	TRUE	FALSE	FALSE	Self	0	0
Scan: 16741 Run: L1_20210907_BB_HCMVVir_XL5mmb4_B12_stopped P1_KGVTDGQYATSLR P2_KGVTDGQYATSLR 1 1	L1_20210907_BB_HCMVVir_XL5mmb4_B12_stopped	16741	lcl|EF999921.1_prot_ABV71555.1_58 [protein=UL25] [protein_id=ABV71555.1] [location=62874..64844] [gbkey=CDS]			FALSE	lcl|EF999921.1_prot_ABV71555.1_58 [protein=UL25] [protein_id=ABV71555.1] [location=62874..64844] [gbkey=CDS]	lcl|EF999921.1_prot_ABV71555.1_58 [protein=UL25] [protein_id=ABV71555.1] [location=62874..64844] [gbkey=CDS]		FALSE	KGVTDGQYATSLR	KGVTDGQYATSLR	322	322	13	13	1	1	322	322	4	9.539	FALSE	TRUE	FALSE	FALSE	Self	0	0
Scan: 30689 Run: L1_20211028_BB_HCMV_b4_5mM_repl2_B7_20211029160627 P1_SPEQQLSATQKFR P2_LLSKEPNPPIDEVISTPGVVAR 11 4	L1_20211028_BB_HCMV_b4_5mM_repl2_B7_20211029160627	30689	P52294			FALSE	P52294	P52294		FALSE	LLSKEPNPPIDEVISTPGVVAR	SPEQQLSATQKFR	109	95	22	13	4	11	112	105	4	9.538	FALSE	TRUE	FALSE	FALSE	Self	0	0
Scan: 21744 Run: L1_20211028_BB_HCMV_b4_5mM_repl2_B5 P1_TVAFDLSSPQKSGTGPQPGSAGoxMGGAK P2_STGTAAVGSPVKSTTGMK 11 12	L1_20211028_BB_HCMV_b4_5mM_repl2_B5	21744	lcl|EF999921.1_prot_ABV71562.1_65 [protein=UL32] [protein_id=ABV71562.1] [location=complement(72668..75817)] [gbkey=CDS]			FALSE	lcl|EF999921.1_prot_ABV71562.1_65 [protein=UL32] [protein_id=ABV71562.1] [location=complement(72668..75817)] [gbkey=CDS]	lcl|EF999921.1_prot_ABV71562.1_65 [protein=UL32] [protein_id=ABV71562.1] [location=complement(72668..75817)] [gbkey=CDS]		FALSE	STGTAAVGSPVKSTTGMK	TVAFDLSSPQKSGTGPQPGSAGoxMGGAK	984	1002	18	27	12	11	995	1012	4	9.537	FALSE	TRUE	FALSE	FALSE	Self	0	0
Scan: 16245 Run: L1_20210907_BB_HCMVVir_XL5mmb4_B11 P1_KSASSATAcmCTSGVMTR P2_ATKMQVIGDQYVK 1 3	L1_20210907_BB_HCMVVir_XL5mmb4_B11	16245	lcl|EF999921.1_prot_ABV71605.1_108 [protein=UL83] [protein_id=ABV71605.1] [location=complement(153063..154748)] [gbkey=CDS]			FALSE	lcl|EF999921.1_prot_ABV71605.1_108 [protein=UL83] [protein_id=ABV71605.1] [location=complement(153063..154748)] [gbkey=CDS]	lcl|EF999921.1_prot_ABV71605.1_108 [protein=UL83] [protein_id=ABV71605.1] [location=complement(153063..154748)] [gbkey=CDS]		FALSE	ATKMQVIGDQYVK	KSASSATAcmCTSGVMTR	213	438	13	16	3	1	215	438	4	9.537	FALSE	TRUE	FALSE	FALSE	Self	0	0
Scan: 32731 Run: L1_20210907_BB_HCMVVir_XL5mmb4_B7 P1_oxMIVcmCScmCPVLKNLVH P2_oxMIVcmCScmCPVLKNLVH 10 10	L1_20210907_BB_HCMVVir_XL5mmb4_B7	32731	lcl|EF999921.1_prot_ABV71616.1_119 [protein=UL94] [protein_id=ABV71616.1] [location=170055..171092] [gbkey=CDS]			FALSE	lcl|EF999921.1_prot_ABV71616.1_119 [protein=UL94] [protein_id=ABV71616.1] [location=170055..171092] [gbkey=CDS]	lcl|EF999921.1_prot_ABV71616.1_119 [protein=UL94] [protein_id=ABV71616.1] [location=170055..171092] [gbkey=CDS]		FALSE	oxMIVcmCScmCPVLKNLVH	oxMIVcmCScmCPVLKNLVH	332	332	14	14	10	10	341	341	4	9.536	FALSE	TRUE	FALSE	FALSE	Self	0	0
Scan: 24634 Run: L1_20210907_BB_HCMVVir_XL5mmb4_C10 P1_KSASSATAcmCTSGVMTR P2_HAAFSLVSPQVTKASPGR 1 13	L1_20210907_BB_HCMVVir_XL5mmb4_C10	24634	lcl|EF999921.1_prot_ABV71562.1_65 [protein=UL32] [protein_id=ABV71562.1] [location=complement(72668..75817)] [gbkey=CDS]			FALSE	lcl|EF999921.1_prot_ABV71605.1_108 [protein=UL83] [protein_id=ABV71605.1] [location=complement(153063..154748)] [gbkey=CDS]	lcl|EF999921.1_prot_ABV71605.1_108 [protein=UL83] [protein_id=ABV71605.1] [location=complement(153063..154748)] [gbkey=CDS]		FALSE	HAAFSLVSPQVTKASPGR	KSASSATAcmCTSGVMTR	491	438	18	16	13	1	503	438	5	9.536	FALSE	TRUE	FALSE	FALSE	Between	0	0
Scan: 26028 Run: L1_20210907_BB_HCMVVir_XL5mmb4_C5 P1_TATPEIVDNKDGTVTVR P2_KGEITGEVHMPSGK 10 1	L1_20210907_BB_HCMVVir_XL5mmb4_C5	26028	O75369			FALSE	O75369	O75369		FALSE	KGEITGEVHMPSGK	TATPEIVDNKDGTVTVR	1757	1771	14	17	1	10	1757	1780	5	9.535	FALSE	TRUE	FALSE	FALSE	Self	0	0
Scan: 21073 Run: L1_20210907_BB_HCMVVir_XL5mmb4_B8 P1_cmCEQScmCPKVVVNTDDFLK P2_KSASSATAcmCTSGVMTR 7 1	L1_20210907_BB_HCMVVir_XL5mmb4_B8	21073	lcl|EF999921.1_prot_ABV71575.1_78 [protein=UL44] [protein_id=ABV71575.1] [location=complement(90411..93131)] [gbkey=CDS]			FALSE	lcl|EF999921.1_prot_ABV71605.1_108 [protein=UL83] [protein_id=ABV71605.1] [location=complement(153063..154748)] [gbkey=CDS]	lcl|EF999921.1_prot_ABV71605.1_108 [protein=UL83] [protein_id=ABV71605.1] [location=complement(153063..154748)] [gbkey=CDS]		FALSE	cmCEQScmCPKVVVNTDDFLK	KSASSATAcmCTSGVMTR	528	438	17	16	7	1	534	438	4	9.534	FALSE	TRUE	FALSE	FALSE	Between	0	0
Scan: 31121 Run: L1_20210907_BB_HCMVVir_XL5mmb4_B9 P1_MIVcmCScmCPVLKNLVH P2_LSDLGQESAFEKEYSR 10 12	L1_20210907_BB_HCMVVir_XL5mmb4_B9	31121	lcl|EF999921.1_prot_ABV71575.1_78 [protein=UL44] [protein_id=ABV71575.1] [location=complement(90411..93131)] [gbkey=CDS]			FALSE	lcl|EF999921.1_prot_ABV71616.1_119 [protein=UL94] [protein_id=ABV71616.1] [location=170055..171092] [gbkey=CDS]	lcl|EF999921.1_prot_ABV71616.1_119 [protein=UL94] [protein_id=ABV71616.1] [location=170055..171092] [gbkey=CDS]		FALSE	LSDLGQESAFEKEYSR	MIVcmCScmCPVLKNLVH	512	332	16	14	12	10	523	341	4	9.534	FALSE	TRUE	FALSE	FALSE	Between	0	0
Scan: 25071 Run: L1_20210907_BB_HCMVVir_XL5mmb4_C5 P1_KSASSATAcmCTSGVMTR P2_ISQRPPTPGTKKPAAPLSF 1 11	L1_20210907_BB_HCMVVir_XL5mmb4_C5	25071	lcl|EF999921.1_prot_ABV71605.1_108 [protein=UL83] [protein_id=ABV71605.1] [location=complement(153063..154748)] [gbkey=CDS]			FALSE	lcl|EF999921.1_prot_ABV71621.1_124 [protein=UL99] [protein_id=ABV71621.1] [location=178095..178667] [gbkey=CDS]	lcl|EF999921.1_prot_ABV71621.1_124 [protein=UL99] [protein_id=ABV71621.1] [location=178095..178667] [gbkey=CDS]		FALSE	KSASSATAcmCTSGVMTR	ISQRPPTPGTKKPAAPLSF	438	172	16	19	1	11	438	182	4	9.533	FALSE	TRUE	FALSE	FALSE	Between	0	0
Scan: 29736 Run: L1_20210907_BB_HCMVVir_XL5mmb4_B6 P1_LAQVAKAVTQALNR P2_ALSTDPAAPNLKSQLAAAAR 6 12	L1_20210907_BB_HCMVVir_XL5mmb4_B6	29736	Q9Y490			FALSE	Q9Y490	Q9Y490		FALSE	ALSTDPAAPNLKSQLAAAAR	LAQVAKAVTQALNR	1321	1185	20	14	12	6	1332	1190	4	9.533	FALSE	TRUE	FALSE	FALSE	Self	0	0
Scan: 22002 Run: L1_20210907_BB_HCMVVir_XL5mmb4_B8 P1_TPVIDADKPVSSQLR P2_TPVIDADKPVSSQLR 8 8	L1_20210907_BB_HCMVVir_XL5mmb4_B8	22002	Q14204			FALSE	Q14204	Q14204		FALSE	TPVIDADKPVSSQLR	TPVIDADKPVSSQLR	122	122	15	15	8	8	129	129	4	9.533	FALSE	TRUE	FALSE	FALSE	Self	0	0
Scan: 36215 Run: L1_20210907_BB_HCMVVir_XL5mmb4_B11 P1_SVNGDLAVEFQNYVKNSVR P2_KPQATTSLGAFTR 15 1	L1_20210907_BB_HCMVVir_XL5mmb4_B11	36215	lcl|EF999921.1_prot_ABV71577.1_80 [protein=UL47] [protein_id=ABV71577.1] [location=94151..97099] [gbkey=CDS]			FALSE	lcl|EF999921.1_prot_ABV71578.1_81 [protein=UL48] [protein_id=ABV71578.1] [location=97096..103818] [gbkey=CDS]	lcl|EF999921.1_prot_ABV71578.1_81 [protein=UL48] [protein_id=ABV71578.1] [location=97096..103818] [gbkey=CDS]		FALSE	SVNGDLAVEFQNYVKNSVR	KPQATTSLGAFTR	247	1507	19	13	15	1	261	1507	4	9.532	FALSE	TRUE	FALSE	FALSE	Between	0	0
Scan: 33402 Run: L1_20211028_BB_HCMV_b4_5mM_repl2_B8_20211029190730 P1_VLcmCQGLKDSPcmCQLEALK P2_DLcmCGIVASKASLR 7 9	L1_20211028_BB_HCMV_b4_5mM_repl2_B8_20211029190730	33402	P13489			FALSE	P13489	P13489		FALSE	DLcmCGIVASKASLR	VLcmCQGLKDSPcmCQLEALK	218	189	13	17	9	7	226	195	4	9.531	FALSE	TRUE	FALSE	FALSE	Self	0	0
Scan: 20991 Run: L1_20210907_BB_HCMVVir_XL5mmb4_D4 P1_QIATLHAQVADoxMKK P2_KoxMEDSVGcmCLETAEEVKR 13 1	L1_20210907_BB_HCMVVir_XL5mmb4_D4	20991	P35579			FALSE	P35579	P35579		FALSE	KoxMEDSVGcmCLETAEEVKR	QIATLHAQVADoxMKK	1372	1358	17	14	1	13	1372	1370	5	9.531	FALSE	TRUE	FALSE	FALSE	Self	0	0
Scan: 27082 Run: L1_20210907_BB_HCMVVir_XL5mmb4_D5_20210913071744 P1_IQRPPEDSIQPYEKIK P2_IQRPPEDSIQPYEKIK 14 14	L1_20210907_BB_HCMVVir_XL5mmb4_D5_20210913071744	27082	Q16851			FALSE	Q16851	Q16851		FALSE	IQRPPEDSIQPYEKIK	IQRPPEDSIQPYEKIK	78	78	16	16	14	14	91	91	5	9.53	FALSE	TRUE	FALSE	FALSE	Self	0	0
Scan: 35259 Run: L1_20211028_BB_HCMV_b4_5mM_repl2_D11 P1_MIVcmCScmCPVLKNLVH P2_HRQEALPGPcmCIASTPKK 10 16	L1_20211028_BB_HCMV_b4_5mM_repl2_D11	35259	lcl|EF999921.1_prot_ABV71605.1_108 [protein=UL83] [protein_id=ABV71605.1] [location=complement(153063..154748)] [gbkey=CDS]			FALSE	lcl|EF999921.1_prot_ABV71616.1_119 [protein=UL94] [protein_id=ABV71616.1] [location=170055..171092] [gbkey=CDS]	lcl|EF999921.1_prot_ABV71616.1_119 [protein=UL94] [protein_id=ABV71616.1] [location=170055..171092] [gbkey=CDS]		FALSE	HRQEALPGPcmCIASTPKK	MIVcmCScmCPVLKNLVH	542	332	17	14	16	10	557	341	6	9.53	FALSE	TRUE	FALSE	FALSE	Between	0	0
Scan: 40910 Run: L1_20211028_BB_HCMV_b4_5mM_repl2_C6 P1_ILVKGHGAMDLTcmCQK P2_IFAELEGVWQPAAQPKR 4 16	L1_20211028_BB_HCMV_b4_5mM_repl2_C6	40910	lcl|EF999921.1_prot_ABV71605.1_108 [protein=UL83] [protein_id=ABV71605.1] [location=complement(153063..154748)] [gbkey=CDS]			FALSE	lcl|EF999921.1_prot_ABV71616.1_119 [protein=UL94] [protein_id=ABV71616.1] [location=170055..171092] [gbkey=CDS]	lcl|EF999921.1_prot_ABV71616.1_119 [protein=UL94] [protein_id=ABV71616.1] [location=170055..171092] [gbkey=CDS]		FALSE	IFAELEGVWQPAAQPKR	ILVKGHGAMDLTcmCQK	523	153	17	15	16	4	538	156	4	9.529	FALSE	TRUE	FALSE	FALSE	Between	0	0
Scan: 43302 Run: L1_20211028_BB_HCMV_b4_5mM_repl2_C2 P1_YEEIVKEVSTYIK P2_VAPEEHPVLLTEAPLNPKANR 6 18	L1_20211028_BB_HCMV_b4_5mM_repl2_C2	43302	P63261			FALSE	P68104;Q5VTE0	P68104;Q5VTE0	;	FALSE	VAPEEHPVLLTEAPLNPKANR	YEEIVKEVSTYIK	96	167;167	21	13	18	6	113	172;172	5	9.528	FALSE	TRUE	FALSE	FALSE	Between	0	0
Scan: 22976 Run: L1_20211028_BB_HCMV_b4_5mM_repl2_B5 P1_TVAFDLSSPQKSGTGPQPGSAGMGGAK P2_STGTAAVGSPVKSTTGMK 11 12	L1_20211028_BB_HCMV_b4_5mM_repl2_B5	22976	lcl|EF999921.1_prot_ABV71562.1_65 [protein=UL32] [protein_id=ABV71562.1] [location=complement(72668..75817)] [gbkey=CDS]			FALSE	lcl|EF999921.1_prot_ABV71562.1_65 [protein=UL32] [protein_id=ABV71562.1] [location=complement(72668..75817)] [gbkey=CDS]	lcl|EF999921.1_prot_ABV71562.1_65 [protein=UL32] [protein_id=ABV71562.1] [location=complement(72668..75817)] [gbkey=CDS]		FALSE	TVAFDLSSPQKSGTGPQPGSAGMGGAK	STGTAAVGSPVKSTTGMK	1002	984	27	18	11	12	1012	995	4	9.528	FALSE	TRUE	FALSE	FALSE	Self	0	0
Scan: 27843 Run: L1_20211028_BB_HCMV_b4_5mM_repl2_D2 P1_LSSPMTTTSTSQKPVLGKR P2_HAAFSLVSPQVTKASPGR 18 13	L1_20211028_BB_HCMV_b4_5mM_repl2_D2	27843	lcl|EF999921.1_prot_ABV71562.1_65 [protein=UL32] [protein_id=ABV71562.1] [location=complement(72668..75817)] [gbkey=CDS]			FALSE	lcl|EF999921.1_prot_ABV71562.1_65 [protein=UL32] [protein_id=ABV71562.1] [location=complement(72668..75817)] [gbkey=CDS]	lcl|EF999921.1_prot_ABV71562.1_65 [protein=UL32] [protein_id=ABV71562.1] [location=complement(72668..75817)] [gbkey=CDS]		FALSE	HAAFSLVSPQVTKASPGR	LSSPMTTTSTSQKPVLGKR	491	763	18	19	13	18	503	780	6	9.527	FALSE	TRUE	FALSE	FALSE	Self	0	0
Scan: 31380 Run: L1_20210907_BB_HCMVVir_XL5mmb4_C11 P1_KPQATTSLGAFTR P2_HAAFSLVSPQVTKASPGR 1 13	L1_20210907_BB_HCMVVir_XL5mmb4_C11	31380	lcl|EF999921.1_prot_ABV71562.1_65 [protein=UL32] [protein_id=ABV71562.1] [location=complement(72668..75817)] [gbkey=CDS]			FALSE	lcl|EF999921.1_prot_ABV71578.1_81 [protein=UL48] [protein_id=ABV71578.1] [location=97096..103818] [gbkey=CDS]	lcl|EF999921.1_prot_ABV71578.1_81 [protein=UL48] [protein_id=ABV71578.1] [location=97096..103818] [gbkey=CDS]		FALSE	HAAFSLVSPQVTKASPGR	KPQATTSLGAFTR	491	1507	18	13	13	1	503	1507	4	9.527	FALSE	TRUE	FALSE	FALSE	Between	0	0
Scan: 19256 Run: L1_20210907_BB_HCMVVir_XL5mmb4_B11 P1_LSDLGQESAFEKEYSR P2_KGVTDGQYATSLR 12 1	L1_20210907_BB_HCMVVir_XL5mmb4_B11	19256	lcl|EF999921.1_prot_ABV71575.1_78 [protein=UL44] [protein_id=ABV71575.1] [location=complement(90411..93131)] [gbkey=CDS]			FALSE	lcl|EF999921.1_prot_ABV71555.1_58 [protein=UL25] [protein_id=ABV71555.1] [location=62874..64844] [gbkey=CDS]	lcl|EF999921.1_prot_ABV71555.1_58 [protein=UL25] [protein_id=ABV71555.1] [location=62874..64844] [gbkey=CDS]		FALSE	LSDLGQESAFEKEYSR	KGVTDGQYATSLR	512	322	16	13	12	1	523	322	4	9.526	FALSE	TRUE	FALSE	FALSE	Between	0	0
Scan: 26521 Run: L1_20211028_BB_HCMV_b4_5mM_repl2_C2 P1_YVEQSNLMMEKR P2_YVEQSNLMMEKR 11 11	L1_20211028_BB_HCMV_b4_5mM_repl2_C2	26521	Q5T1M5			FALSE	Q5T1M5	Q5T1M5		FALSE	YVEQSNLMMEKR	YVEQSNLMMEKR	605	605	12	12	11	11	615	615	4	9.525	FALSE	TRUE	FALSE	FALSE	Self	0	0
Scan: 25736 Run: L1_20210907_BB_HCMVVir_XL5mmb4_C10 P1_TPcmCEEILVKHVGSR P2_AYVGQKSSFTVDcmCSK 9 6	L1_20210907_BB_HCMVVir_XL5mmb4_C10	25736	P21333			FALSE	P21333	P21333		FALSE	TPcmCEEILVKHVGSR	AYVGQKSSFTVDcmCSK	2599	2570	14	15	9	6	2607	2575	4	9.524	FALSE	TRUE	FALSE	FALSE	Self	0	0
Scan: 36495 Run: L1_20210907_BB_HCMVVir_XL5mmb4_C1 P1_KSASSATAcmCTSGVMTR P2_ETLVTAIGQTEPIAFVHLKDTEVQR 1 19	L1_20210907_BB_HCMVVir_XL5mmb4_C1	36495	lcl|EF999921.1_prot_ABV71562.1_65 [protein=UL32] [protein_id=ABV71562.1] [location=complement(72668..75817)] [gbkey=CDS]			FALSE	lcl|EF999921.1_prot_ABV71605.1_108 [protein=UL83] [protein_id=ABV71605.1] [location=complement(153063..154748)] [gbkey=CDS]	lcl|EF999921.1_prot_ABV71605.1_108 [protein=UL83] [protein_id=ABV71605.1] [location=complement(153063..154748)] [gbkey=CDS]		FALSE	ETLVTAIGQTEPIAFVHLKDTEVQR	KSASSATAcmCTSGVMTR	142	438	25	16	19	1	160	438	5	9.524	FALSE	TRUE	FALSE	FALSE	Between	0	0
Scan: 24404 Run: L1_20211028_BB_HCMV_b4_5mM_repl2_C10 P1_KSASSATAcmCTSGVMTR P2_HAAFSLVSPQVTKASPGR 1 13	L1_20211028_BB_HCMV_b4_5mM_repl2_C10	24404	lcl|EF999921.1_prot_ABV71562.1_65 [protein=UL32] [protein_id=ABV71562.1] [location=complement(72668..75817)] [gbkey=CDS]			FALSE	lcl|EF999921.1_prot_ABV71605.1_108 [protein=UL83] [protein_id=ABV71605.1] [location=complement(153063..154748)] [gbkey=CDS]	lcl|EF999921.1_prot_ABV71605.1_108 [protein=UL83] [protein_id=ABV71605.1] [location=complement(153063..154748)] [gbkey=CDS]		FALSE	HAAFSLVSPQVTKASPGR	KSASSATAcmCTSGVMTR	491	438	18	16	13	1	503	438	4	9.524	FALSE	TRUE	FALSE	FALSE	Between	0	0
Scan: 23551 Run: L1_20211028_BB_HCMV_b4_5mM_repl2_D7 P1_oxMKVTQAScmCHQGDIAR P2_HAAFSLVSPQVTKASPGR 2 13	L1_20211028_BB_HCMV_b4_5mM_repl2_D7	23551	lcl|EF999921.1_prot_ABV71562.1_65 [protein=UL32] [protein_id=ABV71562.1] [location=complement(72668..75817)] [gbkey=CDS]			FALSE	lcl|EF999921.1_prot_ABV71578.1_81 [protein=UL48] [protein_id=ABV71578.1] [location=97096..103818] [gbkey=CDS]	lcl|EF999921.1_prot_ABV71578.1_81 [protein=UL48] [protein_id=ABV71578.1] [location=97096..103818] [gbkey=CDS]		FALSE	HAAFSLVSPQVTKASPGR	oxMKVTQAScmCHQGDIAR	491	1	18	15	13	2	503	2	5	9.524	FALSE	TRUE	FALSE	FALSE	Between	0	0
Scan: 12631 Run: L1_20211028_BB_HCMV_b4_5mM_repl2_B8_20211029190730 P1_LQEEITKQSPTLQR P2_ETDSSSASAATPSKK 7 14	L1_20211028_BB_HCMV_b4_5mM_repl2_B8_20211029190730	12631	P54578			FALSE	P54578	P54578		FALSE	ETDSSSASAATPSKK	LQEEITKQSPTLQR	225	294	15	14	14	7	238	300	4	9.524	FALSE	TRUE	FALSE	FALSE	Self	0	0
Scan: 43669 Run: L1_20211028_BB_HCMV_b4_5mM_repl2_C8 P1_IFAELEGVWQPAAQPKR P2_HAAFSLVSPQVTKASPGR 16 13	L1_20211028_BB_HCMV_b4_5mM_repl2_C8	43669	lcl|EF999921.1_prot_ABV71562.1_65 [protein=UL32] [protein_id=ABV71562.1] [location=complement(72668..75817)] [gbkey=CDS]			FALSE	lcl|EF999921.1_prot_ABV71605.1_108 [protein=UL83] [protein_id=ABV71605.1] [location=complement(153063..154748)] [gbkey=CDS]	lcl|EF999921.1_prot_ABV71605.1_108 [protein=UL83] [protein_id=ABV71605.1] [location=complement(153063..154748)] [gbkey=CDS]		FALSE	HAAFSLVSPQVTKASPGR	IFAELEGVWQPAAQPKR	491	523	18	17	13	16	503	538	5	9.522	FALSE	TRUE	FALSE	FALSE	Between	0	0
Scan: 9980 Run: L1_20210907_BB_HCMVVir_XL5mmb4_B8 P1_STGTAAVGSPVKSTTGoxMK P2_KSASSATAcmCTSGVoxMTR 12 1	L1_20210907_BB_HCMVVir_XL5mmb4_B8	9980	lcl|EF999921.1_prot_ABV71562.1_65 [protein=UL32] [protein_id=ABV71562.1] [location=complement(72668..75817)] [gbkey=CDS]			FALSE	lcl|EF999921.1_prot_ABV71605.1_108 [protein=UL83] [protein_id=ABV71605.1] [location=complement(153063..154748)] [gbkey=CDS]	lcl|EF999921.1_prot_ABV71605.1_108 [protein=UL83] [protein_id=ABV71605.1] [location=complement(153063..154748)] [gbkey=CDS]		FALSE	STGTAAVGSPVKSTTGoxMK	KSASSATAcmCTSGVoxMTR	984	438	18	16	12	1	995	438	4	9.522	FALSE	TRUE	FALSE	FALSE	Between	0	0
Scan: 47131 Run: L1_20210907_BB_HCMVVir_XL5mmb4_C8 P1_HAAFSLVSPQVTKASPGR P2_GGPNIITLADIVKDPVSR 13 13	L1_20210907_BB_HCMVVir_XL5mmb4_C8	47131	lcl|EF999921.1_prot_ABV71562.1_65 [protein=UL32] [protein_id=ABV71562.1] [location=complement(72668..75817)] [gbkey=CDS]			FALSE	P68400;Q8NEV1	P68400;Q8NEV1	;	FALSE	HAAFSLVSPQVTKASPGR	GGPNIITLADIVKDPVSR	491	90;90	18	18	13	13	503	102;102	5	9.521	FALSE	TRUE	FALSE	FALSE	Between	0	0
Scan: 22749 Run: L1_20210907_BB_HCMVVir_XL5mmb4_B10 P1_TQLDVLYSEPLKTR P2_KSASSATAcmCTSGVMTR 12 1	L1_20210907_BB_HCMVVir_XL5mmb4_B10	22749	lcl|EF999921.1_prot_ABV71565.1_68 [protein=UL35] [protein_id=ABV71565.1] [location=78917..80842] [gbkey=CDS]			FALSE	lcl|EF999921.1_prot_ABV71605.1_108 [protein=UL83] [protein_id=ABV71605.1] [location=complement(153063..154748)] [gbkey=CDS]	lcl|EF999921.1_prot_ABV71605.1_108 [protein=UL83] [protein_id=ABV71605.1] [location=complement(153063..154748)] [gbkey=CDS]		FALSE	TQLDVLYSEPLKTR	KSASSATAcmCTSGVMTR	107	438	14	16	12	1	118	438	4	9.521	FALSE	TRUE	FALSE	FALSE	Between	0	0
Scan: 45550 Run: L1_20211028_BB_HCMV_b4_5mM_repl2_C7 P1_TPSDAVQNILQKIEK P2_ILVKGHGAMDLTcmCQK 12 4	L1_20211028_BB_HCMV_b4_5mM_repl2_C7	45550	lcl|EF999921.1_prot_ABV71562.1_65 [protein=UL32] [protein_id=ABV71562.1] [location=complement(72668..75817)] [gbkey=CDS]			FALSE	lcl|EF999921.1_prot_ABV71616.1_119 [protein=UL94] [protein_id=ABV71616.1] [location=170055..171092] [gbkey=CDS]	lcl|EF999921.1_prot_ABV71616.1_119 [protein=UL94] [protein_id=ABV71616.1] [location=170055..171092] [gbkey=CDS]		FALSE	TPSDAVQNILQKIEK	ILVKGHGAMDLTcmCQK	1029	153	15	15	12	4	1040	156	5	9.519	FALSE	TRUE	FALSE	FALSE	Between	0	0
Scan: 41535 Run: L1_20211028_BB_HCMV_b4_5mM_repl2_B7_20211029160627 P1_MIVcmCScmCPVLKNLVH P2_GEVAPDAKSFVLNLGK 10 8	L1_20211028_BB_HCMV_b4_5mM_repl2_B7_20211029160627	41535	P09382			FALSE	lcl|EF999921.1_prot_ABV71616.1_119 [protein=UL94] [protein_id=ABV71616.1] [location=170055..171092] [gbkey=CDS]	lcl|EF999921.1_prot_ABV71616.1_119 [protein=UL94] [protein_id=ABV71616.1] [location=170055..171092] [gbkey=CDS]		FALSE	GEVAPDAKSFVLNLGK	MIVcmCScmCPVLKNLVH	22	332	16	14	8	10	29	341	4	9.519	FALSE	TRUE	FALSE	FALSE	Between	0	0
Scan: 38431 Run: L1_20210907_BB_HCMVVir_XL5mmb4_C8 P1_TDVWDLVKVEEPVSR P2_ILVKGHGAoxMDLTcmCQK 8 4	L1_20210907_BB_HCMVVir_XL5mmb4_C8	38431	lcl|EF999921.1_prot_ABV71616.1_119 [protein=UL94] [protein_id=ABV71616.1] [location=170055..171092] [gbkey=CDS]			FALSE	lcl|EF999921.1_prot_ABV71616.1_119 [protein=UL94] [protein_id=ABV71616.1] [location=170055..171092] [gbkey=CDS]	lcl|EF999921.1_prot_ABV71616.1_119 [protein=UL94] [protein_id=ABV71616.1] [location=170055..171092] [gbkey=CDS]		FALSE	TDVWDLVKVEEPVSR	ILVKGHGAoxMDLTcmCQK	317	153	15	15	8	4	324	156	4	9.518	FALSE	TRUE	FALSE	FALSE	Self	0	0
Scan: 29926 Run: L1_20211028_BB_HCMV_b4_5mM_repl2_D8 P1_HKMSGGLDVTTPDAK P2_HAAFSLVSPQVTKASPGR 2 13	L1_20211028_BB_HCMV_b4_5mM_repl2_D8	29926	lcl|EF999921.1_prot_ABV71562.1_65 [protein=UL32] [protein_id=ABV71562.1] [location=complement(72668..75817)] [gbkey=CDS]			FALSE	lcl|EF999921.1_prot_ABV71578.1_81 [protein=UL48] [protein_id=ABV71578.1] [location=97096..103818] [gbkey=CDS]	lcl|EF999921.1_prot_ABV71578.1_81 [protein=UL48] [protein_id=ABV71578.1] [location=97096..103818] [gbkey=CDS]		FALSE	HAAFSLVSPQVTKASPGR	HKMSGGLDVTTPDAK	491	1286	18	15	13	2	503	1287	4	9.518	FALSE	TRUE	FALSE	FALSE	Between	0	0
Scan: 39007 Run: L1_20210907_BB_HCMVVir_XL5mmb4_C7 P1_MIVcmCScmCPVLKNLVH P2_ILVKGHGAMDLTcmCQK 10 4	L1_20210907_BB_HCMVVir_XL5mmb4_C7	39007	lcl|EF999921.1_prot_ABV71616.1_119 [protein=UL94] [protein_id=ABV71616.1] [location=170055..171092] [gbkey=CDS]			FALSE	lcl|EF999921.1_prot_ABV71616.1_119 [protein=UL94] [protein_id=ABV71616.1] [location=170055..171092] [gbkey=CDS]	lcl|EF999921.1_prot_ABV71616.1_119 [protein=UL94] [protein_id=ABV71616.1] [location=170055..171092] [gbkey=CDS]		FALSE	MIVcmCScmCPVLKNLVH	ILVKGHGAMDLTcmCQK	332	153	14	15	10	4	341	156	5	9.517	FALSE	TRUE	FALSE	FALSE	Self	0	0
Scan: 7507 Run: L1_20211028_BB_HCMV_b4_5mM_repl2_B10 P1_KSASSATAcmCTSGVoxMTR P2_KSASSATAcmCTSGVoxMTR 1 1	L1_20211028_BB_HCMV_b4_5mM_repl2_B10	7507	lcl|EF999921.1_prot_ABV71605.1_108 [protein=UL83] [protein_id=ABV71605.1] [location=complement(153063..154748)] [gbkey=CDS]			FALSE	lcl|EF999921.1_prot_ABV71605.1_108 [protein=UL83] [protein_id=ABV71605.1] [location=complement(153063..154748)] [gbkey=CDS]	lcl|EF999921.1_prot_ABV71605.1_108 [protein=UL83] [protein_id=ABV71605.1] [location=complement(153063..154748)] [gbkey=CDS]		FALSE	KSASSATAcmCTSGVoxMTR	KSASSATAcmCTSGVoxMTR	438	438	16	16	1	1	438	438	6	9.515	FALSE	TRUE	FALSE	FALSE	Self	0	0
Scan: 26742 Run: L1_20211028_BB_HCMV_b4_5mM_repl2_B7_20211029160627 P1_STGTAAVGSPVKSTTGoxMK P2_MIVcmCScmCPVLKNLVH 12 10	L1_20211028_BB_HCMV_b4_5mM_repl2_B7_20211029160627	26742	lcl|EF999921.1_prot_ABV71562.1_65 [protein=UL32] [protein_id=ABV71562.1] [location=complement(72668..75817)] [gbkey=CDS]			FALSE	lcl|EF999921.1_prot_ABV71616.1_119 [protein=UL94] [protein_id=ABV71616.1] [location=170055..171092] [gbkey=CDS]	lcl|EF999921.1_prot_ABV71616.1_119 [protein=UL94] [protein_id=ABV71616.1] [location=170055..171092] [gbkey=CDS]		FALSE	STGTAAVGSPVKSTTGoxMK	MIVcmCScmCPVLKNLVH	984	332	18	14	12	10	995	341	4	9.515	FALSE	TRUE	FALSE	FALSE	Between	0	0
Scan: 37143 Run: L1_20210907_BB_HCMVVir_XL5mmb4_B9 P1_oxMIVcmCScmCPVLKNLVH P2_TDVWDLVKVEEPVSR 10 8	L1_20210907_BB_HCMVVir_XL5mmb4_B9	37143	lcl|EF999921.1_prot_ABV71616.1_119 [protein=UL94] [protein_id=ABV71616.1] [location=170055..171092] [gbkey=CDS]			FALSE	lcl|EF999921.1_prot_ABV71616.1_119 [protein=UL94] [protein_id=ABV71616.1] [location=170055..171092] [gbkey=CDS]	lcl|EF999921.1_prot_ABV71616.1_119 [protein=UL94] [protein_id=ABV71616.1] [location=170055..171092] [gbkey=CDS]		FALSE	TDVWDLVKVEEPVSR	oxMIVcmCScmCPVLKNLVH	317	332	15	14	8	10	324	341	4	9.515	FALSE	TRUE	FALSE	FALSE	Self	0	0
Scan: 35466 Run: L1_20210907_BB_HCMVVir_XL5mmb4_B5 P1_TPSDAVQNILQKIEK P2_SSVSNAPPVASPSILKPGASAALQSR 12 16	L1_20210907_BB_HCMVVir_XL5mmb4_B5	35466	lcl|EF999921.1_prot_ABV71562.1_65 [protein=UL32] [protein_id=ABV71562.1] [location=complement(72668..75817)] [gbkey=CDS]			FALSE	lcl|EF999921.1_prot_ABV71562.1_65 [protein=UL32] [protein_id=ABV71562.1] [location=complement(72668..75817)] [gbkey=CDS]	lcl|EF999921.1_prot_ABV71562.1_65 [protein=UL32] [protein_id=ABV71562.1] [location=complement(72668..75817)] [gbkey=CDS]		FALSE	SSVSNAPPVASPSILKPGASAALQSR	TPSDAVQNILQKIEK	957	1029	26	15	16	12	972	1040	5	9.514	FALSE	TRUE	FALSE	FALSE	Self	0	0
Scan: 23936 Run: L1_20211028_BB_HCMV_b4_5mM_repl2_B5 P1_LEKQVSGTPSTVPATLLQPQPASSK P2_KSASSATAcmCTSGVMTR 3 1	L1_20211028_BB_HCMV_b4_5mM_repl2_B5	23936	lcl|EF999921.1_prot_ABV71562.1_65 [protein=UL32] [protein_id=ABV71562.1] [location=complement(72668..75817)] [gbkey=CDS]			FALSE	lcl|EF999921.1_prot_ABV71605.1_108 [protein=UL83] [protein_id=ABV71605.1] [location=complement(153063..154748)] [gbkey=CDS]	lcl|EF999921.1_prot_ABV71605.1_108 [protein=UL83] [protein_id=ABV71605.1] [location=complement(153063..154748)] [gbkey=CDS]		FALSE	LEKQVSGTPSTVPATLLQPQPASSK	KSASSATAcmCTSGVMTR	803	438	25	16	3	1	805	438	4	9.513	FALSE	TRUE	FALSE	FALSE	Between	0	0
Scan: 14298 Run: L1_20211028_BB_HCMV_b4_5mM_repl2_B7_20211029160627 P1_VISSIEQKTDTSDK P2_STGTAAVGSPVKSTTGoxMK 8 12	L1_20211028_BB_HCMV_b4_5mM_repl2_B7_20211029160627	14298	lcl|EF999921.1_prot_ABV71562.1_65 [protein=UL32] [protein_id=ABV71562.1] [location=complement(72668..75817)] [gbkey=CDS]			FALSE	P27348	P27348		FALSE	STGTAAVGSPVKSTTGoxMK	VISSIEQKTDTSDK	984	61	18	14	12	8	995	68	4	9.513	FALSE	TRUE	FALSE	FALSE	Between	0	0
Scan: 23952 Run: L1_20211028_BB_HCMV_b4_5mM_repl2_B7_20211029160627 P1_oxMASNIFGPTEEPQNIPKR P2_TNPPGGKGSGIFDESTPVQTR 17 7	L1_20211028_BB_HCMV_b4_5mM_repl2_B7_20211029160627	23952	Q9H910			FALSE	Q9H910	Q9H910		FALSE	oxMASNIFGPTEEPQNIPKR	TNPPGGKGSGIFDESTPVQTR	43	61	18	21	17	7	59	67	4	9.512	FALSE	TRUE	FALSE	FALSE	Self	0	0
Scan: 34440 Run: L1_20210907_BB_HCMVVir_XL5mmb4_B8 P1_SVLISLKQAPLVH P2_DSLYKDAMQYASESK 7 5	L1_20210907_BB_HCMVVir_XL5mmb4_B8	34440	Q00610			FALSE	P09496	P09496		FALSE	DSLYKDAMQYASESK	SVLISLKQAPLVH	1531	236	15	13	5	7	1535	242	4	9.511	FALSE	TRUE	FALSE	FALSE	Between	0	0
Scan: 18130 Run: L1_20210907_BB_HCMVVir_XL5mmb4_B5 P1_STGTAAVGSPVKSTTGoxMK P2_LSSPMTTTSTSQKPVLGK 12 13	L1_20210907_BB_HCMVVir_XL5mmb4_B5	18130	lcl|EF999921.1_prot_ABV71562.1_65 [protein=UL32] [protein_id=ABV71562.1] [location=complement(72668..75817)] [gbkey=CDS]			FALSE	lcl|EF999921.1_prot_ABV71562.1_65 [protein=UL32] [protein_id=ABV71562.1] [location=complement(72668..75817)] [gbkey=CDS]	lcl|EF999921.1_prot_ABV71562.1_65 [protein=UL32] [protein_id=ABV71562.1] [location=complement(72668..75817)] [gbkey=CDS]		FALSE	STGTAAVGSPVKSTTGoxMK	LSSPMTTTSTSQKPVLGK	984	763	18	18	12	13	995	775	4	9.511	FALSE	TRUE	FALSE	FALSE	Self	0	0
Scan: 42182 Run: L1_20210907_BB_HCMVVir_XL5mmb4_C8 P1_MIVcmCScmCPVLKNLVH P2_HAAFSLVSPQVTKASPGR 10 13	L1_20210907_BB_HCMVVir_XL5mmb4_C8	42182	lcl|EF999921.1_prot_ABV71562.1_65 [protein=UL32] [protein_id=ABV71562.1] [location=complement(72668..75817)] [gbkey=CDS]			FALSE	lcl|EF999921.1_prot_ABV71616.1_119 [protein=UL94] [protein_id=ABV71616.1] [location=170055..171092] [gbkey=CDS]	lcl|EF999921.1_prot_ABV71616.1_119 [protein=UL94] [protein_id=ABV71616.1] [location=170055..171092] [gbkey=CDS]		FALSE	HAAFSLVSPQVTKASPGR	MIVcmCScmCPVLKNLVH	491	332	18	14	13	10	503	341	5	9.51	FALSE	TRUE	FALSE	FALSE	Between	0	0
Scan: 31340 Run: L1_20210907_BB_HCMVVir_XL5mmb4_C8 P1_QEALPGPcmCIASTPKK P2_MGTEALLFKHAGAAcmCR 14 9	L1_20210907_BB_HCMVVir_XL5mmb4_C8	31340	lcl|EF999921.1_prot_ABV71605.1_108 [protein=UL83] [protein_id=ABV71605.1] [location=complement(153063..154748)] [gbkey=CDS]			FALSE	lcl|EF999921.1_prot_ABV71619.1_122 [protein=UL97] [protein_id=ABV71619.1] [location=174187..176310] [gbkey=CDS]	lcl|EF999921.1_prot_ABV71619.1_122 [protein=UL97] [protein_id=ABV71619.1] [location=174187..176310] [gbkey=CDS]		FALSE	QEALPGPcmCIASTPKK	MGTEALLFKHAGAAcmCR	544	578	15	16	14	9	557	586	5	9.51	FALSE	TRUE	FALSE	FALSE	Between	0	0
Scan: 24266 Run: L1_20211028_BB_HCMV_b4_5mM_repl2_D7 P1_KYEDIcmCPSTHNoxMDVPNIK P2_GRPcmCKIVEMSTSK 1 5	L1_20211028_BB_HCMV_b4_5mM_repl2_D7	24266	Q6IS14;Q9GZV4;P63241	;;	;;	FALSE	Q9GZV4;P63241	Q9GZV4;P63241	;	FALSE	KYEDIcmCPSTHNoxMDVPNIK	GRPcmCKIVEMSTSK	68;68;68	35;35	18	13	1	5	68;68;68	39;39	4	9.508	FALSE	TRUE	FALSE	FALSE	Self	0	0
Scan: 38551 Run: L1_20210907_BB_HCMVVir_XL5mmb4_C4 P1_TPSDAVQNILQKIEK P2_LSSPoxMTTTSTSQKPVLGKR 12 18	L1_20210907_BB_HCMVVir_XL5mmb4_C4	38551	lcl|EF999921.1_prot_ABV71562.1_65 [protein=UL32] [protein_id=ABV71562.1] [location=complement(72668..75817)] [gbkey=CDS]			FALSE	lcl|EF999921.1_prot_ABV71562.1_65 [protein=UL32] [protein_id=ABV71562.1] [location=complement(72668..75817)] [gbkey=CDS]	lcl|EF999921.1_prot_ABV71562.1_65 [protein=UL32] [protein_id=ABV71562.1] [location=complement(72668..75817)] [gbkey=CDS]		FALSE	LSSPoxMTTTSTSQKPVLGKR	TPSDAVQNILQKIEK	763	1029	19	15	18	12	780	1040	5	9.508	FALSE	TRUE	FALSE	FALSE	Self	0	0
Scan: 23005 Run: L1_20211028_BB_HCMV_b4_5mM_repl2_B5 P1_TVAFDLSSPQKSGTGPQPGSAGMGGAK P2_STGTAAVGSPVKSTTGMK 11 12	L1_20211028_BB_HCMV_b4_5mM_repl2_B5	23005	lcl|EF999921.1_prot_ABV71562.1_65 [protein=UL32] [protein_id=ABV71562.1] [location=complement(72668..75817)] [gbkey=CDS]			FALSE	lcl|EF999921.1_prot_ABV71562.1_65 [protein=UL32] [protein_id=ABV71562.1] [location=complement(72668..75817)] [gbkey=CDS]	lcl|EF999921.1_prot_ABV71562.1_65 [protein=UL32] [protein_id=ABV71562.1] [location=complement(72668..75817)] [gbkey=CDS]		FALSE	TVAFDLSSPQKSGTGPQPGSAGMGGAK	STGTAAVGSPVKSTTGMK	1002	984	27	18	11	12	1012	995	5	9.507	FALSE	TRUE	FALSE	FALSE	Self	0	0
Scan: 21724 Run: L1_20210907_BB_HCMVVir_XL5mmb4_D11_20210914031537 P1_SAAVGYYDEEEKR P2_HLTQKPDVDLEAHPK 12 5	L1_20210907_BB_HCMVVir_XL5mmb4_D11_20210914031537	21724	lcl|EF999921.1_prot_ABV71562.1_65 [protein=UL32] [protein_id=ABV71562.1] [location=complement(72668..75817)] [gbkey=CDS]			FALSE	lcl|EF999921.1_prot_ABV71562.1_65 [protein=UL32] [protein_id=ABV71562.1] [location=complement(72668..75817)] [gbkey=CDS]	lcl|EF999921.1_prot_ABV71562.1_65 [protein=UL32] [protein_id=ABV71562.1] [location=complement(72668..75817)] [gbkey=CDS]		FALSE	SAAVGYYDEEEKR	HLTQKPDVDLEAHPK	362	22	13	15	12	5	373	26	6	9.505	FALSE	TRUE	FALSE	FALSE	Self	0	0
Scan: 13043 Run: L1_20211028_BB_HCMV_b4_5mM_repl2_B8_20211029190730 P1_VVSSIEQKTEGAEK P2_STGTAAVGSPVKSTTGoxMK 8 12	L1_20211028_BB_HCMV_b4_5mM_repl2_B8_20211029190730	13043	lcl|EF999921.1_prot_ABV71562.1_65 [protein=UL32] [protein_id=ABV71562.1] [location=complement(72668..75817)] [gbkey=CDS]			FALSE	P63104	P63104		FALSE	STGTAAVGSPVKSTTGoxMK	VVSSIEQKTEGAEK	984	61	18	14	12	8	995	68	4	9.505	FALSE	TRUE	FALSE	FALSE	Between	0	0
Scan: 33090 Run: L1_20211028_BB_HCMV_b4_5mM_repl2_B7_20211029160627 P1_TKSTGGAPTFNVTVTK P2_GEVAPDAKSFVLNLGK 2 8	L1_20211028_BB_HCMV_b4_5mM_repl2_B7_20211029160627	33090	P09382			FALSE	P07737	P07737		FALSE	GEVAPDAKSFVLNLGK	TKSTGGAPTFNVTVTK	22	90	16	16	8	2	29	91	4	9.505	FALSE	TRUE	FALSE	FALSE	Between	0	0
Scan: 41295 Run: L1_20210907_BB_HCMVVir_XL5mmb4_C9 P1_QKWLLLTGISAQQNR P2_KVSQPIEGHAASFAQFK 2 1	L1_20210907_BB_HCMVVir_XL5mmb4_C9	41295	Q00610			FALSE	Q00610	Q00610		FALSE	KVSQPIEGHAASFAQFK	QKWLLLTGISAQQNR	189	162	17	15	1	2	189	163	4	9.504	FALSE	TRUE	FALSE	FALSE	Self	0	0
Scan: 43128 Run: L1_20211028_BB_HCMV_b4_5mM_repl2_B10 P1_YGDVVGVNTTKYPYR P2_INPSAILSAIYNKPIAAR 11 13	L1_20211028_BB_HCMV_b4_5mM_repl2_B10	43128	lcl|EF999921.1_prot_ABV71586.1_89 [protein=UL55] [protein_id=ABV71586.1] [location=complement(114533..117256)] [gbkey=CDS]			FALSE	lcl|EF999921.1_prot_ABV71586.1_89 [protein=UL55] [protein_id=ABV71586.1] [location=complement(114533..117256)] [gbkey=CDS]	lcl|EF999921.1_prot_ABV71586.1_89 [protein=UL55] [protein_id=ABV71586.1] [location=complement(114533..117256)] [gbkey=CDS]		FALSE	INPSAILSAIYNKPIAAR	YGDVVGVNTTKYPYR	523	78	18	15	13	11	535	88	5	9.504	FALSE	TRUE	FALSE	FALSE	Self	0	0
Scan: 40991 Run: L1_20211028_BB_HCMV_b4_5mM_repl2_B7_20211029160627 P1_MIVcmCScmCPVLKNLVH P2_MIVcmCScmCPVLKNLVH 10 10	L1_20211028_BB_HCMV_b4_5mM_repl2_B7_20211029160627	40991	lcl|EF999921.1_prot_ABV71616.1_119 [protein=UL94] [protein_id=ABV71616.1] [location=170055..171092] [gbkey=CDS]			FALSE	lcl|EF999921.1_prot_ABV71616.1_119 [protein=UL94] [protein_id=ABV71616.1] [location=170055..171092] [gbkey=CDS]	lcl|EF999921.1_prot_ABV71616.1_119 [protein=UL94] [protein_id=ABV71616.1] [location=170055..171092] [gbkey=CDS]		FALSE	MIVcmCScmCPVLKNLVH	MIVcmCScmCPVLKNLVH	332	332	14	14	10	10	341	341	4	9.504	FALSE	TRUE	FALSE	FALSE	Self	0	0
Scan: 17081 Run: L1_20210907_BB_HCMVVir_XL5mmb4_D5_20210913071744 P1_AQQNGTDSLDGQTGTQDKGQKPNLLDR P2_APSHVDKVNTR 18 7	L1_20210907_BB_HCMVVir_XL5mmb4_D5_20210913071744	17081	lcl|EF999921.1_prot_ABV71586.1_89 [protein=UL55] [protein_id=ABV71586.1] [location=complement(114533..117256)] [gbkey=CDS]			FALSE	lcl|EF999921.1_prot_ABV71622.1_125 [protein=UL100] [protein_id=ABV71622.1] [location=complement(178925..180046)] [gbkey=CDS]	lcl|EF999921.1_prot_ABV71622.1_125 [protein=UL100] [protein_id=ABV71622.1] [location=complement(178925..180046)] [gbkey=CDS]		FALSE	AQQNGTDSLDGQTGTQDKGQKPNLLDR	APSHVDKVNTR	861	2	27	11	18	7	878	8	5	9.503	FALSE	TRUE	FALSE	FALSE	Between	0	0
Scan: 31333 Run: L1_20210907_BB_HCMVVir_XL5mmb4_B6 P1_MELDSVEEEDDFGASLcmCKVSPPIQATR P2_LSDLGQESAFEKEYSR 18 12	L1_20210907_BB_HCMVVir_XL5mmb4_B6	31333	lcl|EF999921.1_prot_ABV71575.1_78 [protein=UL44] [protein_id=ABV71575.1] [location=complement(90411..93131)] [gbkey=CDS]			FALSE	lcl|EF999921.1_prot_ABV71575.1_78 [protein=UL44] [protein_id=ABV71575.1] [location=complement(90411..93131)] [gbkey=CDS]	lcl|EF999921.1_prot_ABV71575.1_78 [protein=UL44] [protein_id=ABV71575.1] [location=complement(90411..93131)] [gbkey=CDS]		FALSE	LSDLGQESAFEKEYSR	MELDSVEEEDDFGASLcmCKVSPPIQATR	512	137	16	27	12	18	523	154	4	9.503	FALSE	TRUE	FALSE	FALSE	Self	0	0
Scan: 28715 Run: L1_20211028_BB_HCMV_b4_5mM_repl2_B5 P1_KSASSATAcmCTSGVMTR P2_FTDTLVDITDTETSAKPPVTTAYK 1 16	L1_20211028_BB_HCMV_b4_5mM_repl2_B5	28715	lcl|EF999921.1_prot_ABV71562.1_65 [protein=UL32] [protein_id=ABV71562.1] [location=complement(72668..75817)] [gbkey=CDS]			FALSE	lcl|EF999921.1_prot_ABV71605.1_108 [protein=UL83] [protein_id=ABV71605.1] [location=complement(153063..154748)] [gbkey=CDS]	lcl|EF999921.1_prot_ABV71605.1_108 [protein=UL83] [protein_id=ABV71605.1] [location=complement(153063..154748)] [gbkey=CDS]		FALSE	FTDTLVDITDTETSAKPPVTTAYK	KSASSATAcmCTSGVMTR	549	438	24	16	16	1	564	438	4	9.503	FALSE	TRUE	FALSE	FALSE	Between	0	0
Scan: 21008 Run: L1_20210907_BB_HCMVVir_XL5mmb4_B4 P1_TVAFDLSSPQKSGTGPQPGSAGMGGAK P2_STGTAAVGSPVKSTTGoxMK 11 12	L1_20210907_BB_HCMVVir_XL5mmb4_B4	21008	lcl|EF999921.1_prot_ABV71562.1_65 [protein=UL32] [protein_id=ABV71562.1] [location=complement(72668..75817)] [gbkey=CDS]			FALSE	lcl|EF999921.1_prot_ABV71562.1_65 [protein=UL32] [protein_id=ABV71562.1] [location=complement(72668..75817)] [gbkey=CDS]	lcl|EF999921.1_prot_ABV71562.1_65 [protein=UL32] [protein_id=ABV71562.1] [location=complement(72668..75817)] [gbkey=CDS]		FALSE	TVAFDLSSPQKSGTGPQPGSAGMGGAK	STGTAAVGSPVKSTTGoxMK	1002	984	27	18	11	12	1012	995	4	9.502	FALSE	TRUE	FALSE	FALSE	Self	0	0
Scan: 26788 Run: L1_20210907_BB_HCMVVir_XL5mmb4_B4 P1_STGTAAVGSPVKSTTGoxMK P2_FTDTLVDITDTETSAKPPVTTAYK 12 16	L1_20210907_BB_HCMVVir_XL5mmb4_B4	26788	lcl|EF999921.1_prot_ABV71562.1_65 [protein=UL32] [protein_id=ABV71562.1] [location=complement(72668..75817)] [gbkey=CDS]			FALSE	lcl|EF999921.1_prot_ABV71562.1_65 [protein=UL32] [protein_id=ABV71562.1] [location=complement(72668..75817)] [gbkey=CDS]	lcl|EF999921.1_prot_ABV71562.1_65 [protein=UL32] [protein_id=ABV71562.1] [location=complement(72668..75817)] [gbkey=CDS]		FALSE	FTDTLVDITDTETSAKPPVTTAYK	STGTAAVGSPVKSTTGoxMK	549	984	24	18	16	12	564	995	4	9.501	FALSE	TRUE	FALSE	FALSE	Self	0	0
Scan: 38761 Run: L1_20210907_BB_HCMVVir_XL5mmb4_C8 P1_GEVAPDAKSFVLNLGK P2_FNAHGDANTIVcmCNSKDGGAWGTEQR 8 15	L1_20210907_BB_HCMVVir_XL5mmb4_C8	38761	P09382			FALSE	P09382	P09382		FALSE	FNAHGDANTIVcmCNSKDGGAWGTEQR	GEVAPDAKSFVLNLGK	50	22	25	16	15	8	64	29	5	9.501	FALSE	TRUE	FALSE	FALSE	Self	0	0
Scan: 31510 Run: L1_20210907_BB_HCMVVir_XL5mmb4_C9 P1_TPcmCEEVYVKHMGNR P2_GPGLSQAFVGQKNSFTVDcmCSK 9 12	L1_20210907_BB_HCMVVir_XL5mmb4_C9	31510	Q14315			FALSE	Q14315	Q14315		FALSE	TPcmCEEVYVKHMGNR	GPGLSQAFVGQKNSFTVDcmCSK	2677	2642	14	21	9	12	2685	2653	5	9.501	FALSE	TRUE	FALSE	FALSE	Self	0	0
Scan: 34673 Run: L1_20210907_BB_HCMVVir_XL5mmb4_C5 P1_TVAFDLSSPQKSGTGPQPGSAGMGGAK P2_HAAFSLVSPQVTKASPGR 11 13	L1_20210907_BB_HCMVVir_XL5mmb4_C5	34673	lcl|EF999921.1_prot_ABV71562.1_65 [protein=UL32] [protein_id=ABV71562.1] [location=complement(72668..75817)] [gbkey=CDS]			FALSE	lcl|EF999921.1_prot_ABV71562.1_65 [protein=UL32] [protein_id=ABV71562.1] [location=complement(72668..75817)] [gbkey=CDS]	lcl|EF999921.1_prot_ABV71562.1_65 [protein=UL32] [protein_id=ABV71562.1] [location=complement(72668..75817)] [gbkey=CDS]		FALSE	HAAFSLVSPQVTKASPGR	TVAFDLSSPQKSGTGPQPGSAGMGGAK	491	1002	18	27	13	11	503	1012	5	9.5	FALSE	TRUE	FALSE	FALSE	Self	0	0
Scan: 30031 Run: L1_20210907_BB_HCMVVir_XL5mmb4_B2 P1_LSSPoxMTTTSTSQKPVLGK P2_LEKQVSGTPSTVPATLLQPQPASSK 13 3	L1_20210907_BB_HCMVVir_XL5mmb4_B2	30031	lcl|EF999921.1_prot_ABV71562.1_65 [protein=UL32] [protein_id=ABV71562.1] [location=complement(72668..75817)] [gbkey=CDS]			FALSE	lcl|EF999921.1_prot_ABV71562.1_65 [protein=UL32] [protein_id=ABV71562.1] [location=complement(72668..75817)] [gbkey=CDS]	lcl|EF999921.1_prot_ABV71562.1_65 [protein=UL32] [protein_id=ABV71562.1] [location=complement(72668..75817)] [gbkey=CDS]		FALSE	LSSPoxMTTTSTSQKPVLGK	LEKQVSGTPSTVPATLLQPQPASSK	763	803	18	25	13	3	775	805	4	9.5	FALSE	TRUE	FALSE	FALSE	Self	0	0
Scan: 25420 Run: L1_20210907_BB_HCMVVir_XL5mmb4_B9 P1_oxMIVcmCScmCPVLKNLVH P2_KGVTDGQYATSLR 10 1	L1_20210907_BB_HCMVVir_XL5mmb4_B9	25420	lcl|EF999921.1_prot_ABV71616.1_119 [protein=UL94] [protein_id=ABV71616.1] [location=170055..171092] [gbkey=CDS]			FALSE	lcl|EF999921.1_prot_ABV71555.1_58 [protein=UL25] [protein_id=ABV71555.1] [location=62874..64844] [gbkey=CDS]	lcl|EF999921.1_prot_ABV71555.1_58 [protein=UL25] [protein_id=ABV71555.1] [location=62874..64844] [gbkey=CDS]		FALSE	oxMIVcmCScmCPVLKNLVH	KGVTDGQYATSLR	332	322	14	13	10	1	341	322	4	9.5	FALSE	TRUE	FALSE	FALSE	Between	0	0
Scan: 36971 Run: L1_20211028_BB_HCMV_b4_5mM_repl2_B10 P1_MIVcmCScmCPVLKNLVH P2_KPQATTSLGAFTR 10 1	L1_20211028_BB_HCMV_b4_5mM_repl2_B10	36971	lcl|EF999921.1_prot_ABV71616.1_119 [protein=UL94] [protein_id=ABV71616.1] [location=170055..171092] [gbkey=CDS]			FALSE	lcl|EF999921.1_prot_ABV71578.1_81 [protein=UL48] [protein_id=ABV71578.1] [location=97096..103818] [gbkey=CDS]	lcl|EF999921.1_prot_ABV71578.1_81 [protein=UL48] [protein_id=ABV71578.1] [location=97096..103818] [gbkey=CDS]		FALSE	MIVcmCScmCPVLKNLVH	KPQATTSLGAFTR	332	1507	14	13	10	1	341	1507	4	9.499	FALSE	TRUE	FALSE	FALSE	Between	0	0
Scan: 24024 Run: L1_20210907_BB_HCMVVir_XL5mmb4_C7 P1_MQKEITALAPSToxMK P2_HQGVoxMVGoxMGQKDSYVGDEAQSK 3 11	L1_20210907_BB_HCMVVir_XL5mmb4_C7	24024	P63267;P63261;P68133;P62736;P68032	;;;;	;;;;	FALSE	P63267;P63261;P68133;P62736;P68032	P63267;P63261;P68133;P62736;P68032	;;;;	FALSE	HQGVoxMVGoxMGQKDSYVGDEAQSK	MQKEITALAPSToxMK	41;40;42;42;42	314;313;315;315;315	22	14	11	3	51;50;52;52;52	316;315;317;317;317	5	9.499	FALSE	TRUE	FALSE	FALSE	Self	0	0
Scan: 28550 Run: L1_20210907_BB_HCMVVir_XL5mmb4_B10 P1_TQLDVLYSEPLKTR P2_LSDLGQESAFEKEYSR 12 12	L1_20210907_BB_HCMVVir_XL5mmb4_B10	28550	lcl|EF999921.1_prot_ABV71575.1_78 [protein=UL44] [protein_id=ABV71575.1] [location=complement(90411..93131)] [gbkey=CDS]			FALSE	lcl|EF999921.1_prot_ABV71565.1_68 [protein=UL35] [protein_id=ABV71565.1] [location=78917..80842] [gbkey=CDS]	lcl|EF999921.1_prot_ABV71565.1_68 [protein=UL35] [protein_id=ABV71565.1] [location=78917..80842] [gbkey=CDS]		FALSE	LSDLGQESAFEKEYSR	TQLDVLYSEPLKTR	512	107	16	14	12	12	523	118	4	9.498	FALSE	TRUE	FALSE	FALSE	Between	0	0
Scan: 38566 Run: L1_20210907_BB_HCMVVir_XL5mmb4_B9 P1_oxMQKEITALAPSToxMK P2_DLTDYLoxMKILTER 3 8	L1_20210907_BB_HCMVVir_XL5mmb4_B9	38566	P63267;P63261;P68133;P62736;P68032	;;;;	;;;;	FALSE	P63267;P63261;P68133;P62736;P68032	P63267;P63261;P68133;P62736;P68032	;;;;	FALSE	DLTDYLoxMKILTER	oxMQKEITALAPSToxMK	185;184;186;186;186	314;313;315;315;315	13	14	8	3	192;191;193;193;193	316;315;317;317;317	4	9.498	FALSE	TRUE	FALSE	FALSE	Self	0	0
Scan: 46993 Run: L1_20210907_BB_HCMVVir_XL5mmb4_C6 P1_cmCPEoxMISVLGPISGHVLKAVFSR P2_KSASSATAcmCTSGVMTR 17 1	L1_20210907_BB_HCMVVir_XL5mmb4_C6	46993	lcl|EF999921.1_prot_ABV71605.1_108 [protein=UL83] [protein_id=ABV71605.1] [location=complement(153063..154748)] [gbkey=CDS]			FALSE	lcl|EF999921.1_prot_ABV71605.1_108 [protein=UL83] [protein_id=ABV71605.1] [location=complement(153063..154748)] [gbkey=CDS]	lcl|EF999921.1_prot_ABV71605.1_108 [protein=UL83] [protein_id=ABV71605.1] [location=complement(153063..154748)] [gbkey=CDS]		FALSE	cmCPEoxMISVLGPISGHVLKAVFSR	KSASSATAcmCTSGVMTR	8	438	22	16	17	1	24	438	5	9.497	FALSE	TRUE	FALSE	FALSE	Self	0	0
Scan: 21801 Run: L1_20210907_BB_HCMVVir_XL5mmb4_B10 P1_VISSIEQKTSADGNEK P2_EDLVYQAKLAEQAER 8 8	L1_20210907_BB_HCMVVir_XL5mmb4_B10	21801	P62258			FALSE	P61981	P61981		FALSE	EDLVYQAKLAEQAER	VISSIEQKTSADGNEK	5	62	15	16	8	8	12	69	4	9.497	FALSE	TRUE	FALSE	FALSE	Between	0	0
Scan: 46036 Run: L1_20211028_BB_HCMV_b4_5mM_repl2_B8_20211029190730 P1_VAVEAKNPADLPK P2_DLTDYLMKILTER 6 8	L1_20211028_BB_HCMV_b4_5mM_repl2_B8_20211029190730	46036	P63267;P63261;P68133;P62736;P68032	;;;;	;;;;	FALSE	P13639	P13639		FALSE	DLTDYLMKILTER	VAVEAKNPADLPK	185;184;186;186;186	507	13	13	8	6	192;191;193;193;193	512	4	9.496	FALSE	TRUE	FALSE	FALSE	Between	0	0
Scan: 26091 Run: L1_20211028_BB_HCMV_b4_5mM_repl2_B8_20211029190730 P1_KSASSATAcmCTSGVMTR P2_KDLYANTVLSGGTTMYPGIADR 1 1	L1_20211028_BB_HCMV_b4_5mM_repl2_B8_20211029190730	26091	P63261			FALSE	lcl|EF999921.1_prot_ABV71605.1_108 [protein=UL83] [protein_id=ABV71605.1] [location=complement(153063..154748)] [gbkey=CDS]	lcl|EF999921.1_prot_ABV71605.1_108 [protein=UL83] [protein_id=ABV71605.1] [location=complement(153063..154748)] [gbkey=CDS]		FALSE	KDLYANTVLSGGTTMYPGIADR	KSASSATAcmCTSGVMTR	291	438	22	16	1	1	291	438	4	9.495	FALSE	TRUE	FALSE	FALSE	Between	0	0
Scan: 28461 Run: L1_20210907_BB_HCMVVir_XL5mmb4_B11 P1_VISSIEQKTDTSDK P2_NLLSVAYKNVVGGR 8 8	L1_20210907_BB_HCMVVir_XL5mmb4_B11	28461	P27348			FALSE	P27348	P27348		FALSE	NLLSVAYKNVVGGR	VISSIEQKTDTSDK	42	61	14	14	8	8	49	68	4	9.495	FALSE	TRUE	FALSE	FALSE	Self	0	0
Scan: 28788 Run: L1_20210907_BB_HCMVVir_XL5mmb4_B9 P1_TKSTGGAPTFNVTVTK P2_SSFYVNGLTLGGQKcmCSVIR 2 14	L1_20210907_BB_HCMVVir_XL5mmb4_B9	28788	P07737			FALSE	P07737	P07737		FALSE	SSFYVNGLTLGGQKcmCSVIR	TKSTGGAPTFNVTVTK	57	90	19	16	14	2	70	91	4	9.494	FALSE	TRUE	FALSE	FALSE	Self	0	0
Scan: 36314 Run: L1_20210907_BB_HCMVVir_XL5mmb4_B11 P1_oxMIVcmCScmCPVLKNLVH P2_TLKQFLQEEcmCoxMWK 10 3	L1_20210907_BB_HCMVVir_XL5mmb4_B11	36314	lcl|EF999921.1_prot_ABV71616.1_119 [protein=UL94] [protein_id=ABV71616.1] [location=170055..171092] [gbkey=CDS]			FALSE	lcl|EF999921.1_prot_ABV71616.1_119 [protein=UL94] [protein_id=ABV71616.1] [location=170055..171092] [gbkey=CDS]	lcl|EF999921.1_prot_ABV71616.1_119 [protein=UL94] [protein_id=ABV71616.1] [location=170055..171092] [gbkey=CDS]		FALSE	oxMIVcmCScmCPVLKNLVH	TLKQFLQEEcmCoxMWK	332	14	14	13	10	3	341	16	4	9.494	FALSE	TRUE	FALSE	FALSE	Self	0	0
Scan: 20034 Run: L1_20211028_BB_HCMV_b4_5mM_repl2_B9 P1_MIVcmCScmCPVLKNLVH P2_KGVTDGQYATSLR 10 1	L1_20211028_BB_HCMV_b4_5mM_repl2_B9	20034	lcl|EF999921.1_prot_ABV71616.1_119 [protein=UL94] [protein_id=ABV71616.1] [location=170055..171092] [gbkey=CDS]			FALSE	lcl|EF999921.1_prot_ABV71555.1_58 [protein=UL25] [protein_id=ABV71555.1] [location=62874..64844] [gbkey=CDS]	lcl|EF999921.1_prot_ABV71555.1_58 [protein=UL25] [protein_id=ABV71555.1] [location=62874..64844] [gbkey=CDS]		FALSE	MIVcmCScmCPVLKNLVH	KGVTDGQYATSLR	332	322	14	13	10	1	341	322	4	9.493	FALSE	TRUE	FALSE	FALSE	Between	0	0
Scan: 38692 Run: L1_20211028_BB_HCMV_b4_5mM_repl2_C4 P1_SDEQKLHLPDVVLGNTR P2_QEALPGPcmCIASTPKK 5 14	L1_20211028_BB_HCMV_b4_5mM_repl2_C4	38692	lcl|EF999921.1_prot_ABV71575.1_78 [protein=UL44] [protein_id=ABV71575.1] [location=complement(90411..93131)] [gbkey=CDS]			FALSE	lcl|EF999921.1_prot_ABV71605.1_108 [protein=UL83] [protein_id=ABV71605.1] [location=complement(153063..154748)] [gbkey=CDS]	lcl|EF999921.1_prot_ABV71605.1_108 [protein=UL83] [protein_id=ABV71605.1] [location=complement(153063..154748)] [gbkey=CDS]		FALSE	SDEQKLHLPDVVLGNTR	QEALPGPcmCIASTPKK	610	544	17	15	5	14	614	557	5	9.493	FALSE	TRUE	FALSE	FALSE	Between	0	0
Scan: 35005 Run: L1_20210907_BB_HCMVVir_XL5mmb4_C9 P1_GDIVYIHKEVDK P2_FDFQAQSPKELTLQK 8 9	L1_20210907_BB_HCMVVir_XL5mmb4_C9	35005	O60504			FALSE	O60504	O60504		FALSE	FDFQAQSPKELTLQK	GDIVYIHKEVDK	389	404	15	12	9	8	397	411	4	9.493	FALSE	TRUE	FALSE	FALSE	Self	0	0
Scan: 32975 Run: L1_20210907_BB_HCMVVir_XL5mmb4_C6 P1_DQLGTAKNANEMFR P2_DLEDKEGEIQAGAKLSLNR 7 14	L1_20210907_BB_HCMVVir_XL5mmb4_C6	32975	Q13409			FALSE	Q14204	Q14204		FALSE	DLEDKEGEIQAGAKLSLNR	DQLGTAKNANEMFR	251	570	19	14	14	7	264	576	5	9.493	FALSE	TRUE	FALSE	FALSE	Between	0	0
Scan: 30453 Run: L1_20211028_BB_HCMV_b4_5mM_repl2_B4 P1_STGTAAVGSPVKSTTGMK P2_FTDTLVDITDTETSAKPPVTTAYK 12 16	L1_20211028_BB_HCMV_b4_5mM_repl2_B4	30453	lcl|EF999921.1_prot_ABV71562.1_65 [protein=UL32] [protein_id=ABV71562.1] [location=complement(72668..75817)] [gbkey=CDS]			FALSE	lcl|EF999921.1_prot_ABV71562.1_65 [protein=UL32] [protein_id=ABV71562.1] [location=complement(72668..75817)] [gbkey=CDS]	lcl|EF999921.1_prot_ABV71562.1_65 [protein=UL32] [protein_id=ABV71562.1] [location=complement(72668..75817)] [gbkey=CDS]		FALSE	STGTAAVGSPVKSTTGMK	FTDTLVDITDTETSAKPPVTTAYK	984	549	18	24	12	16	995	564	4	9.491	FALSE	TRUE	FALSE	FALSE	Self	0	0
Scan: 38821 Run: L1_20211028_BB_HCMV_b4_5mM_repl2_C8 P1_SGKSPILVATAVAAR P2_HAAFSLVSPQVTKASPGR 3 13	L1_20211028_BB_HCMV_b4_5mM_repl2_C8	38821	lcl|EF999921.1_prot_ABV71562.1_65 [protein=UL32] [protein_id=ABV71562.1] [location=complement(72668..75817)] [gbkey=CDS]			FALSE	O00571;O15523	O00571;O15523	;	FALSE	HAAFSLVSPQVTKASPGR	SGKSPILVATAVAAR	491	489;487	18	15	13	3	503	491;489	4	9.491	FALSE	TRUE	FALSE	FALSE	Between	0	0
Scan: 27712 Run: L1_20210907_BB_HCMVVir_XL5mmb4_C9 P1_LIKGIHQSTIDLK P2_KVEQLQQEYTEMK 3 1	L1_20210907_BB_HCMVVir_XL5mmb4_C9	27712	Q14258			FALSE	Q14258	Q14258		FALSE	LIKGIHQSTIDLK	KVEQLQQEYTEMK	333	237	13	13	3	1	335	237	4	9.49	FALSE	TRUE	FALSE	FALSE	Self	0	0
Scan: 31826 Run: L1_20211028_BB_HCMV_b4_5mM_repl2_B7_20211029160627 P1_TKSTGGAPTFNVTVTK P2_MIVcmCScmCPVLKNLVH 2 10	L1_20211028_BB_HCMV_b4_5mM_repl2_B7_20211029160627	31826	lcl|EF999921.1_prot_ABV71616.1_119 [protein=UL94] [protein_id=ABV71616.1] [location=170055..171092] [gbkey=CDS]			FALSE	P07737	P07737		FALSE	MIVcmCScmCPVLKNLVH	TKSTGGAPTFNVTVTK	332	90	14	16	10	2	341	91	4	9.489	FALSE	TRUE	FALSE	FALSE	Between	0	0
Scan: 32436 Run: L1_20210907_BB_HCMVVir_XL5mmb4_C2 P1_VAPEEHPVLLTEAPLNPKANR P2_MQKEITALAPSToxMK 18 3	L1_20210907_BB_HCMVVir_XL5mmb4_C2	32436	P63261			FALSE	P63267;P63261;P68133;P62736;P68032	P63267;P63261;P68133;P62736;P68032	;;;;	FALSE	VAPEEHPVLLTEAPLNPKANR	MQKEITALAPSToxMK	96	314;313;315;315;315	21	14	18	3	113	316;315;317;317;317	5	9.489	FALSE	TRUE	FALSE	FALSE	Self	0	0
Scan: 39529 Run: L1_20211028_BB_HCMV_b4_5mM_repl2_B7_20211029160627 P1_LSIADVGKLTK P2_EQVVFTVcmCDVSPDNKSATcmCIFK 8 15	L1_20211028_BB_HCMV_b4_5mM_repl2_B7_20211029160627	39529	lcl|EF999921.1_prot_ABV71607.1_110 [protein=UL85] [protein_id=ABV71607.1] [location=complement(156803..157723)] [gbkey=CDS]			FALSE	lcl|EF999921.1_prot_ABV71607.1_110 [protein=UL85] [protein_id=ABV71607.1] [location=complement(156803..157723)] [gbkey=CDS]	lcl|EF999921.1_prot_ABV71607.1_110 [protein=UL85] [protein_id=ABV71607.1] [location=complement(156803..157723)] [gbkey=CDS]		FALSE	EQVVFTVcmCDVSPDNKSATcmCIFK	LSIADVGKLTK	284	16	22	11	15	8	298	23	4	9.488	FALSE	TRUE	FALSE	FALSE	Self	0	0
Scan: 33693 Run: L1_20210907_BB_HCMVVir_XL5mmb4_B6 P1_TVAFDLSSPQKSGTGPQPGSAGMGGAK P2_TPSDAVQNILQKIEK 11 12	L1_20210907_BB_HCMVVir_XL5mmb4_B6	33693	lcl|EF999921.1_prot_ABV71562.1_65 [protein=UL32] [protein_id=ABV71562.1] [location=complement(72668..75817)] [gbkey=CDS]			FALSE	lcl|EF999921.1_prot_ABV71562.1_65 [protein=UL32] [protein_id=ABV71562.1] [location=complement(72668..75817)] [gbkey=CDS]	lcl|EF999921.1_prot_ABV71562.1_65 [protein=UL32] [protein_id=ABV71562.1] [location=complement(72668..75817)] [gbkey=CDS]		FALSE	TVAFDLSSPQKSGTGPQPGSAGMGGAK	TPSDAVQNILQKIEK	1002	1029	27	15	11	12	1012	1040	4	9.488	FALSE	TRUE	FALSE	FALSE	Self	0	0
Scan: 19139 Run: L1_20210907_BB_HCMVVir_XL5mmb4_B5 P1_TVAFDLSSPQKSGTGPQPGSAGoxMGGAK P2_STGTAAVGSPVKSTTGoxMK 11 12	L1_20210907_BB_HCMVVir_XL5mmb4_B5	19139	lcl|EF999921.1_prot_ABV71562.1_65 [protein=UL32] [protein_id=ABV71562.1] [location=complement(72668..75817)] [gbkey=CDS]			FALSE	lcl|EF999921.1_prot_ABV71562.1_65 [protein=UL32] [protein_id=ABV71562.1] [location=complement(72668..75817)] [gbkey=CDS]	lcl|EF999921.1_prot_ABV71562.1_65 [protein=UL32] [protein_id=ABV71562.1] [location=complement(72668..75817)] [gbkey=CDS]		FALSE	TVAFDLSSPQKSGTGPQPGSAGoxMGGAK	STGTAAVGSPVKSTTGoxMK	1002	984	27	18	11	12	1012	995	4	9.488	FALSE	TRUE	FALSE	FALSE	Self	0	0
Scan: 38543 Run: L1_20211028_BB_HCMV_b4_5mM_repl2_D8 P1_HLTQKPDVDLEAHPKILK P2_FTDTLVDITDTETSAKPPVTTAYK 15 16	L1_20211028_BB_HCMV_b4_5mM_repl2_D8	38543	lcl|EF999921.1_prot_ABV71562.1_65 [protein=UL32] [protein_id=ABV71562.1] [location=complement(72668..75817)] [gbkey=CDS]			FALSE	lcl|EF999921.1_prot_ABV71562.1_65 [protein=UL32] [protein_id=ABV71562.1] [location=complement(72668..75817)] [gbkey=CDS]	lcl|EF999921.1_prot_ABV71562.1_65 [protein=UL32] [protein_id=ABV71562.1] [location=complement(72668..75817)] [gbkey=CDS]		FALSE	HLTQKPDVDLEAHPKILK	FTDTLVDITDTETSAKPPVTTAYK	22	549	18	24	15	16	36	564	5	9.487	FALSE	TRUE	FALSE	FALSE	Self	0	0
Scan: 19160 Run: L1_20211028_BB_HCMV_b4_5mM_repl2_D10 P1_KSASSATAcmCTSGVMTR P2_HRQEALPGPcmCIASTPKK 1 16	L1_20211028_BB_HCMV_b4_5mM_repl2_D10	19160	lcl|EF999921.1_prot_ABV71605.1_108 [protein=UL83] [protein_id=ABV71605.1] [location=complement(153063..154748)] [gbkey=CDS]			FALSE	lcl|EF999921.1_prot_ABV71605.1_108 [protein=UL83] [protein_id=ABV71605.1] [location=complement(153063..154748)] [gbkey=CDS]	lcl|EF999921.1_prot_ABV71605.1_108 [protein=UL83] [protein_id=ABV71605.1] [location=complement(153063..154748)] [gbkey=CDS]		FALSE	HRQEALPGPcmCIASTPKK	KSASSATAcmCTSGVMTR	542	438	17	16	16	1	557	438	4	9.487	FALSE	TRUE	FALSE	FALSE	Self	0	0
Scan: 37375 Run: L1_20210907_BB_HCMVVir_XL5mmb4_B4 P1_TPSDAVQNILQKIEK P2_LEKQVSGTPSTVPATLLQPQPASSK 12 3	L1_20210907_BB_HCMVVir_XL5mmb4_B4	37375	lcl|EF999921.1_prot_ABV71562.1_65 [protein=UL32] [protein_id=ABV71562.1] [location=complement(72668..75817)] [gbkey=CDS]			FALSE	lcl|EF999921.1_prot_ABV71562.1_65 [protein=UL32] [protein_id=ABV71562.1] [location=complement(72668..75817)] [gbkey=CDS]	lcl|EF999921.1_prot_ABV71562.1_65 [protein=UL32] [protein_id=ABV71562.1] [location=complement(72668..75817)] [gbkey=CDS]		FALSE	TPSDAVQNILQKIEK	LEKQVSGTPSTVPATLLQPQPASSK	1029	803	15	25	12	3	1040	805	4	9.486	FALSE	TRUE	FALSE	FALSE	Self	0	0
Scan: 43591 Run: L1_20211028_BB_HCMV_b4_5mM_repl2_D7 P1_TPSDAVQNILQKIEK P2_HLTQKPDVDLEAHPK 12 5	L1_20211028_BB_HCMV_b4_5mM_repl2_D7	43591	lcl|EF999921.1_prot_ABV71562.1_65 [protein=UL32] [protein_id=ABV71562.1] [location=complement(72668..75817)] [gbkey=CDS]			FALSE	lcl|EF999921.1_prot_ABV71562.1_65 [protein=UL32] [protein_id=ABV71562.1] [location=complement(72668..75817)] [gbkey=CDS]	lcl|EF999921.1_prot_ABV71562.1_65 [protein=UL32] [protein_id=ABV71562.1] [location=complement(72668..75817)] [gbkey=CDS]		FALSE	TPSDAVQNILQKIEK	HLTQKPDVDLEAHPK	1029	22	15	15	12	5	1040	26	6	9.486	FALSE	TRUE	FALSE	FALSE	Self	0	0
Scan: 34935 Run: L1_20210907_BB_HCMVVir_XL5mmb4_B5 P1_TVAFDLSSPQKSGTGPQPGSAGMGGAK P2_TPSDAVQNILQKIEK 11 12	L1_20210907_BB_HCMVVir_XL5mmb4_B5	34935	lcl|EF999921.1_prot_ABV71562.1_65 [protein=UL32] [protein_id=ABV71562.1] [location=complement(72668..75817)] [gbkey=CDS]			FALSE	lcl|EF999921.1_prot_ABV71562.1_65 [protein=UL32] [protein_id=ABV71562.1] [location=complement(72668..75817)] [gbkey=CDS]	lcl|EF999921.1_prot_ABV71562.1_65 [protein=UL32] [protein_id=ABV71562.1] [location=complement(72668..75817)] [gbkey=CDS]		FALSE	TVAFDLSSPQKSGTGPQPGSAGMGGAK	TPSDAVQNILQKIEK	1002	1029	27	15	11	12	1012	1040	5	9.486	FALSE	TRUE	FALSE	FALSE	Self	0	0
Scan: 29314 Run: L1_20210907_BB_HCMVVir_XL5mmb4_B8 P1_VVDLMAHMASKE P2_GALQNIIPASTGAAKAVGK 11 15	L1_20210907_BB_HCMVVir_XL5mmb4_B8	29314	P04406			FALSE	P04406	P04406		FALSE	GALQNIIPASTGAAKAVGK	VVDLMAHMASKE	201	324	19	12	15	11	215	334	4	9.486	FALSE	TRUE	FALSE	FALSE	Self	0	0
Scan: 43075 Run: L1_20211028_BB_HCMV_b4_5mM_repl2_B11 P1_TLKQFLQEEcmCMWK P2_MIVcmCScmCPVLKNLVH 3 10	L1_20211028_BB_HCMV_b4_5mM_repl2_B11	43075	lcl|EF999921.1_prot_ABV71616.1_119 [protein=UL94] [protein_id=ABV71616.1] [location=170055..171092] [gbkey=CDS]			FALSE	lcl|EF999921.1_prot_ABV71616.1_119 [protein=UL94] [protein_id=ABV71616.1] [location=170055..171092] [gbkey=CDS]	lcl|EF999921.1_prot_ABV71616.1_119 [protein=UL94] [protein_id=ABV71616.1] [location=170055..171092] [gbkey=CDS]		FALSE	MIVcmCScmCPVLKNLVH	TLKQFLQEEcmCMWK	332	14	14	13	10	3	341	16	4	9.485	FALSE	TRUE	FALSE	FALSE	Self	0	0
Scan: 37960 Run: L1_20211028_BB_HCMV_b4_5mM_repl2_D9 P1_VKAoxMEVDERPTEQYSDIGGLDK P2_AVMKQVEEALHQLHAR 2 4	L1_20211028_BB_HCMV_b4_5mM_repl2_D9	37960	O00233			FALSE	P17980	P17980		FALSE	AVMKQVEEALHQLHAR	VKAoxMEVDERPTEQYSDIGGLDK	88	172	16	22	4	2	91	173	6	9.484	FALSE	TRUE	FALSE	FALSE	Between	0	0
Scan: 31359 Run: L1_20210907_BB_HCMVVir_XL5mmb4_B8 P1_SVNGDLAVEFQNYVKNSVR P2_STGTAAVGSPVKSTTGMK 15 12	L1_20210907_BB_HCMVVir_XL5mmb4_B8	31359	lcl|EF999921.1_prot_ABV71577.1_80 [protein=UL47] [protein_id=ABV71577.1] [location=94151..97099] [gbkey=CDS]			FALSE	lcl|EF999921.1_prot_ABV71562.1_65 [protein=UL32] [protein_id=ABV71562.1] [location=complement(72668..75817)] [gbkey=CDS]	lcl|EF999921.1_prot_ABV71562.1_65 [protein=UL32] [protein_id=ABV71562.1] [location=complement(72668..75817)] [gbkey=CDS]		FALSE	SVNGDLAVEFQNYVKNSVR	STGTAAVGSPVKSTTGMK	247	984	19	18	15	12	261	995	4	9.484	FALSE	TRUE	FALSE	FALSE	Between	0	0
Scan: 34897 Run: L1_20211028_BB_HCMV_b4_5mM_repl2_C4 P1_STGTAAVGSPVKSTTGMK P2_SDEQKLHLPDVVLGNTR 12 5	L1_20211028_BB_HCMV_b4_5mM_repl2_C4	34897	lcl|EF999921.1_prot_ABV71575.1_78 [protein=UL44] [protein_id=ABV71575.1] [location=complement(90411..93131)] [gbkey=CDS]			FALSE	lcl|EF999921.1_prot_ABV71562.1_65 [protein=UL32] [protein_id=ABV71562.1] [location=complement(72668..75817)] [gbkey=CDS]	lcl|EF999921.1_prot_ABV71562.1_65 [protein=UL32] [protein_id=ABV71562.1] [location=complement(72668..75817)] [gbkey=CDS]		FALSE	SDEQKLHLPDVVLGNTR	STGTAAVGSPVKSTTGMK	610	984	17	18	5	12	614	995	5	9.483	FALSE	TRUE	FALSE	FALSE	Between	0	0
Scan: 35186 Run: L1_20210907_BB_HCMVVir_XL5mmb4_C1 P1_KSASSATAcmCTSGVoxMTR P2_ETLVTAIGQTEPIAFVHLKDTEVQR 1 19	L1_20210907_BB_HCMVVir_XL5mmb4_C1	35186	lcl|EF999921.1_prot_ABV71562.1_65 [protein=UL32] [protein_id=ABV71562.1] [location=complement(72668..75817)] [gbkey=CDS]			FALSE	lcl|EF999921.1_prot_ABV71605.1_108 [protein=UL83] [protein_id=ABV71605.1] [location=complement(153063..154748)] [gbkey=CDS]	lcl|EF999921.1_prot_ABV71605.1_108 [protein=UL83] [protein_id=ABV71605.1] [location=complement(153063..154748)] [gbkey=CDS]		FALSE	ETLVTAIGQTEPIAFVHLKDTEVQR	KSASSATAcmCTSGVoxMTR	142	438	25	16	19	1	160	438	5	9.482	FALSE	TRUE	FALSE	FALSE	Between	0	0
Scan: 28676 Run: L1_20210907_BB_HCMVVir_XL5mmb4_C4 P1_TQLDVLYSEPLKTR P2_LSSPoxMTTTSTSQKPVLGKR 12 18	L1_20210907_BB_HCMVVir_XL5mmb4_C4	28676	lcl|EF999921.1_prot_ABV71562.1_65 [protein=UL32] [protein_id=ABV71562.1] [location=complement(72668..75817)] [gbkey=CDS]			FALSE	lcl|EF999921.1_prot_ABV71565.1_68 [protein=UL35] [protein_id=ABV71565.1] [location=78917..80842] [gbkey=CDS]	lcl|EF999921.1_prot_ABV71565.1_68 [protein=UL35] [protein_id=ABV71565.1] [location=78917..80842] [gbkey=CDS]		FALSE	LSSPoxMTTTSTSQKPVLGKR	TQLDVLYSEPLKTR	763	107	19	14	18	12	780	118	5	9.481	FALSE	TRUE	FALSE	FALSE	Between	0	0
Scan: 25734 Run: L1_20210907_BB_HCMVVir_XL5mmb4_C10 P1_TPcmCEEILVKHVGSR P2_AYVGQKSSFTVDcmCSK 9 6	L1_20210907_BB_HCMVVir_XL5mmb4_C10	25734	P21333			FALSE	P21333	P21333		FALSE	TPcmCEEILVKHVGSR	AYVGQKSSFTVDcmCSK	2599	2570	14	15	9	6	2607	2575	5	9.481	FALSE	TRUE	FALSE	FALSE	Self	0	0
Scan: 23880 Run: L1_20211028_BB_HCMV_b4_5mM_repl2_C1 P1_KPQATTSLGAFTR P2_KPQATTSLGAFTR 1 1	L1_20211028_BB_HCMV_b4_5mM_repl2_C1	23880	lcl|EF999921.1_prot_ABV71578.1_81 [protein=UL48] [protein_id=ABV71578.1] [location=97096..103818] [gbkey=CDS]			FALSE	lcl|EF999921.1_prot_ABV71578.1_81 [protein=UL48] [protein_id=ABV71578.1] [location=97096..103818] [gbkey=CDS]	lcl|EF999921.1_prot_ABV71578.1_81 [protein=UL48] [protein_id=ABV71578.1] [location=97096..103818] [gbkey=CDS]		FALSE	KPQATTSLGAFTR	KPQATTSLGAFTR	1507	1507	13	13	1	1	1507	1507	4	9.479	FALSE	TRUE	FALSE	FALSE	Self	0	0
Scan: 31332 Run: L1_20210907_BB_HCMVVir_XL5mmb4_D5_20210913071744 P1_DLSDGIHVVKDAR P2_DLSDGIHVVKDAR 10 10	L1_20210907_BB_HCMVVir_XL5mmb4_D5_20210913071744	31332	Q07065			FALSE	Q07065	Q07065		FALSE	DLSDGIHVVKDAR	DLSDGIHVVKDAR	214	214	13	13	10	10	223	223	4	9.479	FALSE	TRUE	FALSE	FALSE	Self	0	0
Scan: 28324 Run: L1_20211028_BB_HCMV_b4_5mM_repl2_B8_20211029190730 P1_ScmCTSVIINNPIVTKEER P2_PGVTVKDVNQQEFVR 14 6	L1_20211028_BB_HCMV_b4_5mM_repl2_B8_20211029190730	28324	lcl|EF999921.1_prot_ABV71608.1_111 [protein=UL86] [protein_id=ABV71608.1] [location=complement(157885..161997)] [gbkey=CDS]			FALSE	P39019	P39019		FALSE	ScmCTSVIINNPIVTKEER	PGVTVKDVNQQEFVR	1053	2	17	15	14	6	1066	7	4	9.478	FALSE	TRUE	FALSE	FALSE	Between	0	0
Scan: 23874 Run: L1_20211028_BB_HCMV_b4_5mM_repl2_C11 P1_YKAVLQEYGHEER P2_AALEGVSKDLQAR 2 8	L1_20211028_BB_HCMV_b4_5mM_repl2_C11	23874	Q13049			FALSE	Q13049	Q13049		FALSE	AALEGVSKDLQAR	YKAVLQEYGHEER	168	181	13	13	8	2	175	182	4	9.478	FALSE	TRUE	FALSE	FALSE	Self	0	0
Scan: 34167 Run: L1_20211028_BB_HCMV_b4_5mM_repl2_B7_20211029160627 P1_KNAPMESGEEEFLL P2_HcmCcmCFQNFTATTTKGY 1 13	L1_20211028_BB_HCMV_b4_5mM_repl2_B7_20211029160627	34167	lcl|EF999921.1_prot_ABV71595.1_98 [protein=UL73] [protein_id=ABV71595.1] [location=139495..139902] [gbkey=CDS]			FALSE	lcl|EF999921.1_prot_ABV71517.1_20 [protein=US27] [protein_id=ABV71517.1] [location=21860..22945] [gbkey=CDS]	lcl|EF999921.1_prot_ABV71517.1_20 [protein=US27] [protein_id=ABV71517.1] [location=21860..22945] [gbkey=CDS]		FALSE	HcmCcmCFQNFTATTTKGY	KNAPMESGEEEFLL	121	348	15	14	13	1	133	348	4	9.477	FALSE	TRUE	FALSE	FALSE	Between	0	0
Scan: 25976 Run: L1_20210907_BB_HCMVVir_XL5mmb4_C1 P1_TLKQFLQEEcmCoxMWK P2_KSASSATAcmCTSGVMTR 3 1	L1_20210907_BB_HCMVVir_XL5mmb4_C1	25976	lcl|EF999921.1_prot_ABV71605.1_108 [protein=UL83] [protein_id=ABV71605.1] [location=complement(153063..154748)] [gbkey=CDS]			FALSE	lcl|EF999921.1_prot_ABV71616.1_119 [protein=UL94] [protein_id=ABV71616.1] [location=170055..171092] [gbkey=CDS]	lcl|EF999921.1_prot_ABV71616.1_119 [protein=UL94] [protein_id=ABV71616.1] [location=170055..171092] [gbkey=CDS]		FALSE	KSASSATAcmCTSGVMTR	TLKQFLQEEcmCoxMWK	438	14	16	13	1	3	438	16	4	9.477	FALSE	TRUE	FALSE	FALSE	Between	0	0
Scan: 34639 Run: L1_20210907_BB_HCMVVir_XL5mmb4_B5 P1_TVAFDLSSPQKSGTGPQPGSAGoxMGGAK P2_TPSDAVQNILQKIEK 11 12	L1_20210907_BB_HCMVVir_XL5mmb4_B5	34639	lcl|EF999921.1_prot_ABV71562.1_65 [protein=UL32] [protein_id=ABV71562.1] [location=complement(72668..75817)] [gbkey=CDS]			FALSE	lcl|EF999921.1_prot_ABV71562.1_65 [protein=UL32] [protein_id=ABV71562.1] [location=complement(72668..75817)] [gbkey=CDS]	lcl|EF999921.1_prot_ABV71562.1_65 [protein=UL32] [protein_id=ABV71562.1] [location=complement(72668..75817)] [gbkey=CDS]		FALSE	TVAFDLSSPQKSGTGPQPGSAGoxMGGAK	TPSDAVQNILQKIEK	1002	1029	27	15	11	12	1012	1040	5	9.477	FALSE	TRUE	FALSE	FALSE	Self	0	0
Scan: 36267 Run: L1_20210907_BB_HCMVVir_XL5mmb4_B5 P1_TPSDAVQNILQKIEK P2_FTDTLVDITDTETSAKPPVTTAYK 12 16	L1_20210907_BB_HCMVVir_XL5mmb4_B5	36267	lcl|EF999921.1_prot_ABV71562.1_65 [protein=UL32] [protein_id=ABV71562.1] [location=complement(72668..75817)] [gbkey=CDS]			FALSE	lcl|EF999921.1_prot_ABV71562.1_65 [protein=UL32] [protein_id=ABV71562.1] [location=complement(72668..75817)] [gbkey=CDS]	lcl|EF999921.1_prot_ABV71562.1_65 [protein=UL32] [protein_id=ABV71562.1] [location=complement(72668..75817)] [gbkey=CDS]		FALSE	FTDTLVDITDTETSAKPPVTTAYK	TPSDAVQNILQKIEK	549	1029	24	15	16	12	564	1040	4	9.476	FALSE	TRUE	FALSE	FALSE	Self	0	0
Scan: 26964 Run: L1_20210907_BB_HCMVVir_XL5mmb4_B9 P1_cmCEQScmCPKVVVNTDDFLK P2_LSDLGQESAFEKEYSR 7 12	L1_20210907_BB_HCMVVir_XL5mmb4_B9	26964	lcl|EF999921.1_prot_ABV71575.1_78 [protein=UL44] [protein_id=ABV71575.1] [location=complement(90411..93131)] [gbkey=CDS]			FALSE	lcl|EF999921.1_prot_ABV71575.1_78 [protein=UL44] [protein_id=ABV71575.1] [location=complement(90411..93131)] [gbkey=CDS]	lcl|EF999921.1_prot_ABV71575.1_78 [protein=UL44] [protein_id=ABV71575.1] [location=complement(90411..93131)] [gbkey=CDS]		FALSE	LSDLGQESAFEKEYSR	cmCEQScmCPKVVVNTDDFLK	512	528	16	17	12	7	523	534	4	9.475	FALSE	TRUE	FALSE	FALSE	Self	0	0
Scan: 24709 Run: L1_20211028_BB_HCMV_b4_5mM_repl2_D12 P1_LNVLEKSSPGHR P2_LNVLEKSSPGHR 6 6	L1_20211028_BB_HCMV_b4_5mM_repl2_D12	24709	P29692			FALSE	P29692	P29692		FALSE	LNVLEKSSPGHR	LNVLEKSSPGHR	112	112	12	12	6	6	117	117	6	9.474	FALSE	TRUE	FALSE	FALSE	Self	0	0
Scan: 25151 Run: L1_20210907_BB_HCMVVir_XL5mmb4_B9 P1_KSASSATAcmCTSGVoxMTR P2_IFAELEGVWQPAAQPKR 1 16	L1_20210907_BB_HCMVVir_XL5mmb4_B9	25151	lcl|EF999921.1_prot_ABV71605.1_108 [protein=UL83] [protein_id=ABV71605.1] [location=complement(153063..154748)] [gbkey=CDS]			FALSE	lcl|EF999921.1_prot_ABV71605.1_108 [protein=UL83] [protein_id=ABV71605.1] [location=complement(153063..154748)] [gbkey=CDS]	lcl|EF999921.1_prot_ABV71605.1_108 [protein=UL83] [protein_id=ABV71605.1] [location=complement(153063..154748)] [gbkey=CDS]		FALSE	IFAELEGVWQPAAQPKR	KSASSATAcmCTSGVoxMTR	523	438	17	16	16	1	538	438	4	9.473	FALSE	TRUE	FALSE	FALSE	Self	0	0
Scan: 17728 Run: L1_20210907_BB_HCMVVir_XL5mmb4_D6 P1_HQGVoxMVGoxMGQKDSYVGDEAQSK P2_HQGVoxMVGoxMGQKDSYVGDEAQSK 11 11	L1_20210907_BB_HCMVVir_XL5mmb4_D6	17728	P63267;P63261;P68133;P62736;P68032	;;;;	;;;;	FALSE	P63267;P63261;P68133;P62736;P68032	P63267;P63261;P68133;P62736;P68032	;;;;	FALSE	HQGVoxMVGoxMGQKDSYVGDEAQSK	HQGVoxMVGoxMGQKDSYVGDEAQSK	41;40;42;42;42	41;40;42;42;42	22	22	11	11	51;50;52;52;52	51;50;52;52;52	5	9.473	FALSE	TRUE	FALSE	FALSE	Self	0	0
Scan: 36442 Run: L1_20211028_BB_HCMV_b4_5mM_repl2_B8_20211029190730 P1_TKSTGGAPTFNVTVTK P2_TDVWDLVKVEEPVSR 2 8	L1_20211028_BB_HCMV_b4_5mM_repl2_B8_20211029190730	36442	lcl|EF999921.1_prot_ABV71616.1_119 [protein=UL94] [protein_id=ABV71616.1] [location=170055..171092] [gbkey=CDS]			FALSE	P07737	P07737		FALSE	TDVWDLVKVEEPVSR	TKSTGGAPTFNVTVTK	317	90	15	16	8	2	324	91	4	9.473	FALSE	TRUE	FALSE	FALSE	Between	0	0
Scan: 27356 Run: L1_20210907_BB_HCMVVir_XL5mmb4_D9_20210913201621 P1_LSDLGQESAFEKEYSR P2_HLTQKPDVDLEAHPK 12 5	L1_20210907_BB_HCMVVir_XL5mmb4_D9_20210913201621	27356	lcl|EF999921.1_prot_ABV71575.1_78 [protein=UL44] [protein_id=ABV71575.1] [location=complement(90411..93131)] [gbkey=CDS]			FALSE	lcl|EF999921.1_prot_ABV71562.1_65 [protein=UL32] [protein_id=ABV71562.1] [location=complement(72668..75817)] [gbkey=CDS]	lcl|EF999921.1_prot_ABV71562.1_65 [protein=UL32] [protein_id=ABV71562.1] [location=complement(72668..75817)] [gbkey=CDS]		FALSE	LSDLGQESAFEKEYSR	HLTQKPDVDLEAHPK	512	22	16	15	12	5	523	26	5	9.472	FALSE	TRUE	FALSE	FALSE	Between	0	0
Scan: 23444 Run: L1_20210907_BB_HCMVVir_XL5mmb4_B10 P1_QVSGTPSTVPATLLQPQPASSKTTSSR P2_AKLSSPMTTTSTSQKPVLGK 22 2	L1_20210907_BB_HCMVVir_XL5mmb4_B10	23444	lcl|EF999921.1_prot_ABV71562.1_65 [protein=UL32] [protein_id=ABV71562.1] [location=complement(72668..75817)] [gbkey=CDS]			FALSE	lcl|EF999921.1_prot_ABV71562.1_65 [protein=UL32] [protein_id=ABV71562.1] [location=complement(72668..75817)] [gbkey=CDS]	lcl|EF999921.1_prot_ABV71562.1_65 [protein=UL32] [protein_id=ABV71562.1] [location=complement(72668..75817)] [gbkey=CDS]		FALSE	QVSGTPSTVPATLLQPQPASSKTTSSR	AKLSSPMTTTSTSQKPVLGK	806	761	27	20	22	2	827	762	5	9.472	FALSE	TRUE	FALSE	FALSE	Self	0	0
Scan: 26205 Run: L1_20211028_BB_HCMV_b4_5mM_repl2_D6 P1_YTRPTPVQKHAIPIIK P2_KGVTDGQYATSLR 9 1	L1_20211028_BB_HCMV_b4_5mM_repl2_D6	26205	lcl|EF999921.1_prot_ABV71555.1_58 [protein=UL25] [protein_id=ABV71555.1] [location=62874..64844] [gbkey=CDS]			FALSE	O00571;O15523	O00571;O15523	;	FALSE	KGVTDGQYATSLR	YTRPTPVQKHAIPIIK	322	200;198	13	16	1	9	322	208;206	5	9.471	FALSE	TRUE	FALSE	FALSE	Between	0	0
Scan: 46864 Run: L1_20210907_BB_HCMVVir_XL5mmb4_C5 P1_TPSDAVQNILQKIEK P2_ISQRPPTPGTKKPAAPLSF 12 11	L1_20210907_BB_HCMVVir_XL5mmb4_C5	46864	lcl|EF999921.1_prot_ABV71562.1_65 [protein=UL32] [protein_id=ABV71562.1] [location=complement(72668..75817)] [gbkey=CDS]			FALSE	lcl|EF999921.1_prot_ABV71621.1_124 [protein=UL99] [protein_id=ABV71621.1] [location=178095..178667] [gbkey=CDS]	lcl|EF999921.1_prot_ABV71621.1_124 [protein=UL99] [protein_id=ABV71621.1] [location=178095..178667] [gbkey=CDS]		FALSE	TPSDAVQNILQKIEK	ISQRPPTPGTKKPAAPLSF	1029	172	15	19	12	11	1040	182	4	9.471	FALSE	TRUE	FALSE	FALSE	Between	0	0
Scan: 17881 Run: L1_20211028_BB_HCMV_b4_5mM_repl2_C8 P1_STGTAAVGSPVKSTTGMK P2_EEFEHQQKELEK 12 8	L1_20211028_BB_HCMV_b4_5mM_repl2_C8	17881	lcl|EF999921.1_prot_ABV71562.1_65 [protein=UL32] [protein_id=ABV71562.1] [location=complement(72668..75817)] [gbkey=CDS]			FALSE	P11142	P11142		FALSE	STGTAAVGSPVKSTTGMK	EEFEHQQKELEK	984	590	18	12	12	8	995	597	5	9.47	FALSE	TRUE	FALSE	FALSE	Between	0	0
Scan: 33483 Run: L1_20210907_BB_HCMVVir_XL5mmb4_C5 P1_TVAFDLSSPQKSGTGPQPGSAGoxMGGAK P2_HAAFSLVSPQVTKASPGR 11 13	L1_20210907_BB_HCMVVir_XL5mmb4_C5	33483	lcl|EF999921.1_prot_ABV71562.1_65 [protein=UL32] [protein_id=ABV71562.1] [location=complement(72668..75817)] [gbkey=CDS]			FALSE	lcl|EF999921.1_prot_ABV71562.1_65 [protein=UL32] [protein_id=ABV71562.1] [location=complement(72668..75817)] [gbkey=CDS]	lcl|EF999921.1_prot_ABV71562.1_65 [protein=UL32] [protein_id=ABV71562.1] [location=complement(72668..75817)] [gbkey=CDS]		FALSE	HAAFSLVSPQVTKASPGR	TVAFDLSSPQKSGTGPQPGSAGoxMGGAK	491	1002	18	27	13	11	503	1012	5	9.469	FALSE	TRUE	FALSE	FALSE	Self	0	0
Scan: 31038 Run: L1_20210907_BB_HCMVVir_XL5mmb4_B10 P1_NLGTIAKSGTSEFLNK P2_ELISNASDALDKIR 7 12	L1_20210907_BB_HCMVVir_XL5mmb4_B10	31038	P14625;P08238	;	;	FALSE	P14625	P14625		FALSE	ELISNASDALDKIR	NLGTIAKSGTSEFLNK	103;42	162	14	16	12	7	114;53	168	4	9.469	FALSE	TRUE	FALSE	FALSE	Self	0	0
Scan: 38017 Run: L1_20210907_BB_HCMVVir_XL5mmb4_B9 P1_LPDNGFQLLIPKSFTLTR P2_KPQATTSLGAFTR 12 1	L1_20210907_BB_HCMVVir_XL5mmb4_B9	38017	lcl|EF999921.1_prot_ABV71604.1_107 [protein=UL82] [protein_id=ABV71604.1] [location=complement(151195..152874)] [gbkey=CDS]			FALSE	lcl|EF999921.1_prot_ABV71578.1_81 [protein=UL48] [protein_id=ABV71578.1] [location=97096..103818] [gbkey=CDS]	lcl|EF999921.1_prot_ABV71578.1_81 [protein=UL48] [protein_id=ABV71578.1] [location=97096..103818] [gbkey=CDS]		FALSE	LPDNGFQLLIPKSFTLTR	KPQATTSLGAFTR	278	1507	18	13	12	1	289	1507	4	9.467	FALSE	TRUE	FALSE	FALSE	Between	0	0
Scan: 45096 Run: L1_20211028_BB_HCMV_b4_5mM_repl2_C5 P1_SVLSPKTTISVAHLLAAR P2_KAQEGGGSEVFQELK 6 1	L1_20211028_BB_HCMV_b4_5mM_repl2_C5	45096	Q8NCA5			FALSE	Q8NCA5	Q8NCA5		FALSE	SVLSPKTTISVAHLLAAR	KAQEGGGSEVFQELK	255	133	18	15	6	1	260	133	4	9.466	FALSE	TRUE	FALSE	FALSE	Self	0	0
Scan: 21968 Run: L1_20210907_BB_HCMVVir_XL5mmb4_B11 P1_TIKLQIWDTAGQER P2_MGPGATAGGAEKSNVK 3 12	L1_20210907_BB_HCMVVir_XL5mmb4_B11	21968	P62820			FALSE	Q9H0U4;P62820	Q9H0U4;P62820	;	FALSE	MGPGATAGGAEKSNVK	TIKLQIWDTAGQER	176	56;59	16	14	12	3	187	58;61	4	9.466	FALSE	TRUE	FALSE	FALSE	Self	0	0
Scan: 20856 Run: L1_20210907_BB_HCMVVir_XL5mmb4_B9 P1_SLDSDESEDEEDDYQQKR P2_KGVEGLIDIENPNR 17 1	L1_20210907_BB_HCMVVir_XL5mmb4_B9	20856	Q13442			FALSE	Q13442	Q13442		FALSE	SLDSDESEDEEDDYQQKR	KGVEGLIDIENPNR	57	75	18	14	17	1	73	75	4	9.466	FALSE	TRUE	FALSE	FALSE	Self	0	0
Scan: 28648 Run: L1_20210907_BB_HCMVVir_XL5mmb4_B6 P1_MQKEITALAPSToxMK P2_KDLYANTVLSGGTTMYPGIADR 3 1	L1_20210907_BB_HCMVVir_XL5mmb4_B6	28648	P63261			FALSE	P63267;P63261;P68133;P62736;P68032	P63267;P63261;P68133;P62736;P68032	;;;;	FALSE	KDLYANTVLSGGTTMYPGIADR	MQKEITALAPSToxMK	291	314;313;315;315;315	22	14	1	3	291	316;315;317;317;317	4	9.465	FALSE	TRUE	FALSE	FALSE	Self	0	0
Scan: 44499 Run: L1_20210907_BB_HCMVVir_XL5mmb4_C3 P1_cmCPEoxMISVLGPISGHVLKAVFSR P2_STGTAAVGSPVKSTTGoxMK 17 12	L1_20210907_BB_HCMVVir_XL5mmb4_C3	44499	lcl|EF999921.1_prot_ABV71605.1_108 [protein=UL83] [protein_id=ABV71605.1] [location=complement(153063..154748)] [gbkey=CDS]			FALSE	lcl|EF999921.1_prot_ABV71562.1_65 [protein=UL32] [protein_id=ABV71562.1] [location=complement(72668..75817)] [gbkey=CDS]	lcl|EF999921.1_prot_ABV71562.1_65 [protein=UL32] [protein_id=ABV71562.1] [location=complement(72668..75817)] [gbkey=CDS]		FALSE	cmCPEoxMISVLGPISGHVLKAVFSR	STGTAAVGSPVKSTTGoxMK	8	984	22	18	17	12	24	995	5	9.465	FALSE	TRUE	FALSE	FALSE	Between	0	0
Scan: 39708 Run: L1_20210907_BB_HCMVVir_XL5mmb4_C9 P1_TQLDVLYSEPLKTR P2_HAAFSLVSPQVTKASPGR 12 13	L1_20210907_BB_HCMVVir_XL5mmb4_C9	39708	lcl|EF999921.1_prot_ABV71562.1_65 [protein=UL32] [protein_id=ABV71562.1] [location=complement(72668..75817)] [gbkey=CDS]			FALSE	lcl|EF999921.1_prot_ABV71565.1_68 [protein=UL35] [protein_id=ABV71565.1] [location=78917..80842] [gbkey=CDS]	lcl|EF999921.1_prot_ABV71565.1_68 [protein=UL35] [protein_id=ABV71565.1] [location=78917..80842] [gbkey=CDS]		FALSE	HAAFSLVSPQVTKASPGR	TQLDVLYSEPLKTR	491	107	18	14	13	12	503	118	6	9.465	FALSE	TRUE	FALSE	FALSE	Between	0	0
Scan: 42152 Run: L1_20211028_BB_HCMV_b4_5mM_repl2_B7_20211029160627 P1_MIVcmCScmCPVLKNLVH P2_LPLQDVYKIGGIGTVPVGR 10 8	L1_20211028_BB_HCMV_b4_5mM_repl2_B7_20211029160627	42152	lcl|EF999921.1_prot_ABV71616.1_119 [protein=UL94] [protein_id=ABV71616.1] [location=170055..171092] [gbkey=CDS]			FALSE	Q05639;P68104;Q5VTE0	Q05639;P68104;Q5VTE0	;;	FALSE	MIVcmCScmCPVLKNLVH	LPLQDVYKIGGIGTVPVGR	332	248;248;248	14	19	10	8	341	255;255;255	4	9.465	FALSE	TRUE	FALSE	FALSE	Between	0	0
Scan: 33730 Run: L1_20211028_BB_HCMV_b4_5mM_repl2_B10 P1_TLKQFLQEEcmCMWK P2_STGTAAVGSPVKSTTGMK 3 12	L1_20211028_BB_HCMV_b4_5mM_repl2_B10	33730	lcl|EF999921.1_prot_ABV71562.1_65 [protein=UL32] [protein_id=ABV71562.1] [location=complement(72668..75817)] [gbkey=CDS]			FALSE	lcl|EF999921.1_prot_ABV71616.1_119 [protein=UL94] [protein_id=ABV71616.1] [location=170055..171092] [gbkey=CDS]	lcl|EF999921.1_prot_ABV71616.1_119 [protein=UL94] [protein_id=ABV71616.1] [location=170055..171092] [gbkey=CDS]		FALSE	STGTAAVGSPVKSTTGMK	TLKQFLQEEcmCMWK	984	14	18	13	12	3	995	16	4	9.464	FALSE	TRUE	FALSE	FALSE	Between	0	0
Scan: 33092 Run: L1_20210907_BB_HCMVVir_XL5mmb4_B6 P1_LSIADVGKLTK P2_EQVVFTVcmCDVSPDNKSATcmCIFKG 8 15	L1_20210907_BB_HCMVVir_XL5mmb4_B6	33092	lcl|EF999921.1_prot_ABV71607.1_110 [protein=UL85] [protein_id=ABV71607.1] [location=complement(156803..157723)] [gbkey=CDS]			FALSE	lcl|EF999921.1_prot_ABV71607.1_110 [protein=UL85] [protein_id=ABV71607.1] [location=complement(156803..157723)] [gbkey=CDS]	lcl|EF999921.1_prot_ABV71607.1_110 [protein=UL85] [protein_id=ABV71607.1] [location=complement(156803..157723)] [gbkey=CDS]		FALSE	EQVVFTVcmCDVSPDNKSATcmCIFKG	LSIADVGKLTK	284	16	23	11	15	8	298	23	4	9.463	FALSE	TRUE	FALSE	FALSE	Self	0	0
Scan: 35210 Run: L1_20211028_BB_HCMV_b4_5mM_repl2_B7_20211029160627 P1_TVAFDLSSPQKSGTGPQPGSAGoxMGGAK P2_NLLSVAYKNVVGAR 11 8	L1_20211028_BB_HCMV_b4_5mM_repl2_B7_20211029160627	35210	lcl|EF999921.1_prot_ABV71562.1_65 [protein=UL32] [protein_id=ABV71562.1] [location=complement(72668..75817)] [gbkey=CDS]			FALSE	P31946;P61981;P63104;Q04917	P31946;P61981;P63104;Q04917	;;;	FALSE	TVAFDLSSPQKSGTGPQPGSAGoxMGGAK	NLLSVAYKNVVGAR	1002	44;43;42;43	27	14	11	8	1012	51;50;49;50	4	9.463	FALSE	TRUE	FALSE	FALSE	Between	0	0
Scan: 23591 Run: L1_20210907_BB_HCMVVir_XL5mmb4_B3 P1_STGTAAVGSPVKSTTGoxMK P2_LEKQVSGTPSTVPATLLQPQPASSK 12 3	L1_20210907_BB_HCMVVir_XL5mmb4_B3	23591	lcl|EF999921.1_prot_ABV71562.1_65 [protein=UL32] [protein_id=ABV71562.1] [location=complement(72668..75817)] [gbkey=CDS]			FALSE	lcl|EF999921.1_prot_ABV71562.1_65 [protein=UL32] [protein_id=ABV71562.1] [location=complement(72668..75817)] [gbkey=CDS]	lcl|EF999921.1_prot_ABV71562.1_65 [protein=UL32] [protein_id=ABV71562.1] [location=complement(72668..75817)] [gbkey=CDS]		FALSE	LEKQVSGTPSTVPATLLQPQPASSK	STGTAAVGSPVKSTTGoxMK	803	984	25	18	3	12	805	995	4	9.463	FALSE	TRUE	FALSE	FALSE	Self	0	0
Scan: 32850 Run: L1_20210907_BB_HCMVVir_XL5mmb4_B10 P1_LSDLGQESAFEKEYSR P2_IFAELEGVWQPAAQPKR 12 16	L1_20210907_BB_HCMVVir_XL5mmb4_B10	32850	lcl|EF999921.1_prot_ABV71605.1_108 [protein=UL83] [protein_id=ABV71605.1] [location=complement(153063..154748)] [gbkey=CDS]			FALSE	lcl|EF999921.1_prot_ABV71575.1_78 [protein=UL44] [protein_id=ABV71575.1] [location=complement(90411..93131)] [gbkey=CDS]	lcl|EF999921.1_prot_ABV71575.1_78 [protein=UL44] [protein_id=ABV71575.1] [location=complement(90411..93131)] [gbkey=CDS]		FALSE	IFAELEGVWQPAAQPKR	LSDLGQESAFEKEYSR	523	512	17	16	16	12	538	523	4	9.463	FALSE	TRUE	FALSE	FALSE	Between	0	0
Scan: 20778 Run: L1_20210907_BB_HCMVVir_XL5mmb4_B11 P1_LEEAEKAADESER P2_LATALQKLEEAEK 6 7	L1_20210907_BB_HCMVVir_XL5mmb4_B11	20778	P67936;P06753	;	;	FALSE	P67936;P06753	P67936;P06753	;	FALSE	LATALQKLEEAEK	LEEAEKAADESER	70;107	77;114	13	13	7	6	76;113	82;119	4	9.462	FALSE	TRUE	FALSE	FALSE	Self	0	0
Scan: 20161 Run: L1_20211028_BB_HCMV_b4_5mM_repl2_B9 P1_TDVWDLVKVEEPVSR P2_KSASSATAcmCTSGVMTR 8 1	L1_20211028_BB_HCMV_b4_5mM_repl2_B9	20161	lcl|EF999921.1_prot_ABV71616.1_119 [protein=UL94] [protein_id=ABV71616.1] [location=170055..171092] [gbkey=CDS]			FALSE	lcl|EF999921.1_prot_ABV71605.1_108 [protein=UL83] [protein_id=ABV71605.1] [location=complement(153063..154748)] [gbkey=CDS]	lcl|EF999921.1_prot_ABV71605.1_108 [protein=UL83] [protein_id=ABV71605.1] [location=complement(153063..154748)] [gbkey=CDS]		FALSE	TDVWDLVKVEEPVSR	KSASSATAcmCTSGVMTR	317	438	15	16	8	1	324	438	4	9.462	FALSE	TRUE	FALSE	FALSE	Between	0	0
Scan: 43690 Run: L1_20210907_BB_HCMVVir_XL5mmb4_C9 P1_TLSDYNIQKESTLHLVLR P2_LIFAGKQLEDGR 9 6	L1_20210907_BB_HCMVVir_XL5mmb4_C9	43690	P0CG47;P0CG47;P0CG47;P62987;P62979;P0CG48;P0CG48;P0CG48;P0CG48;P0CG48;P0CG48;P0CG48;P0CG48;P0CG48	;;;;;;;;;;;;;	;;;;;;;;;;;;;	FALSE	P0CG47;P0CG47;P0CG47;P62987;P62979;P0CG48;P0CG48;P0CG48;P0CG48;P0CG48;P0CG48;P0CG48;P0CG48;P0CG48	P0CG47;P0CG47;P0CG47;P62987;P62979;P0CG48;P0CG48;P0CG48;P0CG48;P0CG48;P0CG48;P0CG48;P0CG48;P0CG48	;;;;;;;;;;;;;	FALSE	TLSDYNIQKESTLHLVLR	LIFAGKQLEDGR	55;131;207;55;55;131;435;55;359;663;283;587;207;511	43;119;195;43;43;195;499;119;423;43;347;651;271;575	18	12	9	6	63;139;215;63;63;139;443;63;367;671;291;595;215;519	48;124;200;48;48;200;504;124;428;48;352;656;276;580	5	9.462	FALSE	TRUE	FALSE	FALSE	Self	0	0
Scan: 28850 Run: L1_20211028_BB_HCMV_b4_5mM_repl2_D12 P1_oxMPLATSTDHGHNLQTVQLLIKK P2_NQTLQKEIQGHQPR 21 6	L1_20211028_BB_HCMV_b4_5mM_repl2_D12	28850	Q01082			FALSE	Q01082	Q01082		FALSE	oxMPLATSTDHGHNLQTVQLLIKK	NQTLQKEIQGHQPR	1505	1527	22	14	21	6	1525	1532	6	9.462	FALSE	TRUE	FALSE	FALSE	Self	0	0
Scan: 30742 Run: L1_20211028_BB_HCMV_b4_5mM_repl2_D11 P1_GSGSVKYQALATASGEEVAALSHHDSLESR P2_APSHVDKVNTR 6 7	L1_20211028_BB_HCMV_b4_5mM_repl2_D11	30742	lcl|EF999921.1_prot_ABV71622.1_125 [protein=UL100] [protein_id=ABV71622.1] [location=complement(178925..180046)] [gbkey=CDS]			FALSE	lcl|EF999921.1_prot_ABV71622.1_125 [protein=UL100] [protein_id=ABV71622.1] [location=complement(178925..180046)] [gbkey=CDS]	lcl|EF999921.1_prot_ABV71622.1_125 [protein=UL100] [protein_id=ABV71622.1] [location=complement(178925..180046)] [gbkey=CDS]		FALSE	GSGSVKYQALATASGEEVAALSHHDSLESR	APSHVDKVNTR	327	2	30	11	6	7	332	8	6	9.461	FALSE	TRUE	FALSE	FALSE	Self	0	0
Scan: 30994 Run: L1_20210907_BB_HCMVVir_XL5mmb4_C11 P1_KSASSATAcmCTSGVoxMTR P2_HANTALVNAVNKLVYTGR 1 12	L1_20210907_BB_HCMVVir_XL5mmb4_C11	30994	lcl|EF999921.1_prot_ABV71562.1_65 [protein=UL32] [protein_id=ABV71562.1] [location=complement(72668..75817)] [gbkey=CDS]			FALSE	lcl|EF999921.1_prot_ABV71605.1_108 [protein=UL83] [protein_id=ABV71605.1] [location=complement(153063..154748)] [gbkey=CDS]	lcl|EF999921.1_prot_ABV71605.1_108 [protein=UL83] [protein_id=ABV71605.1] [location=complement(153063..154748)] [gbkey=CDS]		FALSE	HANTALVNAVNKLVYTGR	KSASSATAcmCTSGVoxMTR	191	438	18	16	12	1	202	438	5	9.46	FALSE	TRUE	FALSE	FALSE	Between	0	0
Scan: 21617 Run: L1_20210907_BB_HCMVVir_XL5mmb4_B4 P1_LEKQVSGTPSTVPATLLQPQPASSK P2_KSASSATAcmCTSGVoxMTR 3 1	L1_20210907_BB_HCMVVir_XL5mmb4_B4	21617	lcl|EF999921.1_prot_ABV71562.1_65 [protein=UL32] [protein_id=ABV71562.1] [location=complement(72668..75817)] [gbkey=CDS]			FALSE	lcl|EF999921.1_prot_ABV71605.1_108 [protein=UL83] [protein_id=ABV71605.1] [location=complement(153063..154748)] [gbkey=CDS]	lcl|EF999921.1_prot_ABV71605.1_108 [protein=UL83] [protein_id=ABV71605.1] [location=complement(153063..154748)] [gbkey=CDS]		FALSE	LEKQVSGTPSTVPATLLQPQPASSK	KSASSATAcmCTSGVoxMTR	803	438	25	16	3	1	805	438	4	9.46	FALSE	TRUE	FALSE	FALSE	Between	0	0
Scan: 19461 Run: L1_20210907_BB_HCMVVir_XL5mmb4_C10 P1_QLAEAHAQAKAQAER P2_LAEVEAALEKQR 10 10	L1_20210907_BB_HCMVVir_XL5mmb4_C10	19461	Q15149			FALSE	Q15149	Q15149		FALSE	LAEVEAALEKQR	QLAEAHAQAKAQAER	1499	1511	12	15	10	10	1508	1520	4	9.459	FALSE	TRUE	FALSE	FALSE	Self	0	0
Scan: 17019 Run: L1_20210907_BB_HCMVVir_XL5mmb4_B10 P1_TDPATLTAYDKK P2_KGVTDGQYATSLR 11 1	L1_20210907_BB_HCMVVir_XL5mmb4_B10	17019	lcl|EF999921.1_prot_ABV71555.1_58 [protein=UL25] [protein_id=ABV71555.1] [location=62874..64844] [gbkey=CDS]			FALSE	lcl|EF999921.1_prot_ABV71591.1_94 [protein=UL69] [protein_id=ABV71591.1] [location=complement(131966..134191)] [gbkey=CDS]	lcl|EF999921.1_prot_ABV71591.1_94 [protein=UL69] [protein_id=ABV71591.1] [location=complement(131966..134191)] [gbkey=CDS]		FALSE	KGVTDGQYATSLR	TDPATLTAYDKK	322	570	13	12	1	11	322	580	4	9.458	FALSE	TRUE	FALSE	FALSE	Between	0	0
Scan: 21384 Run: L1_20211028_BB_HCMV_b4_5mM_repl2_B5 P1_TVAFDLSSPQKSGTGPQPGSAGMGGAK P2_STGTAAVGSPVKSTTGoxMK 11 12	L1_20211028_BB_HCMV_b4_5mM_repl2_B5	21384	lcl|EF999921.1_prot_ABV71562.1_65 [protein=UL32] [protein_id=ABV71562.1] [location=complement(72668..75817)] [gbkey=CDS]			FALSE	lcl|EF999921.1_prot_ABV71562.1_65 [protein=UL32] [protein_id=ABV71562.1] [location=complement(72668..75817)] [gbkey=CDS]	lcl|EF999921.1_prot_ABV71562.1_65 [protein=UL32] [protein_id=ABV71562.1] [location=complement(72668..75817)] [gbkey=CDS]		FALSE	TVAFDLSSPQKSGTGPQPGSAGMGGAK	STGTAAVGSPVKSTTGoxMK	1002	984	27	18	11	12	1012	995	5	9.458	FALSE	TRUE	FALSE	FALSE	Self	0	0
Scan: 28471 Run: L1_20211028_BB_HCMV_b4_5mM_repl2_D8 P1_KSASSATAcmCTSGVMTR P2_HLPVADAVIHASGKQoxMWQAR 1 14	L1_20211028_BB_HCMV_b4_5mM_repl2_D8	28471	lcl|EF999921.1_prot_ABV71605.1_108 [protein=UL83] [protein_id=ABV71605.1] [location=complement(153063..154748)] [gbkey=CDS]			FALSE	lcl|EF999921.1_prot_ABV71605.1_108 [protein=UL83] [protein_id=ABV71605.1] [location=complement(153063..154748)] [gbkey=CDS]	lcl|EF999921.1_prot_ABV71605.1_108 [protein=UL83] [protein_id=ABV71605.1] [location=complement(153063..154748)] [gbkey=CDS]		FALSE	HLPVADAVIHASGKQoxMWQAR	KSASSATAcmCTSGVMTR	141	438	20	16	14	1	154	438	5	9.458	FALSE	TRUE	FALSE	FALSE	Self	0	0
Scan: 32713 Run: L1_20210907_BB_HCMVVir_XL5mmb4_C7 P1_VPVGDQPKDIELQIR P2_ISGNNKGVSPEPIHLK 8 6	L1_20210907_BB_HCMVVir_XL5mmb4_C7	32713	O00429			FALSE	O00429	O00429		FALSE	VPVGDQPKDIELQIR	ISGNNKGVSPEPIHLK	153	118	15	16	8	6	160	123	5	9.457	FALSE	TRUE	FALSE	FALSE	Self	0	0
Scan: 29465 Run: L1_20210907_BB_HCMVVir_XL5mmb4_B3 P1_LSSPoxMTTTSTSQKPVLGK P2_FTDTLVDITDTETSAKPPVTTAYK 13 16	L1_20210907_BB_HCMVVir_XL5mmb4_B3	29465	lcl|EF999921.1_prot_ABV71562.1_65 [protein=UL32] [protein_id=ABV71562.1] [location=complement(72668..75817)] [gbkey=CDS]			FALSE	lcl|EF999921.1_prot_ABV71562.1_65 [protein=UL32] [protein_id=ABV71562.1] [location=complement(72668..75817)] [gbkey=CDS]	lcl|EF999921.1_prot_ABV71562.1_65 [protein=UL32] [protein_id=ABV71562.1] [location=complement(72668..75817)] [gbkey=CDS]		FALSE	FTDTLVDITDTETSAKPPVTTAYK	LSSPoxMTTTSTSQKPVLGK	549	763	24	18	16	13	564	775	4	9.457	FALSE	TRUE	FALSE	FALSE	Self	0	0
Scan: 13543 Run: L1_20210907_BB_HCMVVir_XL5mmb4_C1 P1_STGTAAVGSPVKSTTGoxMK P2_AKLSSPoxMTTTSTSQKPVLGK 12 2	L1_20210907_BB_HCMVVir_XL5mmb4_C1	13543	lcl|EF999921.1_prot_ABV71562.1_65 [protein=UL32] [protein_id=ABV71562.1] [location=complement(72668..75817)] [gbkey=CDS]			FALSE	lcl|EF999921.1_prot_ABV71562.1_65 [protein=UL32] [protein_id=ABV71562.1] [location=complement(72668..75817)] [gbkey=CDS]	lcl|EF999921.1_prot_ABV71562.1_65 [protein=UL32] [protein_id=ABV71562.1] [location=complement(72668..75817)] [gbkey=CDS]		FALSE	STGTAAVGSPVKSTTGoxMK	AKLSSPoxMTTTSTSQKPVLGK	984	761	18	20	12	2	995	762	4	9.456	FALSE	TRUE	FALSE	FALSE	Self	0	0
Scan: 28252 Run: L1_20211028_BB_HCMV_b4_5mM_repl2_B10 P1_TLKQFLQEEcmCoxMWK P2_STGTAAVGSPVKSTTGoxMK 3 12	L1_20211028_BB_HCMV_b4_5mM_repl2_B10	28252	lcl|EF999921.1_prot_ABV71562.1_65 [protein=UL32] [protein_id=ABV71562.1] [location=complement(72668..75817)] [gbkey=CDS]			FALSE	lcl|EF999921.1_prot_ABV71616.1_119 [protein=UL94] [protein_id=ABV71616.1] [location=170055..171092] [gbkey=CDS]	lcl|EF999921.1_prot_ABV71616.1_119 [protein=UL94] [protein_id=ABV71616.1] [location=170055..171092] [gbkey=CDS]		FALSE	STGTAAVGSPVKSTTGoxMK	TLKQFLQEEcmCoxMWK	984	14	18	13	12	3	995	16	4	9.456	FALSE	TRUE	FALSE	FALSE	Between	0	0
Scan: 18161 Run: L1_20210907_BB_HCMVVir_XL5mmb4_B11 P1_EGEIQAGAKLSLNR P2_DQLGTAKNANEoxMFR 9 7	L1_20210907_BB_HCMVVir_XL5mmb4_B11	18161	Q13409			FALSE	Q14204	Q14204		FALSE	EGEIQAGAKLSLNR	DQLGTAKNANEoxMFR	256	570	14	14	9	7	264	576	4	9.454	FALSE	TRUE	FALSE	FALSE	Between	0	0
Scan: 36283 Run: L1_20211028_BB_HCMV_b4_5mM_repl2_B12 P1_NEIDNYEEDYQKMR P2_EASLGEASKLQQFLR 12 9	L1_20211028_BB_HCMV_b4_5mM_repl2_B12	36283	Q01082			FALSE	Q01082	Q01082		FALSE	NEIDNYEEDYQKMR	EASLGEASKLQQFLR	1109	1055	14	15	12	9	1120	1063	4	9.454	FALSE	TRUE	FALSE	FALSE	Self	0	0
Scan: 40849 Run: L1_20211028_BB_HCMV_b4_5mM_repl2_B7_20211029160627 P1_SGKSPILVATAVAAR P2_LPLQDVYKIGGIGTVPVGR 3 8	L1_20211028_BB_HCMV_b4_5mM_repl2_B7_20211029160627	40849	Q05639;P68104;Q5VTE0	;;	;;	FALSE	O00571;O15523	O00571;O15523	;	FALSE	LPLQDVYKIGGIGTVPVGR	SGKSPILVATAVAAR	248;248;248	489;487	19	15	8	3	255;255;255	491;489	4	9.454	FALSE	TRUE	FALSE	FALSE	Between	0	0
Scan: 43976 Run: L1_20211028_BB_HCMV_b4_5mM_repl2_B8_20211029190730 P1_TPSDAVQNILQKIEK P2_MIVcmCScmCPVLKNLVH 12 10	L1_20211028_BB_HCMV_b4_5mM_repl2_B8_20211029190730	43976	lcl|EF999921.1_prot_ABV71562.1_65 [protein=UL32] [protein_id=ABV71562.1] [location=complement(72668..75817)] [gbkey=CDS]			FALSE	lcl|EF999921.1_prot_ABV71616.1_119 [protein=UL94] [protein_id=ABV71616.1] [location=170055..171092] [gbkey=CDS]	lcl|EF999921.1_prot_ABV71616.1_119 [protein=UL94] [protein_id=ABV71616.1] [location=170055..171092] [gbkey=CDS]		FALSE	TPSDAVQNILQKIEK	MIVcmCScmCPVLKNLVH	1029	332	15	14	12	10	1040	341	5	9.453	FALSE	TRUE	FALSE	FALSE	Between	0	0
Scan: 17628 Run: L1_20211028_BB_HCMV_b4_5mM_repl2_B8_20211029190730 P1_TGSPGSPGAGGVQSTAKK P2_SGQKTVLSNVQEELDR 17 4	L1_20211028_BB_HCMV_b4_5mM_repl2_B8_20211029190730	17628	O43237			FALSE	O43237	O43237		FALSE	TGSPGSPGAGGVQSTAKK	SGQKTVLSNVQEELDR	441	459	18	16	17	4	457	462	4	9.452	FALSE	TRUE	FALSE	FALSE	Self	0	0
Scan: 13993 Run: L1_20211028_BB_HCMV_b4_5mM_repl2_B8_20211029190730 P1_VVSSIEQKTEGAEK P2_STGTAAVGSPVKSTTGMK 8 12	L1_20211028_BB_HCMV_b4_5mM_repl2_B8_20211029190730	13993	lcl|EF999921.1_prot_ABV71562.1_65 [protein=UL32] [protein_id=ABV71562.1] [location=complement(72668..75817)] [gbkey=CDS]			FALSE	P63104	P63104		FALSE	STGTAAVGSPVKSTTGMK	VVSSIEQKTEGAEK	984	61	18	14	12	8	995	68	4	9.452	FALSE	TRUE	FALSE	FALSE	Between	0	0
Scan: 24726 Run: L1_20210907_BB_HCMVVir_XL5mmb4_B11 P1_TQLDVLYSEPLKTR P2_KGVTDGQYATSLR 12 1	L1_20210907_BB_HCMVVir_XL5mmb4_B11	24726	lcl|EF999921.1_prot_ABV71565.1_68 [protein=UL35] [protein_id=ABV71565.1] [location=78917..80842] [gbkey=CDS]			FALSE	lcl|EF999921.1_prot_ABV71555.1_58 [protein=UL25] [protein_id=ABV71555.1] [location=62874..64844] [gbkey=CDS]	lcl|EF999921.1_prot_ABV71555.1_58 [protein=UL25] [protein_id=ABV71555.1] [location=62874..64844] [gbkey=CDS]		FALSE	TQLDVLYSEPLKTR	KGVTDGQYATSLR	107	322	14	13	12	1	118	322	4	9.452	FALSE	TRUE	FALSE	FALSE	Between	0	0
Scan: 19858 Run: L1_20211028_BB_HCMV_b4_5mM_repl2_B9 P1_QQNQWKEPDVYYTSAFVFPTK P2_KSASSATAcmCTSGVoxMTR 6 1	L1_20211028_BB_HCMV_b4_5mM_repl2_B9	19858	lcl|EF999921.1_prot_ABV71605.1_108 [protein=UL83] [protein_id=ABV71605.1] [location=complement(153063..154748)] [gbkey=CDS]			FALSE	lcl|EF999921.1_prot_ABV71605.1_108 [protein=UL83] [protein_id=ABV71605.1] [location=complement(153063..154748)] [gbkey=CDS]	lcl|EF999921.1_prot_ABV71605.1_108 [protein=UL83] [protein_id=ABV71605.1] [location=complement(153063..154748)] [gbkey=CDS]		FALSE	KSASSATAcmCTSGVoxMTR	QQNQWKEPDVYYTSAFVFPTK	438	171	16	21	1	6	438	176	4	9.452	FALSE	TRUE	FALSE	FALSE	Self	0	0
Scan: 51290 Run: L1_20211028_BB_HCMV_b4_5mM_repl2_C6 P1_cmCPEMISVLGPISGHVLKAVFSR P2_KSASSATAcmCTSGVMTR 17 1	L1_20211028_BB_HCMV_b4_5mM_repl2_C6	51290	lcl|EF999921.1_prot_ABV71605.1_108 [protein=UL83] [protein_id=ABV71605.1] [location=complement(153063..154748)] [gbkey=CDS]			FALSE	lcl|EF999921.1_prot_ABV71605.1_108 [protein=UL83] [protein_id=ABV71605.1] [location=complement(153063..154748)] [gbkey=CDS]	lcl|EF999921.1_prot_ABV71605.1_108 [protein=UL83] [protein_id=ABV71605.1] [location=complement(153063..154748)] [gbkey=CDS]		FALSE	cmCPEMISVLGPISGHVLKAVFSR	KSASSATAcmCTSGVMTR	8	438	22	16	17	1	24	438	5	9.451	FALSE	TRUE	FALSE	FALSE	Self	0	0
Scan: 22734 Run: L1_20210907_BB_HCMVVir_XL5mmb4_C5 P1_KSASSATAcmCTSGVoxMTR P2_ISQRPPTPGTKKPAAPLSF 1 11	L1_20210907_BB_HCMVVir_XL5mmb4_C5	22734	lcl|EF999921.1_prot_ABV71605.1_108 [protein=UL83] [protein_id=ABV71605.1] [location=complement(153063..154748)] [gbkey=CDS]			FALSE	lcl|EF999921.1_prot_ABV71621.1_124 [protein=UL99] [protein_id=ABV71621.1] [location=178095..178667] [gbkey=CDS]	lcl|EF999921.1_prot_ABV71621.1_124 [protein=UL99] [protein_id=ABV71621.1] [location=178095..178667] [gbkey=CDS]		FALSE	KSASSATAcmCTSGVoxMTR	ISQRPPTPGTKKPAAPLSF	438	172	16	19	1	11	438	182	4	9.45	FALSE	TRUE	FALSE	FALSE	Between	0	0
Scan: 14614 Run: L1_20210907_BB_HCMVVir_XL5mmb4_B11 P1_KSASSATAcmCTSGVoxMTR P2_ATKMQVIGDQYVK 1 3	L1_20210907_BB_HCMVVir_XL5mmb4_B11	14614	lcl|EF999921.1_prot_ABV71605.1_108 [protein=UL83] [protein_id=ABV71605.1] [location=complement(153063..154748)] [gbkey=CDS]			FALSE	lcl|EF999921.1_prot_ABV71605.1_108 [protein=UL83] [protein_id=ABV71605.1] [location=complement(153063..154748)] [gbkey=CDS]	lcl|EF999921.1_prot_ABV71605.1_108 [protein=UL83] [protein_id=ABV71605.1] [location=complement(153063..154748)] [gbkey=CDS]		FALSE	KSASSATAcmCTSGVoxMTR	ATKMQVIGDQYVK	438	213	16	13	1	3	438	215	4	9.45	FALSE	TRUE	FALSE	FALSE	Self	0	0
Scan: 33783 Run: L1_20210907_BB_HCMVVir_XL5mmb4_D9_20210913201621 P1_oxMGTEALLFKHAGAAcmCR P2_HAAFSLVSPQVTKASPGR 9 13	L1_20210907_BB_HCMVVir_XL5mmb4_D9_20210913201621	33783	lcl|EF999921.1_prot_ABV71562.1_65 [protein=UL32] [protein_id=ABV71562.1] [location=complement(72668..75817)] [gbkey=CDS]			FALSE	lcl|EF999921.1_prot_ABV71619.1_122 [protein=UL97] [protein_id=ABV71619.1] [location=174187..176310] [gbkey=CDS]	lcl|EF999921.1_prot_ABV71619.1_122 [protein=UL97] [protein_id=ABV71619.1] [location=174187..176310] [gbkey=CDS]		FALSE	HAAFSLVSPQVTKASPGR	oxMGTEALLFKHAGAAcmCR	491	578	18	16	13	9	503	586	5	9.45	FALSE	TRUE	FALSE	FALSE	Between	0	0
Scan: 23626 Run: L1_20210907_BB_HCMVVir_XL5mmb4_C12 P1_YKAVLQEYGHEER P2_AALEGVSKDLQAR 2 8	L1_20210907_BB_HCMVVir_XL5mmb4_C12	23626	Q13049			FALSE	Q13049	Q13049		FALSE	AALEGVSKDLQAR	YKAVLQEYGHEER	168	181	13	13	8	2	175	182	5	9.45	FALSE	TRUE	FALSE	FALSE	Self	0	0
Scan: 25750 Run: L1_20211028_BB_HCMV_b4_5mM_repl2_B11 P1_EGEIQAGAKLSLNR P2_DQLGTAKNANEMFR 9 7	L1_20211028_BB_HCMV_b4_5mM_repl2_B11	25750	Q14204			FALSE	Q13409	Q13409		FALSE	DQLGTAKNANEMFR	EGEIQAGAKLSLNR	570	256	14	14	7	9	576	264	4	9.449	FALSE	TRUE	FALSE	FALSE	Between	0	0
Scan: 32935 Run: L1_20211028_BB_HCMV_b4_5mM_repl2_C1 P1_TLKQFLQEEcmCMWK P2_KSASSATAcmCTSGVMTR 3 1	L1_20211028_BB_HCMV_b4_5mM_repl2_C1	32935	lcl|EF999921.1_prot_ABV71605.1_108 [protein=UL83] [protein_id=ABV71605.1] [location=complement(153063..154748)] [gbkey=CDS]			FALSE	lcl|EF999921.1_prot_ABV71616.1_119 [protein=UL94] [protein_id=ABV71616.1] [location=170055..171092] [gbkey=CDS]	lcl|EF999921.1_prot_ABV71616.1_119 [protein=UL94] [protein_id=ABV71616.1] [location=170055..171092] [gbkey=CDS]		FALSE	KSASSATAcmCTSGVMTR	TLKQFLQEEcmCMWK	438	14	16	13	1	3	438	16	4	9.449	FALSE	TRUE	FALSE	FALSE	Between	0	0
Scan: 45908 Run: L1_20210907_BB_HCMVVir_XL5mmb4_C9 P1_TLQIFNIEMKSK P2_RPISADSAIoxMNPASKVIALK 10 15	L1_20210907_BB_HCMVVir_XL5mmb4_C9	45908	Q00610			FALSE	Q00610	Q00610		FALSE	RPISADSAIoxMNPASKVIALK	TLQIFNIEMKSK	64	87	20	12	15	10	78	96	5	9.449	FALSE	TRUE	FALSE	FALSE	Self	0	0
Scan: 25431 Run: L1_20211028_BB_HCMV_b4_5mM_repl2_D7 P1_MKVTQAScmCHQGDIAR P2_HAAFSLVSPQVTKASPGR 2 13	L1_20211028_BB_HCMV_b4_5mM_repl2_D7	25431	lcl|EF999921.1_prot_ABV71562.1_65 [protein=UL32] [protein_id=ABV71562.1] [location=complement(72668..75817)] [gbkey=CDS]			FALSE	lcl|EF999921.1_prot_ABV71578.1_81 [protein=UL48] [protein_id=ABV71578.1] [location=97096..103818] [gbkey=CDS]	lcl|EF999921.1_prot_ABV71578.1_81 [protein=UL48] [protein_id=ABV71578.1] [location=97096..103818] [gbkey=CDS]		FALSE	HAAFSLVSPQVTKASPGR	MKVTQAScmCHQGDIAR	491	1	18	15	13	2	503	2	5	9.448	FALSE	TRUE	FALSE	FALSE	Between	0	0
Scan: 21251 Run: L1_20210907_BB_HCMVVir_XL5mmb4_B7 P1_TQLDVLYSEPLKTR P2_STGTAAVGSPVKSTTGoxMK 12 12	L1_20210907_BB_HCMVVir_XL5mmb4_B7	21251	lcl|EF999921.1_prot_ABV71562.1_65 [protein=UL32] [protein_id=ABV71562.1] [location=complement(72668..75817)] [gbkey=CDS]			FALSE	lcl|EF999921.1_prot_ABV71565.1_68 [protein=UL35] [protein_id=ABV71565.1] [location=78917..80842] [gbkey=CDS]	lcl|EF999921.1_prot_ABV71565.1_68 [protein=UL35] [protein_id=ABV71565.1] [location=78917..80842] [gbkey=CDS]		FALSE	STGTAAVGSPVKSTTGoxMK	TQLDVLYSEPLKTR	984	107	18	14	12	12	995	118	4	9.448	FALSE	TRUE	FALSE	FALSE	Between	0	0
Scan: 21341 Run: L1_20210907_BB_HCMVVir_XL5mmb4_B12_stopped P1_KYEoxMFAQTLQQSR P2_KYEoxMFAQTLQQSR 1 1	L1_20210907_BB_HCMVVir_XL5mmb4_B12_stopped	21341	P55072			FALSE	P55072	P55072		FALSE	KYEoxMFAQTLQQSR	KYEoxMFAQTLQQSR	754	754	13	13	1	1	754	754	4	9.448	FALSE	TRUE	FALSE	FALSE	Self	0	0
Scan: 23238 Run: L1_20210907_BB_HCMVVir_XL5mmb4_B11 P1_NSSTYWEGKADMETLQR P2_ILNEKVNTPTTTVYR 9 5	L1_20210907_BB_HCMVVir_XL5mmb4_B11	23238	P26639			FALSE	P26639	P26639		FALSE	NSSTYWEGKADMETLQR	ILNEKVNTPTTTVYR	280	239	17	15	9	5	288	243	4	9.447	FALSE	TRUE	FALSE	FALSE	Self	0	0
Scan: 39851 Run: L1_20210907_BB_HCMVVir_XL5mmb4_C8 P1_VAKSFDAVLEALSR P2_LAALHAKQQGDTTAAAR 3 7	L1_20210907_BB_HCMVVir_XL5mmb4_C8	39851	Q6P1N0			FALSE	Q6P1N0	Q6P1N0		FALSE	VAKSFDAVLEALSR	LAALHAKQQGDTTAAAR	289	269	14	17	3	7	291	275	4	9.447	FALSE	TRUE	FALSE	FALSE	Self	0	0
Scan: 16365 Run: L1_20211028_BB_HCMV_b4_5mM_repl2_B7_20211029160627 P1_VISSIEQKTDTSDK P2_STGTAAVGSPVKSTTGMK 8 12	L1_20211028_BB_HCMV_b4_5mM_repl2_B7_20211029160627	16365	lcl|EF999921.1_prot_ABV71562.1_65 [protein=UL32] [protein_id=ABV71562.1] [location=complement(72668..75817)] [gbkey=CDS]			FALSE	P27348	P27348		FALSE	STGTAAVGSPVKSTTGMK	VISSIEQKTDTSDK	984	61	18	14	12	8	995	68	4	9.447	FALSE	TRUE	FALSE	FALSE	Between	0	0
Scan: 35360 Run: L1_20210907_BB_HCMVVir_XL5mmb4_B2 P1_TVAFDLSSPQKSGTGPQPGSAGMGGAK P2_SSVSNAPPVASPSILKPGASAALQSR 11 16	L1_20210907_BB_HCMVVir_XL5mmb4_B2	35360	lcl|EF999921.1_prot_ABV71562.1_65 [protein=UL32] [protein_id=ABV71562.1] [location=complement(72668..75817)] [gbkey=CDS]			FALSE	lcl|EF999921.1_prot_ABV71562.1_65 [protein=UL32] [protein_id=ABV71562.1] [location=complement(72668..75817)] [gbkey=CDS]	lcl|EF999921.1_prot_ABV71562.1_65 [protein=UL32] [protein_id=ABV71562.1] [location=complement(72668..75817)] [gbkey=CDS]		FALSE	SSVSNAPPVASPSILKPGASAALQSR	TVAFDLSSPQKSGTGPQPGSAGMGGAK	957	1002	26	27	16	11	972	1012	5	9.446	FALSE	TRUE	FALSE	FALSE	Self	0	0
Scan: 29228 Run: L1_20210907_BB_HCMVVir_XL5mmb4_B2 P1_STGTAAVGSPVKSTTGMK P2_LEKQVSGTPSTVPATLLQPQPASSK 12 3	L1_20210907_BB_HCMVVir_XL5mmb4_B2	29228	lcl|EF999921.1_prot_ABV71562.1_65 [protein=UL32] [protein_id=ABV71562.1] [location=complement(72668..75817)] [gbkey=CDS]			FALSE	lcl|EF999921.1_prot_ABV71562.1_65 [protein=UL32] [protein_id=ABV71562.1] [location=complement(72668..75817)] [gbkey=CDS]	lcl|EF999921.1_prot_ABV71562.1_65 [protein=UL32] [protein_id=ABV71562.1] [location=complement(72668..75817)] [gbkey=CDS]		FALSE	STGTAAVGSPVKSTTGMK	LEKQVSGTPSTVPATLLQPQPASSK	984	803	18	25	12	3	995	805	4	9.446	FALSE	TRUE	FALSE	FALSE	Self	0	0
Scan: 38439 Run: L1_20210907_BB_HCMVVir_XL5mmb4_D7 P1_TQLDVLYSEPLKTR P2_HLPVADAVIHASGKQoxMWQAR 12 14	L1_20210907_BB_HCMVVir_XL5mmb4_D7	38439	lcl|EF999921.1_prot_ABV71605.1_108 [protein=UL83] [protein_id=ABV71605.1] [location=complement(153063..154748)] [gbkey=CDS]			FALSE	lcl|EF999921.1_prot_ABV71565.1_68 [protein=UL35] [protein_id=ABV71565.1] [location=78917..80842] [gbkey=CDS]	lcl|EF999921.1_prot_ABV71565.1_68 [protein=UL35] [protein_id=ABV71565.1] [location=78917..80842] [gbkey=CDS]		FALSE	HLPVADAVIHASGKQoxMWQAR	TQLDVLYSEPLKTR	141	107	20	14	14	12	154	118	5	9.445	FALSE	TRUE	FALSE	FALSE	Between	0	0
Scan: 22579 Run: L1_20210907_BB_HCMVVir_XL5mmb4_C7 P1_oxMQKEITALAPSToxMK P2_HQGVoxMVGoxMGQKDSYVGDEAQSK 3 11	L1_20210907_BB_HCMVVir_XL5mmb4_C7	22579	P63267;P63261;P68133;P62736;P68032	;;;;	;;;;	FALSE	P63267;P63261;P68133;P62736;P68032	P63267;P63261;P68133;P62736;P68032	;;;;	FALSE	HQGVoxMVGoxMGQKDSYVGDEAQSK	oxMQKEITALAPSToxMK	41;40;42;42;42	314;313;315;315;315	22	14	11	3	51;50;52;52;52	316;315;317;317;317	5	9.445	FALSE	TRUE	FALSE	FALSE	Self	0	0
Scan: 45991 Run: L1_20211028_BB_HCMV_b4_5mM_repl2_B8_20211029190730 P1_oxMQKEITALAPSToxMK P2_DLTDYLMKILTER 3 8	L1_20211028_BB_HCMV_b4_5mM_repl2_B8_20211029190730	45991	P63267;P63261;P68133;P62736;P68032	;;;;	;;;;	FALSE	P63267;P63261;P68133;P62736;P68032	P63267;P63261;P68133;P62736;P68032	;;;;	FALSE	DLTDYLMKILTER	oxMQKEITALAPSToxMK	185;184;186;186;186	314;313;315;315;315	13	14	8	3	192;191;193;193;193	316;315;317;317;317	4	9.444	FALSE	TRUE	FALSE	FALSE	Self	0	0
Scan: 28115 Run: L1_20211028_BB_HCMV_b4_5mM_repl2_B10 P1_AIcmCIDPAYSKAYGR P2_AAAYSKLGNYAGAVQDcmCER 10 6	L1_20211028_BB_HCMV_b4_5mM_repl2_B10	28115	O43765			FALSE	O43765	O43765		FALSE	AIcmCIDPAYSKAYGR	AAAYSKLGNYAGAVQDcmCER	151	132	14	19	10	6	160	137	4	9.444	FALSE	TRUE	FALSE	FALSE	Self	0	0
Scan: 27646 Run: L1_20210907_BB_HCMVVir_XL5mmb4_C1 P1_oxMQKEITALAPSToxMK P2_VAPEEHPVLLTEAPLNPKANR 3 18	L1_20210907_BB_HCMVVir_XL5mmb4_C1	27646	P63261			FALSE	P63267;P63261;P68133;P62736;P68032	P63267;P63261;P68133;P62736;P68032	;;;;	FALSE	VAPEEHPVLLTEAPLNPKANR	oxMQKEITALAPSToxMK	96	314;313;315;315;315	21	14	18	3	113	316;315;317;317;317	4	9.444	FALSE	TRUE	FALSE	FALSE	Self	0	0
Scan: 14931 Run: L1_20210907_BB_HCMVVir_XL5mmb4_B9 P1_STGTAAVGSPVKSTTGMK P2_KGVTDGQYATSLR 12 1	L1_20210907_BB_HCMVVir_XL5mmb4_B9	14931	lcl|EF999921.1_prot_ABV71562.1_65 [protein=UL32] [protein_id=ABV71562.1] [location=complement(72668..75817)] [gbkey=CDS]			FALSE	lcl|EF999921.1_prot_ABV71555.1_58 [protein=UL25] [protein_id=ABV71555.1] [location=62874..64844] [gbkey=CDS]	lcl|EF999921.1_prot_ABV71555.1_58 [protein=UL25] [protein_id=ABV71555.1] [location=62874..64844] [gbkey=CDS]		FALSE	STGTAAVGSPVKSTTGMK	KGVTDGQYATSLR	984	322	18	13	12	1	995	322	4	9.443	FALSE	TRUE	FALSE	FALSE	Between	0	0
Scan: 31613 Run: L1_20211028_BB_HCMV_b4_5mM_repl2_C1 P1_KPASFMTSIcmCDER P2_KPASFMTSIcmCDER 1 1	L1_20211028_BB_HCMV_b4_5mM_repl2_C1	31613	P53396			FALSE	P53396	P53396		FALSE	KPASFMTSIcmCDER	KPASFMTSIcmCDER	836	836	13	13	1	1	836	836	4	9.443	FALSE	TRUE	FALSE	FALSE	Self	0	0
Scan: 12367 Run: L1_20211028_BB_HCMV_b4_5mM_repl2_C1 P1_LAADVGKSGTER P2_LAADVGKSGTER 7 7	L1_20211028_BB_HCMV_b4_5mM_repl2_C1	12367	P12236			FALSE	P12236	P12236		FALSE	LAADVGKSGTER	LAADVGKSGTER	141	141	12	12	7	7	147	147	4	9.442	FALSE	TRUE	FALSE	FALSE	Self	0	0
Scan: 28430 Run: L1_20211028_BB_HCMV_b4_5mM_repl2_B8_20211029190730 P1_STGTAAVGSPVKSTTGMK P2_SIYGEKFEDENFILK 12 6	L1_20211028_BB_HCMV_b4_5mM_repl2_B8_20211029190730	28430	lcl|EF999921.1_prot_ABV71562.1_65 [protein=UL32] [protein_id=ABV71562.1] [location=complement(72668..75817)] [gbkey=CDS]			FALSE	P62937	P62937		FALSE	STGTAAVGSPVKSTTGMK	SIYGEKFEDENFILK	984	77	18	15	12	6	995	82	4	9.442	FALSE	TRUE	FALSE	FALSE	Between	0	0
Scan: 35984 Run: L1_20210907_BB_HCMVVir_XL5mmb4_C11 P1_VAPEEHPVLLTEAPLNPKANR P2_KEGYDFHSSSEFEIVK 18 1	L1_20210907_BB_HCMVVir_XL5mmb4_C11	35984	P63261			FALSE	P61163	P61163		FALSE	VAPEEHPVLLTEAPLNPKANR	KEGYDFHSSSEFEIVK	96	200	21	16	18	1	113	200	5	9.441	FALSE	TRUE	FALSE	FALSE	Between	0	0
Scan: 38241 Run: L1_20210907_BB_HCMVVir_XL5mmb4_B11 P1_QFLQEEcmCMWKLVGK P2_MIVcmCScmCPVLKNLVH 10 10	L1_20210907_BB_HCMVVir_XL5mmb4_B11	38241	lcl|EF999921.1_prot_ABV71616.1_119 [protein=UL94] [protein_id=ABV71616.1] [location=170055..171092] [gbkey=CDS]			FALSE	lcl|EF999921.1_prot_ABV71616.1_119 [protein=UL94] [protein_id=ABV71616.1] [location=170055..171092] [gbkey=CDS]	lcl|EF999921.1_prot_ABV71616.1_119 [protein=UL94] [protein_id=ABV71616.1] [location=170055..171092] [gbkey=CDS]		FALSE	MIVcmCScmCPVLKNLVH	QFLQEEcmCMWKLVGK	332	17	14	14	10	10	341	26	4	9.441	FALSE	TRUE	FALSE	FALSE	Self	0	0
Scan: 33164 Run: L1_20210907_BB_HCMVVir_XL5mmb4_C6 P1_oxMIVcmCScmCPVLKNLVH P2_oxMIVcmCScmCPVLKNLVH 10 10	L1_20210907_BB_HCMVVir_XL5mmb4_C6	33164	lcl|EF999921.1_prot_ABV71616.1_119 [protein=UL94] [protein_id=ABV71616.1] [location=170055..171092] [gbkey=CDS]			FALSE	lcl|EF999921.1_prot_ABV71616.1_119 [protein=UL94] [protein_id=ABV71616.1] [location=170055..171092] [gbkey=CDS]	lcl|EF999921.1_prot_ABV71616.1_119 [protein=UL94] [protein_id=ABV71616.1] [location=170055..171092] [gbkey=CDS]		FALSE	oxMIVcmCScmCPVLKNLVH	oxMIVcmCScmCPVLKNLVH	332	332	14	14	10	10	341	341	5	9.441	FALSE	TRUE	FALSE	FALSE	Self	0	0
Scan: 31324 Run: L1_20211028_BB_HCMV_b4_5mM_repl2_C4 P1_YLAADKDGNVTcmCER P2_VAPEEHPVLLTEAPLNPKANR 6 18	L1_20211028_BB_HCMV_b4_5mM_repl2_C4	31324	P63261			FALSE	Q16658	Q16658		FALSE	VAPEEHPVLLTEAPLNPKANR	YLAADKDGNVTcmCER	96	69	21	14	18	6	113	74	5	9.44	FALSE	TRUE	FALSE	FALSE	Between	0	0
Scan: 26616 Run: L1_20211028_BB_HCMV_b4_5mM_repl2_D1 P1_KGVTDGQYATSLR P2_HMEDLPKLAEETAR 1 7	L1_20211028_BB_HCMV_b4_5mM_repl2_D1	26616	lcl|EF999921.1_prot_ABV71575.1_78 [protein=UL44] [protein_id=ABV71575.1] [location=complement(90411..93131)] [gbkey=CDS]			FALSE	lcl|EF999921.1_prot_ABV71555.1_58 [protein=UL25] [protein_id=ABV71555.1] [location=62874..64844] [gbkey=CDS]	lcl|EF999921.1_prot_ABV71555.1_58 [protein=UL25] [protein_id=ABV71555.1] [location=62874..64844] [gbkey=CDS]		FALSE	HMEDLPKLAEETAR	KGVTDGQYATSLR	274	322	14	13	7	1	280	322	4	9.44	FALSE	TRUE	FALSE	FALSE	Between	0	0
Scan: 32762 Run: L1_20211028_BB_HCMV_b4_5mM_repl2_C6 P1_NcmCSETQYESKVFYLK P2_ATVVESSEKAYSEAHEISK 10 9	L1_20211028_BB_HCMV_b4_5mM_repl2_C6	32762	P61981			FALSE	P61981	P61981		FALSE	ATVVESSEKAYSEAHEISK	NcmCSETQYESKVFYLK	144	111	19	15	9	10	152	120	5	9.44	FALSE	TRUE	FALSE	FALSE	Self	0	0
Scan: 35336 Run: L1_20210907_BB_HCMVVir_XL5mmb4_C9 P1_KGVTDGQYATSLR P2_EMALKAFMEANGNHPEQIcmCR 1 5	L1_20210907_BB_HCMVVir_XL5mmb4_C9	35336	lcl|EF999921.1_prot_ABV71555.1_58 [protein=UL25] [protein_id=ABV71555.1] [location=62874..64844] [gbkey=CDS]			FALSE	lcl|EF999921.1_prot_ABV71555.1_58 [protein=UL25] [protein_id=ABV71555.1] [location=62874..64844] [gbkey=CDS]	lcl|EF999921.1_prot_ABV71555.1_58 [protein=UL25] [protein_id=ABV71555.1] [location=62874..64844] [gbkey=CDS]		FALSE	EMALKAFMEANGNHPEQIcmCR	KGVTDGQYATSLR	605	322	20	13	5	1	609	322	5	9.44	FALSE	TRUE	FALSE	FALSE	Self	0	0
Scan: 11193 Run: L1_20210907_BB_HCMVVir_XL5mmb4_C2 P1_KGGSSSGGQQPLVR P2_KGGSSSGGQQPLVR 1 1	L1_20210907_BB_HCMVVir_XL5mmb4_C2	11193	lcl|EF999921.1_prot_ABV71577.1_80 [protein=UL47] [protein_id=ABV71577.1] [location=94151..97099] [gbkey=CDS]			FALSE	lcl|EF999921.1_prot_ABV71577.1_80 [protein=UL47] [protein_id=ABV71577.1] [location=94151..97099] [gbkey=CDS]	lcl|EF999921.1_prot_ABV71577.1_80 [protein=UL47] [protein_id=ABV71577.1] [location=94151..97099] [gbkey=CDS]		FALSE	KGGSSSGGQQPLVR	KGGSSSGGQQPLVR	165	165	14	14	1	1	165	165	4	9.439	FALSE	TRUE	FALSE	FALSE	Self	0	0
Scan: 31001 Run: L1_20211028_BB_HCMV_b4_5mM_repl2_B11 P1_LSSPMTTTSTSQKPVLGKR P2_FTDTLVDITDTETSAKPPVTTAYK 18 16	L1_20211028_BB_HCMV_b4_5mM_repl2_B11	31001	lcl|EF999921.1_prot_ABV71562.1_65 [protein=UL32] [protein_id=ABV71562.1] [location=complement(72668..75817)] [gbkey=CDS]			FALSE	lcl|EF999921.1_prot_ABV71562.1_65 [protein=UL32] [protein_id=ABV71562.1] [location=complement(72668..75817)] [gbkey=CDS]	lcl|EF999921.1_prot_ABV71562.1_65 [protein=UL32] [protein_id=ABV71562.1] [location=complement(72668..75817)] [gbkey=CDS]		FALSE	LSSPMTTTSTSQKPVLGKR	FTDTLVDITDTETSAKPPVTTAYK	763	549	19	24	18	16	780	564	5	9.439	FALSE	TRUE	FALSE	FALSE	Self	0	0
Scan: 25050 Run: L1_20210907_BB_HCMVVir_XL5mmb4_D4 P1_ANLTKAAEHEVPLQER P2_ANLTKAAEHEVPLQER 5 5	L1_20210907_BB_HCMVVir_XL5mmb4_D4	25050	Q9P260			FALSE	Q9P260	Q9P260		FALSE	ANLTKAAEHEVPLQER	ANLTKAAEHEVPLQER	223	223	16	16	5	5	227	227	5	9.439	FALSE	TRUE	FALSE	FALSE	Self	0	0
Scan: 26851 Run: L1_20210907_BB_HCMVVir_XL5mmb4_C5 P1_VVSSIEQKTEGAEK P2_ISQRPPTPGTKKPAAPLSF 8 11	L1_20210907_BB_HCMVVir_XL5mmb4_C5	26851	lcl|EF999921.1_prot_ABV71621.1_124 [protein=UL99] [protein_id=ABV71621.1] [location=178095..178667] [gbkey=CDS]			FALSE	P63104	P63104		FALSE	ISQRPPTPGTKKPAAPLSF	VVSSIEQKTEGAEK	172	61	19	14	11	8	182	68	5	9.439	FALSE	TRUE	FALSE	FALSE	Between	0	0
Scan: 43369 Run: L1_20211028_BB_HCMV_b4_5mM_repl2_B8_20211029190730 P1_TDVWDLVKVEEPVSR P2_MIVcmCScmCPVLKNLVH 8 10	L1_20211028_BB_HCMV_b4_5mM_repl2_B8_20211029190730	43369	lcl|EF999921.1_prot_ABV71616.1_119 [protein=UL94] [protein_id=ABV71616.1] [location=170055..171092] [gbkey=CDS]			FALSE	lcl|EF999921.1_prot_ABV71616.1_119 [protein=UL94] [protein_id=ABV71616.1] [location=170055..171092] [gbkey=CDS]	lcl|EF999921.1_prot_ABV71616.1_119 [protein=UL94] [protein_id=ABV71616.1] [location=170055..171092] [gbkey=CDS]		FALSE	MIVcmCScmCPVLKNLVH	TDVWDLVKVEEPVSR	332	317	14	15	10	8	341	324	4	9.438	FALSE	TRUE	FALSE	FALSE	Self	0	0
Scan: 37053 Run: L1_20211028_BB_HCMV_b4_5mM_repl2_D7 P1_HLTQKPDVDLEAHPK P2_ALVSAVILAKoxMSVR 5 10	L1_20211028_BB_HCMV_b4_5mM_repl2_D7	37053	lcl|EF999921.1_prot_ABV71562.1_65 [protein=UL32] [protein_id=ABV71562.1] [location=complement(72668..75817)] [gbkey=CDS]			FALSE	lcl|EF999921.1_prot_ABV71562.1_65 [protein=UL32] [protein_id=ABV71562.1] [location=complement(72668..75817)] [gbkey=CDS]	lcl|EF999921.1_prot_ABV71562.1_65 [protein=UL32] [protein_id=ABV71562.1] [location=complement(72668..75817)] [gbkey=CDS]		FALSE	ALVSAVILAKoxMSVR	HLTQKPDVDLEAHPK	128	22	14	15	10	5	137	26	6	9.438	FALSE	TRUE	FALSE	FALSE	Self	0	0
Scan: 39953 Run: L1_20211028_BB_HCMV_b4_5mM_repl2_C7 P1_GEVAPDAKSFVLNLGK P2_FNAHGDANTIVcmCNSKDGGAWGTEQR 8 15	L1_20211028_BB_HCMV_b4_5mM_repl2_C7	39953	P09382			FALSE	P09382	P09382		FALSE	FNAHGDANTIVcmCNSKDGGAWGTEQR	GEVAPDAKSFVLNLGK	50	22	25	16	15	8	64	29	4	9.438	FALSE	TRUE	FALSE	FALSE	Self	0	0
Scan: 36266 Run: L1_20210907_BB_HCMVVir_XL5mmb4_C8 P1_HKMSGGLDVTTPDAK P2_ALSDEADLLNQKVQTQLR 2 12	L1_20210907_BB_HCMVVir_XL5mmb4_C8	36266	lcl|EF999921.1_prot_ABV71578.1_81 [protein=UL48] [protein_id=ABV71578.1] [location=97096..103818] [gbkey=CDS]			FALSE	lcl|EF999921.1_prot_ABV71578.1_81 [protein=UL48] [protein_id=ABV71578.1] [location=97096..103818] [gbkey=CDS]	lcl|EF999921.1_prot_ABV71578.1_81 [protein=UL48] [protein_id=ABV71578.1] [location=97096..103818] [gbkey=CDS]		FALSE	ALSDEADLLNQKVQTQLR	HKMSGGLDVTTPDAK	1249	1286	18	15	12	2	1260	1287	5	9.436	FALSE	TRUE	FALSE	FALSE	Self	0	0
Scan: 24659 Run: L1_20211028_BB_HCMV_b4_5mM_repl2_D12 P1_LNVLEKSSPGHR P2_LNVLEKSSPGHR 6 6	L1_20211028_BB_HCMV_b4_5mM_repl2_D12	24659	P29692			FALSE	P29692	P29692		FALSE	LNVLEKSSPGHR	LNVLEKSSPGHR	112	112	12	12	6	6	117	117	5	9.436	FALSE	TRUE	FALSE	FALSE	Self	0	0
Scan: 20267 Run: L1_20211028_BB_HCMV_b4_5mM_repl2_D4 P1_ILVKGHGAoxMDLTcmCQK P2_ILVKGHGAoxMDLTcmCQK 4 4	L1_20211028_BB_HCMV_b4_5mM_repl2_D4	20267	lcl|EF999921.1_prot_ABV71616.1_119 [protein=UL94] [protein_id=ABV71616.1] [location=170055..171092] [gbkey=CDS]			FALSE	lcl|EF999921.1_prot_ABV71616.1_119 [protein=UL94] [protein_id=ABV71616.1] [location=170055..171092] [gbkey=CDS]	lcl|EF999921.1_prot_ABV71616.1_119 [protein=UL94] [protein_id=ABV71616.1] [location=170055..171092] [gbkey=CDS]		FALSE	ILVKGHGAoxMDLTcmCQK	ILVKGHGAoxMDLTcmCQK	153	153	15	15	4	4	156	156	5	9.436	FALSE	TRUE	FALSE	FALSE	Self	0	0
Scan: 39158 Run: L1_20210907_BB_HCMVVir_XL5mmb4_C1 P1_VAPEEHPVLLTEAPLNPKANR P2_GEVAPDAKSFVLNLGK 18 8	L1_20210907_BB_HCMVVir_XL5mmb4_C1	39158	P63261			FALSE	P09382	P09382		FALSE	VAPEEHPVLLTEAPLNPKANR	GEVAPDAKSFVLNLGK	96	22	21	16	18	8	113	29	5	9.436	FALSE	TRUE	FALSE	FALSE	Between	0	0
Scan: 41586 Run: L1_20211028_BB_HCMV_b4_5mM_repl2_B10 P1_KGVTDGQYATSLR P2_IGLDFcmCKYLVLDEADR 1 7	L1_20211028_BB_HCMV_b4_5mM_repl2_B10	41586	lcl|EF999921.1_prot_ABV71555.1_58 [protein=UL25] [protein_id=ABV71555.1] [location=62874..64844] [gbkey=CDS]			FALSE	O00571;O15523	O00571;O15523	;	FALSE	KGVTDGQYATSLR	IGLDFcmCKYLVLDEADR	322	336;334	13	16	1	7	322	342;340	4	9.434	FALSE	TRUE	FALSE	FALSE	Between	0	0
Scan: 33885 Run: L1_20210907_BB_HCMVVir_XL5mmb4_B11 P1_NNFEGEVTKENLLDFIK P2_NGDTASPKEYTAGR 9 8	L1_20210907_BB_HCMVVir_XL5mmb4_B11	33885	P07237			FALSE	P07237	P07237		FALSE	NNFEGEVTKENLLDFIK	NGDTASPKEYTAGR	214	107	17	14	9	8	222	114	4	9.434	FALSE	TRUE	FALSE	FALSE	Self	0	0
Scan: 28840 Run: L1_20210907_BB_HCMVVir_XL5mmb4_B10 P1_VAQLcmCDFNPKSSK P2_SVLMSLKQTPLSR 10 7	L1_20210907_BB_HCMVVir_XL5mmb4_B10	28840	P09497			FALSE	P09497	P09497		FALSE	SVLMSLKQTPLSR	VAQLcmCDFNPKSSK	217	195	13	13	7	10	223	204	4	9.434	FALSE	TRUE	FALSE	FALSE	Self	0	0
Scan: 26755 Run: L1_20210907_BB_HCMVVir_XL5mmb4_B9 P1_KSASSATAcmCTSGVMTR P2_IFAELEGVWQPAAQPKR 1 16	L1_20210907_BB_HCMVVir_XL5mmb4_B9	26755	lcl|EF999921.1_prot_ABV71605.1_108 [protein=UL83] [protein_id=ABV71605.1] [location=complement(153063..154748)] [gbkey=CDS]			FALSE	lcl|EF999921.1_prot_ABV71605.1_108 [protein=UL83] [protein_id=ABV71605.1] [location=complement(153063..154748)] [gbkey=CDS]	lcl|EF999921.1_prot_ABV71605.1_108 [protein=UL83] [protein_id=ABV71605.1] [location=complement(153063..154748)] [gbkey=CDS]		FALSE	IFAELEGVWQPAAQPKR	KSASSATAcmCTSGVMTR	523	438	17	16	16	1	538	438	4	9.433	FALSE	TRUE	FALSE	FALSE	Self	0	0
Scan: 49576 Run: L1_20210907_BB_HCMVVir_XL5mmb4_C9 P1_LPDNGFQLLIPKSFTLTR P2_HAAFSLVSPQVTKASPGR 12 13	L1_20210907_BB_HCMVVir_XL5mmb4_C9	49576	lcl|EF999921.1_prot_ABV71562.1_65 [protein=UL32] [protein_id=ABV71562.1] [location=complement(72668..75817)] [gbkey=CDS]			FALSE	lcl|EF999921.1_prot_ABV71604.1_107 [protein=UL82] [protein_id=ABV71604.1] [location=complement(151195..152874)] [gbkey=CDS]	lcl|EF999921.1_prot_ABV71604.1_107 [protein=UL82] [protein_id=ABV71604.1] [location=complement(151195..152874)] [gbkey=CDS]		FALSE	HAAFSLVSPQVTKASPGR	LPDNGFQLLIPKSFTLTR	491	278	18	18	13	12	503	289	6	9.432	FALSE	TRUE	FALSE	FALSE	Between	0	0
Scan: 26670 Run: L1_20211028_BB_HCMV_b4_5mM_repl2_D8 P1_KLEQIEKAGTGASEK P2_HAAFSLVSPQVTKASPGR 7 13	L1_20211028_BB_HCMV_b4_5mM_repl2_D8	26670	lcl|EF999921.1_prot_ABV71562.1_65 [protein=UL32] [protein_id=ABV71562.1] [location=complement(72668..75817)] [gbkey=CDS]			FALSE	lcl|EF999921.1_prot_ABV71578.1_81 [protein=UL48] [protein_id=ABV71578.1] [location=97096..103818] [gbkey=CDS]	lcl|EF999921.1_prot_ABV71578.1_81 [protein=UL48] [protein_id=ABV71578.1] [location=97096..103818] [gbkey=CDS]		FALSE	HAAFSLVSPQVTKASPGR	KLEQIEKAGTGASEK	491	886	18	15	13	7	503	892	5	9.432	FALSE	TRUE	FALSE	FALSE	Between	0	0
Scan: 46376 Run: L1_20210907_BB_HCMVVir_XL5mmb4_C2 P1_VAPEEHPVLLTEAPLNPKANR P2_DLTDYLoxMKILTER 18 8	L1_20210907_BB_HCMVVir_XL5mmb4_C2	46376	P63261			FALSE	P63267;P63261;P68133;P62736;P68032	P63267;P63261;P68133;P62736;P68032	;;;;	FALSE	VAPEEHPVLLTEAPLNPKANR	DLTDYLoxMKILTER	96	185;184;186;186;186	21	13	18	8	113	192;191;193;193;193	4	9.432	FALSE	TRUE	FALSE	FALSE	Self	0	0
Scan: 21421 Run: L1_20211028_BB_HCMV_b4_5mM_repl2_B8_20211029190730 P1_YALYDATYETKESK P2_TKSTGGAPTFNVTVTK 11 2	L1_20211028_BB_HCMV_b4_5mM_repl2_B8_20211029190730	21421	P23528;Q9Y281	;	;	FALSE	P07737	P07737		FALSE	YALYDATYETKESK	TKSTGGAPTFNVTVTK	82;82	90	14	16	11	2	92;92	91	4	9.432	FALSE	TRUE	FALSE	FALSE	Between	0	0
Scan: 41341 Run: L1_20210907_BB_HCMVVir_XL5mmb4_C5 P1_YKESAPQETLPTNHER P2_EPDVYYTSAFVFPTKDVALR 2 15	L1_20210907_BB_HCMVVir_XL5mmb4_C5	41341	lcl|EF999921.1_prot_ABV71605.1_108 [protein=UL83] [protein_id=ABV71605.1] [location=complement(153063..154748)] [gbkey=CDS]			FALSE	lcl|EF999921.1_prot_ABV71593.1_96 [protein=UL71] [protein_id=ABV71593.1] [location=137090..138232] [gbkey=CDS]	lcl|EF999921.1_prot_ABV71593.1_96 [protein=UL71] [protein_id=ABV71593.1] [location=137090..138232] [gbkey=CDS]		FALSE	EPDVYYTSAFVFPTKDVALR	YKESAPQETLPTNHER	177	309	20	16	15	2	191	310	5	9.432	FALSE	TRUE	FALSE	FALSE	Between	0	0
Scan: 26562 Run: L1_20210907_BB_HCMVVir_XL5mmb4_C4 P1_LEKQVSGTPSTVPATLLQPQPASSK P2_KLEQIEKAGTGASEK 3 7	L1_20210907_BB_HCMVVir_XL5mmb4_C4	26562	lcl|EF999921.1_prot_ABV71578.1_81 [protein=UL48] [protein_id=ABV71578.1] [location=97096..103818] [gbkey=CDS]			FALSE	lcl|EF999921.1_prot_ABV71562.1_65 [protein=UL32] [protein_id=ABV71562.1] [location=complement(72668..75817)] [gbkey=CDS]	lcl|EF999921.1_prot_ABV71562.1_65 [protein=UL32] [protein_id=ABV71562.1] [location=complement(72668..75817)] [gbkey=CDS]		FALSE	KLEQIEKAGTGASEK	LEKQVSGTPSTVPATLLQPQPASSK	886	803	15	25	7	3	892	805	4	9.431	FALSE	TRUE	FALSE	FALSE	Between	0	0
Scan: 26259 Run: L1_20211028_BB_HCMV_b4_5mM_repl2_C3 P1_STGTAAVGSPVKSTTGMK P2_HcmCcmCFQNFTATTTKGY 12 13	L1_20211028_BB_HCMV_b4_5mM_repl2_C3	26259	lcl|EF999921.1_prot_ABV71562.1_65 [protein=UL32] [protein_id=ABV71562.1] [location=complement(72668..75817)] [gbkey=CDS]			FALSE	lcl|EF999921.1_prot_ABV71595.1_98 [protein=UL73] [protein_id=ABV71595.1] [location=139495..139902] [gbkey=CDS]	lcl|EF999921.1_prot_ABV71595.1_98 [protein=UL73] [protein_id=ABV71595.1] [location=139495..139902] [gbkey=CDS]		FALSE	STGTAAVGSPVKSTTGMK	HcmCcmCFQNFTATTTKGY	984	121	18	15	12	13	995	133	4	9.43	FALSE	TRUE	FALSE	FALSE	Between	0	0
Scan: 19605 Run: L1_20210907_BB_HCMVVir_XL5mmb4_C8 P1_KSASSATAcmCTSGVoxMTR P2_ILVKGHGAMDLTcmCQK 1 4	L1_20210907_BB_HCMVVir_XL5mmb4_C8	19605	lcl|EF999921.1_prot_ABV71616.1_119 [protein=UL94] [protein_id=ABV71616.1] [location=170055..171092] [gbkey=CDS]			FALSE	lcl|EF999921.1_prot_ABV71605.1_108 [protein=UL83] [protein_id=ABV71605.1] [location=complement(153063..154748)] [gbkey=CDS]	lcl|EF999921.1_prot_ABV71605.1_108 [protein=UL83] [protein_id=ABV71605.1] [location=complement(153063..154748)] [gbkey=CDS]		FALSE	ILVKGHGAMDLTcmCQK	KSASSATAcmCTSGVoxMTR	153	438	15	16	4	1	156	438	4	9.428	FALSE	TRUE	FALSE	FALSE	Between	0	0
Scan: 32117 Run: L1_20211028_BB_HCMV_b4_5mM_repl2_B11 P1_TQLDVLYSEPLKTR P2_KPQATTSLGAFTR 12 1	L1_20211028_BB_HCMV_b4_5mM_repl2_B11	32117	lcl|EF999921.1_prot_ABV71565.1_68 [protein=UL35] [protein_id=ABV71565.1] [location=78917..80842] [gbkey=CDS]			FALSE	lcl|EF999921.1_prot_ABV71578.1_81 [protein=UL48] [protein_id=ABV71578.1] [location=97096..103818] [gbkey=CDS]	lcl|EF999921.1_prot_ABV71578.1_81 [protein=UL48] [protein_id=ABV71578.1] [location=97096..103818] [gbkey=CDS]		FALSE	TQLDVLYSEPLKTR	KPQATTSLGAFTR	107	1507	14	13	12	1	118	1507	4	9.428	FALSE	TRUE	FALSE	FALSE	Between	0	0
Scan: 28795 Run: L1_20211028_BB_HCMV_b4_5mM_repl2_B8_20211029190730 P1_TQLDVLYSEPLKTR P2_TKSTGGAPTFNVTVTK 12 2	L1_20211028_BB_HCMV_b4_5mM_repl2_B8_20211029190730	28795	lcl|EF999921.1_prot_ABV71565.1_68 [protein=UL35] [protein_id=ABV71565.1] [location=78917..80842] [gbkey=CDS]			FALSE	P07737	P07737		FALSE	TQLDVLYSEPLKTR	TKSTGGAPTFNVTVTK	107	90	14	16	12	2	118	91	4	9.427	FALSE	TRUE	FALSE	FALSE	Between	0	0
Scan: 29776 Run: L1_20210907_BB_HCMVVir_XL5mmb4_B5 P1_TVAFDLSSPQKSGTGPQPGSAGMGGAK P2_TQLDVLYSEPLKTR 11 12	L1_20210907_BB_HCMVVir_XL5mmb4_B5	29776	lcl|EF999921.1_prot_ABV71562.1_65 [protein=UL32] [protein_id=ABV71562.1] [location=complement(72668..75817)] [gbkey=CDS]			FALSE	lcl|EF999921.1_prot_ABV71565.1_68 [protein=UL35] [protein_id=ABV71565.1] [location=78917..80842] [gbkey=CDS]	lcl|EF999921.1_prot_ABV71565.1_68 [protein=UL35] [protein_id=ABV71565.1] [location=78917..80842] [gbkey=CDS]		FALSE	TVAFDLSSPQKSGTGPQPGSAGMGGAK	TQLDVLYSEPLKTR	1002	107	27	14	11	12	1012	118	4	9.427	FALSE	TRUE	FALSE	FALSE	Between	0	0
Scan: 28427 Run: L1_20211028_BB_HCMV_b4_5mM_repl2_B12 P1_YDFKATADDELSFK P2_KGVTDGQYATSLR 4 1	L1_20211028_BB_HCMV_b4_5mM_repl2_B12	28427	lcl|EF999921.1_prot_ABV71555.1_58 [protein=UL25] [protein_id=ABV71555.1] [location=62874..64844] [gbkey=CDS]			FALSE	P62993	P62993		FALSE	KGVTDGQYATSLR	YDFKATADDELSFK	322	7	13	14	1	4	322	10	4	9.427	FALSE	TRUE	FALSE	FALSE	Between	0	0
Scan: 44685 Run: L1_20211028_BB_HCMV_b4_5mM_repl2_B7_20211029160627 P1_IVSGKDYNVTANSK P2_DLADELALVDVIEDKLK 5 15	L1_20211028_BB_HCMV_b4_5mM_repl2_B7_20211029160627	44685	P00338			FALSE	P00338	P00338		FALSE	DLADELALVDVIEDKLK	IVSGKDYNVTANSK	43	77	17	14	15	5	57	81	4	9.426	FALSE	TRUE	FALSE	FALSE	Self	0	0
Scan: 24179 Run: L1_20210907_BB_HCMVVir_XL5mmb4_B10 P1_LSDLGQESAFEKEYSR P2_ATKMQVIGDQYVK 12 3	L1_20210907_BB_HCMVVir_XL5mmb4_B10	24179	lcl|EF999921.1_prot_ABV71575.1_78 [protein=UL44] [protein_id=ABV71575.1] [location=complement(90411..93131)] [gbkey=CDS]			FALSE	lcl|EF999921.1_prot_ABV71605.1_108 [protein=UL83] [protein_id=ABV71605.1] [location=complement(153063..154748)] [gbkey=CDS]	lcl|EF999921.1_prot_ABV71605.1_108 [protein=UL83] [protein_id=ABV71605.1] [location=complement(153063..154748)] [gbkey=CDS]		FALSE	LSDLGQESAFEKEYSR	ATKMQVIGDQYVK	512	213	16	13	12	3	523	215	4	9.426	FALSE	TRUE	FALSE	FALSE	Between	0	0
Scan: 17798 Run: L1_20210907_BB_HCMVVir_XL5mmb4_D8_20210913171632 P1_AFVNSQIQGHKEoxMSK P2_AFVNSQIQGHKEoxMSK 11 11	L1_20210907_BB_HCMVVir_XL5mmb4_D8_20210913171632	17798	Q9Y5X2			FALSE	Q9Y5X2	Q9Y5X2		FALSE	AFVNSQIQGHKEoxMSK	AFVNSQIQGHKEoxMSK	417	417	15	15	11	11	427	427	5	9.426	FALSE	TRUE	FALSE	FALSE	Self	0	0
Scan: 50395 Run: L1_20210907_BB_HCMVVir_XL5mmb4_C6 P1_KALTGHLEEVVLALLK P2_AAYLQETGKPLDETLK 1 9	L1_20210907_BB_HCMVVir_XL5mmb4_C6	50395	P04083			FALSE	P04083	P04083		FALSE	KALTGHLEEVVLALLK	AAYLQETGKPLDETLK	98	82	16	16	1	9	98	90	4	9.426	FALSE	TRUE	FALSE	FALSE	Self	0	0
Scan: 28907 Run: L1_20210907_BB_HCMVVir_XL5mmb4_B9 P1_oxMIVcmCScmCPVLKNLVH P2_LSDLGQESAFEKEYSR 10 12	L1_20210907_BB_HCMVVir_XL5mmb4_B9	28907	lcl|EF999921.1_prot_ABV71575.1_78 [protein=UL44] [protein_id=ABV71575.1] [location=complement(90411..93131)] [gbkey=CDS]			FALSE	lcl|EF999921.1_prot_ABV71616.1_119 [protein=UL94] [protein_id=ABV71616.1] [location=170055..171092] [gbkey=CDS]	lcl|EF999921.1_prot_ABV71616.1_119 [protein=UL94] [protein_id=ABV71616.1] [location=170055..171092] [gbkey=CDS]		FALSE	LSDLGQESAFEKEYSR	oxMIVcmCScmCPVLKNLVH	512	332	16	14	12	10	523	341	4	9.426	FALSE	TRUE	FALSE	FALSE	Between	0	0
Scan: 16390 Run: L1_20211028_BB_HCMV_b4_5mM_repl2_B8_20211029190730 P1_STGTAAVGSPVKSTTGMK P2_KPQATTSLGAFTR 12 1	L1_20211028_BB_HCMV_b4_5mM_repl2_B8_20211029190730	16390	lcl|EF999921.1_prot_ABV71562.1_65 [protein=UL32] [protein_id=ABV71562.1] [location=complement(72668..75817)] [gbkey=CDS]			FALSE	lcl|EF999921.1_prot_ABV71578.1_81 [protein=UL48] [protein_id=ABV71578.1] [location=97096..103818] [gbkey=CDS]	lcl|EF999921.1_prot_ABV71578.1_81 [protein=UL48] [protein_id=ABV71578.1] [location=97096..103818] [gbkey=CDS]		FALSE	STGTAAVGSPVKSTTGMK	KPQATTSLGAFTR	984	1507	18	13	12	1	995	1507	4	9.425	FALSE	TRUE	FALSE	FALSE	Between	0	0
Scan: 41701 Run: L1_20210907_BB_HCMVVir_XL5mmb4_C7 P1_SGTGPQPGSAGoxMGGAKTPSDAVQNILQK P2_GSGSVKYQALATASGEEVAALSHHDSLESR 16 6	L1_20210907_BB_HCMVVir_XL5mmb4_C7	41701	lcl|EF999921.1_prot_ABV71622.1_125 [protein=UL100] [protein_id=ABV71622.1] [location=complement(178925..180046)] [gbkey=CDS]			FALSE	lcl|EF999921.1_prot_ABV71562.1_65 [protein=UL32] [protein_id=ABV71562.1] [location=complement(72668..75817)] [gbkey=CDS]	lcl|EF999921.1_prot_ABV71562.1_65 [protein=UL32] [protein_id=ABV71562.1] [location=complement(72668..75817)] [gbkey=CDS]		FALSE	GSGSVKYQALATASGEEVAALSHHDSLESR	SGTGPQPGSAGoxMGGAKTPSDAVQNILQK	327	1013	30	28	6	16	332	1028	6	9.425	FALSE	TRUE	FALSE	FALSE	Between	0	0
Scan: 44424 Run: L1_20211028_BB_HCMV_b4_5mM_repl2_B8_20211029190730 P1_MQKEITALAPSToxMK P2_DLTDYLoxMKILTER 3 8	L1_20211028_BB_HCMV_b4_5mM_repl2_B8_20211029190730	44424	P63267;P63261;P68133;P62736;P68032	;;;;	;;;;	FALSE	P63267;P63261;P68133;P62736;P68032	P63267;P63261;P68133;P62736;P68032	;;;;	FALSE	DLTDYLoxMKILTER	MQKEITALAPSToxMK	185;184;186;186;186	314;313;315;315;315	13	14	8	3	192;191;193;193;193	316;315;317;317;317	4	9.424	FALSE	TRUE	FALSE	FALSE	Self	0	0
Scan: 33736 Run: L1_20210907_BB_HCMVVir_XL5mmb4_B8 P1_IPTISTQLKILSTVK P2_ALIQcmCAKDIAK 9 7	L1_20210907_BB_HCMVVir_XL5mmb4_B8	33736	P18206			FALSE	P18206	P18206		FALSE	IPTISTQLKILSTVK	ALIQcmCAKDIAK	1056	1014	15	11	9	7	1064	1020	4	9.424	FALSE	TRUE	FALSE	FALSE	Self	0	0
Scan: 29373 Run: L1_20210907_BB_HCMVVir_XL5mmb4_C2 P1_KYEoxMFAQTLQQSR P2_KYEMFAQTLQQSR 1 1	L1_20210907_BB_HCMVVir_XL5mmb4_C2	29373	P55072			FALSE	P55072	P55072		FALSE	KYEoxMFAQTLQQSR	KYEMFAQTLQQSR	754	754	13	13	1	1	754	754	4	9.424	FALSE	TRUE	FALSE	FALSE	Self	0	0
Scan: 34833 Run: L1_20211028_BB_HCMV_b4_5mM_repl2_D9 P1_KLHNILGVETGGPGGR P2_HAAFSLVSPQVTKASPGR 1 13	L1_20211028_BB_HCMV_b4_5mM_repl2_D9	34833	lcl|EF999921.1_prot_ABV71562.1_65 [protein=UL32] [protein_id=ABV71562.1] [location=complement(72668..75817)] [gbkey=CDS]			FALSE	Q13627	Q13627		FALSE	HAAFSLVSPQVTKASPGR	KLHNILGVETGGPGGR	491	422	18	16	13	1	503	422	5	9.424	FALSE	TRUE	FALSE	FALSE	Between	0	0
Scan: 14020 Run: L1_20211028_BB_HCMV_b4_5mM_repl2_D11 P1_KSASSATAcmCTSGVoxMTR P2_HRQEALPGPcmCIASTPKK 1 16	L1_20211028_BB_HCMV_b4_5mM_repl2_D11	14020	lcl|EF999921.1_prot_ABV71605.1_108 [protein=UL83] [protein_id=ABV71605.1] [location=complement(153063..154748)] [gbkey=CDS]			FALSE	lcl|EF999921.1_prot_ABV71605.1_108 [protein=UL83] [protein_id=ABV71605.1] [location=complement(153063..154748)] [gbkey=CDS]	lcl|EF999921.1_prot_ABV71605.1_108 [protein=UL83] [protein_id=ABV71605.1] [location=complement(153063..154748)] [gbkey=CDS]		FALSE	HRQEALPGPcmCIASTPKK	KSASSATAcmCTSGVoxMTR	542	438	17	16	16	1	557	438	4	9.423	FALSE	TRUE	FALSE	FALSE	Self	0	0
Scan: 38267 Run: L1_20211028_BB_HCMV_b4_5mM_repl2_B8_20211029190730 P1_LPLQDVYKIGGIGTVPVGR P2_ATKMQVIGDQYVK 8 3	L1_20211028_BB_HCMV_b4_5mM_repl2_B8_20211029190730	38267	Q05639;P68104;Q5VTE0	;;	;;	FALSE	lcl|EF999921.1_prot_ABV71605.1_108 [protein=UL83] [protein_id=ABV71605.1] [location=complement(153063..154748)] [gbkey=CDS]	lcl|EF999921.1_prot_ABV71605.1_108 [protein=UL83] [protein_id=ABV71605.1] [location=complement(153063..154748)] [gbkey=CDS]		FALSE	LPLQDVYKIGGIGTVPVGR	ATKMQVIGDQYVK	248;248;248	213	19	13	8	3	255;255;255	215	4	9.423	FALSE	TRUE	FALSE	FALSE	Between	0	0
Scan: 13793 Run: L1_20210907_BB_HCMVVir_XL5mmb4_C11 P1_KGVTDGQYATSLR P2_ETGGTGAAKKPSEK 1 9	L1_20210907_BB_HCMVVir_XL5mmb4_C11	13793	lcl|EF999921.1_prot_ABV71555.1_58 [protein=UL25] [protein_id=ABV71555.1] [location=62874..64844] [gbkey=CDS]			FALSE	lcl|EF999921.1_prot_ABV71555.1_58 [protein=UL25] [protein_id=ABV71555.1] [location=62874..64844] [gbkey=CDS]	lcl|EF999921.1_prot_ABV71555.1_58 [protein=UL25] [protein_id=ABV71555.1] [location=62874..64844] [gbkey=CDS]		FALSE	ETGGTGAAKKPSEK	KGVTDGQYATSLR	76	322	14	13	9	1	84	322	4	9.423	FALSE	TRUE	FALSE	FALSE	Self	0	0
Scan: 23006 Run: L1_20211028_BB_HCMV_b4_5mM_repl2_C9 P1_ALASIDSKLNQAK P2_AANFENHSGKLGATAEK 8 10	L1_20211028_BB_HCMV_b4_5mM_repl2_C9	23006	P18206			FALSE	P18206	P18206		FALSE	AANFENHSGKLGATAEK	ALASIDSKLNQAK	630	269	17	13	10	8	639	276	5	9.423	FALSE	TRUE	FALSE	FALSE	Self	0	0
Scan: 39826 Run: L1_20210907_BB_HCMVVir_XL5mmb4_C8 P1_TLKQFLQEEcmCoxMWK P2_ISQRPPTPGTKKPAAPLSF 3 11	L1_20210907_BB_HCMVVir_XL5mmb4_C8	39826	lcl|EF999921.1_prot_ABV71621.1_124 [protein=UL99] [protein_id=ABV71621.1] [location=178095..178667] [gbkey=CDS]			FALSE	lcl|EF999921.1_prot_ABV71616.1_119 [protein=UL94] [protein_id=ABV71616.1] [location=170055..171092] [gbkey=CDS]	lcl|EF999921.1_prot_ABV71616.1_119 [protein=UL94] [protein_id=ABV71616.1] [location=170055..171092] [gbkey=CDS]		FALSE	ISQRPPTPGTKKPAAPLSF	TLKQFLQEEcmCoxMWK	172	14	19	13	11	3	182	16	5	9.423	FALSE	TRUE	FALSE	FALSE	Between	0	0
Scan: 28252 Run: L1_20210907_BB_HCMVVir_XL5mmb4_B8 P1_LMKVAMQPVSLRDPEYD P2_ATKMQVIGDQYVK 3 3	L1_20210907_BB_HCMVVir_XL5mmb4_B8	28252	lcl|EF999921.1_prot_ABV71642.1_145 [protein=UL132] [protein_id=ABV71642.1] [location=complement(210642..211454)] [gbkey=CDS]			FALSE	lcl|EF999921.1_prot_ABV71605.1_108 [protein=UL83] [protein_id=ABV71605.1] [location=complement(153063..154748)] [gbkey=CDS]	lcl|EF999921.1_prot_ABV71605.1_108 [protein=UL83] [protein_id=ABV71605.1] [location=complement(153063..154748)] [gbkey=CDS]		FALSE	LMKVAMQPVSLRDPEYD	ATKMQVIGDQYVK	254	213	17	13	3	3	256	215	4	9.422	FALSE	TRUE	FALSE	FALSE	Between	0	0
Scan: 38653 Run: L1_20211028_BB_HCMV_b4_5mM_repl2_B7_20211029160627 P1_TKSTGGAPTFNVTVTK P2_TFVNITPAEVGVLVGKDR 2 16	L1_20211028_BB_HCMV_b4_5mM_repl2_B7_20211029160627	38653	P07737			FALSE	P07737	P07737		FALSE	TFVNITPAEVGVLVGKDR	TKSTGGAPTFNVTVTK	39	90	18	16	16	2	54	91	4	9.422	FALSE	TRUE	FALSE	FALSE	Self	0	0
Scan: 19263 Run: L1_20210907_BB_HCMVVir_XL5mmb4_D5_20210913071744 P1_STGTAAVGSPVKSTTGoxMK P2_HLTQKPDVDLEAHPK 12 5	L1_20210907_BB_HCMVVir_XL5mmb4_D5_20210913071744	19263	lcl|EF999921.1_prot_ABV71562.1_65 [protein=UL32] [protein_id=ABV71562.1] [location=complement(72668..75817)] [gbkey=CDS]			FALSE	lcl|EF999921.1_prot_ABV71562.1_65 [protein=UL32] [protein_id=ABV71562.1] [location=complement(72668..75817)] [gbkey=CDS]	lcl|EF999921.1_prot_ABV71562.1_65 [protein=UL32] [protein_id=ABV71562.1] [location=complement(72668..75817)] [gbkey=CDS]		FALSE	STGTAAVGSPVKSTTGoxMK	HLTQKPDVDLEAHPK	984	22	18	15	12	5	995	26	6	9.421	FALSE	TRUE	FALSE	FALSE	Self	0	0
Scan: 16888 Run: L1_20211028_BB_HCMV_b4_5mM_repl2_B8_20211029190730 P1_STGTAAVGSPVKSTTGoxMK P2_KDGNLDTSFVNPNYGR 12 1	L1_20211028_BB_HCMV_b4_5mM_repl2_B8_20211029190730	16888	lcl|EF999921.1_prot_ABV71562.1_65 [protein=UL32] [protein_id=ABV71562.1] [location=complement(72668..75817)] [gbkey=CDS]			FALSE	lcl|EF999921.1_prot_ABV71642.1_145 [protein=UL132] [protein_id=ABV71642.1] [location=complement(210642..211454)] [gbkey=CDS]	lcl|EF999921.1_prot_ABV71642.1_145 [protein=UL132] [protein_id=ABV71642.1] [location=complement(210642..211454)] [gbkey=CDS]		FALSE	STGTAAVGSPVKSTTGoxMK	KDGNLDTSFVNPNYGR	984	192	18	16	12	1	995	192	4	9.421	FALSE	TRUE	FALSE	FALSE	Between	0	0
Scan: 31628 Run: L1_20210907_BB_HCMVVir_XL5mmb4_B3 P1_LSSPMTTTSTSQKPVLGK P2_FTDTLVDITDTETSAKPPVTTAYK 13 16	L1_20210907_BB_HCMVVir_XL5mmb4_B3	31628	lcl|EF999921.1_prot_ABV71562.1_65 [protein=UL32] [protein_id=ABV71562.1] [location=complement(72668..75817)] [gbkey=CDS]			FALSE	lcl|EF999921.1_prot_ABV71562.1_65 [protein=UL32] [protein_id=ABV71562.1] [location=complement(72668..75817)] [gbkey=CDS]	lcl|EF999921.1_prot_ABV71562.1_65 [protein=UL32] [protein_id=ABV71562.1] [location=complement(72668..75817)] [gbkey=CDS]		FALSE	FTDTLVDITDTETSAKPPVTTAYK	LSSPMTTTSTSQKPVLGK	549	763	24	18	16	13	564	775	4	9.421	FALSE	TRUE	FALSE	FALSE	Self	0	0
Scan: 40342 Run: L1_20210907_BB_HCMVVir_XL5mmb4_B11 P1_TVTAMDVVYALKR P2_TVTAMDVVYALKR 12 12	L1_20210907_BB_HCMVVir_XL5mmb4_B11	40342	P62805			FALSE	P62805	P62805		FALSE	TVTAMDVVYALKR	TVTAMDVVYALKR	81	81	13	13	12	12	92	92	4	9.421	FALSE	TRUE	FALSE	FALSE	Self	0	0
Scan: 30495 Run: L1_20211028_BB_HCMV_b4_5mM_repl2_B6 P1_TQLDVLYSEPLKTR P2_LSSPMTTTSTSQKPVLGK 12 13	L1_20211028_BB_HCMV_b4_5mM_repl2_B6	30495	lcl|EF999921.1_prot_ABV71565.1_68 [protein=UL35] [protein_id=ABV71565.1] [location=78917..80842] [gbkey=CDS]			FALSE	lcl|EF999921.1_prot_ABV71562.1_65 [protein=UL32] [protein_id=ABV71562.1] [location=complement(72668..75817)] [gbkey=CDS]	lcl|EF999921.1_prot_ABV71562.1_65 [protein=UL32] [protein_id=ABV71562.1] [location=complement(72668..75817)] [gbkey=CDS]		FALSE	TQLDVLYSEPLKTR	LSSPMTTTSTSQKPVLGK	107	763	14	18	12	13	118	775	4	9.421	FALSE	TRUE	FALSE	FALSE	Between	0	0
Scan: 46940 Run: L1_20210907_BB_HCMVVir_XL5mmb4_C8 P1_HQGVoxMVGoxMGQKDSYVGDEAQSK P2_DLTDYLoxMKILTER 11 8	L1_20210907_BB_HCMVVir_XL5mmb4_C8	46940	P63267;P63261;P68133;P62736;P68032	;;;;	;;;;	FALSE	P63267;P63261;P68133;P62736;P68032	P63267;P63261;P68133;P62736;P68032	;;;;	FALSE	HQGVoxMVGoxMGQKDSYVGDEAQSK	DLTDYLoxMKILTER	41;40;42;42;42	185;184;186;186;186	22	13	11	8	51;50;52;52;52	192;191;193;193;193	5	9.421	FALSE	TRUE	FALSE	FALSE	Self	0	0
Scan: 42044 Run: L1_20210907_BB_HCMVVir_XL5mmb4_C9 P1_SVLISLKQAPLVH P2_KDSLYKDAMQYASESK 7 6	L1_20210907_BB_HCMVVir_XL5mmb4_C9	42044	Q00610			FALSE	P09496	P09496		FALSE	KDSLYKDAMQYASESK	SVLISLKQAPLVH	1530	236	16	13	6	7	1535	242	5	9.421	FALSE	TRUE	FALSE	FALSE	Between	0	0
Scan: 32302 Run: L1_20210907_BB_HCMVVir_XL5mmb4_B2 P1_LSSPMTTTSTSQKPVLGK P2_LEKQVSGTPSTVPATLLQPQPASSK 13 3	L1_20210907_BB_HCMVVir_XL5mmb4_B2	32302	lcl|EF999921.1_prot_ABV71562.1_65 [protein=UL32] [protein_id=ABV71562.1] [location=complement(72668..75817)] [gbkey=CDS]			FALSE	lcl|EF999921.1_prot_ABV71562.1_65 [protein=UL32] [protein_id=ABV71562.1] [location=complement(72668..75817)] [gbkey=CDS]	lcl|EF999921.1_prot_ABV71562.1_65 [protein=UL32] [protein_id=ABV71562.1] [location=complement(72668..75817)] [gbkey=CDS]		FALSE	LSSPMTTTSTSQKPVLGK	LEKQVSGTPSTVPATLLQPQPASSK	763	803	18	25	13	3	775	805	4	9.421	FALSE	TRUE	FALSE	FALSE	Self	0	0
Scan: 42474 Run: L1_20211028_BB_HCMV_b4_5mM_repl2_B8_20211029190730 P1_MIVcmCScmCPVLKNLVH P2_IFAELEGVWQPAAQPKR 10 16	L1_20211028_BB_HCMV_b4_5mM_repl2_B8_20211029190730	42474	lcl|EF999921.1_prot_ABV71605.1_108 [protein=UL83] [protein_id=ABV71605.1] [location=complement(153063..154748)] [gbkey=CDS]			FALSE	lcl|EF999921.1_prot_ABV71616.1_119 [protein=UL94] [protein_id=ABV71616.1] [location=170055..171092] [gbkey=CDS]	lcl|EF999921.1_prot_ABV71616.1_119 [protein=UL94] [protein_id=ABV71616.1] [location=170055..171092] [gbkey=CDS]		FALSE	IFAELEGVWQPAAQPKR	MIVcmCScmCPVLKNLVH	523	332	17	14	16	10	538	341	5	9.421	FALSE	TRUE	FALSE	FALSE	Between	0	0
Scan: 35869 Run: L1_20210907_BB_HCMVVir_XL5mmb4_B8 P1_LPDNGFQLLIPKSFTLTR P2_KSASSATAcmCTSGVMTR 12 1	L1_20210907_BB_HCMVVir_XL5mmb4_B8	35869	lcl|EF999921.1_prot_ABV71604.1_107 [protein=UL82] [protein_id=ABV71604.1] [location=complement(151195..152874)] [gbkey=CDS]			FALSE	lcl|EF999921.1_prot_ABV71605.1_108 [protein=UL83] [protein_id=ABV71605.1] [location=complement(153063..154748)] [gbkey=CDS]	lcl|EF999921.1_prot_ABV71605.1_108 [protein=UL83] [protein_id=ABV71605.1] [location=complement(153063..154748)] [gbkey=CDS]		FALSE	LPDNGFQLLIPKSFTLTR	KSASSATAcmCTSGVMTR	278	438	18	16	12	1	289	438	4	9.42	FALSE	TRUE	FALSE	FALSE	Between	0	0
Scan: 19086 Run: L1_20211028_BB_HCMV_b4_5mM_repl2_D9 P1_ENVFQEHQTLKEK P2_ELETGPKASHGYGGK 11 7	L1_20211028_BB_HCMV_b4_5mM_repl2_D9	19086	Q14247			FALSE	Q14247	Q14247		FALSE	ELETGPKASHGYGGK	ENVFQEHQTLKEK	73	60	15	13	7	11	79	70	4	9.42	FALSE	TRUE	FALSE	FALSE	Self	0	0
Scan: 37813 Run: L1_20210907_BB_HCMVVir_XL5mmb4_C10 P1_TQLDVLYSEPLKTR P2_HAAFSLVSPQVTKASPGR 12 13	L1_20210907_BB_HCMVVir_XL5mmb4_C10	37813	lcl|EF999921.1_prot_ABV71565.1_68 [protein=UL35] [protein_id=ABV71565.1] [location=78917..80842] [gbkey=CDS]			FALSE	lcl|EF999921.1_prot_ABV71562.1_65 [protein=UL32] [protein_id=ABV71562.1] [location=complement(72668..75817)] [gbkey=CDS]	lcl|EF999921.1_prot_ABV71562.1_65 [protein=UL32] [protein_id=ABV71562.1] [location=complement(72668..75817)] [gbkey=CDS]		FALSE	TQLDVLYSEPLKTR	HAAFSLVSPQVTKASPGR	107	491	14	18	12	13	118	503	4	9.42	FALSE	TRUE	FALSE	FALSE	Between	0	0
Scan: 31373 Run: L1_20211028_BB_HCMV_b4_5mM_repl2_B8_20211029190730 P1_ETVQTTEDQILKR P2_ALAKQVATALQNLQTK 12 4	L1_20211028_BB_HCMV_b4_5mM_repl2_B8_20211029190730	31373	P18206			FALSE	P18206	P18206		FALSE	ALAKQVATALQNLQTK	ETVQTTEDQILKR	461	60	16	13	4	12	464	71	5	9.42	FALSE	TRUE	FALSE	FALSE	Self	0	0
Scan: 25723 Run: L1_20211028_BB_HCMV_b4_5mM_repl2_D7 P1_VNESIKYNHPLR P2_NoxMDDYEDFDEKHSIYPSEK 6 11	L1_20211028_BB_HCMV_b4_5mM_repl2_D7	25723	Q68DH5			FALSE	Q68DH5	Q68DH5		FALSE	NoxMDDYEDFDEKHSIYPSEK	VNESIKYNHPLR	286	254	19	12	11	6	296	259	5	9.42	FALSE	TRUE	FALSE	FALSE	Self	0	0
Scan: 11388 Run: L1_20210907_BB_HCMVVir_XL5mmb4_B11 P1_KSASSATAcmCTSGVoxMTR P2_KGVTDGQYATSLR 1 1	L1_20210907_BB_HCMVVir_XL5mmb4_B11	11388	lcl|EF999921.1_prot_ABV71605.1_108 [protein=UL83] [protein_id=ABV71605.1] [location=complement(153063..154748)] [gbkey=CDS]			FALSE	lcl|EF999921.1_prot_ABV71555.1_58 [protein=UL25] [protein_id=ABV71555.1] [location=62874..64844] [gbkey=CDS]	lcl|EF999921.1_prot_ABV71555.1_58 [protein=UL25] [protein_id=ABV71555.1] [location=62874..64844] [gbkey=CDS]		FALSE	KSASSATAcmCTSGVoxMTR	KGVTDGQYATSLR	438	322	16	13	1	1	438	322	4	9.419	FALSE	TRUE	FALSE	FALSE	Between	0	0
Scan: 38715 Run: L1_20211028_BB_HCMV_b4_5mM_repl2_B8_20211029190730 P1_TPSDAVQNILQKIEK P2_TKSTGGAPTFNVTVTK 12 2	L1_20211028_BB_HCMV_b4_5mM_repl2_B8_20211029190730	38715	lcl|EF999921.1_prot_ABV71562.1_65 [protein=UL32] [protein_id=ABV71562.1] [location=complement(72668..75817)] [gbkey=CDS]			FALSE	P07737	P07737		FALSE	TPSDAVQNILQKIEK	TKSTGGAPTFNVTVTK	1029	90	15	16	12	2	1040	91	4	9.419	FALSE	TRUE	FALSE	FALSE	Between	0	0
Scan: 22957 Run: L1_20211028_BB_HCMV_b4_5mM_repl2_C12 P1_KSASSATAcmCTSGVMTR P2_HMEDLPKLAEETAR 1 7	L1_20211028_BB_HCMV_b4_5mM_repl2_C12	22957	lcl|EF999921.1_prot_ABV71605.1_108 [protein=UL83] [protein_id=ABV71605.1] [location=complement(153063..154748)] [gbkey=CDS]			FALSE	lcl|EF999921.1_prot_ABV71575.1_78 [protein=UL44] [protein_id=ABV71575.1] [location=complement(90411..93131)] [gbkey=CDS]	lcl|EF999921.1_prot_ABV71575.1_78 [protein=UL44] [protein_id=ABV71575.1] [location=complement(90411..93131)] [gbkey=CDS]		FALSE	KSASSATAcmCTSGVMTR	HMEDLPKLAEETAR	438	274	16	14	1	7	438	280	4	9.419	FALSE	TRUE	FALSE	FALSE	Between	0	0
Scan: 22057 Run: L1_20210907_BB_HCMVVir_XL5mmb4_C5 P1_TATPEIVDNKDGTVTVR P2_KGEITGEVHoxMPSGK 10 1	L1_20210907_BB_HCMVVir_XL5mmb4_C5	22057	O75369			FALSE	O75369	O75369		FALSE	TATPEIVDNKDGTVTVR	KGEITGEVHoxMPSGK	1771	1757	17	14	10	1	1780	1757	5	9.418	FALSE	TRUE	FALSE	FALSE	Self	0	0
Scan: 26421 Run: L1_20210907_BB_HCMVVir_XL5mmb4_B9 P1_LQELLKTTQEQLAR P2_LQELLKTTQEQLAR 6 6	L1_20210907_BB_HCMVVir_XL5mmb4_B9	26421	Q9P2E9			FALSE	Q9P2E9	Q9P2E9		FALSE	LQELLKTTQEQLAR	LQELLKTTQEQLAR	1370	1370	14	14	6	6	1375	1375	4	9.418	FALSE	TRUE	FALSE	FALSE	Self	0	0
Scan: 21829 Run: L1_20211028_BB_HCMV_b4_5mM_repl2_B12 P1_LIFAGKQLEDGR P2_KSASSATAcmCTSGVMTR 6 1	L1_20211028_BB_HCMV_b4_5mM_repl2_B12	21829	P0CG47;P0CG47;P0CG47;P62987;P62979;P0CG48;P0CG48;P0CG48;P0CG48;P0CG48;P0CG48;P0CG48;P0CG48;P0CG48	;;;;;;;;;;;;;	;;;;;;;;;;;;;	FALSE	lcl|EF999921.1_prot_ABV71605.1_108 [protein=UL83] [protein_id=ABV71605.1] [location=complement(153063..154748)] [gbkey=CDS]	lcl|EF999921.1_prot_ABV71605.1_108 [protein=UL83] [protein_id=ABV71605.1] [location=complement(153063..154748)] [gbkey=CDS]		FALSE	LIFAGKQLEDGR	KSASSATAcmCTSGVMTR	43;119;195;43;43;195;499;119;423;43;347;651;271;575	438	12	16	6	1	48;124;200;48;48;200;504;124;428;48;352;656;276;580	438	4	9.418	FALSE	TRUE	FALSE	FALSE	Between	0	0
Scan: 36645 Run: L1_20210907_BB_HCMVVir_XL5mmb4_B8 P1_TQLDVLYSEPLKTR P2_TPSDAVQNILQKIEK 12 12	L1_20210907_BB_HCMVVir_XL5mmb4_B8	36645	lcl|EF999921.1_prot_ABV71565.1_68 [protein=UL35] [protein_id=ABV71565.1] [location=78917..80842] [gbkey=CDS]			FALSE	lcl|EF999921.1_prot_ABV71562.1_65 [protein=UL32] [protein_id=ABV71562.1] [location=complement(72668..75817)] [gbkey=CDS]	lcl|EF999921.1_prot_ABV71562.1_65 [protein=UL32] [protein_id=ABV71562.1] [location=complement(72668..75817)] [gbkey=CDS]		FALSE	TQLDVLYSEPLKTR	TPSDAVQNILQKIEK	107	1029	14	15	12	12	118	1040	4	9.416	FALSE	TRUE	FALSE	FALSE	Between	0	0
Scan: 41375 Run: L1_20210907_BB_HCMVVir_XL5mmb4_C6 P1_QVSGTPSTVPATLLQPQPASSKTTSSR P2_GSGSVKYQALATASGEEVAALSHHDSLESR 22 6	L1_20210907_BB_HCMVVir_XL5mmb4_C6	41375	lcl|EF999921.1_prot_ABV71562.1_65 [protein=UL32] [protein_id=ABV71562.1] [location=complement(72668..75817)] [gbkey=CDS]			FALSE	lcl|EF999921.1_prot_ABV71622.1_125 [protein=UL100] [protein_id=ABV71622.1] [location=complement(178925..180046)] [gbkey=CDS]	lcl|EF999921.1_prot_ABV71622.1_125 [protein=UL100] [protein_id=ABV71622.1] [location=complement(178925..180046)] [gbkey=CDS]		FALSE	QVSGTPSTVPATLLQPQPASSKTTSSR	GSGSVKYQALATASGEEVAALSHHDSLESR	806	327	27	30	22	6	827	332	6	9.416	FALSE	TRUE	FALSE	FALSE	Between	0	0
Scan: 31262 Run: L1_20210907_BB_HCMVVir_XL5mmb4_C4 P1_LKGEoxMMDLQHGSLFLQTPK P2_IVADKDYSVTANSK 2 5	L1_20210907_BB_HCMVVir_XL5mmb4_C4	31262	P07195			FALSE	P07195	P07195		FALSE	LKGEoxMMDLQHGSLFLQTPK	IVADKDYSVTANSK	59	78	19	14	2	5	60	82	5	9.416	FALSE	TRUE	FALSE	FALSE	Self	0	0
Scan: 13093 Run: L1_20210907_BB_HCMVVir_XL5mmb4_B11 P1_KSASSATAcmCTSGVMTR P2_KGVTDGQYATSLR 1 1	L1_20210907_BB_HCMVVir_XL5mmb4_B11	13093	lcl|EF999921.1_prot_ABV71555.1_58 [protein=UL25] [protein_id=ABV71555.1] [location=62874..64844] [gbkey=CDS]			FALSE	lcl|EF999921.1_prot_ABV71605.1_108 [protein=UL83] [protein_id=ABV71605.1] [location=complement(153063..154748)] [gbkey=CDS]	lcl|EF999921.1_prot_ABV71605.1_108 [protein=UL83] [protein_id=ABV71605.1] [location=complement(153063..154748)] [gbkey=CDS]		FALSE	KGVTDGQYATSLR	KSASSATAcmCTSGVMTR	322	438	13	16	1	1	322	438	4	9.415	FALSE	TRUE	FALSE	FALSE	Between	0	0
Scan: 31428 Run: L1_20211028_BB_HCMV_b4_5mM_repl2_B7_20211029160627 P1_KSASSATAcmCTSGVoxMTR P2_EPDVYYTSAFVFPTKDVALR 1 15	L1_20211028_BB_HCMV_b4_5mM_repl2_B7_20211029160627	31428	lcl|EF999921.1_prot_ABV71605.1_108 [protein=UL83] [protein_id=ABV71605.1] [location=complement(153063..154748)] [gbkey=CDS]			FALSE	lcl|EF999921.1_prot_ABV71605.1_108 [protein=UL83] [protein_id=ABV71605.1] [location=complement(153063..154748)] [gbkey=CDS]	lcl|EF999921.1_prot_ABV71605.1_108 [protein=UL83] [protein_id=ABV71605.1] [location=complement(153063..154748)] [gbkey=CDS]		FALSE	EPDVYYTSAFVFPTKDVALR	KSASSATAcmCTSGVoxMTR	177	438	20	16	15	1	191	438	4	9.415	FALSE	TRUE	FALSE	FALSE	Self	0	0
Scan: 39346 Run: L1_20211028_BB_HCMV_b4_5mM_repl2_B8_20211029190730 P1_MIVcmCScmCPVLKNLVH P2_IIKDFMIQGGDPTGTGR 10 3	L1_20211028_BB_HCMV_b4_5mM_repl2_B8_20211029190730	39346	Q9Y3C6			FALSE	lcl|EF999921.1_prot_ABV71616.1_119 [protein=UL94] [protein_id=ABV71616.1] [location=170055..171092] [gbkey=CDS]	lcl|EF999921.1_prot_ABV71616.1_119 [protein=UL94] [protein_id=ABV71616.1] [location=170055..171092] [gbkey=CDS]		FALSE	IIKDFMIQGGDPTGTGR	MIVcmCScmCPVLKNLVH	56	332	17	14	3	10	58	341	4	9.414	FALSE	TRUE	FALSE	FALSE	Between	0	0
Scan: 26415 Run: L1_20211028_BB_HCMV_b4_5mM_repl2_D4 P1_ILVKGHGAMDLTcmCQK P2_ILVKGHGAMDLTcmCQK 4 4	L1_20211028_BB_HCMV_b4_5mM_repl2_D4	26415	lcl|EF999921.1_prot_ABV71616.1_119 [protein=UL94] [protein_id=ABV71616.1] [location=170055..171092] [gbkey=CDS]			FALSE	lcl|EF999921.1_prot_ABV71616.1_119 [protein=UL94] [protein_id=ABV71616.1] [location=170055..171092] [gbkey=CDS]	lcl|EF999921.1_prot_ABV71616.1_119 [protein=UL94] [protein_id=ABV71616.1] [location=170055..171092] [gbkey=CDS]		FALSE	ILVKGHGAMDLTcmCQK	ILVKGHGAMDLTcmCQK	153	153	15	15	4	4	156	156	6	9.414	FALSE	TRUE	FALSE	FALSE	Self	0	0
Scan: 32948 Run: L1_20210907_BB_HCMVVir_XL5mmb4_B9 P1_TAMNVNEIFMAIAKK P2_LPKNEPQNATGAPGR 14 3	L1_20210907_BB_HCMVVir_XL5mmb4_B9	32948	P51148			FALSE	P51148	P51148		FALSE	TAMNVNEIFMAIAKK	LPKNEPQNATGAPGR	167	182	15	15	14	3	180	184	4	9.414	FALSE	TRUE	FALSE	FALSE	Self	0	0
Scan: 39633 Run: L1_20210907_BB_HCMVVir_XL5mmb4_C7 P1_SDEQKLHLPDVVLGNTR P2_LSDLGQESAFEKEYSR 5 12	L1_20210907_BB_HCMVVir_XL5mmb4_C7	39633	lcl|EF999921.1_prot_ABV71575.1_78 [protein=UL44] [protein_id=ABV71575.1] [location=complement(90411..93131)] [gbkey=CDS]			FALSE	lcl|EF999921.1_prot_ABV71575.1_78 [protein=UL44] [protein_id=ABV71575.1] [location=complement(90411..93131)] [gbkey=CDS]	lcl|EF999921.1_prot_ABV71575.1_78 [protein=UL44] [protein_id=ABV71575.1] [location=complement(90411..93131)] [gbkey=CDS]		FALSE	SDEQKLHLPDVVLGNTR	LSDLGQESAFEKEYSR	610	512	17	16	5	12	614	523	5	9.413	FALSE	TRUE	FALSE	FALSE	Self	0	0
Scan: 32437 Run: L1_20210907_BB_HCMVVir_XL5mmb4_B9 P1_VVSSIEQKTEGAEK P2_TPSDAVQNILQKIEK 8 12	L1_20210907_BB_HCMVVir_XL5mmb4_B9	32437	lcl|EF999921.1_prot_ABV71562.1_65 [protein=UL32] [protein_id=ABV71562.1] [location=complement(72668..75817)] [gbkey=CDS]			FALSE	P63104	P63104		FALSE	TPSDAVQNILQKIEK	VVSSIEQKTEGAEK	1029	61	15	14	12	8	1040	68	4	9.413	FALSE	TRUE	FALSE	FALSE	Between	0	0
Scan: 33681 Run: L1_20211028_BB_HCMV_b4_5mM_repl2_C4 P1_LKGEMoxMDLQHGSLFLQTPK P2_IVADKDYSVTANSK 2 5	L1_20211028_BB_HCMV_b4_5mM_repl2_C4	33681	P07195			FALSE	P07195	P07195		FALSE	LKGEMoxMDLQHGSLFLQTPK	IVADKDYSVTANSK	59	78	19	14	2	5	60	82	5	9.413	FALSE	TRUE	FALSE	FALSE	Self	0	0
Scan: 33202 Run: L1_20210907_BB_HCMVVir_XL5mmb4_C11 P1_KSASSATAcmCTSGVMTR P2_HANTALVNAVNKLVYTGR 1 12	L1_20210907_BB_HCMVVir_XL5mmb4_C11	33202	lcl|EF999921.1_prot_ABV71562.1_65 [protein=UL32] [protein_id=ABV71562.1] [location=complement(72668..75817)] [gbkey=CDS]			FALSE	lcl|EF999921.1_prot_ABV71605.1_108 [protein=UL83] [protein_id=ABV71605.1] [location=complement(153063..154748)] [gbkey=CDS]	lcl|EF999921.1_prot_ABV71605.1_108 [protein=UL83] [protein_id=ABV71605.1] [location=complement(153063..154748)] [gbkey=CDS]		FALSE	HANTALVNAVNKLVYTGR	KSASSATAcmCTSGVMTR	191	438	18	16	12	1	202	438	5	9.413	FALSE	TRUE	FALSE	FALSE	Between	0	0
Scan: 21745 Run: L1_20211028_BB_HCMV_b4_5mM_repl2_B5 P1_TVAFDLSSPQKSGTGPQPGSAGoxMGGAK P2_STGTAAVGSPVKSTTGMK 11 12	L1_20211028_BB_HCMV_b4_5mM_repl2_B5	21745	lcl|EF999921.1_prot_ABV71562.1_65 [protein=UL32] [protein_id=ABV71562.1] [location=complement(72668..75817)] [gbkey=CDS]			FALSE	lcl|EF999921.1_prot_ABV71562.1_65 [protein=UL32] [protein_id=ABV71562.1] [location=complement(72668..75817)] [gbkey=CDS]	lcl|EF999921.1_prot_ABV71562.1_65 [protein=UL32] [protein_id=ABV71562.1] [location=complement(72668..75817)] [gbkey=CDS]		FALSE	STGTAAVGSPVKSTTGMK	TVAFDLSSPQKSGTGPQPGSAGoxMGGAK	984	1002	18	27	12	11	995	1012	5	9.413	FALSE	TRUE	FALSE	FALSE	Self	0	0
Scan: 38528 Run: L1_20211028_BB_HCMV_b4_5mM_repl2_C6 P1_VSVENIKQLLQSAHK P2_EPVETAVDNNSKVK 7 12	L1_20211028_BB_HCMV_b4_5mM_repl2_C6	38528	Q6FI81			FALSE	Q6FI81	Q6FI81		FALSE	VSVENIKQLLQSAHK	EPVETAVDNNSKVK	42	97	15	14	7	12	48	108	5	9.412	FALSE	TRUE	FALSE	FALSE	Self	0	0
Scan: 44782 Run: L1_20210907_BB_HCMVVir_XL5mmb4_C11 P1_HAAFSLVSPQVTKASPGR P2_FNQDLLSALQQLSKK 13 14	L1_20210907_BB_HCMVVir_XL5mmb4_C11	44782	lcl|EF999921.1_prot_ABV71562.1_65 [protein=UL32] [protein_id=ABV71562.1] [location=complement(72668..75817)] [gbkey=CDS]			FALSE	lcl|EF999921.1_prot_ABV71578.1_81 [protein=UL48] [protein_id=ABV71578.1] [location=97096..103818] [gbkey=CDS]	lcl|EF999921.1_prot_ABV71578.1_81 [protein=UL48] [protein_id=ABV71578.1] [location=97096..103818] [gbkey=CDS]		FALSE	HAAFSLVSPQVTKASPGR	FNQDLLSALQQLSKK	491	1065	18	15	13	14	503	1078	5	9.412	FALSE	TRUE	FALSE	FALSE	Between	0	0
Scan: 32090 Run: L1_20210907_BB_HCMVVir_XL5mmb4_B9 P1_ELISNASDALDKIR P2_ADLINNLGTIAKSGTK 12 12	L1_20210907_BB_HCMVVir_XL5mmb4_B9	32090	P14625;P08238	;	;	FALSE	P07900;P08238	P07900;P08238	;	FALSE	ELISNASDALDKIR	ADLINNLGTIAKSGTK	103;42	101;96	14	16	12	12	114;53	112;107	6	9.411	FALSE	TRUE	FALSE	FALSE	Self	0	0
Scan: 28474 Run: L1_20210907_BB_HCMVVir_XL5mmb4_B5 P1_FTDTLVDITDTETSAKPPVTTAYK P2_ATKoxMQVIGDQYVK 16 3	L1_20210907_BB_HCMVVir_XL5mmb4_B5	28474	lcl|EF999921.1_prot_ABV71562.1_65 [protein=UL32] [protein_id=ABV71562.1] [location=complement(72668..75817)] [gbkey=CDS]			FALSE	lcl|EF999921.1_prot_ABV71605.1_108 [protein=UL83] [protein_id=ABV71605.1] [location=complement(153063..154748)] [gbkey=CDS]	lcl|EF999921.1_prot_ABV71605.1_108 [protein=UL83] [protein_id=ABV71605.1] [location=complement(153063..154748)] [gbkey=CDS]		FALSE	FTDTLVDITDTETSAKPPVTTAYK	ATKoxMQVIGDQYVK	549	213	24	13	16	3	564	215	4	9.411	FALSE	TRUE	FALSE	FALSE	Between	0	0
Scan: 31688 Run: L1_20210907_BB_HCMVVir_XL5mmb4_B10 P1_TDVWDLVKVEEPVSR P2_KGVTDGQYATSLR 8 1	L1_20210907_BB_HCMVVir_XL5mmb4_B10	31688	lcl|EF999921.1_prot_ABV71616.1_119 [protein=UL94] [protein_id=ABV71616.1] [location=170055..171092] [gbkey=CDS]			FALSE	lcl|EF999921.1_prot_ABV71555.1_58 [protein=UL25] [protein_id=ABV71555.1] [location=62874..64844] [gbkey=CDS]	lcl|EF999921.1_prot_ABV71555.1_58 [protein=UL25] [protein_id=ABV71555.1] [location=62874..64844] [gbkey=CDS]		FALSE	TDVWDLVKVEEPVSR	KGVTDGQYATSLR	317	322	15	13	8	1	324	322	4	9.41	FALSE	TRUE	FALSE	FALSE	Between	0	0
Scan: 22391 Run: L1_20210907_BB_HCMVVir_XL5mmb4_C10 P1_KSASSATAcmCTSGVoxMTR P2_HAAFSLVSPQVTKASPGR 1 13	L1_20210907_BB_HCMVVir_XL5mmb4_C10	22391	lcl|EF999921.1_prot_ABV71562.1_65 [protein=UL32] [protein_id=ABV71562.1] [location=complement(72668..75817)] [gbkey=CDS]			FALSE	lcl|EF999921.1_prot_ABV71605.1_108 [protein=UL83] [protein_id=ABV71605.1] [location=complement(153063..154748)] [gbkey=CDS]	lcl|EF999921.1_prot_ABV71605.1_108 [protein=UL83] [protein_id=ABV71605.1] [location=complement(153063..154748)] [gbkey=CDS]		FALSE	HAAFSLVSPQVTKASPGR	KSASSATAcmCTSGVoxMTR	491	438	18	16	13	1	503	438	5	9.41	FALSE	TRUE	FALSE	FALSE	Between	0	0
Scan: 36077 Run: L1_20210907_BB_HCMVVir_XL5mmb4_B8 P1_LTKLVAAVVPIPQR P2_EQVVFTVcmCDVSPDNKSATcmCIFK 3 15	L1_20210907_BB_HCMVVir_XL5mmb4_B8	36077	lcl|EF999921.1_prot_ABV71607.1_110 [protein=UL85] [protein_id=ABV71607.1] [location=complement(156803..157723)] [gbkey=CDS]			FALSE	lcl|EF999921.1_prot_ABV71607.1_110 [protein=UL85] [protein_id=ABV71607.1] [location=complement(156803..157723)] [gbkey=CDS]	lcl|EF999921.1_prot_ABV71607.1_110 [protein=UL85] [protein_id=ABV71607.1] [location=complement(156803..157723)] [gbkey=CDS]		FALSE	EQVVFTVcmCDVSPDNKSATcmCIFK	LTKLVAAVVPIPQR	284	24	22	14	15	3	298	26	5	9.41	FALSE	TRUE	FALSE	FALSE	Self	0	0
Scan: 33966 Run: L1_20210907_BB_HCMVVir_XL5mmb4_B10 P1_TPSDAVQNILQKIEK P2_KGVTDGQYATSLR 12 1	L1_20210907_BB_HCMVVir_XL5mmb4_B10	33966	lcl|EF999921.1_prot_ABV71562.1_65 [protein=UL32] [protein_id=ABV71562.1] [location=complement(72668..75817)] [gbkey=CDS]			FALSE	lcl|EF999921.1_prot_ABV71555.1_58 [protein=UL25] [protein_id=ABV71555.1] [location=62874..64844] [gbkey=CDS]	lcl|EF999921.1_prot_ABV71555.1_58 [protein=UL25] [protein_id=ABV71555.1] [location=62874..64844] [gbkey=CDS]		FALSE	TPSDAVQNILQKIEK	KGVTDGQYATSLR	1029	322	15	13	12	1	1040	322	4	9.41	FALSE	TRUE	FALSE	FALSE	Between	0	0
Scan: 40649 Run: L1_20210907_BB_HCMVVir_XL5mmb4_C3 P1_AVAVVVDPIQSVKGK P2_ALSVGLVKGSIDEVDKR 13 8	L1_20210907_BB_HCMVVir_XL5mmb4_C3	40649	O00487			FALSE	Q9UNM6	Q9UNM6		FALSE	AVAVVVDPIQSVKGK	ALSVGLVKGSIDEVDKR	140	314	15	17	13	8	152	321	5	9.409	FALSE	TRUE	FALSE	FALSE	Between	0	0
Scan: 22229 Run: L1_20210907_BB_HCMVVir_XL5mmb4_D10_20210914001548 P1_SAAVGYYDEEEKR P2_HLTQKPDVDLEAHPK 12 5	L1_20210907_BB_HCMVVir_XL5mmb4_D10_20210914001548	22229	lcl|EF999921.1_prot_ABV71562.1_65 [protein=UL32] [protein_id=ABV71562.1] [location=complement(72668..75817)] [gbkey=CDS]			FALSE	lcl|EF999921.1_prot_ABV71562.1_65 [protein=UL32] [protein_id=ABV71562.1] [location=complement(72668..75817)] [gbkey=CDS]	lcl|EF999921.1_prot_ABV71562.1_65 [protein=UL32] [protein_id=ABV71562.1] [location=complement(72668..75817)] [gbkey=CDS]		FALSE	SAAVGYYDEEEKR	HLTQKPDVDLEAHPK	362	22	13	15	12	5	373	26	5	9.409	FALSE	TRUE	FALSE	FALSE	Self	0	0
Scan: 28192 Run: L1_20211028_BB_HCMV_b4_5mM_repl2_D10 P1_SAHVNSLAQDETKLK P2_AHLEKLEVDLNK 13 5	L1_20211028_BB_HCMV_b4_5mM_repl2_D10	28192	Q13439			FALSE	Q13439	Q13439		FALSE	SAHVNSLAQDETKLK	AHLEKLEVDLNK	1119	1134	15	12	13	5	1131	1138	4	9.409	FALSE	TRUE	FALSE	FALSE	Self	0	0
Scan: 40564 Run: L1_20211028_BB_HCMV_b4_5mM_repl2_C5 P1_QGLTKDAHNALLDIQSSGR P2_DLVKVIQQESYTYK 5 4	L1_20211028_BB_HCMV_b4_5mM_repl2_C5	40564	Q99613;B5ME19	;	;	FALSE	P60228	P60228		FALSE	QGLTKDAHNALLDIQSSGR	DLVKVIQQESYTYK	623;624	276	19	14	5	4	627;628	279	5	9.408	FALSE	TRUE	FALSE	FALSE	Between	0	0
Scan: 41616 Run: L1_20210907_BB_HCMVVir_XL5mmb4_C5 P1_HAAFSLVSPQVTKASPGR P2_FTDTLVDITDTETSAKPPVTTAYK 13 16	L1_20210907_BB_HCMVVir_XL5mmb4_C5	41616	lcl|EF999921.1_prot_ABV71562.1_65 [protein=UL32] [protein_id=ABV71562.1] [location=complement(72668..75817)] [gbkey=CDS]			FALSE	lcl|EF999921.1_prot_ABV71562.1_65 [protein=UL32] [protein_id=ABV71562.1] [location=complement(72668..75817)] [gbkey=CDS]	lcl|EF999921.1_prot_ABV71562.1_65 [protein=UL32] [protein_id=ABV71562.1] [location=complement(72668..75817)] [gbkey=CDS]		FALSE	HAAFSLVSPQVTKASPGR	FTDTLVDITDTETSAKPPVTTAYK	491	549	18	24	13	16	503	564	6	9.408	FALSE	TRUE	FALSE	FALSE	Self	0	0
Scan: 31988 Run: L1_20211028_BB_HCMV_b4_5mM_repl2_B10 P1_TLKQFLQEEcmCMWK P2_STGTAAVGSPVKSTTGoxMK 3 12	L1_20211028_BB_HCMV_b4_5mM_repl2_B10	31988	lcl|EF999921.1_prot_ABV71562.1_65 [protein=UL32] [protein_id=ABV71562.1] [location=complement(72668..75817)] [gbkey=CDS]			FALSE	lcl|EF999921.1_prot_ABV71616.1_119 [protein=UL94] [protein_id=ABV71616.1] [location=170055..171092] [gbkey=CDS]	lcl|EF999921.1_prot_ABV71616.1_119 [protein=UL94] [protein_id=ABV71616.1] [location=170055..171092] [gbkey=CDS]		FALSE	STGTAAVGSPVKSTTGoxMK	TLKQFLQEEcmCMWK	984	14	18	13	12	3	995	16	4	9.408	FALSE	TRUE	FALSE	FALSE	Between	0	0
Scan: 35396 Run: L1_20210907_BB_HCMVVir_XL5mmb4_C6 P1_TLVSVTKEGLELPEDEEEK P2_ENQKHIYYITGETK 7 4	L1_20210907_BB_HCMVVir_XL5mmb4_C6	35396	P07900			FALSE	P07900	P07900		FALSE	TLVSVTKEGLELPEDEEEK	ENQKHIYYITGETK	540	486	19	14	7	4	546	489	4	9.408	FALSE	TRUE	FALSE	FALSE	Self	0	0
Scan: 38300 Run: L1_20211028_BB_HCMV_b4_5mM_repl2_B10 P1_KSVGDVALSQIVR P2_ELTGDMQLSKSEILR 1 10	L1_20211028_BB_HCMV_b4_5mM_repl2_B10	38300	Q8N3C0			FALSE	Q8N3C0	Q8N3C0		FALSE	ELTGDMQLSKSEILR	KSVGDVALSQIVR	563	594	15	13	10	1	572	594	4	9.407	FALSE	TRUE	FALSE	FALSE	Self	0	0
Scan: 19604 Run: L1_20210907_BB_HCMVVir_XL5mmb4_C8 P1_KSASSATAcmCTSGVoxMTR P2_ILVKGHGAMDLTcmCQK 1 4	L1_20210907_BB_HCMVVir_XL5mmb4_C8	19604	lcl|EF999921.1_prot_ABV71605.1_108 [protein=UL83] [protein_id=ABV71605.1] [location=complement(153063..154748)] [gbkey=CDS]			FALSE	lcl|EF999921.1_prot_ABV71616.1_119 [protein=UL94] [protein_id=ABV71616.1] [location=170055..171092] [gbkey=CDS]	lcl|EF999921.1_prot_ABV71616.1_119 [protein=UL94] [protein_id=ABV71616.1] [location=170055..171092] [gbkey=CDS]		FALSE	KSASSATAcmCTSGVoxMTR	ILVKGHGAMDLTcmCQK	438	153	16	15	1	4	438	156	5	9.407	FALSE	TRUE	FALSE	FALSE	Between	0	0
Scan: 32974 Run: L1_20210907_BB_HCMVVir_XL5mmb4_C6 P1_DQLGTAKNANEMFR P2_DLEDKEGEIQAGAKLSLNR 7 14	L1_20210907_BB_HCMVVir_XL5mmb4_C6	32974	Q13409			FALSE	Q14204	Q14204		FALSE	DLEDKEGEIQAGAKLSLNR	DQLGTAKNANEMFR	251	570	19	14	14	7	264	576	4	9.406	FALSE	TRUE	FALSE	FALSE	Between	0	0
Scan: 39699 Run: L1_20211028_BB_HCMV_b4_5mM_repl2_B7_20211029160627 P1_YPKLAALNPESNTAGLDIFAK P2_FSAYIKNSNPALNDNLEK 3 6	L1_20211028_BB_HCMV_b4_5mM_repl2_B7_20211029160627	39699	O00299			FALSE	O00299	O00299		FALSE	YPKLAALNPESNTAGLDIFAK	FSAYIKNSNPALNDNLEK	93	114	21	18	3	6	95	119	4	9.406	FALSE	TRUE	FALSE	FALSE	Self	0	0
Scan: 38917 Run: L1_20210907_BB_HCMVVir_XL5mmb4_C5 P1_TQLDVLYSEPLKTR P2_ISQRPPTPGTKKPAAPLSF 12 11	L1_20210907_BB_HCMVVir_XL5mmb4_C5	38917	lcl|EF999921.1_prot_ABV71565.1_68 [protein=UL35] [protein_id=ABV71565.1] [location=78917..80842] [gbkey=CDS]			FALSE	lcl|EF999921.1_prot_ABV71621.1_124 [protein=UL99] [protein_id=ABV71621.1] [location=178095..178667] [gbkey=CDS]	lcl|EF999921.1_prot_ABV71621.1_124 [protein=UL99] [protein_id=ABV71621.1] [location=178095..178667] [gbkey=CDS]		FALSE	TQLDVLYSEPLKTR	ISQRPPTPGTKKPAAPLSF	107	172	14	19	12	11	118	182	4	9.406	FALSE	TRUE	FALSE	FALSE	Between	0	0
Scan: 22613 Run: L1_20210907_BB_HCMVVir_XL5mmb4_B8 P1_LMKVAMQPVSLRDPEYD P2_KSASSATAcmCTSGVMTR 3 1	L1_20210907_BB_HCMVVir_XL5mmb4_B8	22613	lcl|EF999921.1_prot_ABV71642.1_145 [protein=UL132] [protein_id=ABV71642.1] [location=complement(210642..211454)] [gbkey=CDS]			FALSE	lcl|EF999921.1_prot_ABV71605.1_108 [protein=UL83] [protein_id=ABV71605.1] [location=complement(153063..154748)] [gbkey=CDS]	lcl|EF999921.1_prot_ABV71605.1_108 [protein=UL83] [protein_id=ABV71605.1] [location=complement(153063..154748)] [gbkey=CDS]		FALSE	LMKVAMQPVSLRDPEYD	KSASSATAcmCTSGVMTR	254	438	17	16	3	1	256	438	4	9.405	FALSE	TRUE	FALSE	FALSE	Between	0	0
Scan: 18472 Run: L1_20210907_BB_HCMVVir_XL5mmb4_B8 P1_STGTAAVGSPVKSTTGMK P2_ATKMQVIGDQYVK 12 3	L1_20210907_BB_HCMVVir_XL5mmb4_B8	18472	lcl|EF999921.1_prot_ABV71562.1_65 [protein=UL32] [protein_id=ABV71562.1] [location=complement(72668..75817)] [gbkey=CDS]			FALSE	lcl|EF999921.1_prot_ABV71605.1_108 [protein=UL83] [protein_id=ABV71605.1] [location=complement(153063..154748)] [gbkey=CDS]	lcl|EF999921.1_prot_ABV71605.1_108 [protein=UL83] [protein_id=ABV71605.1] [location=complement(153063..154748)] [gbkey=CDS]		FALSE	STGTAAVGSPVKSTTGMK	ATKMQVIGDQYVK	984	213	18	13	12	3	995	215	4	9.405	FALSE	TRUE	FALSE	FALSE	Between	0	0
Scan: 20062 Run: L1_20210907_BB_HCMVVir_XL5mmb4_D9_20210913201621 P1_oxMGTEALLFKHAGAAcmCR P2_DGEKEDAASDKENQR 9 11	L1_20210907_BB_HCMVVir_XL5mmb4_D9_20210913201621	20062	lcl|EF999921.1_prot_ABV71619.1_122 [protein=UL97] [protein_id=ABV71619.1] [location=174187..176310] [gbkey=CDS]			FALSE	lcl|EF999921.1_prot_ABV71619.1_122 [protein=UL97] [protein_id=ABV71619.1] [location=174187..176310] [gbkey=CDS]	lcl|EF999921.1_prot_ABV71619.1_122 [protein=UL97] [protein_id=ABV71619.1] [location=174187..176310] [gbkey=CDS]		FALSE	oxMGTEALLFKHAGAAcmCR	DGEKEDAASDKENQR	578	113	16	15	9	11	586	123	5	9.405	FALSE	TRUE	FALSE	FALSE	Self	0	0
Scan: 37067 Run: L1_20211028_BB_HCMV_b4_5mM_repl2_C1 P1_TLKQFLQEEcmCMWK P2_KGVTDGQYATSLR 3 1	L1_20211028_BB_HCMV_b4_5mM_repl2_C1	37067	lcl|EF999921.1_prot_ABV71555.1_58 [protein=UL25] [protein_id=ABV71555.1] [location=62874..64844] [gbkey=CDS]			FALSE	lcl|EF999921.1_prot_ABV71616.1_119 [protein=UL94] [protein_id=ABV71616.1] [location=170055..171092] [gbkey=CDS]	lcl|EF999921.1_prot_ABV71616.1_119 [protein=UL94] [protein_id=ABV71616.1] [location=170055..171092] [gbkey=CDS]		FALSE	KGVTDGQYATSLR	TLKQFLQEEcmCMWK	322	14	13	13	1	3	322	16	4	9.405	FALSE	TRUE	FALSE	FALSE	Between	0	0
Scan: 41857 Run: L1_20210907_BB_HCMVVir_XL5mmb4_C6 P1_LEKQVSGTPSTVPATLLQPQPASSK P2_GSGSVKYQALATASGEEVAALSHHDSLESR 3 6	L1_20210907_BB_HCMVVir_XL5mmb4_C6	41857	lcl|EF999921.1_prot_ABV71622.1_125 [protein=UL100] [protein_id=ABV71622.1] [location=complement(178925..180046)] [gbkey=CDS]			FALSE	lcl|EF999921.1_prot_ABV71562.1_65 [protein=UL32] [protein_id=ABV71562.1] [location=complement(72668..75817)] [gbkey=CDS]	lcl|EF999921.1_prot_ABV71562.1_65 [protein=UL32] [protein_id=ABV71562.1] [location=complement(72668..75817)] [gbkey=CDS]		FALSE	GSGSVKYQALATASGEEVAALSHHDSLESR	LEKQVSGTPSTVPATLLQPQPASSK	327	803	30	25	6	3	332	805	5	9.404	FALSE	TRUE	FALSE	FALSE	Between	0	0
Scan: 17068 Run: L1_20210907_BB_HCMVVir_XL5mmb4_C1 P1_KPQATTSLGAFTR P2_KGGSSSGGQQPLVR 1 1	L1_20210907_BB_HCMVVir_XL5mmb4_C1	17068	lcl|EF999921.1_prot_ABV71577.1_80 [protein=UL47] [protein_id=ABV71577.1] [location=94151..97099] [gbkey=CDS]			FALSE	lcl|EF999921.1_prot_ABV71578.1_81 [protein=UL48] [protein_id=ABV71578.1] [location=97096..103818] [gbkey=CDS]	lcl|EF999921.1_prot_ABV71578.1_81 [protein=UL48] [protein_id=ABV71578.1] [location=97096..103818] [gbkey=CDS]		FALSE	KGGSSSGGQQPLVR	KPQATTSLGAFTR	165	1507	14	13	1	1	165	1507	4	9.404	FALSE	TRUE	FALSE	FALSE	Between	0	0
Scan: 26755 Run: L1_20211028_BB_HCMV_b4_5mM_repl2_B6 P1_GKNASDMPETITSR P2_GEVTEMFSYEESNPKDPAAVTESK 2 15	L1_20211028_BB_HCMV_b4_5mM_repl2_B6	26755	Q8TCT9			FALSE	Q8TCT9	Q8TCT9		FALSE	GKNASDMPETITSR	GEVTEMFSYEESNPKDPAAVTESK	60	338	14	24	2	15	61	352	4	9.403	FALSE	TRUE	FALSE	FALSE	Self	0	0
Scan: 44562 Run: L1_20210907_BB_HCMVVir_XL5mmb4_C10 P1_SGKSPILVATAVAAR P2_HANTALVNAVNKLVYTGR 3 12	L1_20210907_BB_HCMVVir_XL5mmb4_C10	44562	lcl|EF999921.1_prot_ABV71562.1_65 [protein=UL32] [protein_id=ABV71562.1] [location=complement(72668..75817)] [gbkey=CDS]			FALSE	O00571;O15523	O00571;O15523	;	FALSE	HANTALVNAVNKLVYTGR	SGKSPILVATAVAAR	191	489;487	18	15	12	3	202	491;489	4	9.403	FALSE	TRUE	FALSE	FALSE	Between	0	0
Scan: 18011 Run: L1_20210907_BB_HCMVVir_XL5mmb4_D7 P1_YKESAPQETLPTNHER P2_YKESAPQETLPTNHER 2 2	L1_20210907_BB_HCMVVir_XL5mmb4_D7	18011	lcl|EF999921.1_prot_ABV71593.1_96 [protein=UL71] [protein_id=ABV71593.1] [location=137090..138232] [gbkey=CDS]			FALSE	lcl|EF999921.1_prot_ABV71593.1_96 [protein=UL71] [protein_id=ABV71593.1] [location=137090..138232] [gbkey=CDS]	lcl|EF999921.1_prot_ABV71593.1_96 [protein=UL71] [protein_id=ABV71593.1] [location=137090..138232] [gbkey=CDS]		FALSE	YKESAPQETLPTNHER	YKESAPQETLPTNHER	309	309	16	16	2	2	310	310	4	9.402	FALSE	TRUE	FALSE	FALSE	Self	0	0
Scan: 18274 Run: L1_20211028_BB_HCMV_b4_5mM_repl2_B12 P1_VMKEAVSTPSR P2_AYADSYYYEDGGMKPR 3 14	L1_20211028_BB_HCMV_b4_5mM_repl2_B12	18274	Q8IVM0			FALSE	Q8IVM0	Q8IVM0		FALSE	AYADSYYYEDGGMKPR	VMKEAVSTPSR	139	155	16	11	14	3	152	157	4	9.401	FALSE	TRUE	FALSE	FALSE	Self	0	0
Scan: 25104 Run: L1_20211028_BB_HCMV_b4_5mM_repl2_B7_20211029160627 P1_TQLDVLYSEPLKTR P2_LSSPoxMTTTSTSQKPVLGK 12 13	L1_20211028_BB_HCMV_b4_5mM_repl2_B7_20211029160627	25104	lcl|EF999921.1_prot_ABV71565.1_68 [protein=UL35] [protein_id=ABV71565.1] [location=78917..80842] [gbkey=CDS]			FALSE	lcl|EF999921.1_prot_ABV71562.1_65 [protein=UL32] [protein_id=ABV71562.1] [location=complement(72668..75817)] [gbkey=CDS]	lcl|EF999921.1_prot_ABV71562.1_65 [protein=UL32] [protein_id=ABV71562.1] [location=complement(72668..75817)] [gbkey=CDS]		FALSE	TQLDVLYSEPLKTR	LSSPoxMTTTSTSQKPVLGK	107	763	14	18	12	13	118	775	4	9.401	FALSE	TRUE	FALSE	FALSE	Between	0	0
Scan: 20943 Run: L1_20210907_BB_HCMVVir_XL5mmb4_B8 P1_LSSPMTTTSTSQKPVLGK P2_KPQATTSLGAFTR 13 1	L1_20210907_BB_HCMVVir_XL5mmb4_B8	20943	lcl|EF999921.1_prot_ABV71562.1_65 [protein=UL32] [protein_id=ABV71562.1] [location=complement(72668..75817)] [gbkey=CDS]			FALSE	lcl|EF999921.1_prot_ABV71578.1_81 [protein=UL48] [protein_id=ABV71578.1] [location=97096..103818] [gbkey=CDS]	lcl|EF999921.1_prot_ABV71578.1_81 [protein=UL48] [protein_id=ABV71578.1] [location=97096..103818] [gbkey=CDS]		FALSE	LSSPMTTTSTSQKPVLGK	KPQATTSLGAFTR	763	1507	18	13	13	1	775	1507	4	9.401	FALSE	TRUE	FALSE	FALSE	Between	0	0
Scan: 27279 Run: L1_20211028_BB_HCMV_b4_5mM_repl2_C1 P1_LIFAGKQLEDGR P2_KGVTDGQYATSLR 6 1	L1_20211028_BB_HCMV_b4_5mM_repl2_C1	27279	lcl|EF999921.1_prot_ABV71555.1_58 [protein=UL25] [protein_id=ABV71555.1] [location=62874..64844] [gbkey=CDS]			FALSE	P0CG47;P0CG47;P0CG47;P62987;P62979;P0CG48;P0CG48;P0CG48;P0CG48;P0CG48;P0CG48;P0CG48;P0CG48;P0CG48	P0CG47;P0CG47;P0CG47;P62987;P62979;P0CG48;P0CG48;P0CG48;P0CG48;P0CG48;P0CG48;P0CG48;P0CG48;P0CG48	;;;;;;;;;;;;;	FALSE	KGVTDGQYATSLR	LIFAGKQLEDGR	322	43;119;195;43;43;195;499;119;423;43;347;651;271;575	13	12	1	6	322	48;124;200;48;48;200;504;124;428;48;352;656;276;580	4	9.401	FALSE	TRUE	FALSE	FALSE	Between	0	0
Scan: 11379 Run: L1_20210907_BB_HCMVVir_XL5mmb4_D5_20210913071744 P1_KSASSATAcmCTSGVoxMTR P2_HNGTGGKSIYGEK 1 7	L1_20210907_BB_HCMVVir_XL5mmb4_D5_20210913071744	11379	P62937			FALSE	lcl|EF999921.1_prot_ABV71605.1_108 [protein=UL83] [protein_id=ABV71605.1] [location=complement(153063..154748)] [gbkey=CDS]	lcl|EF999921.1_prot_ABV71605.1_108 [protein=UL83] [protein_id=ABV71605.1] [location=complement(153063..154748)] [gbkey=CDS]		FALSE	HNGTGGKSIYGEK	KSASSATAcmCTSGVoxMTR	70	438	13	16	7	1	76	438	5	9.401	FALSE	TRUE	FALSE	FALSE	Between	0	0
Scan: 15931 Run: L1_20210907_BB_HCMVVir_XL5mmb4_B9 P1_STGTAAVGSPVKSTTGoxMK P2_KPQATTSLGAFTR 12 1	L1_20210907_BB_HCMVVir_XL5mmb4_B9	15931	lcl|EF999921.1_prot_ABV71562.1_65 [protein=UL32] [protein_id=ABV71562.1] [location=complement(72668..75817)] [gbkey=CDS]			FALSE	lcl|EF999921.1_prot_ABV71578.1_81 [protein=UL48] [protein_id=ABV71578.1] [location=97096..103818] [gbkey=CDS]	lcl|EF999921.1_prot_ABV71578.1_81 [protein=UL48] [protein_id=ABV71578.1] [location=97096..103818] [gbkey=CDS]		FALSE	STGTAAVGSPVKSTTGoxMK	KPQATTSLGAFTR	984	1507	18	13	12	1	995	1507	4	9.4	FALSE	TRUE	FALSE	FALSE	Between	0	0
Scan: 26130 Run: L1_20211028_BB_HCMV_b4_5mM_repl2_B11 P1_LSDLGQESAFEKEYSR P2_KPQATTSLGAFTR 12 1	L1_20211028_BB_HCMV_b4_5mM_repl2_B11	26130	lcl|EF999921.1_prot_ABV71575.1_78 [protein=UL44] [protein_id=ABV71575.1] [location=complement(90411..93131)] [gbkey=CDS]			FALSE	lcl|EF999921.1_prot_ABV71578.1_81 [protein=UL48] [protein_id=ABV71578.1] [location=97096..103818] [gbkey=CDS]	lcl|EF999921.1_prot_ABV71578.1_81 [protein=UL48] [protein_id=ABV71578.1] [location=97096..103818] [gbkey=CDS]		FALSE	LSDLGQESAFEKEYSR	KPQATTSLGAFTR	512	1507	16	13	12	1	523	1507	4	9.4	FALSE	TRUE	FALSE	FALSE	Between	0	0
Scan: 41879 Run: L1_20211028_BB_HCMV_b4_5mM_repl2_B8_20211029190730 P1_YVEDKVVDPLPPYLK P2_YVEDKVVDPLPPYLK 5 5	L1_20211028_BB_HCMV_b4_5mM_repl2_B8_20211029190730	41879	lcl|EF999921.1_prot_ABV71586.1_89 [protein=UL55] [protein_id=ABV71586.1] [location=complement(114533..117256)] [gbkey=CDS]			FALSE	lcl|EF999921.1_prot_ABV71586.1_89 [protein=UL55] [protein_id=ABV71586.1] [location=complement(114533..117256)] [gbkey=CDS]	lcl|EF999921.1_prot_ABV71586.1_89 [protein=UL55] [protein_id=ABV71586.1] [location=complement(114533..117256)] [gbkey=CDS]		FALSE	YVEDKVVDPLPPYLK	YVEDKVVDPLPPYLK	696	696	15	15	5	5	700	700	4	9.399	FALSE	TRUE	FALSE	FALSE	Self	0	0
Scan: 27641 Run: L1_20210907_BB_HCMVVir_XL5mmb4_C1 P1_oxMQKEITALAPSToxMK P2_VAPEEHPVLLTEAPLNPKANR 3 18	L1_20210907_BB_HCMVVir_XL5mmb4_C1	27641	P63261			FALSE	P63267;P63261;P68133;P62736;P68032	P63267;P63261;P68133;P62736;P68032	;;;;	FALSE	VAPEEHPVLLTEAPLNPKANR	oxMQKEITALAPSToxMK	96	314;313;315;315;315	21	14	18	3	113	316;315;317;317;317	5	9.399	FALSE	TRUE	FALSE	FALSE	Self	0	0
Scan: 18319 Run: L1_20211028_BB_HCMV_b4_5mM_repl2_B11 P1_KEAAENSLVAYK P2_KEAAENSLVAYK 1 1	L1_20211028_BB_HCMV_b4_5mM_repl2_B11	18319	P62258			FALSE	P62258	P62258		FALSE	KEAAENSLVAYK	KEAAENSLVAYK	142	142	12	12	1	1	142	142	4	9.399	FALSE	TRUE	FALSE	FALSE	Self	0	0
Scan: 33867 Run: L1_20210907_BB_HCMVVir_XL5mmb4_B8 P1_oxMIVcmCScmCPVLKNLVH P2_TQLDVLYSEPLKTR 10 12	L1_20210907_BB_HCMVVir_XL5mmb4_B8	33867	lcl|EF999921.1_prot_ABV71565.1_68 [protein=UL35] [protein_id=ABV71565.1] [location=78917..80842] [gbkey=CDS]			FALSE	lcl|EF999921.1_prot_ABV71616.1_119 [protein=UL94] [protein_id=ABV71616.1] [location=170055..171092] [gbkey=CDS]	lcl|EF999921.1_prot_ABV71616.1_119 [protein=UL94] [protein_id=ABV71616.1] [location=170055..171092] [gbkey=CDS]		FALSE	TQLDVLYSEPLKTR	oxMIVcmCScmCPVLKNLVH	107	332	14	14	12	10	118	341	4	9.398	FALSE	TRUE	FALSE	FALSE	Between	0	0
Scan: 38567 Run: L1_20211028_BB_HCMV_b4_5mM_repl2_D8 P1_HLTQKPDVDLEAHPKILK P2_FTDTLVDITDTETSAKPPVTTAYK 15 16	L1_20211028_BB_HCMV_b4_5mM_repl2_D8	38567	lcl|EF999921.1_prot_ABV71562.1_65 [protein=UL32] [protein_id=ABV71562.1] [location=complement(72668..75817)] [gbkey=CDS]			FALSE	lcl|EF999921.1_prot_ABV71562.1_65 [protein=UL32] [protein_id=ABV71562.1] [location=complement(72668..75817)] [gbkey=CDS]	lcl|EF999921.1_prot_ABV71562.1_65 [protein=UL32] [protein_id=ABV71562.1] [location=complement(72668..75817)] [gbkey=CDS]		FALSE	HLTQKPDVDLEAHPKILK	FTDTLVDITDTETSAKPPVTTAYK	22	549	18	24	15	16	36	564	6	9.398	FALSE	TRUE	FALSE	FALSE	Self	0	0
Scan: 45057 Run: L1_20211028_BB_HCMV_b4_5mM_repl2_B11 P1_TPSDAVQNILQKIEK P2_NLLSVAYKNVVGAR 12 8	L1_20211028_BB_HCMV_b4_5mM_repl2_B11	45057	P31946;P61981;P63104;Q04917	;;;	;;;	FALSE	lcl|EF999921.1_prot_ABV71562.1_65 [protein=UL32] [protein_id=ABV71562.1] [location=complement(72668..75817)] [gbkey=CDS]	lcl|EF999921.1_prot_ABV71562.1_65 [protein=UL32] [protein_id=ABV71562.1] [location=complement(72668..75817)] [gbkey=CDS]		FALSE	NLLSVAYKNVVGAR	TPSDAVQNILQKIEK	44;43;42;43	1029	14	15	8	12	51;50;49;50	1040	4	9.398	FALSE	TRUE	FALSE	FALSE	Between	0	0
Scan: 23896 Run: L1_20211028_BB_HCMV_b4_5mM_repl2_B11 P1_oxMGPGATAGGAEKSNVK P2_TIKLQIWDTAGQER 12 3	L1_20211028_BB_HCMV_b4_5mM_repl2_B11	23896	P62820			FALSE	Q9H0U4;P62820	Q9H0U4;P62820	;	FALSE	oxMGPGATAGGAEKSNVK	TIKLQIWDTAGQER	176	56;59	16	14	12	3	187	58;61	4	9.397	FALSE	TRUE	FALSE	FALSE	Self	0	0
Scan: 40055 Run: L1_20211028_BB_HCMV_b4_5mM_repl2_B10 P1_YLAEVAAGDDKK P2_TPSDAVQNILQKIEK 11 12	L1_20211028_BB_HCMV_b4_5mM_repl2_B10	40055	lcl|EF999921.1_prot_ABV71562.1_65 [protein=UL32] [protein_id=ABV71562.1] [location=complement(72668..75817)] [gbkey=CDS]			FALSE	P63104	P63104		FALSE	TPSDAVQNILQKIEK	YLAEVAAGDDKK	1029	128	15	12	12	11	1040	138	4	9.396	FALSE	TRUE	FALSE	FALSE	Between	0	0
Scan: 35202 Run: L1_20211028_BB_HCMV_b4_5mM_repl2_C7 P1_TQLDVLYSEPLKTR P2_ILVKGHGAMDLTcmCQK 12 4	L1_20211028_BB_HCMV_b4_5mM_repl2_C7	35202	lcl|EF999921.1_prot_ABV71565.1_68 [protein=UL35] [protein_id=ABV71565.1] [location=78917..80842] [gbkey=CDS]			FALSE	lcl|EF999921.1_prot_ABV71616.1_119 [protein=UL94] [protein_id=ABV71616.1] [location=170055..171092] [gbkey=CDS]	lcl|EF999921.1_prot_ABV71616.1_119 [protein=UL94] [protein_id=ABV71616.1] [location=170055..171092] [gbkey=CDS]		FALSE	TQLDVLYSEPLKTR	ILVKGHGAMDLTcmCQK	107	153	14	15	12	4	118	156	5	9.396	FALSE	TRUE	FALSE	FALSE	Between	0	0
Scan: 30377 Run: L1_20211028_BB_HCMV_b4_5mM_repl2_B7_20211029160627 P1_QQNQWKEPDVYYTSAFVFPTK P2_KSASSATAcmCTSGVMTR 6 1	L1_20211028_BB_HCMV_b4_5mM_repl2_B7_20211029160627	30377	lcl|EF999921.1_prot_ABV71605.1_108 [protein=UL83] [protein_id=ABV71605.1] [location=complement(153063..154748)] [gbkey=CDS]			FALSE	lcl|EF999921.1_prot_ABV71605.1_108 [protein=UL83] [protein_id=ABV71605.1] [location=complement(153063..154748)] [gbkey=CDS]	lcl|EF999921.1_prot_ABV71605.1_108 [protein=UL83] [protein_id=ABV71605.1] [location=complement(153063..154748)] [gbkey=CDS]		FALSE	KSASSATAcmCTSGVMTR	QQNQWKEPDVYYTSAFVFPTK	438	171	16	21	1	6	438	176	4	9.394	FALSE	TRUE	FALSE	FALSE	Self	0	0
Scan: 40376 Run: L1_20211028_BB_HCMV_b4_5mM_repl2_B10 P1_TDVWDLVKVEEPVSR P2_ATKMQVIGDQYVK 8 3	L1_20211028_BB_HCMV_b4_5mM_repl2_B10	40376	lcl|EF999921.1_prot_ABV71616.1_119 [protein=UL94] [protein_id=ABV71616.1] [location=170055..171092] [gbkey=CDS]			FALSE	lcl|EF999921.1_prot_ABV71605.1_108 [protein=UL83] [protein_id=ABV71605.1] [location=complement(153063..154748)] [gbkey=CDS]	lcl|EF999921.1_prot_ABV71605.1_108 [protein=UL83] [protein_id=ABV71605.1] [location=complement(153063..154748)] [gbkey=CDS]		FALSE	TDVWDLVKVEEPVSR	ATKMQVIGDQYVK	317	213	15	13	8	3	324	215	4	9.394	FALSE	TRUE	FALSE	FALSE	Between	0	0
Scan: 31621 Run: L1_20211028_BB_HCMV_b4_5mM_repl2_B8_20211029190730 P1_VVDLMAHMASKE P2_GALQNIIPASTGAAKAVGK 11 15	L1_20211028_BB_HCMV_b4_5mM_repl2_B8_20211029190730	31621	P04406			FALSE	P04406	P04406		FALSE	GALQNIIPASTGAAKAVGK	VVDLMAHMASKE	201	324	19	12	15	11	215	334	5	9.394	FALSE	TRUE	FALSE	FALSE	Self	0	0
Scan: 37815 Run: L1_20211028_BB_HCMV_b4_5mM_repl2_C4 P1_LKGEMMDLQHGSLFLQTPK P2_IVADKDYSVTANSK 2 5	L1_20211028_BB_HCMV_b4_5mM_repl2_C4	37815	P07195			FALSE	P07195	P07195		FALSE	IVADKDYSVTANSK	LKGEMMDLQHGSLFLQTPK	78	59	14	19	5	2	82	60	5	9.392	FALSE	TRUE	FALSE	FALSE	Self	0	0
Scan: 28635 Run: L1_20211028_BB_HCMV_b4_5mM_repl2_C9 P1_STGTAAVGSPVKSTTGMK P2_AHQVVEDGYEFFAKR 12 14	L1_20211028_BB_HCMV_b4_5mM_repl2_C9	28635	lcl|EF999921.1_prot_ABV71562.1_65 [protein=UL32] [protein_id=ABV71562.1] [location=complement(72668..75817)] [gbkey=CDS]			FALSE	P62140;P62136	P62140;P62136	;	FALSE	STGTAAVGSPVKSTTGMK	AHQVVEDGYEFFAKR	984	246;247	18	15	12	14	995	259;260	4	9.391	FALSE	TRUE	FALSE	FALSE	Between	0	0
Scan: 41725 Run: L1_20211028_BB_HCMV_b4_5mM_repl2_B10 P1_SVSFNFPSGTWKGGQK P2_MIVcmCScmCPVLKNLVH 12 10	L1_20211028_BB_HCMV_b4_5mM_repl2_B10	41725	lcl|EF999921.1_prot_ABV71563.1_66 [protein=UL33] [protein_id=ABV71563.1] [location=76075..77247] [gbkey=CDS]			FALSE	lcl|EF999921.1_prot_ABV71616.1_119 [protein=UL94] [protein_id=ABV71616.1] [location=170055..171092] [gbkey=CDS]	lcl|EF999921.1_prot_ABV71616.1_119 [protein=UL94] [protein_id=ABV71616.1] [location=170055..171092] [gbkey=CDS]		FALSE	SVSFNFPSGTWKGGQK	MIVcmCScmCPVLKNLVH	351	332	16	14	12	10	362	341	4	9.391	FALSE	TRUE	FALSE	FALSE	Between	0	0
Scan: 13613 Run: L1_20211028_BB_HCMV_b4_5mM_repl2_C4 P1_KDNEETGFGSGTR P2_KDNEETGFGSGTR 1 1	L1_20211028_BB_HCMV_b4_5mM_repl2_C4	13613	P15144			FALSE	P15144	P15144		FALSE	KDNEETGFGSGTR	KDNEETGFGSGTR	923	923	13	13	1	1	923	923	4	9.39	FALSE	TRUE	FALSE	FALSE	Self	0	0
Scan: 33982 Run: L1_20211028_BB_HCMV_b4_5mM_repl2_C7 P1_VINDKHDDVMAK P2_FVVDVDKNIDINDVTPNcmCR 5 7	L1_20211028_BB_HCMV_b4_5mM_repl2_C7	33982	P62195			FALSE	Q99460	Q99460		FALSE	FVVDVDKNIDINDVTPNcmCR	VINDKHDDVMAK	95	716	19	12	7	5	101	720	4	9.39	FALSE	TRUE	FALSE	FALSE	Between	0	0
Scan: 21886 Run: L1_20210907_BB_HCMVVir_XL5mmb4_B11 P1_TQLDVLYSEPLKTR P2_KGGSSSGGQQPLVR 12 1	L1_20210907_BB_HCMVVir_XL5mmb4_B11	21886	lcl|EF999921.1_prot_ABV71565.1_68 [protein=UL35] [protein_id=ABV71565.1] [location=78917..80842] [gbkey=CDS]			FALSE	lcl|EF999921.1_prot_ABV71577.1_80 [protein=UL47] [protein_id=ABV71577.1] [location=94151..97099] [gbkey=CDS]	lcl|EF999921.1_prot_ABV71577.1_80 [protein=UL47] [protein_id=ABV71577.1] [location=94151..97099] [gbkey=CDS]		FALSE	TQLDVLYSEPLKTR	KGGSSSGGQQPLVR	107	165	14	14	12	1	118	165	4	9.39	FALSE	TRUE	FALSE	FALSE	Between	0	0
Scan: 20897 Run: L1_20211028_BB_HCMV_b4_5mM_repl2_D7 P1_AFVNSQIQGHKEMSK P2_AFVNSQIQGHKEMSK 11 11	L1_20211028_BB_HCMV_b4_5mM_repl2_D7	20897	Q9Y5X2			FALSE	Q9Y5X2	Q9Y5X2		FALSE	AFVNSQIQGHKEMSK	AFVNSQIQGHKEMSK	417	417	15	15	11	11	427	427	6	9.39	FALSE	TRUE	FALSE	FALSE	Self	0	0
Scan: 13385 Run: L1_20211028_BB_HCMV_b4_5mM_repl2_B8_20211029190730 P1_QEALPGPcmCIASTPKK P2_KSASSATAcmCTSGVoxMTR 14 1	L1_20211028_BB_HCMV_b4_5mM_repl2_B8_20211029190730	13385	lcl|EF999921.1_prot_ABV71605.1_108 [protein=UL83] [protein_id=ABV71605.1] [location=complement(153063..154748)] [gbkey=CDS]			FALSE	lcl|EF999921.1_prot_ABV71605.1_108 [protein=UL83] [protein_id=ABV71605.1] [location=complement(153063..154748)] [gbkey=CDS]	lcl|EF999921.1_prot_ABV71605.1_108 [protein=UL83] [protein_id=ABV71605.1] [location=complement(153063..154748)] [gbkey=CDS]		FALSE	QEALPGPcmCIASTPKK	KSASSATAcmCTSGVoxMTR	544	438	15	16	14	1	557	438	5	9.389	FALSE	TRUE	FALSE	FALSE	Self	0	0
Scan: 19681 Run: L1_20210907_BB_HCMVVir_XL5mmb4_C10 P1_oxMGTEALLFKHAGAAcmCR P2_KSASSATAcmCTSGVoxMTR 9 1	L1_20210907_BB_HCMVVir_XL5mmb4_C10	19681	lcl|EF999921.1_prot_ABV71619.1_122 [protein=UL97] [protein_id=ABV71619.1] [location=174187..176310] [gbkey=CDS]			FALSE	lcl|EF999921.1_prot_ABV71605.1_108 [protein=UL83] [protein_id=ABV71605.1] [location=complement(153063..154748)] [gbkey=CDS]	lcl|EF999921.1_prot_ABV71605.1_108 [protein=UL83] [protein_id=ABV71605.1] [location=complement(153063..154748)] [gbkey=CDS]		FALSE	oxMGTEALLFKHAGAAcmCR	KSASSATAcmCTSGVoxMTR	578	438	16	16	9	1	586	438	4	9.389	FALSE	TRUE	FALSE	FALSE	Between	0	0
Scan: 32850 Run: L1_20210907_BB_HCMVVir_XL5mmb4_B4 P1_TQLDVLYSEPLKTR P2_LEKQVSGTPSTVPATLLQPQPASSK 12 3	L1_20210907_BB_HCMVVir_XL5mmb4_B4	32850	lcl|EF999921.1_prot_ABV71565.1_68 [protein=UL35] [protein_id=ABV71565.1] [location=78917..80842] [gbkey=CDS]			FALSE	lcl|EF999921.1_prot_ABV71562.1_65 [protein=UL32] [protein_id=ABV71562.1] [location=complement(72668..75817)] [gbkey=CDS]	lcl|EF999921.1_prot_ABV71562.1_65 [protein=UL32] [protein_id=ABV71562.1] [location=complement(72668..75817)] [gbkey=CDS]		FALSE	TQLDVLYSEPLKTR	LEKQVSGTPSTVPATLLQPQPASSK	107	803	14	25	12	3	118	805	4	9.389	FALSE	TRUE	FALSE	FALSE	Between	0	0
Scan: 34056 Run: L1_20210907_BB_HCMVVir_XL5mmb4_B9 P1_NPcmCTSEQNcmCTSPFSYKNVLSLTNK P2_GEVFNELVGKQR 16 10	L1_20210907_BB_HCMVVir_XL5mmb4_B9	34056	P05556			FALSE	P05556	P05556		FALSE	GEVFNELVGKQR	NPcmCTSEQNcmCTSPFSYKNVLSLTNK	229	205	12	24	10	16	238	220	5	9.389	FALSE	TRUE	FALSE	FALSE	Self	0	0
Scan: 43682 Run: L1_20210907_BB_HCMVVir_XL5mmb4_C1 P1_VAPEEHPVLLTEAPLNPKANR P2_DLTDYLoxMKILTER 18 8	L1_20210907_BB_HCMVVir_XL5mmb4_C1	43682	P63261			FALSE	P63267;P63261;P68133;P62736;P68032	P63267;P63261;P68133;P62736;P68032	;;;;	FALSE	VAPEEHPVLLTEAPLNPKANR	DLTDYLoxMKILTER	96	185;184;186;186;186	21	13	18	8	113	192;191;193;193;193	5	9.389	FALSE	TRUE	FALSE	FALSE	Self	0	0
Scan: 27555 Run: L1_20211028_BB_HCMV_b4_5mM_repl2_D12 P1_LSDLGQESAFEKEYSR P2_HRQEALPGPcmCIASTPKK 12 16	L1_20211028_BB_HCMV_b4_5mM_repl2_D12	27555	lcl|EF999921.1_prot_ABV71575.1_78 [protein=UL44] [protein_id=ABV71575.1] [location=complement(90411..93131)] [gbkey=CDS]			FALSE	lcl|EF999921.1_prot_ABV71605.1_108 [protein=UL83] [protein_id=ABV71605.1] [location=complement(153063..154748)] [gbkey=CDS]	lcl|EF999921.1_prot_ABV71605.1_108 [protein=UL83] [protein_id=ABV71605.1] [location=complement(153063..154748)] [gbkey=CDS]		FALSE	LSDLGQESAFEKEYSR	HRQEALPGPcmCIASTPKK	512	542	16	17	12	16	523	557	4	9.388	FALSE	TRUE	FALSE	FALSE	Between	0	0
Scan: 33641 Run: L1_20210907_BB_HCMVVir_XL5mmb4_B7 P1_TAKAIAVTVQEMVTK P2_ALGDLISATKAAAGK 3 10	L1_20210907_BB_HCMVVir_XL5mmb4_B7	33641	Q9Y490			FALSE	Q9Y490	Q9Y490		FALSE	ALGDLISATKAAAGK	TAKAIAVTVQEMVTK	2090	1860	15	15	10	3	2099	1862	4	9.388	FALSE	TRUE	FALSE	FALSE	Self	0	0
Scan: 26000 Run: L1_20211028_BB_HCMV_b4_5mM_repl2_C9 P1_APSHVDKVNTR P2_ADALQAGASQFETSAAKLK 7 17	L1_20211028_BB_HCMV_b4_5mM_repl2_C9	26000	Q15836;P63027	;	;	FALSE	lcl|EF999921.1_prot_ABV71622.1_125 [protein=UL100] [protein_id=ABV71622.1] [location=complement(178925..180046)] [gbkey=CDS]	lcl|EF999921.1_prot_ABV71622.1_125 [protein=UL100] [protein_id=ABV71622.1] [location=complement(178925..180046)] [gbkey=CDS]		FALSE	ADALQAGASQFETSAAKLK	APSHVDKVNTR	50;67	2	19	11	17	7	66;83	8	5	9.387	FALSE	TRUE	FALSE	FALSE	Between	0	0
Scan: 35615 Run: L1_20211028_BB_HCMV_b4_5mM_repl2_C3 P1_YLcmCAVGSKTAAQVTLGDGLDYHIGVK P2_KSASSATAcmCTSGVMTR 8 1	L1_20211028_BB_HCMV_b4_5mM_repl2_C3	35615	lcl|EF999921.1_prot_ABV71616.1_119 [protein=UL94] [protein_id=ABV71616.1] [location=170055..171092] [gbkey=CDS]			FALSE	lcl|EF999921.1_prot_ABV71605.1_108 [protein=UL83] [protein_id=ABV71605.1] [location=complement(153063..154748)] [gbkey=CDS]	lcl|EF999921.1_prot_ABV71605.1_108 [protein=UL83] [protein_id=ABV71605.1] [location=complement(153063..154748)] [gbkey=CDS]		FALSE	YLcmCAVGSKTAAQVTLGDGLDYHIGVK	KSASSATAcmCTSGVMTR	281	438	26	16	8	1	288	438	5	9.387	FALSE	TRUE	FALSE	FALSE	Between	0	0
Scan: 30557 Run: L1_20211028_BB_HCMV_b4_5mM_repl2_D9 P1_LIFAGKQLEDGR P2_HLTQKPDVDLEAHPK 6 5	L1_20211028_BB_HCMV_b4_5mM_repl2_D9	30557	P0CG47;P0CG47;P0CG47;P62987;P62979;P0CG48;P0CG48;P0CG48;P0CG48;P0CG48;P0CG48;P0CG48;P0CG48;P0CG48	;;;;;;;;;;;;;	;;;;;;;;;;;;;	FALSE	lcl|EF999921.1_prot_ABV71562.1_65 [protein=UL32] [protein_id=ABV71562.1] [location=complement(72668..75817)] [gbkey=CDS]	lcl|EF999921.1_prot_ABV71562.1_65 [protein=UL32] [protein_id=ABV71562.1] [location=complement(72668..75817)] [gbkey=CDS]		FALSE	LIFAGKQLEDGR	HLTQKPDVDLEAHPK	43;119;195;43;43;195;499;119;423;43;347;651;271;575	22	12	15	6	5	48;124;200;48;48;200;504;124;428;48;352;656;276;580	26	5	9.387	FALSE	TRUE	FALSE	FALSE	Between	0	0
Scan: 29152 Run: L1_20211028_BB_HCMV_b4_5mM_repl2_D9 P1_ILVKGHGAMDLTcmCQK P2_HoxMEDLPKLAEETAR 4 7	L1_20211028_BB_HCMV_b4_5mM_repl2_D9	29152	lcl|EF999921.1_prot_ABV71616.1_119 [protein=UL94] [protein_id=ABV71616.1] [location=170055..171092] [gbkey=CDS]			FALSE	lcl|EF999921.1_prot_ABV71575.1_78 [protein=UL44] [protein_id=ABV71575.1] [location=complement(90411..93131)] [gbkey=CDS]	lcl|EF999921.1_prot_ABV71575.1_78 [protein=UL44] [protein_id=ABV71575.1] [location=complement(90411..93131)] [gbkey=CDS]		FALSE	ILVKGHGAMDLTcmCQK	HoxMEDLPKLAEETAR	153	274	15	14	4	7	156	280	4	9.386	FALSE	TRUE	FALSE	FALSE	Between	0	0
Scan: 29564 Run: L1_20211028_BB_HCMV_b4_5mM_repl2_B8_20211029190730 P1_MIVcmCScmCPVLKNLVH P2_IVEQDTMPPKGVR 10 10	L1_20211028_BB_HCMV_b4_5mM_repl2_B8_20211029190730	29564	lcl|EF999921.1_prot_ABV71616.1_119 [protein=UL94] [protein_id=ABV71616.1] [location=170055..171092] [gbkey=CDS]			FALSE	O00571;O15523	O00571;O15523	;	FALSE	MIVcmCScmCPVLKNLVH	IVEQDTMPPKGVR	332	364;362	14	13	10	10	341	373;371	4	9.386	FALSE	TRUE	FALSE	FALSE	Between	0	0
Scan: 7027 Run: L1_20210907_BB_HCMVVir_XL5mmb4_B10 P1_KSASSATAcmCTSGVoxMTR P2_KSASSATAcmCTSGVoxMTR 1 1	L1_20210907_BB_HCMVVir_XL5mmb4_B10	7027	lcl|EF999921.1_prot_ABV71605.1_108 [protein=UL83] [protein_id=ABV71605.1] [location=complement(153063..154748)] [gbkey=CDS]			FALSE	lcl|EF999921.1_prot_ABV71605.1_108 [protein=UL83] [protein_id=ABV71605.1] [location=complement(153063..154748)] [gbkey=CDS]	lcl|EF999921.1_prot_ABV71605.1_108 [protein=UL83] [protein_id=ABV71605.1] [location=complement(153063..154748)] [gbkey=CDS]		FALSE	KSASSATAcmCTSGVoxMTR	KSASSATAcmCTSGVoxMTR	438	438	16	16	1	1	438	438	5	9.386	FALSE	TRUE	FALSE	FALSE	Self	0	0
Scan: 37442 Run: L1_20210907_BB_HCMVVir_XL5mmb4_B9 P1_TPSDAVQNILQKIEK P2_ELTIGSKLQDAEIAR 12 7	L1_20210907_BB_HCMVVir_XL5mmb4_B9	37442	lcl|EF999921.1_prot_ABV71562.1_65 [protein=UL32] [protein_id=ABV71562.1] [location=complement(72668..75817)] [gbkey=CDS]			FALSE	P06703	P06703		FALSE	TPSDAVQNILQKIEK	ELTIGSKLQDAEIAR	1029	41	15	15	12	7	1040	47	4	9.385	FALSE	TRUE	FALSE	FALSE	Between	0	0
Scan: 30106 Run: L1_20210907_BB_HCMVVir_XL5mmb4_D9 P1_KGVTDGQYATSLR P2_HLPVADAVIHASGKQoxMWQAR 1 14	L1_20210907_BB_HCMVVir_XL5mmb4_D9	30106	lcl|EF999921.1_prot_ABV71605.1_108 [protein=UL83] [protein_id=ABV71605.1] [location=complement(153063..154748)] [gbkey=CDS]			FALSE	lcl|EF999921.1_prot_ABV71555.1_58 [protein=UL25] [protein_id=ABV71555.1] [location=62874..64844] [gbkey=CDS]	lcl|EF999921.1_prot_ABV71555.1_58 [protein=UL25] [protein_id=ABV71555.1] [location=62874..64844] [gbkey=CDS]		FALSE	HLPVADAVIHASGKQoxMWQAR	KGVTDGQYATSLR	141	322	20	13	14	1	154	322	5	9.384	FALSE	TRUE	FALSE	FALSE	Between	0	0
Scan: 36210 Run: L1_20210907_BB_HCMVVir_XL5mmb4_B10 P1_TPSDAVQNILQKIEK P2_KPQATTSLGAFTR 12 1	L1_20210907_BB_HCMVVir_XL5mmb4_B10	36210	lcl|EF999921.1_prot_ABV71562.1_65 [protein=UL32] [protein_id=ABV71562.1] [location=complement(72668..75817)] [gbkey=CDS]			FALSE	lcl|EF999921.1_prot_ABV71578.1_81 [protein=UL48] [protein_id=ABV71578.1] [location=97096..103818] [gbkey=CDS]	lcl|EF999921.1_prot_ABV71578.1_81 [protein=UL48] [protein_id=ABV71578.1] [location=97096..103818] [gbkey=CDS]		FALSE	TPSDAVQNILQKIEK	KPQATTSLGAFTR	1029	1507	15	13	12	1	1040	1507	4	9.384	FALSE	TRUE	FALSE	FALSE	Between	0	0
Scan: 32941 Run: L1_20210907_BB_HCMVVir_XL5mmb4_B10 P1_TSMNVNEIFMAIAKK P2_LPKNEPQNPGANSAR 14 3	L1_20210907_BB_HCMVVir_XL5mmb4_B10	32941	P20339			FALSE	P20339	P20339		FALSE	TSMNVNEIFMAIAKK	LPKNEPQNPGANSAR	166	181	15	15	14	3	179	183	4	9.384	FALSE	TRUE	FALSE	FALSE	Self	0	0
Scan: 21895 Run: L1_20210907_BB_HCMVVir_XL5mmb4_C10 P1_MGTEALLFKHAGAAcmCR P2_KSASSATAcmCTSGVoxMTR 9 1	L1_20210907_BB_HCMVVir_XL5mmb4_C10	21895	lcl|EF999921.1_prot_ABV71619.1_122 [protein=UL97] [protein_id=ABV71619.1] [location=174187..176310] [gbkey=CDS]			FALSE	lcl|EF999921.1_prot_ABV71605.1_108 [protein=UL83] [protein_id=ABV71605.1] [location=complement(153063..154748)] [gbkey=CDS]	lcl|EF999921.1_prot_ABV71605.1_108 [protein=UL83] [protein_id=ABV71605.1] [location=complement(153063..154748)] [gbkey=CDS]		FALSE	MGTEALLFKHAGAAcmCR	KSASSATAcmCTSGVoxMTR	578	438	16	16	9	1	586	438	5	9.383	FALSE	TRUE	FALSE	FALSE	Between	0	0
Scan: 40641 Run: L1_20211028_BB_HCMV_b4_5mM_repl2_D5 P1_HcmCcmCFQNFTATTTKGY P2_GSGSVKYQALATASGEEVAALSHHDSLESR 13 6	L1_20211028_BB_HCMV_b4_5mM_repl2_D5	40641	lcl|EF999921.1_prot_ABV71622.1_125 [protein=UL100] [protein_id=ABV71622.1] [location=complement(178925..180046)] [gbkey=CDS]			FALSE	lcl|EF999921.1_prot_ABV71595.1_98 [protein=UL73] [protein_id=ABV71595.1] [location=139495..139902] [gbkey=CDS]	lcl|EF999921.1_prot_ABV71595.1_98 [protein=UL73] [protein_id=ABV71595.1] [location=139495..139902] [gbkey=CDS]		FALSE	GSGSVKYQALATASGEEVAALSHHDSLESR	HcmCcmCFQNFTATTTKGY	327	121	30	15	6	13	332	133	6	9.383	FALSE	TRUE	FALSE	FALSE	Between	0	0
Scan: 17015 Run: L1_20210907_BB_HCMVVir_XL5mmb4_B10 P1_AQQLAEVEVKK P2_AQQLAEVEVKK 10 10	L1_20210907_BB_HCMVVir_XL5mmb4_B10	17015	Q14764			FALSE	Q14764	Q14764		FALSE	AQQLAEVEVKK	AQQLAEVEVKK	784	784	11	11	10	10	793	793	4	9.382	FALSE	TRUE	FALSE	FALSE	Self	0	0
Scan: 28361 Run: L1_20211028_BB_HCMV_b4_5mM_repl2_D6 P1_ILVKGHGAoxMDLTcmCQK P2_HAAFSLVSPQVTKASPGR 4 13	L1_20211028_BB_HCMV_b4_5mM_repl2_D6	28361	lcl|EF999921.1_prot_ABV71562.1_65 [protein=UL32] [protein_id=ABV71562.1] [location=complement(72668..75817)] [gbkey=CDS]			FALSE	lcl|EF999921.1_prot_ABV71616.1_119 [protein=UL94] [protein_id=ABV71616.1] [location=170055..171092] [gbkey=CDS]	lcl|EF999921.1_prot_ABV71616.1_119 [protein=UL94] [protein_id=ABV71616.1] [location=170055..171092] [gbkey=CDS]		FALSE	HAAFSLVSPQVTKASPGR	ILVKGHGAoxMDLTcmCQK	491	153	18	15	13	4	503	156	5	9.382	FALSE	TRUE	FALSE	FALSE	Between	0	0
Scan: 19483 Run: L1_20211028_BB_HCMV_b4_5mM_repl2_D7 P1_KSASSATAcmCTSGVMTR P2_HLTQKPDVDLEAHPK 1 5	L1_20211028_BB_HCMV_b4_5mM_repl2_D7	19483	lcl|EF999921.1_prot_ABV71562.1_65 [protein=UL32] [protein_id=ABV71562.1] [location=complement(72668..75817)] [gbkey=CDS]			FALSE	lcl|EF999921.1_prot_ABV71605.1_108 [protein=UL83] [protein_id=ABV71605.1] [location=complement(153063..154748)] [gbkey=CDS]	lcl|EF999921.1_prot_ABV71605.1_108 [protein=UL83] [protein_id=ABV71605.1] [location=complement(153063..154748)] [gbkey=CDS]		FALSE	HLTQKPDVDLEAHPK	KSASSATAcmCTSGVMTR	22	438	15	16	5	1	26	438	4	9.382	FALSE	TRUE	FALSE	FALSE	Between	0	0
Scan: 33592 Run: L1_20210907_BB_HCMVVir_XL5mmb4_B7 P1_oxMIVcmCScmCPVLKNLVH P2_MIVcmCScmCPVLKNLVH 10 10	L1_20210907_BB_HCMVVir_XL5mmb4_B7	33592	lcl|EF999921.1_prot_ABV71616.1_119 [protein=UL94] [protein_id=ABV71616.1] [location=170055..171092] [gbkey=CDS]			FALSE	lcl|EF999921.1_prot_ABV71616.1_119 [protein=UL94] [protein_id=ABV71616.1] [location=170055..171092] [gbkey=CDS]	lcl|EF999921.1_prot_ABV71616.1_119 [protein=UL94] [protein_id=ABV71616.1] [location=170055..171092] [gbkey=CDS]		FALSE	MIVcmCScmCPVLKNLVH	oxMIVcmCScmCPVLKNLVH	332	332	14	14	10	10	341	341	4	9.381	FALSE	TRUE	FALSE	FALSE	Self	0	0
Scan: 35144 Run: L1_20211028_BB_HCMV_b4_5mM_repl2_C1 P1_VAPEEHPVLLTEAPLNPKANR P2_MQKEITALAPSTMK 18 3	L1_20211028_BB_HCMV_b4_5mM_repl2_C1	35144	P63261			FALSE	P63267;P63261;P68133;P62736;P68032	P63267;P63261;P68133;P62736;P68032	;;;;	FALSE	VAPEEHPVLLTEAPLNPKANR	MQKEITALAPSTMK	96	314;313;315;315;315	21	14	18	3	113	316;315;317;317;317	4	9.38	FALSE	TRUE	FALSE	FALSE	Self	0	0
Scan: 35475 Run: L1_20210907_BB_HCMVVir_XL5mmb4_B5 P1_IITITGTQDQIQNAQYLLQNSVKQYSGK P2_DLAGSIIGKGGQR 23 9	L1_20210907_BB_HCMVVir_XL5mmb4_B5	35475	P61978			FALSE	P61978	P61978		FALSE	IITITGTQDQIQNAQYLLQNSVKQYSGK	DLAGSIIGKGGQR	434	397	28	13	23	9	456	405	5	9.38	FALSE	TRUE	FALSE	FALSE	Self	0	0
Scan: 47194 Run: L1_20211028_BB_HCMV_b4_5mM_repl2_C7 P1_SDEQKLHLPDVVLGNTR P2_FEGEVLESVLKR 5 11	L1_20211028_BB_HCMV_b4_5mM_repl2_C7	47194	lcl|EF999921.1_prot_ABV71575.1_78 [protein=UL44] [protein_id=ABV71575.1] [location=complement(90411..93131)] [gbkey=CDS]			FALSE	lcl|EF999921.1_prot_ABV71575.1_78 [protein=UL44] [protein_id=ABV71575.1] [location=complement(90411..93131)] [gbkey=CDS]	lcl|EF999921.1_prot_ABV71575.1_78 [protein=UL44] [protein_id=ABV71575.1] [location=complement(90411..93131)] [gbkey=CDS]		FALSE	SDEQKLHLPDVVLGNTR	FEGEVLESVLKR	610	350	17	12	5	11	614	360	5	9.379	FALSE	TRUE	FALSE	FALSE	Self	0	0
Scan: 32995 Run: L1_20210907_BB_HCMVVir_XL5mmb4_C6 P1_ISQRPPTPGTKKPAAPLSF P2_ATKMQVIGDQYVK 11 3	L1_20210907_BB_HCMVVir_XL5mmb4_C6	32995	lcl|EF999921.1_prot_ABV71621.1_124 [protein=UL99] [protein_id=ABV71621.1] [location=178095..178667] [gbkey=CDS]			FALSE	lcl|EF999921.1_prot_ABV71605.1_108 [protein=UL83] [protein_id=ABV71605.1] [location=complement(153063..154748)] [gbkey=CDS]	lcl|EF999921.1_prot_ABV71605.1_108 [protein=UL83] [protein_id=ABV71605.1] [location=complement(153063..154748)] [gbkey=CDS]		FALSE	ISQRPPTPGTKKPAAPLSF	ATKMQVIGDQYVK	172	213	19	13	11	3	182	215	4	9.379	FALSE	TRUE	FALSE	FALSE	Between	0	0
Scan: 34034 Run: L1_20210907_BB_HCMVVir_XL5mmb4_C11 P1_LKHYGPGWVSMANAGK P2_IEVEKPFAIAKE 2 11	L1_20210907_BB_HCMVVir_XL5mmb4_C11	34034	P23284			FALSE	P23284	P23284		FALSE	LKHYGPGWVSMANAGK	IEVEKPFAIAKE	130	205	16	12	2	11	131	215	4	9.379	FALSE	TRUE	FALSE	FALSE	Self	0	0
Scan: 35092 Run: L1_20210907_BB_HCMVVir_XL5mmb4_B6 P1_DLAKDITSDTSGDFR P2_AAoxMKGLGTDEDTLIEILASR 4 4	L1_20210907_BB_HCMVVir_XL5mmb4_B6	35092	P04083			FALSE	P04083	P04083		FALSE	DLAKDITSDTSGDFR	AAoxMKGLGTDEDTLIEILASR	163	125	15	20	4	4	166	128	4	9.377	FALSE	TRUE	FALSE	FALSE	Self	0	0
Scan: 36999 Run: L1_20211028_BB_HCMV_b4_5mM_repl2_B8_20211029190730 P1_TVAFDLSSPQKSGTGPQPGSAGMGGAK P2_TLKQFLQEEcmCMWK 11 3	L1_20211028_BB_HCMV_b4_5mM_repl2_B8_20211029190730	36999	lcl|EF999921.1_prot_ABV71562.1_65 [protein=UL32] [protein_id=ABV71562.1] [location=complement(72668..75817)] [gbkey=CDS]			FALSE	lcl|EF999921.1_prot_ABV71616.1_119 [protein=UL94] [protein_id=ABV71616.1] [location=170055..171092] [gbkey=CDS]	lcl|EF999921.1_prot_ABV71616.1_119 [protein=UL94] [protein_id=ABV71616.1] [location=170055..171092] [gbkey=CDS]		FALSE	TVAFDLSSPQKSGTGPQPGSAGMGGAK	TLKQFLQEEcmCMWK	1002	14	27	13	11	3	1012	16	4	9.377	FALSE	TRUE	FALSE	FALSE	Between	0	0
Scan: 34920 Run: L1_20210907_BB_HCMVVir_XL5mmb4_B12_stopped P1_STGTAAVGSPVKSTTGoxMK P2_ETLVTAIGQTEPIAFVHLKDTEVQR 12 19	L1_20210907_BB_HCMVVir_XL5mmb4_B12_stopped	34920	lcl|EF999921.1_prot_ABV71562.1_65 [protein=UL32] [protein_id=ABV71562.1] [location=complement(72668..75817)] [gbkey=CDS]			FALSE	lcl|EF999921.1_prot_ABV71562.1_65 [protein=UL32] [protein_id=ABV71562.1] [location=complement(72668..75817)] [gbkey=CDS]	lcl|EF999921.1_prot_ABV71562.1_65 [protein=UL32] [protein_id=ABV71562.1] [location=complement(72668..75817)] [gbkey=CDS]		FALSE	ETLVTAIGQTEPIAFVHLKDTEVQR	STGTAAVGSPVKSTTGoxMK	142	984	25	18	19	12	160	995	5	9.377	FALSE	TRUE	FALSE	FALSE	Self	0	0
Scan: 37780 Run: L1_20210907_BB_HCMVVir_XL5mmb4_D7 P1_LTTGKoxMLFHVQVPR P2_LTTGKoxMLFHVQVPR 5 5	L1_20210907_BB_HCMVVir_XL5mmb4_D7	37780	lcl|EF999921.1_prot_ABV71608.1_111 [protein=UL86] [protein_id=ABV71608.1] [location=complement(157885..161997)] [gbkey=CDS]			FALSE	lcl|EF999921.1_prot_ABV71608.1_111 [protein=UL86] [protein_id=ABV71608.1] [location=complement(157885..161997)] [gbkey=CDS]	lcl|EF999921.1_prot_ABV71608.1_111 [protein=UL86] [protein_id=ABV71608.1] [location=complement(157885..161997)] [gbkey=CDS]		FALSE	LTTGKoxMLFHVQVPR	LTTGKoxMLFHVQVPR	86	86	14	14	5	5	90	90	6	9.377	FALSE	TRUE	FALSE	FALSE	Self	0	0
Scan: 28729 Run: L1_20211028_BB_HCMV_b4_5mM_repl2_B8_20211029190730 P1_SAEIDSDDTGGSAAQKQK P2_QKISFLENNLEQLTK 16 2	L1_20211028_BB_HCMV_b4_5mM_repl2_B8_20211029190730	28729	P33176			FALSE	P33176	P33176		FALSE	SAEIDSDDTGGSAAQKQK	QKISFLENNLEQLTK	814	830	18	15	16	2	829	831	4	9.377	FALSE	TRUE	FALSE	FALSE	Self	0	0
Scan: 21471 Run: L1_20210907_BB_HCMVVir_XL5mmb4_B10 P1_VVSSIEQKTEGAEK P2_EDLVYQAKLAEQAER 8 8	L1_20210907_BB_HCMVVir_XL5mmb4_B10	21471	P62258			FALSE	P63104	P63104		FALSE	EDLVYQAKLAEQAER	VVSSIEQKTEGAEK	5	61	15	14	8	8	12	68	4	9.376	FALSE	TRUE	FALSE	FALSE	Between	0	0
Scan: 31728 Run: L1_20211028_BB_HCMV_b4_5mM_repl2_D9 P1_ILVKGHGAMDLTcmCQK P2_HMEDLPKLAEETAR 4 7	L1_20211028_BB_HCMV_b4_5mM_repl2_D9	31728	lcl|EF999921.1_prot_ABV71575.1_78 [protein=UL44] [protein_id=ABV71575.1] [location=complement(90411..93131)] [gbkey=CDS]			FALSE	lcl|EF999921.1_prot_ABV71616.1_119 [protein=UL94] [protein_id=ABV71616.1] [location=170055..171092] [gbkey=CDS]	lcl|EF999921.1_prot_ABV71616.1_119 [protein=UL94] [protein_id=ABV71616.1] [location=170055..171092] [gbkey=CDS]		FALSE	HMEDLPKLAEETAR	ILVKGHGAMDLTcmCQK	274	153	14	15	7	4	280	156	5	9.375	FALSE	TRUE	FALSE	FALSE	Between	0	0
Scan: 16567 Run: L1_20210907_BB_HCMVVir_XL5mmb4_D3 P1_REEAAVDAQQQKR P2_AEoxMEVLLASKAR 12 10	L1_20210907_BB_HCMVVir_XL5mmb4_D3	16567	Q15149			FALSE	Q15149	Q15149		FALSE	AEoxMEVLLASKAR	REEAAVDAQQQKR	1899	1541	12	13	10	12	1908	1552	5	9.374	FALSE	TRUE	FALSE	FALSE	Self	0	0
Scan: 21720 Run: L1_20211028_BB_HCMV_b4_5mM_repl2_D6 P1_HcmCcmCFQNFTATTTKGY P2_APSHVDKVNTR 13 7	L1_20211028_BB_HCMV_b4_5mM_repl2_D6	21720	lcl|EF999921.1_prot_ABV71622.1_125 [protein=UL100] [protein_id=ABV71622.1] [location=complement(178925..180046)] [gbkey=CDS]			FALSE	lcl|EF999921.1_prot_ABV71595.1_98 [protein=UL73] [protein_id=ABV71595.1] [location=139495..139902] [gbkey=CDS]	lcl|EF999921.1_prot_ABV71595.1_98 [protein=UL73] [protein_id=ABV71595.1] [location=139495..139902] [gbkey=CDS]		FALSE	APSHVDKVNTR	HcmCcmCFQNFTATTTKGY	2	121	11	15	7	13	8	133	4	9.374	FALSE	TRUE	FALSE	FALSE	Between	0	0
Scan: 19063 Run: L1_20210907_BB_HCMVVir_XL5mmb4_B9 P1_QQLQQKQQYTNQLAK P2_ISSNIQKITQcmCSVEIQR 6 7	L1_20210907_BB_HCMVVir_XL5mmb4_B9	19063	O15400			FALSE	O15400	O15400		FALSE	ISSNIQKITQcmCSVEIQR	QQLQQKQQYTNQLAK	18	50	17	15	7	6	24	55	4	9.374	FALSE	TRUE	FALSE	FALSE	Self	0	0
Scan: 32398 Run: L1_20210907_BB_HCMVVir_XL5mmb4_C1 P1_IDcmCVSKNEDIPNVAVYPHNGMIDLK P2_EVTVEcmCKIDGSANLK 6 7	L1_20210907_BB_HCMVVir_XL5mmb4_C1	32398	P54709			FALSE	P54709	P54709		FALSE	IDcmCVSKNEDIPNVAVYPHNGMIDLK	EVTVEcmCKIDGSANLK	189	245	25	15	6	7	194	251	5	9.374	FALSE	TRUE	FALSE	FALSE	Self	0	0
Scan: 41908 Run: L1_20211028_BB_HCMV_b4_5mM_repl2_B8_20211029190730 P1_LTKLVAAVVPIPQR P2_EQVVFTVcmCDVSPDNKSATcmCIFK 3 15	L1_20211028_BB_HCMV_b4_5mM_repl2_B8_20211029190730	41908	lcl|EF999921.1_prot_ABV71607.1_110 [protein=UL85] [protein_id=ABV71607.1] [location=complement(156803..157723)] [gbkey=CDS]			FALSE	lcl|EF999921.1_prot_ABV71607.1_110 [protein=UL85] [protein_id=ABV71607.1] [location=complement(156803..157723)] [gbkey=CDS]	lcl|EF999921.1_prot_ABV71607.1_110 [protein=UL85] [protein_id=ABV71607.1] [location=complement(156803..157723)] [gbkey=CDS]		FALSE	EQVVFTVcmCDVSPDNKSATcmCIFK	LTKLVAAVVPIPQR	284	24	22	14	15	3	298	26	6	9.374	FALSE	TRUE	FALSE	FALSE	Self	0	0
Scan: 23296 Run: L1_20210907_BB_HCMVVir_XL5mmb4_C9 P1_MKVTQAScmCHQGDIAR P2_KALSDEADLLNQK 2 1	L1_20210907_BB_HCMVVir_XL5mmb4_C9	23296	lcl|EF999921.1_prot_ABV71578.1_81 [protein=UL48] [protein_id=ABV71578.1] [location=97096..103818] [gbkey=CDS]			FALSE	lcl|EF999921.1_prot_ABV71578.1_81 [protein=UL48] [protein_id=ABV71578.1] [location=97096..103818] [gbkey=CDS]	lcl|EF999921.1_prot_ABV71578.1_81 [protein=UL48] [protein_id=ABV71578.1] [location=97096..103818] [gbkey=CDS]		FALSE	KALSDEADLLNQK	MKVTQAScmCHQGDIAR	1248	1	13	15	1	2	1248	2	5	9.374	FALSE	TRUE	FALSE	FALSE	Self	0	0
Scan: 16924 Run: L1_20210907_BB_HCMVVir_XL5mmb4_B10 P1_KGVTDGQYATSLR P2_ATKoxMQVIGDQYVK 1 3	L1_20210907_BB_HCMVVir_XL5mmb4_B10	16924	lcl|EF999921.1_prot_ABV71605.1_108 [protein=UL83] [protein_id=ABV71605.1] [location=complement(153063..154748)] [gbkey=CDS]			FALSE	lcl|EF999921.1_prot_ABV71555.1_58 [protein=UL25] [protein_id=ABV71555.1] [location=62874..64844] [gbkey=CDS]	lcl|EF999921.1_prot_ABV71555.1_58 [protein=UL25] [protein_id=ABV71555.1] [location=62874..64844] [gbkey=CDS]		FALSE	ATKoxMQVIGDQYVK	KGVTDGQYATSLR	213	322	13	13	3	1	215	322	4	9.374	FALSE	TRUE	FALSE	FALSE	Between	0	0
Scan: 22775 Run: L1_20210907_BB_HCMVVir_XL5mmb4_B8 P1_oxMIVcmCScmCPVLKNLVH P2_KSASSATAcmCTSGVMTR 10 1	L1_20210907_BB_HCMVVir_XL5mmb4_B8	22775	lcl|EF999921.1_prot_ABV71605.1_108 [protein=UL83] [protein_id=ABV71605.1] [location=complement(153063..154748)] [gbkey=CDS]			FALSE	lcl|EF999921.1_prot_ABV71616.1_119 [protein=UL94] [protein_id=ABV71616.1] [location=170055..171092] [gbkey=CDS]	lcl|EF999921.1_prot_ABV71616.1_119 [protein=UL94] [protein_id=ABV71616.1] [location=170055..171092] [gbkey=CDS]		FALSE	KSASSATAcmCTSGVMTR	oxMIVcmCScmCPVLKNLVH	438	332	16	14	1	10	438	341	4	9.373	FALSE	TRUE	FALSE	FALSE	Between	0	0
Scan: 37171 Run: L1_20211028_BB_HCMV_b4_5mM_repl2_D7 P1_HIGISFTPKEVGEHVVSVR P2_APSGNEEPcmCLLKR 9 12	L1_20211028_BB_HCMV_b4_5mM_repl2_D7	37171	Q14315			FALSE	Q14315	Q14315		FALSE	HIGISFTPKEVGEHVVSVR	APSGNEEPcmCLLKR	2000	1983	19	13	9	12	2008	1994	5	9.373	FALSE	TRUE	FALSE	FALSE	Self	0	0
Scan: 17117 Run: L1_20210907_BB_HCMVVir_XL5mmb4_D5_20210913071744 P1_AQQNGTDSLDGQTGTQDKGQKPNLLDR P2_APSHVDKVNTR 18 7	L1_20210907_BB_HCMVVir_XL5mmb4_D5_20210913071744	17117	lcl|EF999921.1_prot_ABV71586.1_89 [protein=UL55] [protein_id=ABV71586.1] [location=complement(114533..117256)] [gbkey=CDS]			FALSE	lcl|EF999921.1_prot_ABV71622.1_125 [protein=UL100] [protein_id=ABV71622.1] [location=complement(178925..180046)] [gbkey=CDS]	lcl|EF999921.1_prot_ABV71622.1_125 [protein=UL100] [protein_id=ABV71622.1] [location=complement(178925..180046)] [gbkey=CDS]		FALSE	AQQNGTDSLDGQTGTQDKGQKPNLLDR	APSHVDKVNTR	861	2	27	11	18	7	878	8	6	9.373	FALSE	TRUE	FALSE	FALSE	Between	0	0
Scan: 24512 Run: L1_20211028_BB_HCMV_b4_5mM_repl2_C8 P1_TQLDVLYSEPLKTR P2_ETGGTGAAKKPSEK 12 9	L1_20211028_BB_HCMV_b4_5mM_repl2_C8	24512	lcl|EF999921.1_prot_ABV71565.1_68 [protein=UL35] [protein_id=ABV71565.1] [location=78917..80842] [gbkey=CDS]			FALSE	lcl|EF999921.1_prot_ABV71555.1_58 [protein=UL25] [protein_id=ABV71555.1] [location=62874..64844] [gbkey=CDS]	lcl|EF999921.1_prot_ABV71555.1_58 [protein=UL25] [protein_id=ABV71555.1] [location=62874..64844] [gbkey=CDS]		FALSE	TQLDVLYSEPLKTR	ETGGTGAAKKPSEK	107	76	14	14	12	9	118	84	5	9.373	FALSE	TRUE	FALSE	FALSE	Between	0	0
Scan: 31700 Run: L1_20211028_BB_HCMV_b4_5mM_repl2_D7 P1_KSASSATAcmCTSGVMTR P2_HLPVADAVIHASGKQMWQAR 1 14	L1_20211028_BB_HCMV_b4_5mM_repl2_D7	31700	lcl|EF999921.1_prot_ABV71605.1_108 [protein=UL83] [protein_id=ABV71605.1] [location=complement(153063..154748)] [gbkey=CDS]			FALSE	lcl|EF999921.1_prot_ABV71605.1_108 [protein=UL83] [protein_id=ABV71605.1] [location=complement(153063..154748)] [gbkey=CDS]	lcl|EF999921.1_prot_ABV71605.1_108 [protein=UL83] [protein_id=ABV71605.1] [location=complement(153063..154748)] [gbkey=CDS]		FALSE	HLPVADAVIHASGKQMWQAR	KSASSATAcmCTSGVMTR	141	438	20	16	14	1	154	438	5	9.373	FALSE	TRUE	FALSE	FALSE	Self	0	0
Scan: 19084 Run: L1_20210907_BB_HCMVVir_XL5mmb4_B9 P1_QQLQQKQQYTNQLAK P2_ISSNIQKITQcmCSVEIQR 6 7	L1_20210907_BB_HCMVVir_XL5mmb4_B9	19084	O15400			FALSE	O15400	O15400		FALSE	ISSNIQKITQcmCSVEIQR	QQLQQKQQYTNQLAK	18	50	17	15	7	6	24	55	5	9.372	FALSE	TRUE	FALSE	FALSE	Self	0	0
Scan: 34293 Run: L1_20210907_BB_HCMVVir_XL5mmb4_B9 P1_QQNQWKEPDVYYTSAFVFPTK P2_ATKMQVIGDQYVK 6 3	L1_20210907_BB_HCMVVir_XL5mmb4_B9	34293	lcl|EF999921.1_prot_ABV71605.1_108 [protein=UL83] [protein_id=ABV71605.1] [location=complement(153063..154748)] [gbkey=CDS]			FALSE	lcl|EF999921.1_prot_ABV71605.1_108 [protein=UL83] [protein_id=ABV71605.1] [location=complement(153063..154748)] [gbkey=CDS]	lcl|EF999921.1_prot_ABV71605.1_108 [protein=UL83] [protein_id=ABV71605.1] [location=complement(153063..154748)] [gbkey=CDS]		FALSE	ATKMQVIGDQYVK	QQNQWKEPDVYYTSAFVFPTK	213	171	13	21	3	6	215	176	4	9.372	FALSE	TRUE	FALSE	FALSE	Self	0	0
Scan: 42332 Run: L1_20211028_BB_HCMV_b4_5mM_repl2_C1 P1_TATESFASDPILYRPVAVALDTKGPEIR P2_GSGTAEVELKK 23 10	L1_20211028_BB_HCMV_b4_5mM_repl2_C1	42332	P14618			FALSE	P14618	P14618		FALSE	TATESFASDPILYRPVAVALDTKGPEIR	GSGTAEVELKK	93	126	28	11	23	10	115	135	5	9.372	FALSE	TRUE	FALSE	FALSE	Self	0	0
Scan: 18367 Run: L1_20211028_BB_HCMV_b4_5mM_repl2_D11 P1_GHGSEASVSKHTAR P2_ELENGEVEGEDAFLSSKGR 10 17	L1_20211028_BB_HCMV_b4_5mM_repl2_D11	18367	Q86V48			FALSE	Q86V48	Q86V48		FALSE	ELENGEVEGEDAFLSSKGR	GHGSEASVSKHTAR	352	378	19	14	17	10	368	387	5	9.371	FALSE	TRUE	FALSE	FALSE	Self	0	0
Scan: 26303 Run: L1_20210907_BB_HCMVVir_XL5mmb4_B10 P1_TLKQFLQEEcmCoxMWK P2_STGTAAVGSPVKSTTGMK 3 12	L1_20210907_BB_HCMVVir_XL5mmb4_B10	26303	lcl|EF999921.1_prot_ABV71562.1_65 [protein=UL32] [protein_id=ABV71562.1] [location=complement(72668..75817)] [gbkey=CDS]			FALSE	lcl|EF999921.1_prot_ABV71616.1_119 [protein=UL94] [protein_id=ABV71616.1] [location=170055..171092] [gbkey=CDS]	lcl|EF999921.1_prot_ABV71616.1_119 [protein=UL94] [protein_id=ABV71616.1] [location=170055..171092] [gbkey=CDS]		FALSE	STGTAAVGSPVKSTTGMK	TLKQFLQEEcmCoxMWK	984	14	18	13	12	3	995	16	4	9.371	FALSE	TRUE	FALSE	FALSE	Between	0	0
Scan: 29124 Run: L1_20211028_BB_HCMV_b4_5mM_repl2_D9 P1_ILVKGHGAMDLTcmCQK P2_HoxMEDLPKLAEETAR 4 7	L1_20211028_BB_HCMV_b4_5mM_repl2_D9	29124	lcl|EF999921.1_prot_ABV71575.1_78 [protein=UL44] [protein_id=ABV71575.1] [location=complement(90411..93131)] [gbkey=CDS]			FALSE	lcl|EF999921.1_prot_ABV71616.1_119 [protein=UL94] [protein_id=ABV71616.1] [location=170055..171092] [gbkey=CDS]	lcl|EF999921.1_prot_ABV71616.1_119 [protein=UL94] [protein_id=ABV71616.1] [location=170055..171092] [gbkey=CDS]		FALSE	HoxMEDLPKLAEETAR	ILVKGHGAMDLTcmCQK	274	153	14	15	7	4	280	156	5	9.371	FALSE	TRUE	FALSE	FALSE	Between	0	0
Scan: 23983 Run: L1_20211028_BB_HCMV_b4_5mM_repl2_C9 P1_MGTEALLFKHAGAAcmCR P2_KSASSATAcmCTSGVMTR 9 1	L1_20211028_BB_HCMV_b4_5mM_repl2_C9	23983	lcl|EF999921.1_prot_ABV71619.1_122 [protein=UL97] [protein_id=ABV71619.1] [location=174187..176310] [gbkey=CDS]			FALSE	lcl|EF999921.1_prot_ABV71605.1_108 [protein=UL83] [protein_id=ABV71605.1] [location=complement(153063..154748)] [gbkey=CDS]	lcl|EF999921.1_prot_ABV71605.1_108 [protein=UL83] [protein_id=ABV71605.1] [location=complement(153063..154748)] [gbkey=CDS]		FALSE	MGTEALLFKHAGAAcmCR	KSASSATAcmCTSGVMTR	578	438	16	16	9	1	586	438	5	9.371	FALSE	TRUE	FALSE	FALSE	Between	0	0
Scan: 19824 Run: L1_20211028_BB_HCMV_b4_5mM_repl2_B5 P1_TVAFDLSSPQKSGTGPQPGSAGoxMGGAK P2_STGTAAVGSPVKSTTGoxMK 11 12	L1_20211028_BB_HCMV_b4_5mM_repl2_B5	19824	lcl|EF999921.1_prot_ABV71562.1_65 [protein=UL32] [protein_id=ABV71562.1] [location=complement(72668..75817)] [gbkey=CDS]			FALSE	lcl|EF999921.1_prot_ABV71562.1_65 [protein=UL32] [protein_id=ABV71562.1] [location=complement(72668..75817)] [gbkey=CDS]	lcl|EF999921.1_prot_ABV71562.1_65 [protein=UL32] [protein_id=ABV71562.1] [location=complement(72668..75817)] [gbkey=CDS]		FALSE	STGTAAVGSPVKSTTGoxMK	TVAFDLSSPQKSGTGPQPGSAGoxMGGAK	984	1002	18	27	12	11	995	1012	5	9.37	FALSE	TRUE	FALSE	FALSE	Self	0	0
Scan: 41923 Run: L1_20211028_BB_HCMV_b4_5mM_repl2_B10 P1_TMNLEKISALMDK P2_SMAGVVKSMDATLK 6 7	L1_20211028_BB_HCMV_b4_5mM_repl2_B10	41923	Q7LBR1			FALSE	Q7LBR1	Q7LBR1		FALSE	SMAGVVKSMDATLK	TMNLEKISALMDK	91	105	14	13	7	6	97	110	4	9.37	FALSE	TRUE	FALSE	FALSE	Self	0	0
Scan: 28674 Run: L1_20211028_BB_HCMV_b4_5mM_repl2_B7_20211029160627 P1_STGTAAVGSPVKSTTGMK P2_IFAELEGVWQPAAQPKR 12 16	L1_20211028_BB_HCMV_b4_5mM_repl2_B7_20211029160627	28674	lcl|EF999921.1_prot_ABV71605.1_108 [protein=UL83] [protein_id=ABV71605.1] [location=complement(153063..154748)] [gbkey=CDS]			FALSE	lcl|EF999921.1_prot_ABV71562.1_65 [protein=UL32] [protein_id=ABV71562.1] [location=complement(72668..75817)] [gbkey=CDS]	lcl|EF999921.1_prot_ABV71562.1_65 [protein=UL32] [protein_id=ABV71562.1] [location=complement(72668..75817)] [gbkey=CDS]		FALSE	IFAELEGVWQPAAQPKR	STGTAAVGSPVKSTTGMK	523	984	17	18	16	12	538	995	4	9.369	FALSE	TRUE	FALSE	FALSE	Between	0	0
Scan: 23284 Run: L1_20210907_BB_HCMVVir_XL5mmb4_B8 P1_MIVcmCScmCPVLKNLVH P2_KSASSATAcmCTSGVoxMTR 10 1	L1_20210907_BB_HCMVVir_XL5mmb4_B8	23284	lcl|EF999921.1_prot_ABV71616.1_119 [protein=UL94] [protein_id=ABV71616.1] [location=170055..171092] [gbkey=CDS]			FALSE	lcl|EF999921.1_prot_ABV71605.1_108 [protein=UL83] [protein_id=ABV71605.1] [location=complement(153063..154748)] [gbkey=CDS]	lcl|EF999921.1_prot_ABV71605.1_108 [protein=UL83] [protein_id=ABV71605.1] [location=complement(153063..154748)] [gbkey=CDS]		FALSE	MIVcmCScmCPVLKNLVH	KSASSATAcmCTSGVoxMTR	332	438	14	16	10	1	341	438	4	9.369	FALSE	TRUE	FALSE	FALSE	Between	0	0
Scan: 25835 Run: L1_20210907_BB_HCMVVir_XL5mmb4_B9 P1_STGTAAVGSPVKSTTGoxMK P2_NLLSVAYKNVVGAR 12 8	L1_20210907_BB_HCMVVir_XL5mmb4_B9	25835	P31946;P61981;P63104;Q04917	;;;	;;;	FALSE	lcl|EF999921.1_prot_ABV71562.1_65 [protein=UL32] [protein_id=ABV71562.1] [location=complement(72668..75817)] [gbkey=CDS]	lcl|EF999921.1_prot_ABV71562.1_65 [protein=UL32] [protein_id=ABV71562.1] [location=complement(72668..75817)] [gbkey=CDS]		FALSE	NLLSVAYKNVVGAR	STGTAAVGSPVKSTTGoxMK	44;43;42;43	984	14	18	8	12	51;50;49;50	995	4	9.369	FALSE	TRUE	FALSE	FALSE	Between	0	0
Scan: 24872 Run: L1_20210907_BB_HCMVVir_XL5mmb4_C6 P1_AQQNGTDSLDGQTGTQDKGQKPNLLDR P2_AQQNGTDSLDGQTGTQDKGQKPNLLDR 21 18	L1_20210907_BB_HCMVVir_XL5mmb4_C6	24872	lcl|EF999921.1_prot_ABV71586.1_89 [protein=UL55] [protein_id=ABV71586.1] [location=complement(114533..117256)] [gbkey=CDS]			FALSE	lcl|EF999921.1_prot_ABV71586.1_89 [protein=UL55] [protein_id=ABV71586.1] [location=complement(114533..117256)] [gbkey=CDS]	lcl|EF999921.1_prot_ABV71586.1_89 [protein=UL55] [protein_id=ABV71586.1] [location=complement(114533..117256)] [gbkey=CDS]		FALSE	AQQNGTDSLDGQTGTQDKGQKPNLLDR	AQQNGTDSLDGQTGTQDKGQKPNLLDR	861	861	27	27	18	21	878	881	5	9.369	FALSE	TRUE	FALSE	FALSE	Self	0	0
Scan: 15107 Run: L1_20210907_BB_HCMVVir_XL5mmb4_C1 P1_STGTAAVGSPVKSTTGMK P2_AKLSSPoxMTTTSTSQKPVLGK 12 2	L1_20210907_BB_HCMVVir_XL5mmb4_C1	15107	lcl|EF999921.1_prot_ABV71562.1_65 [protein=UL32] [protein_id=ABV71562.1] [location=complement(72668..75817)] [gbkey=CDS]			FALSE	lcl|EF999921.1_prot_ABV71562.1_65 [protein=UL32] [protein_id=ABV71562.1] [location=complement(72668..75817)] [gbkey=CDS]	lcl|EF999921.1_prot_ABV71562.1_65 [protein=UL32] [protein_id=ABV71562.1] [location=complement(72668..75817)] [gbkey=CDS]		FALSE	STGTAAVGSPVKSTTGMK	AKLSSPoxMTTTSTSQKPVLGK	984	761	18	20	12	2	995	762	4	9.369	FALSE	TRUE	FALSE	FALSE	Self	0	0
Scan: 16885 Run: L1_20211028_BB_HCMV_b4_5mM_repl2_D7 P1_KSASSATAcmCTSGVoxMTR P2_HLTQKPDVDLEAHPK 1 5	L1_20211028_BB_HCMV_b4_5mM_repl2_D7	16885	lcl|EF999921.1_prot_ABV71605.1_108 [protein=UL83] [protein_id=ABV71605.1] [location=complement(153063..154748)] [gbkey=CDS]			FALSE	lcl|EF999921.1_prot_ABV71562.1_65 [protein=UL32] [protein_id=ABV71562.1] [location=complement(72668..75817)] [gbkey=CDS]	lcl|EF999921.1_prot_ABV71562.1_65 [protein=UL32] [protein_id=ABV71562.1] [location=complement(72668..75817)] [gbkey=CDS]		FALSE	KSASSATAcmCTSGVoxMTR	HLTQKPDVDLEAHPK	438	22	16	15	1	5	438	26	4	9.369	FALSE	TRUE	FALSE	FALSE	Between	0	0
Scan: 24398 Run: L1_20211028_BB_HCMV_b4_5mM_repl2_B8_20211029190730 P1_VFDKEGNGTVMGAEIR P2_VFDKEGNGTVMGAEIR 4 4	L1_20211028_BB_HCMV_b4_5mM_repl2_B8_20211029190730	24398	P60660			FALSE	P60660	P60660		FALSE	VFDKEGNGTVMGAEIR	VFDKEGNGTVMGAEIR	95	95	16	16	4	4	98	98	4	9.368	FALSE	TRUE	FALSE	FALSE	Self	0	0
Scan: 31053 Run: L1_20210907_BB_HCMVVir_XL5mmb4_B10 P1_NLGTIAKSGTSEFLNK P2_ELISNASDALDKIR 7 12	L1_20210907_BB_HCMVVir_XL5mmb4_B10	31053	P14625;P08238	;	;	FALSE	P14625	P14625		FALSE	ELISNASDALDKIR	NLGTIAKSGTSEFLNK	103;42	162	14	16	12	7	114;53	168	5	9.367	FALSE	TRUE	FALSE	FALSE	Self	0	0
Scan: 21659 Run: L1_20211028_BB_HCMV_b4_5mM_repl2_D7 P1_ScmCGKDGFHIR P2_GAFGKPQGTVAR 4 5	L1_20211028_BB_HCMV_b4_5mM_repl2_D7	21659	P27635			FALSE	P27635	P27635		FALSE	ScmCGKDGFHIR	GAFGKPQGTVAR	79	117	10	12	4	5	82	121	5	9.367	FALSE	TRUE	FALSE	FALSE	Self	0	0
Scan: 26563 Run: L1_20210907_BB_HCMVVir_XL5mmb4_B11 P1_EAVAMESYAKALR P2_EAVAMESYAKALR 10 10	L1_20210907_BB_HCMVVir_XL5mmb4_B11	26563	P78371			FALSE	P78371	P78371		FALSE	EAVAMESYAKALR	EAVAMESYAKALR	432	432	13	13	10	10	441	441	4	9.367	FALSE	TRUE	FALSE	FALSE	Self	0	0
Scan: 39570 Run: L1_20211028_BB_HCMV_b4_5mM_repl2_D5 P1_ILVGPSEIGDASKVR P2_HIGISFTPKEVGEHVVSVR 13 9	L1_20211028_BB_HCMV_b4_5mM_repl2_D5	39570	Q14315			FALSE	Q14315	Q14315		FALSE	ILVGPSEIGDASKVR	HIGISFTPKEVGEHVVSVR	2031	2000	15	19	13	9	2043	2008	5	9.366	FALSE	TRUE	FALSE	FALSE	Self	0	0
Scan: 33935 Run: L1_20211028_BB_HCMV_b4_5mM_repl2_B7_20211029160627 P1_LLISKLQDEFENR P2_LAEDAPNFDGPAAEGQPGQKQSTTFR 5 20	L1_20211028_BB_HCMV_b4_5mM_repl2_B7_20211029160627	33935	P78344			FALSE	P78344	P78344		FALSE	LAEDAPNFDGPAAEGQPGQKQSTTFR	LLISKLQDEFENR	139	166	26	13	20	5	158	170	4	9.366	FALSE	TRUE	FALSE	FALSE	Self	0	0
Scan: 25454 Run: L1_20211028_BB_HCMV_b4_5mM_repl2_B6 P1_STTGMKTVAFDLSSPQK P2_STGTAAVGSPVKSTTGMK 6 12	L1_20211028_BB_HCMV_b4_5mM_repl2_B6	25454	lcl|EF999921.1_prot_ABV71562.1_65 [protein=UL32] [protein_id=ABV71562.1] [location=complement(72668..75817)] [gbkey=CDS]			FALSE	lcl|EF999921.1_prot_ABV71562.1_65 [protein=UL32] [protein_id=ABV71562.1] [location=complement(72668..75817)] [gbkey=CDS]	lcl|EF999921.1_prot_ABV71562.1_65 [protein=UL32] [protein_id=ABV71562.1] [location=complement(72668..75817)] [gbkey=CDS]		FALSE	STGTAAVGSPVKSTTGMK	STTGMKTVAFDLSSPQK	984	996	18	17	12	6	995	1001	4	9.366	FALSE	TRUE	FALSE	FALSE	Self	0	0
Scan: 31806 Run: L1_20211028_BB_HCMV_b4_5mM_repl2_D7 P1_KSASSATAcmCTSGVMTR P2_HLPVADAVIHASGKQMWQAR 1 14	L1_20211028_BB_HCMV_b4_5mM_repl2_D7	31806	lcl|EF999921.1_prot_ABV71605.1_108 [protein=UL83] [protein_id=ABV71605.1] [location=complement(153063..154748)] [gbkey=CDS]			FALSE	lcl|EF999921.1_prot_ABV71605.1_108 [protein=UL83] [protein_id=ABV71605.1] [location=complement(153063..154748)] [gbkey=CDS]	lcl|EF999921.1_prot_ABV71605.1_108 [protein=UL83] [protein_id=ABV71605.1] [location=complement(153063..154748)] [gbkey=CDS]		FALSE	HLPVADAVIHASGKQMWQAR	KSASSATAcmCTSGVMTR	141	438	20	16	14	1	154	438	4	9.366	FALSE	TRUE	FALSE	FALSE	Self	0	0
Scan: 41519 Run: L1_20210907_BB_HCMVVir_XL5mmb4_C6 P1_QATKDAGTIAGLNVLR P2_LDKSQIHDIVLVGGSTR 4 3	L1_20210907_BB_HCMVVir_XL5mmb4_C6	41519	P11142			FALSE	P11142	P11142		FALSE	LDKSQIHDIVLVGGSTR	QATKDAGTIAGLNVLR	326	156	17	16	3	4	328	159	5	9.365	FALSE	TRUE	FALSE	FALSE	Self	0	0
Scan: 27633 Run: L1_20211028_BB_HCMV_b4_5mM_repl2_B11 P1_NYEKALAGVTYAAK P2_NYEKALAGVTYAAK 4 4	L1_20211028_BB_HCMV_b4_5mM_repl2_B11	27633	Q9UQB8			FALSE	Q9UQB8	Q9UQB8		FALSE	NYEKALAGVTYAAK	NYEKALAGVTYAAK	37	37	14	14	4	4	40	40	4	9.365	FALSE	TRUE	FALSE	FALSE	Self	0	0
Scan: 27664 Run: L1_20211028_BB_HCMV_b4_5mM_repl2_B12 P1_NIQAcmCKELAQTTR P2_AVDDGVNTFKVLTR 6 10	L1_20211028_BB_HCMV_b4_5mM_repl2_B12	27664	P50990			FALSE	P50990	P50990		FALSE	NIQAcmCKELAQTTR	AVDDGVNTFKVLTR	32	391	13	14	6	10	37	400	4	9.365	FALSE	TRUE	FALSE	FALSE	Self	0	0
Scan: 36789 Run: L1_20211028_BB_HCMV_b4_5mM_repl2_B7_20211029160627 P1_KQGGLGPoxMNIPLVSDPK P2_KQGGLGPMNIPLVSDPK 1 1	L1_20211028_BB_HCMV_b4_5mM_repl2_B7_20211029160627	36789	Q06830			FALSE	Q06830	Q06830		FALSE	KQGGLGPMNIPLVSDPK	KQGGLGPoxMNIPLVSDPK	93	93	17	17	1	1	93	93	4	9.364	FALSE	TRUE	FALSE	FALSE	Self	0	0
Scan: 35599 Run: L1_20210907_BB_HCMVVir_XL5mmb4_B9 P1_TPSDAVQNILQKIEK P2_KALSDEADLLNQK 12 1	L1_20210907_BB_HCMVVir_XL5mmb4_B9	35599	lcl|EF999921.1_prot_ABV71562.1_65 [protein=UL32] [protein_id=ABV71562.1] [location=complement(72668..75817)] [gbkey=CDS]			FALSE	lcl|EF999921.1_prot_ABV71578.1_81 [protein=UL48] [protein_id=ABV71578.1] [location=97096..103818] [gbkey=CDS]	lcl|EF999921.1_prot_ABV71578.1_81 [protein=UL48] [protein_id=ABV71578.1] [location=97096..103818] [gbkey=CDS]		FALSE	TPSDAVQNILQKIEK	KALSDEADLLNQK	1029	1248	15	13	12	1	1040	1248	4	9.364	FALSE	TRUE	FALSE	FALSE	Between	0	0
Scan: 28280 Run: L1_20210907_BB_HCMVVir_XL5mmb4_B8 P1_LSDLGQESAFEKEYSR P2_LMKVAMQPVSLRDPEYD 12 3	L1_20210907_BB_HCMVVir_XL5mmb4_B8	28280	lcl|EF999921.1_prot_ABV71575.1_78 [protein=UL44] [protein_id=ABV71575.1] [location=complement(90411..93131)] [gbkey=CDS]			FALSE	lcl|EF999921.1_prot_ABV71642.1_145 [protein=UL132] [protein_id=ABV71642.1] [location=complement(210642..211454)] [gbkey=CDS]	lcl|EF999921.1_prot_ABV71642.1_145 [protein=UL132] [protein_id=ABV71642.1] [location=complement(210642..211454)] [gbkey=CDS]		FALSE	LSDLGQESAFEKEYSR	LMKVAMQPVSLRDPEYD	512	254	16	17	12	3	523	256	4	9.363	FALSE	TRUE	FALSE	FALSE	Between	0	0
Scan: 37372 Run: L1_20210907_BB_HCMVVir_XL5mmb4_B4 P1_TPSDAVQNILQKIEK P2_LEKQVSGTPSTVPATLLQPQPASSK 12 3	L1_20210907_BB_HCMVVir_XL5mmb4_B4	37372	lcl|EF999921.1_prot_ABV71562.1_65 [protein=UL32] [protein_id=ABV71562.1] [location=complement(72668..75817)] [gbkey=CDS]			FALSE	lcl|EF999921.1_prot_ABV71562.1_65 [protein=UL32] [protein_id=ABV71562.1] [location=complement(72668..75817)] [gbkey=CDS]	lcl|EF999921.1_prot_ABV71562.1_65 [protein=UL32] [protein_id=ABV71562.1] [location=complement(72668..75817)] [gbkey=CDS]		FALSE	TPSDAVQNILQKIEK	LEKQVSGTPSTVPATLLQPQPASSK	1029	803	15	25	12	3	1040	805	6	9.363	FALSE	TRUE	FALSE	FALSE	Self	0	0
Scan: 36195 Run: L1_20210907_BB_HCMVVir_XL5mmb4_C8 P1_SSEQILATLKGHTK P2_ILTGGADKNVVVFDK 10 8	L1_20210907_BB_HCMVVir_XL5mmb4_C8	36195	Q9UMS4			FALSE	Q9UMS4	Q9UMS4		FALSE	SSEQILATLKGHTK	ILTGGADKNVVVFDK	252	237	14	15	10	8	261	244	4	9.363	FALSE	TRUE	FALSE	FALSE	Self	0	0
Scan: 22380 Run: L1_20211028_BB_HCMV_b4_5mM_repl2_B12 P1_NGQDLGVAFKISK P2_GIKTcmCNcmCETEDYGEK 10 3	L1_20211028_BB_HCMV_b4_5mM_repl2_B12	22380	Q00839			FALSE	Q00839	Q00839		FALSE	NGQDLGVAFKISK	GIKTcmCNcmCETEDYGEK	424	385	13	15	10	3	433	387	4	9.362	FALSE	TRUE	FALSE	FALSE	Self	0	0
Scan: 29591 Run: L1_20211028_BB_HCMV_b4_5mM_repl2_C8 P1_KDGNLDTSFVNPNYGR P2_ILVKGHGAMDLTcmCQK 1 4	L1_20211028_BB_HCMV_b4_5mM_repl2_C8	29591	lcl|EF999921.1_prot_ABV71642.1_145 [protein=UL132] [protein_id=ABV71642.1] [location=complement(210642..211454)] [gbkey=CDS]			FALSE	lcl|EF999921.1_prot_ABV71616.1_119 [protein=UL94] [protein_id=ABV71616.1] [location=170055..171092] [gbkey=CDS]	lcl|EF999921.1_prot_ABV71616.1_119 [protein=UL94] [protein_id=ABV71616.1] [location=170055..171092] [gbkey=CDS]		FALSE	KDGNLDTSFVNPNYGR	ILVKGHGAMDLTcmCQK	192	153	16	15	1	4	192	156	5	9.361	FALSE	TRUE	FALSE	FALSE	Between	0	0
Scan: 37618 Run: L1_20210907_BB_HCMVVir_XL5mmb4_C11 P1_KGVTDGQYATSLR P2_AAQTGVKPEDISVHLGADDVTFGVLKR 1 26	L1_20210907_BB_HCMVVir_XL5mmb4_C11	37618	lcl|EF999921.1_prot_ABV71565.1_68 [protein=UL35] [protein_id=ABV71565.1] [location=78917..80842] [gbkey=CDS]			FALSE	lcl|EF999921.1_prot_ABV71555.1_58 [protein=UL25] [protein_id=ABV71555.1] [location=62874..64844] [gbkey=CDS]	lcl|EF999921.1_prot_ABV71555.1_58 [protein=UL25] [protein_id=ABV71555.1] [location=62874..64844] [gbkey=CDS]		FALSE	AAQTGVKPEDISVHLGADDVTFGVLKR	KGVTDGQYATSLR	131	322	27	13	26	1	156	322	5	9.361	FALSE	TRUE	FALSE	FALSE	Between	0	0
Scan: 39927 Run: L1_20211028_BB_HCMV_b4_5mM_repl2_D2 P1_HMEDLPKLAEETAR P2_FEGEVLESVLKR 7 11	L1_20211028_BB_HCMV_b4_5mM_repl2_D2	39927	lcl|EF999921.1_prot_ABV71575.1_78 [protein=UL44] [protein_id=ABV71575.1] [location=complement(90411..93131)] [gbkey=CDS]			FALSE	lcl|EF999921.1_prot_ABV71575.1_78 [protein=UL44] [protein_id=ABV71575.1] [location=complement(90411..93131)] [gbkey=CDS]	lcl|EF999921.1_prot_ABV71575.1_78 [protein=UL44] [protein_id=ABV71575.1] [location=complement(90411..93131)] [gbkey=CDS]		FALSE	FEGEVLESVLKR	HMEDLPKLAEETAR	350	274	12	14	11	7	360	280	4	9.36	FALSE	TRUE	FALSE	FALSE	Self	0	0
Scan: 38412 Run: L1_20211028_BB_HCMV_b4_5mM_repl2_D9 P1_IFAELEGVWQPAAQPKR P2_HRQEALPGPcmCIASTPKK 16 16	L1_20211028_BB_HCMV_b4_5mM_repl2_D9	38412	lcl|EF999921.1_prot_ABV71605.1_108 [protein=UL83] [protein_id=ABV71605.1] [location=complement(153063..154748)] [gbkey=CDS]			FALSE	lcl|EF999921.1_prot_ABV71605.1_108 [protein=UL83] [protein_id=ABV71605.1] [location=complement(153063..154748)] [gbkey=CDS]	lcl|EF999921.1_prot_ABV71605.1_108 [protein=UL83] [protein_id=ABV71605.1] [location=complement(153063..154748)] [gbkey=CDS]		FALSE	IFAELEGVWQPAAQPKR	HRQEALPGPcmCIASTPKK	523	542	17	17	16	16	538	557	5	9.36	FALSE	TRUE	FALSE	FALSE	Self	0	0
Scan: 22655 Run: L1_20210907_BB_HCMVVir_XL5mmb4_B5 P1_LEKQVSGTPSTVPATLLQPQPASSK P2_KGGSSSGGQQPLVR 3 1	L1_20210907_BB_HCMVVir_XL5mmb4_B5	22655	lcl|EF999921.1_prot_ABV71562.1_65 [protein=UL32] [protein_id=ABV71562.1] [location=complement(72668..75817)] [gbkey=CDS]			FALSE	lcl|EF999921.1_prot_ABV71577.1_80 [protein=UL47] [protein_id=ABV71577.1] [location=94151..97099] [gbkey=CDS]	lcl|EF999921.1_prot_ABV71577.1_80 [protein=UL47] [protein_id=ABV71577.1] [location=94151..97099] [gbkey=CDS]		FALSE	LEKQVSGTPSTVPATLLQPQPASSK	KGGSSSGGQQPLVR	803	165	25	14	3	1	805	165	4	9.36	FALSE	TRUE	FALSE	FALSE	Between	0	0
Scan: 28804 Run: L1_20210907_BB_HCMVVir_XL5mmb4_B7 P1_KSASSATAcmCTSGVoxMTR P2_EPDVYYTSAFVFPTKDVALR 1 15	L1_20210907_BB_HCMVVir_XL5mmb4_B7	28804	lcl|EF999921.1_prot_ABV71605.1_108 [protein=UL83] [protein_id=ABV71605.1] [location=complement(153063..154748)] [gbkey=CDS]			FALSE	lcl|EF999921.1_prot_ABV71605.1_108 [protein=UL83] [protein_id=ABV71605.1] [location=complement(153063..154748)] [gbkey=CDS]	lcl|EF999921.1_prot_ABV71605.1_108 [protein=UL83] [protein_id=ABV71605.1] [location=complement(153063..154748)] [gbkey=CDS]		FALSE	EPDVYYTSAFVFPTKDVALR	KSASSATAcmCTSGVoxMTR	177	438	20	16	15	1	191	438	6	9.359	FALSE	TRUE	FALSE	FALSE	Self	0	0
Scan: 25041 Run: L1_20210907_BB_HCMVVir_XL5mmb4_B9 P1_LMKVAMQPVSLRDPEYD P2_KGVTDGQYATSLR 3 1	L1_20210907_BB_HCMVVir_XL5mmb4_B9	25041	lcl|EF999921.1_prot_ABV71642.1_145 [protein=UL132] [protein_id=ABV71642.1] [location=complement(210642..211454)] [gbkey=CDS]			FALSE	lcl|EF999921.1_prot_ABV71555.1_58 [protein=UL25] [protein_id=ABV71555.1] [location=62874..64844] [gbkey=CDS]	lcl|EF999921.1_prot_ABV71555.1_58 [protein=UL25] [protein_id=ABV71555.1] [location=62874..64844] [gbkey=CDS]		FALSE	LMKVAMQPVSLRDPEYD	KGVTDGQYATSLR	254	322	17	13	3	1	256	322	4	9.359	FALSE	TRUE	FALSE	FALSE	Between	0	0
Scan: 23205 Run: L1_20210907_BB_HCMVVir_XL5mmb4_C5 P1_TVAFDLSSPQKSGTGPQPGSAGoxMGGAK P2_RSTGTAAVGSPVKSTTGoxMK 11 13	L1_20210907_BB_HCMVVir_XL5mmb4_C5	23205	lcl|EF999921.1_prot_ABV71562.1_65 [protein=UL32] [protein_id=ABV71562.1] [location=complement(72668..75817)] [gbkey=CDS]			FALSE	lcl|EF999921.1_prot_ABV71562.1_65 [protein=UL32] [protein_id=ABV71562.1] [location=complement(72668..75817)] [gbkey=CDS]	lcl|EF999921.1_prot_ABV71562.1_65 [protein=UL32] [protein_id=ABV71562.1] [location=complement(72668..75817)] [gbkey=CDS]		FALSE	TVAFDLSSPQKSGTGPQPGSAGoxMGGAK	RSTGTAAVGSPVKSTTGoxMK	1002	983	27	19	11	13	1012	995	5	9.359	FALSE	TRUE	FALSE	FALSE	Self	0	0
Scan: 34073 Run: L1_20211028_BB_HCMV_b4_5mM_repl2_B5 P1_KPQATTSLGAFTR P2_FTDTLVDITDTETSAKPPVTTAYK 1 16	L1_20211028_BB_HCMV_b4_5mM_repl2_B5	34073	lcl|EF999921.1_prot_ABV71562.1_65 [protein=UL32] [protein_id=ABV71562.1] [location=complement(72668..75817)] [gbkey=CDS]			FALSE	lcl|EF999921.1_prot_ABV71578.1_81 [protein=UL48] [protein_id=ABV71578.1] [location=97096..103818] [gbkey=CDS]	lcl|EF999921.1_prot_ABV71578.1_81 [protein=UL48] [protein_id=ABV71578.1] [location=97096..103818] [gbkey=CDS]		FALSE	FTDTLVDITDTETSAKPPVTTAYK	KPQATTSLGAFTR	549	1507	24	13	16	1	564	1507	4	9.359	FALSE	TRUE	FALSE	FALSE	Between	0	0
Scan: 31072 Run: L1_20211028_BB_HCMV_b4_5mM_repl2_C7 P1_KSASSATAcmCTSGVMTR P2_IITHAVIINYYYVAQKK 1 16	L1_20211028_BB_HCMV_b4_5mM_repl2_C7	31072	lcl|EF999921.1_prot_ABV71555.1_58 [protein=UL25] [protein_id=ABV71555.1] [location=62874..64844] [gbkey=CDS]			FALSE	lcl|EF999921.1_prot_ABV71605.1_108 [protein=UL83] [protein_id=ABV71605.1] [location=complement(153063..154748)] [gbkey=CDS]	lcl|EF999921.1_prot_ABV71605.1_108 [protein=UL83] [protein_id=ABV71605.1] [location=complement(153063..154748)] [gbkey=CDS]		FALSE	IITHAVIINYYYVAQKK	KSASSATAcmCTSGVMTR	261	438	17	16	16	1	276	438	4	9.359	FALSE	TRUE	FALSE	FALSE	Between	0	0
Scan: 44125 Run: L1_20211028_BB_HCMV_b4_5mM_repl2_D7 P1_TQLDVLYSEPLKTR P2_HLPVADAVIHASGKQMWQAR 12 14	L1_20211028_BB_HCMV_b4_5mM_repl2_D7	44125	lcl|EF999921.1_prot_ABV71605.1_108 [protein=UL83] [protein_id=ABV71605.1] [location=complement(153063..154748)] [gbkey=CDS]			FALSE	lcl|EF999921.1_prot_ABV71565.1_68 [protein=UL35] [protein_id=ABV71565.1] [location=78917..80842] [gbkey=CDS]	lcl|EF999921.1_prot_ABV71565.1_68 [protein=UL35] [protein_id=ABV71565.1] [location=78917..80842] [gbkey=CDS]		FALSE	HLPVADAVIHASGKQMWQAR	TQLDVLYSEPLKTR	141	107	20	14	14	12	154	118	5	9.358	FALSE	TRUE	FALSE	FALSE	Between	0	0
Scan: 28208 Run: L1_20211028_BB_HCMV_b4_5mM_repl2_B8_20211029190730 P1_IVSGKDYNVTANSK P2_DQLIYNLLKEEQTPQNK 5 9	L1_20211028_BB_HCMV_b4_5mM_repl2_B8_20211029190730	28208	P00338			FALSE	P00338	P00338		FALSE	DQLIYNLLKEEQTPQNK	IVSGKDYNVTANSK	6	77	17	14	9	5	14	81	4	9.358	FALSE	TRUE	FALSE	FALSE	Self	0	0
Scan: 16279 Run: L1_20211028_BB_HCMV_b4_5mM_repl2_C8 P1_YKESAPQETLPTNHER P2_KSASSATAcmCTSGVMTR 2 1	L1_20211028_BB_HCMV_b4_5mM_repl2_C8	16279	lcl|EF999921.1_prot_ABV71593.1_96 [protein=UL71] [protein_id=ABV71593.1] [location=137090..138232] [gbkey=CDS]			FALSE	lcl|EF999921.1_prot_ABV71605.1_108 [protein=UL83] [protein_id=ABV71605.1] [location=complement(153063..154748)] [gbkey=CDS]	lcl|EF999921.1_prot_ABV71605.1_108 [protein=UL83] [protein_id=ABV71605.1] [location=complement(153063..154748)] [gbkey=CDS]		FALSE	YKESAPQETLPTNHER	KSASSATAcmCTSGVMTR	309	438	16	16	2	1	310	438	4	9.358	FALSE	TRUE	FALSE	FALSE	Between	0	0
Scan: 23125 Run: L1_20210907_BB_HCMVVir_XL5mmb4_C4 P1_IEcmCDDKGDGScmCDVR P2_GPGLEKTGVAVNKPAEFTVDAK 6 6	L1_20210907_BB_HCMVVir_XL5mmb4_C4	23125	P21333			FALSE	Q14315;P21333	Q14315;P21333	;	FALSE	GPGLEKTGVAVNKPAEFTVDAK	IEcmCDDKGDGScmCDVR	679	616;621	22	14	6	6	684	621;626	5	9.357	FALSE	TRUE	FALSE	FALSE	Self	0	0
Scan: 25990 Run: L1_20210907_BB_HCMVVir_XL5mmb4_B12_stopped P1_KDGNLDTSFVNPNYGR P2_KDGNLDTSFVNPNYGR 1 1	L1_20210907_BB_HCMVVir_XL5mmb4_B12_stopped	25990	lcl|EF999921.1_prot_ABV71642.1_145 [protein=UL132] [protein_id=ABV71642.1] [location=complement(210642..211454)] [gbkey=CDS]			FALSE	lcl|EF999921.1_prot_ABV71642.1_145 [protein=UL132] [protein_id=ABV71642.1] [location=complement(210642..211454)] [gbkey=CDS]	lcl|EF999921.1_prot_ABV71642.1_145 [protein=UL132] [protein_id=ABV71642.1] [location=complement(210642..211454)] [gbkey=CDS]		FALSE	KDGNLDTSFVNPNYGR	KDGNLDTSFVNPNYGR	192	192	16	16	1	1	192	192	4	9.357	FALSE	TRUE	FALSE	FALSE	Self	0	0
Scan: 31409 Run: L1_20211028_BB_HCMV_b4_5mM_repl2_B8_20211029190730 P1_TDVWDLVKVEEPVSR P2_STGTAAVGSPVKSTTGMK 8 12	L1_20211028_BB_HCMV_b4_5mM_repl2_B8_20211029190730	31409	lcl|EF999921.1_prot_ABV71562.1_65 [protein=UL32] [protein_id=ABV71562.1] [location=complement(72668..75817)] [gbkey=CDS]			FALSE	lcl|EF999921.1_prot_ABV71616.1_119 [protein=UL94] [protein_id=ABV71616.1] [location=170055..171092] [gbkey=CDS]	lcl|EF999921.1_prot_ABV71616.1_119 [protein=UL94] [protein_id=ABV71616.1] [location=170055..171092] [gbkey=CDS]		FALSE	STGTAAVGSPVKSTTGMK	TDVWDLVKVEEPVSR	984	317	18	15	12	8	995	324	4	9.357	FALSE	TRUE	FALSE	FALSE	Between	0	0
Scan: 34551 Run: L1_20210907_BB_HCMVVir_XL5mmb4_B2 P1_TVAFDLSSPQKSGTGPQPGSAGoxMGGAK P2_SSVSNAPPVASPSILKPGASAALQSR 11 16	L1_20210907_BB_HCMVVir_XL5mmb4_B2	34551	lcl|EF999921.1_prot_ABV71562.1_65 [protein=UL32] [protein_id=ABV71562.1] [location=complement(72668..75817)] [gbkey=CDS]			FALSE	lcl|EF999921.1_prot_ABV71562.1_65 [protein=UL32] [protein_id=ABV71562.1] [location=complement(72668..75817)] [gbkey=CDS]	lcl|EF999921.1_prot_ABV71562.1_65 [protein=UL32] [protein_id=ABV71562.1] [location=complement(72668..75817)] [gbkey=CDS]		FALSE	SSVSNAPPVASPSILKPGASAALQSR	TVAFDLSSPQKSGTGPQPGSAGoxMGGAK	957	1002	26	27	16	11	972	1012	5	9.357	FALSE	TRUE	FALSE	FALSE	Self	0	0
Scan: 31245 Run: L1_20211028_BB_HCMV_b4_5mM_repl2_C10 P1_KPQATTSLGAFTR P2_HAAFSLVSPQVTKASPGR 1 13	L1_20211028_BB_HCMV_b4_5mM_repl2_C10	31245	lcl|EF999921.1_prot_ABV71562.1_65 [protein=UL32] [protein_id=ABV71562.1] [location=complement(72668..75817)] [gbkey=CDS]			FALSE	lcl|EF999921.1_prot_ABV71578.1_81 [protein=UL48] [protein_id=ABV71578.1] [location=97096..103818] [gbkey=CDS]	lcl|EF999921.1_prot_ABV71578.1_81 [protein=UL48] [protein_id=ABV71578.1] [location=97096..103818] [gbkey=CDS]		FALSE	HAAFSLVSPQVTKASPGR	KPQATTSLGAFTR	491	1507	18	13	13	1	503	1507	5	9.357	FALSE	TRUE	FALSE	FALSE	Between	0	0
Scan: 44942 Run: L1_20210907_BB_HCMVVir_XL5mmb4_C10 P1_SVNGDLAVEFQNYVKNSVR P2_HAAFSLVSPQVTKASPGR 15 13	L1_20210907_BB_HCMVVir_XL5mmb4_C10	44942	lcl|EF999921.1_prot_ABV71562.1_65 [protein=UL32] [protein_id=ABV71562.1] [location=complement(72668..75817)] [gbkey=CDS]			FALSE	lcl|EF999921.1_prot_ABV71577.1_80 [protein=UL47] [protein_id=ABV71577.1] [location=94151..97099] [gbkey=CDS]	lcl|EF999921.1_prot_ABV71577.1_80 [protein=UL47] [protein_id=ABV71577.1] [location=94151..97099] [gbkey=CDS]		FALSE	HAAFSLVSPQVTKASPGR	SVNGDLAVEFQNYVKNSVR	491	247	18	19	13	15	503	261	5	9.357	FALSE	TRUE	FALSE	FALSE	Between	0	0
Scan: 28393 Run: L1_20211028_BB_HCMV_b4_5mM_repl2_B8_20211029190730 P1_IcmCKVLAVNQENEQLMEDYEK P2_DAKGISQEQMNEFR 3 3	L1_20211028_BB_HCMV_b4_5mM_repl2_B8_20211029190730	28393	P12814			FALSE	P12814	P12814		FALSE	IcmCKVLAVNQENEQLMEDYEK	DAKGISQEQMNEFR	262	739	20	14	3	3	264	741	4	9.356	FALSE	TRUE	FALSE	FALSE	Self	0	0
Scan: 25035 Run: L1_20210907_BB_HCMVVir_XL5mmb4_B7 P1_STGTAAVGSPVKSTTGoxMK P2_IFAELEGVWQPAAQPKR 12 16	L1_20210907_BB_HCMVVir_XL5mmb4_B7	25035	lcl|EF999921.1_prot_ABV71605.1_108 [protein=UL83] [protein_id=ABV71605.1] [location=complement(153063..154748)] [gbkey=CDS]			FALSE	lcl|EF999921.1_prot_ABV71562.1_65 [protein=UL32] [protein_id=ABV71562.1] [location=complement(72668..75817)] [gbkey=CDS]	lcl|EF999921.1_prot_ABV71562.1_65 [protein=UL32] [protein_id=ABV71562.1] [location=complement(72668..75817)] [gbkey=CDS]		FALSE	IFAELEGVWQPAAQPKR	STGTAAVGSPVKSTTGoxMK	523	984	17	18	16	12	538	995	4	9.356	FALSE	TRUE	FALSE	FALSE	Between	0	0
Scan: 29988 Run: L1_20211028_BB_HCMV_b4_5mM_repl2_C10 P1_QEALPGPcmCIASTPKK P2_HMEDLPKLAEETAR 14 7	L1_20211028_BB_HCMV_b4_5mM_repl2_C10	29988	lcl|EF999921.1_prot_ABV71575.1_78 [protein=UL44] [protein_id=ABV71575.1] [location=complement(90411..93131)] [gbkey=CDS]			FALSE	lcl|EF999921.1_prot_ABV71605.1_108 [protein=UL83] [protein_id=ABV71605.1] [location=complement(153063..154748)] [gbkey=CDS]	lcl|EF999921.1_prot_ABV71605.1_108 [protein=UL83] [protein_id=ABV71605.1] [location=complement(153063..154748)] [gbkey=CDS]		FALSE	HMEDLPKLAEETAR	QEALPGPcmCIASTPKK	274	544	14	15	7	14	280	557	5	9.356	FALSE	TRUE	FALSE	FALSE	Between	0	0
Scan: 25585 Run: L1_20211028_BB_HCMV_b4_5mM_repl2_C9 P1_ENQKHIYYITGETK P2_EGLELPEDEEEKK 4 12	L1_20211028_BB_HCMV_b4_5mM_repl2_C9	25585	P07900			FALSE	P07900;P08238	P07900;P08238	;	FALSE	ENQKHIYYITGETK	EGLELPEDEEEKK	486	547;539	14	13	4	12	489	558;550	5	9.355	FALSE	TRUE	FALSE	FALSE	Self	0	0
Scan: 40262 Run: L1_20211028_BB_HCMV_b4_5mM_repl2_B8_20211029190730 P1_SGKSPILVATAVAAR P2_IFAELEGVWQPAAQPKR 3 16	L1_20211028_BB_HCMV_b4_5mM_repl2_B8_20211029190730	40262	lcl|EF999921.1_prot_ABV71605.1_108 [protein=UL83] [protein_id=ABV71605.1] [location=complement(153063..154748)] [gbkey=CDS]			FALSE	O00571;O15523	O00571;O15523	;	FALSE	IFAELEGVWQPAAQPKR	SGKSPILVATAVAAR	523	489;487	17	15	16	3	538	491;489	4	9.354	FALSE	TRUE	FALSE	FALSE	Between	0	0
Scan: 37576 Run: L1_20211028_BB_HCMV_b4_5mM_repl2_C6 P1_QEALPGPcmCIASTPKK P2_IITHAVIINYYYVAQKK 14 16	L1_20211028_BB_HCMV_b4_5mM_repl2_C6	37576	lcl|EF999921.1_prot_ABV71555.1_58 [protein=UL25] [protein_id=ABV71555.1] [location=62874..64844] [gbkey=CDS]			FALSE	lcl|EF999921.1_prot_ABV71605.1_108 [protein=UL83] [protein_id=ABV71605.1] [location=complement(153063..154748)] [gbkey=CDS]	lcl|EF999921.1_prot_ABV71605.1_108 [protein=UL83] [protein_id=ABV71605.1] [location=complement(153063..154748)] [gbkey=CDS]		FALSE	IITHAVIINYYYVAQKK	QEALPGPcmCIASTPKK	261	544	17	15	16	14	276	557	5	9.354	FALSE	TRUE	FALSE	FALSE	Between	0	0
Scan: 19460 Run: L1_20210907_BB_HCMVVir_XL5mmb4_C10 P1_QLAEAHAQAKAQAER P2_LAEVEAALEKQR 10 10	L1_20210907_BB_HCMVVir_XL5mmb4_C10	19460	Q15149			FALSE	Q15149	Q15149		FALSE	LAEVEAALEKQR	QLAEAHAQAKAQAER	1499	1511	12	15	10	10	1508	1520	5	9.354	FALSE	TRUE	FALSE	FALSE	Self	0	0
Scan: 45700 Run: L1_20210907_BB_HCMVVir_XL5mmb4_C5 P1_oxMIVcmCScmCPVLKNLVH P2_SDEQKLHLPDVVLGNTR 10 5	L1_20210907_BB_HCMVVir_XL5mmb4_C5	45700	lcl|EF999921.1_prot_ABV71575.1_78 [protein=UL44] [protein_id=ABV71575.1] [location=complement(90411..93131)] [gbkey=CDS]			FALSE	lcl|EF999921.1_prot_ABV71616.1_119 [protein=UL94] [protein_id=ABV71616.1] [location=170055..171092] [gbkey=CDS]	lcl|EF999921.1_prot_ABV71616.1_119 [protein=UL94] [protein_id=ABV71616.1] [location=170055..171092] [gbkey=CDS]		FALSE	SDEQKLHLPDVVLGNTR	oxMIVcmCScmCPVLKNLVH	610	332	17	14	5	10	614	341	5	9.354	FALSE	TRUE	FALSE	FALSE	Between	0	0
Scan: 37600 Run: L1_20210907_BB_HCMVVir_XL5mmb4_B10 P1_YGDVVGVNTTKYPYR P2_INPSAILSAIYNKPIAAR 11 13	L1_20210907_BB_HCMVVir_XL5mmb4_B10	37600	lcl|EF999921.1_prot_ABV71586.1_89 [protein=UL55] [protein_id=ABV71586.1] [location=complement(114533..117256)] [gbkey=CDS]			FALSE	lcl|EF999921.1_prot_ABV71586.1_89 [protein=UL55] [protein_id=ABV71586.1] [location=complement(114533..117256)] [gbkey=CDS]	lcl|EF999921.1_prot_ABV71586.1_89 [protein=UL55] [protein_id=ABV71586.1] [location=complement(114533..117256)] [gbkey=CDS]		FALSE	INPSAILSAIYNKPIAAR	YGDVVGVNTTKYPYR	523	78	18	15	13	11	535	88	4	9.354	FALSE	TRUE	FALSE	FALSE	Self	0	0
Scan: 15000 Run: L1_20211028_BB_HCMV_b4_5mM_repl2_B12 P1_KSASSATAcmCTSGVMTR P2_KGVTDGQYATSLR 1 1	L1_20211028_BB_HCMV_b4_5mM_repl2_B12	15000	lcl|EF999921.1_prot_ABV71555.1_58 [protein=UL25] [protein_id=ABV71555.1] [location=62874..64844] [gbkey=CDS]			FALSE	lcl|EF999921.1_prot_ABV71605.1_108 [protein=UL83] [protein_id=ABV71605.1] [location=complement(153063..154748)] [gbkey=CDS]	lcl|EF999921.1_prot_ABV71605.1_108 [protein=UL83] [protein_id=ABV71605.1] [location=complement(153063..154748)] [gbkey=CDS]		FALSE	KGVTDGQYATSLR	KSASSATAcmCTSGVMTR	322	438	13	16	1	1	322	438	5	9.353	FALSE	TRUE	FALSE	FALSE	Between	0	0
Scan: 28853 Run: L1_20211028_BB_HCMV_b4_5mM_repl2_D12 P1_oxMPLATSTDHGHNLQTVQLLIKK P2_NQTLQKEIQGHQPR 21 6	L1_20211028_BB_HCMV_b4_5mM_repl2_D12	28853	Q01082			FALSE	Q01082	Q01082		FALSE	oxMPLATSTDHGHNLQTVQLLIKK	NQTLQKEIQGHQPR	1505	1527	22	14	21	6	1525	1532	5	9.353	FALSE	TRUE	FALSE	FALSE	Self	0	0
Scan: 23767 Run: L1_20210907_BB_HCMVVir_XL5mmb4_B11 P1_SLKSLDPENSETELER P2_GILGTLNKSTSSR 3 8	L1_20210907_BB_HCMVVir_XL5mmb4_B11	23767	A0MZ66			FALSE	A0MZ66	A0MZ66		FALSE	GILGTLNKSTSSR	SLKSLDPENSETELER	451	464	13	16	8	3	458	466	4	9.353	FALSE	TRUE	FALSE	FALSE	Self	0	0
Scan: 17884 Run: L1_20211028_BB_HCMV_b4_5mM_repl2_D5 P1_KGVTDGQYATSLR P2_HNGTGGKSIYGEK 1 7	L1_20211028_BB_HCMV_b4_5mM_repl2_D5	17884	lcl|EF999921.1_prot_ABV71555.1_58 [protein=UL25] [protein_id=ABV71555.1] [location=62874..64844] [gbkey=CDS]			FALSE	P62937	P62937		FALSE	KGVTDGQYATSLR	HNGTGGKSIYGEK	322	70	13	13	1	7	322	76	4	9.353	FALSE	TRUE	FALSE	FALSE	Between	0	0
Scan: 29474 Run: L1_20211028_BB_HCMV_b4_5mM_repl2_D9 P1_TNEQMHQLVAAYKDAYER P2_AINEAYKEDYHK 13 7	L1_20211028_BB_HCMV_b4_5mM_repl2_D9	29474	P08133			FALSE	P08133	P08133		FALSE	TNEQMHQLVAAYKDAYER	AINEAYKEDYHK	123	472	18	12	13	7	135	478	5	9.353	FALSE	TRUE	FALSE	FALSE	Self	0	0
Scan: 40859 Run: L1_20211028_BB_HCMV_b4_5mM_repl2_C6 P1_QGLTKDAHNALLDIQSSGR P2_DLVKVIQQESYTYK 5 4	L1_20211028_BB_HCMV_b4_5mM_repl2_C6	40859	Q99613;B5ME19	;	;	FALSE	P60228	P60228		FALSE	QGLTKDAHNALLDIQSSGR	DLVKVIQQESYTYK	623;624	276	19	14	5	4	627;628	279	4	9.353	FALSE	TRUE	FALSE	FALSE	Between	0	0
Scan: 22144 Run: L1_20211028_BB_HCMV_b4_5mM_repl2_D7 P1_HcmCcmCFQNFTATTTKGY P2_APSHVDKVNTR 13 7	L1_20211028_BB_HCMV_b4_5mM_repl2_D7	22144	lcl|EF999921.1_prot_ABV71595.1_98 [protein=UL73] [protein_id=ABV71595.1] [location=139495..139902] [gbkey=CDS]			FALSE	lcl|EF999921.1_prot_ABV71622.1_125 [protein=UL100] [protein_id=ABV71622.1] [location=complement(178925..180046)] [gbkey=CDS]	lcl|EF999921.1_prot_ABV71622.1_125 [protein=UL100] [protein_id=ABV71622.1] [location=complement(178925..180046)] [gbkey=CDS]		FALSE	HcmCcmCFQNFTATTTKGY	APSHVDKVNTR	121	2	15	11	13	7	133	8	5	9.353	FALSE	TRUE	FALSE	FALSE	Between	0	0
Scan: 26963 Run: L1_20210907_BB_HCMVVir_XL5mmb4_B9 P1_SGKSPILVATAVAAR P2_ATKMQVIGDQYVK 3 3	L1_20210907_BB_HCMVVir_XL5mmb4_B9	26963	O00571;O15523	;	;	FALSE	lcl|EF999921.1_prot_ABV71605.1_108 [protein=UL83] [protein_id=ABV71605.1] [location=complement(153063..154748)] [gbkey=CDS]	lcl|EF999921.1_prot_ABV71605.1_108 [protein=UL83] [protein_id=ABV71605.1] [location=complement(153063..154748)] [gbkey=CDS]		FALSE	SGKSPILVATAVAAR	ATKMQVIGDQYVK	489;487	213	15	13	3	3	491;489	215	4	9.353	FALSE	TRUE	FALSE	FALSE	Between	0	0
Scan: 28614 Run: L1_20210907_BB_HCMVVir_XL5mmb4_C6 P1_ISQRPPTPGTKKPAAPLSF P2_ATKoxMQVIGDQYVK 11 3	L1_20210907_BB_HCMVVir_XL5mmb4_C6	28614	lcl|EF999921.1_prot_ABV71621.1_124 [protein=UL99] [protein_id=ABV71621.1] [location=178095..178667] [gbkey=CDS]			FALSE	lcl|EF999921.1_prot_ABV71605.1_108 [protein=UL83] [protein_id=ABV71605.1] [location=complement(153063..154748)] [gbkey=CDS]	lcl|EF999921.1_prot_ABV71605.1_108 [protein=UL83] [protein_id=ABV71605.1] [location=complement(153063..154748)] [gbkey=CDS]		FALSE	ISQRPPTPGTKKPAAPLSF	ATKoxMQVIGDQYVK	172	213	19	13	11	3	182	215	4	9.353	FALSE	TRUE	FALSE	FALSE	Between	0	0
Scan: 12435 Run: L1_20210907_BB_HCMVVir_XL5mmb4_D9_20210913201621 P1_LTDKHQSIEEAK P2_LTDKHQSIEEAK 4 4	L1_20210907_BB_HCMVVir_XL5mmb4_D9_20210913201621	12435	Q13464			FALSE	Q13464	Q13464		FALSE	LTDKHQSIEEAK	LTDKHQSIEEAK	698	698	12	12	4	4	701	701	4	9.352	FALSE	TRUE	FALSE	FALSE	Self	0	0
Scan: 37629 Run: L1_20210907_BB_HCMVVir_XL5mmb4_C3 P1_VQAQGPGLKEAFTNKPNVFTVVTR P2_VPVKDVVDPSK 9 4	L1_20210907_BB_HCMVVir_XL5mmb4_C3	37629	O75369			FALSE	O75369	O75369		FALSE	VQAQGPGLKEAFTNKPNVFTVVTR	VPVKDVVDPSK	1331	1413	24	11	9	4	1339	1416	4	9.351	FALSE	TRUE	FALSE	FALSE	Self	0	0
Scan: 19329 Run: L1_20211028_BB_HCMV_b4_5mM_repl2_B8_20211029190730 P1_STGTAAVGSPVKSTTGMK P2_KDGNLDTSFVNPNYGR 12 1	L1_20211028_BB_HCMV_b4_5mM_repl2_B8_20211029190730	19329	lcl|EF999921.1_prot_ABV71562.1_65 [protein=UL32] [protein_id=ABV71562.1] [location=complement(72668..75817)] [gbkey=CDS]			FALSE	lcl|EF999921.1_prot_ABV71642.1_145 [protein=UL132] [protein_id=ABV71642.1] [location=complement(210642..211454)] [gbkey=CDS]	lcl|EF999921.1_prot_ABV71642.1_145 [protein=UL132] [protein_id=ABV71642.1] [location=complement(210642..211454)] [gbkey=CDS]		FALSE	STGTAAVGSPVKSTTGMK	KDGNLDTSFVNPNYGR	984	192	18	16	12	1	995	192	4	9.351	FALSE	TRUE	FALSE	FALSE	Between	0	0
Scan: 16059 Run: L1_20210907_BB_HCMVVir_XL5mmb4_B8 P1_VSQGSKDPAEGDGAQPEETPR P2_AEKDEPGAWEETFK 6 3	L1_20210907_BB_HCMVVir_XL5mmb4_B8	16059	Q14697			FALSE	Q14697	Q14697		FALSE	VSQGSKDPAEGDGAQPEETPR	AEKDEPGAWEETFK	186	218	21	14	6	3	191	220	4	9.351	FALSE	TRUE	FALSE	FALSE	Self	0	0
Scan: 32684 Run: L1_20210907_BB_HCMVVir_XL5mmb4_B9 P1_SVLMSLKQTPLSR P2_DSLYKDAMQYASESK 7 5	L1_20210907_BB_HCMVVir_XL5mmb4_B9	32684	P09497			FALSE	Q00610	Q00610		FALSE	SVLMSLKQTPLSR	DSLYKDAMQYASESK	217	1531	13	15	7	5	223	1535	4	9.351	FALSE	TRUE	FALSE	FALSE	Between	0	0
Scan: 39451 Run: L1_20210907_BB_HCMVVir_XL5mmb4_C10 P1_GLVLGPIHKNQK P2_GENSWFSTQVDTVATKVK 9 16	L1_20210907_BB_HCMVVir_XL5mmb4_C10	39451	P08195			FALSE	P08195	P08195		FALSE	GENSWFSTQVDTVATKVK	GLVLGPIHKNQK	314	258	18	12	16	9	329	266	4	9.35	FALSE	TRUE	FALSE	FALSE	Self	0	0
Scan: 28790 Run: L1_20210907_BB_HCMVVir_XL5mmb4_B9 P1_STGTAAVGSPVKSTTGMK P2_NLLSVAYKNVIGAR 12 8	L1_20210907_BB_HCMVVir_XL5mmb4_B9	28790	P62258			FALSE	lcl|EF999921.1_prot_ABV71562.1_65 [protein=UL32] [protein_id=ABV71562.1] [location=complement(72668..75817)] [gbkey=CDS]	lcl|EF999921.1_prot_ABV71562.1_65 [protein=UL32] [protein_id=ABV71562.1] [location=complement(72668..75817)] [gbkey=CDS]		FALSE	NLLSVAYKNVIGAR	STGTAAVGSPVKSTTGMK	43	984	14	18	8	12	50	995	4	9.35	FALSE	TRUE	FALSE	FALSE	Between	0	0
Scan: 28954 Run: L1_20210907_BB_HCMVVir_XL5mmb4_B8 P1_LMKVAMQPVSLRDPEYD P2_KDGNLDTSFVNPNYGR 3 1	L1_20210907_BB_HCMVVir_XL5mmb4_B8	28954	lcl|EF999921.1_prot_ABV71642.1_145 [protein=UL132] [protein_id=ABV71642.1] [location=complement(210642..211454)] [gbkey=CDS]			FALSE	lcl|EF999921.1_prot_ABV71642.1_145 [protein=UL132] [protein_id=ABV71642.1] [location=complement(210642..211454)] [gbkey=CDS]	lcl|EF999921.1_prot_ABV71642.1_145 [protein=UL132] [protein_id=ABV71642.1] [location=complement(210642..211454)] [gbkey=CDS]		FALSE	KDGNLDTSFVNPNYGR	LMKVAMQPVSLRDPEYD	192	254	16	17	1	3	192	256	4	9.35	FALSE	TRUE	FALSE	FALSE	Self	0	0
Scan: 37251 Run: L1_20211028_BB_HCMV_b4_5mM_repl2_D8 P1_YYcmCFKHPNcmCLPK P2_SIIQQHNLETLENDIKGK 5 16	L1_20211028_BB_HCMV_b4_5mM_repl2_D8	37251	O00443			FALSE	O00443	O00443		FALSE	SIIQQHNLETLENDIKGK	YYcmCFKHPNcmCLPK	857	900	18	12	16	5	872	904	5	9.35	FALSE	TRUE	FALSE	FALSE	Self	0	0
Scan: 24963 Run: L1_20211028_BB_HCMV_b4_5mM_repl2_C5 P1_TVAFDLSSPQKSGTGPQPGSAGMGGAK P2_RSTGTAAVGSPVKSTTGoxMK 11 13	L1_20211028_BB_HCMV_b4_5mM_repl2_C5	24963	lcl|EF999921.1_prot_ABV71562.1_65 [protein=UL32] [protein_id=ABV71562.1] [location=complement(72668..75817)] [gbkey=CDS]			FALSE	lcl|EF999921.1_prot_ABV71562.1_65 [protein=UL32] [protein_id=ABV71562.1] [location=complement(72668..75817)] [gbkey=CDS]	lcl|EF999921.1_prot_ABV71562.1_65 [protein=UL32] [protein_id=ABV71562.1] [location=complement(72668..75817)] [gbkey=CDS]		FALSE	TVAFDLSSPQKSGTGPQPGSAGMGGAK	RSTGTAAVGSPVKSTTGoxMK	1002	983	27	19	11	13	1012	995	5	9.35	FALSE	TRUE	FALSE	FALSE	Self	0	0
Scan: 28692 Run: L1_20210907_BB_HCMVVir_XL5mmb4_B3 P1_STGTAAVGSPVKSTTGMK P2_FTDTLVDITDTETSAKPPVTTAYK 12 16	L1_20210907_BB_HCMVVir_XL5mmb4_B3	28692	lcl|EF999921.1_prot_ABV71562.1_65 [protein=UL32] [protein_id=ABV71562.1] [location=complement(72668..75817)] [gbkey=CDS]			FALSE	lcl|EF999921.1_prot_ABV71562.1_65 [protein=UL32] [protein_id=ABV71562.1] [location=complement(72668..75817)] [gbkey=CDS]	lcl|EF999921.1_prot_ABV71562.1_65 [protein=UL32] [protein_id=ABV71562.1] [location=complement(72668..75817)] [gbkey=CDS]		FALSE	FTDTLVDITDTETSAKPPVTTAYK	STGTAAVGSPVKSTTGMK	549	984	24	18	16	12	564	995	5	9.35	FALSE	TRUE	FALSE	FALSE	Self	0	0
Scan: 16373 Run: L1_20211028_BB_HCMV_b4_5mM_repl2_B8_20211029190730 P1_NKGVYSSTNELTTDSTPK P2_EFSAGTVYPETNKTK 2 13	L1_20211028_BB_HCMV_b4_5mM_repl2_B8_20211029190730	16373	O75113			FALSE	O75113	O75113		FALSE	EFSAGTVYPETNKTK	NKGVYSSTNELTTDSTPK	396	411	15	18	13	2	408	412	4	9.349	FALSE	TRUE	FALSE	FALSE	Self	0	0
Scan: 44530 Run: L1_20211028_BB_HCMV_b4_5mM_repl2_B7_20211029160627 P1_GALQNIIPASTGAAKAVGK P2_DLTDYLoxMKILTER 15 8	L1_20211028_BB_HCMV_b4_5mM_repl2_B7_20211029160627	44530	P04406			FALSE	P63267;P63261;P68133;P62736;P68032	P63267;P63261;P68133;P62736;P68032	;;;;	FALSE	GALQNIIPASTGAAKAVGK	DLTDYLoxMKILTER	201	185;184;186;186;186	19	13	15	8	215	192;191;193;193;193	4	9.349	FALSE	TRUE	FALSE	FALSE	Between	0	0
Scan: 28901 Run: L1_20211028_BB_HCMV_b4_5mM_repl2_D5 P1_TAVAHRPGAFKAELSK P2_ESDVPLKTEEFEVTK 11 7	L1_20211028_BB_HCMV_b4_5mM_repl2_D5	28901	Q969H8			FALSE	Q969H8	Q969H8		FALSE	TAVAHRPGAFKAELSK	ESDVPLKTEEFEVTK	146	131	16	15	11	7	156	137	5	9.348	FALSE	TRUE	FALSE	FALSE	Self	0	0
Scan: 45589 Run: L1_20210907_BB_HCMVVir_XL5mmb4_C10 P1_VQIEHISSLIKLSK P2_SLADFEKALTDYR 11 7	L1_20210907_BB_HCMVVir_XL5mmb4_C10	45589	O00231			FALSE	O00231	O00231		FALSE	SLADFEKALTDYR	VQIEHISSLIKLSK	298	345	13	14	7	11	304	355	4	9.348	FALSE	TRUE	FALSE	FALSE	Self	0	0
Scan: 38513 Run: L1_20211028_BB_HCMV_b4_5mM_repl2_B7_20211029160627 P1_QATKDAGTIAGLNVLR P2_GETKSFYPEEVSSMVLTK 4 4	L1_20211028_BB_HCMV_b4_5mM_repl2_B7_20211029160627	38513	P11142			FALSE	P11142	P11142		FALSE	QATKDAGTIAGLNVLR	GETKSFYPEEVSSMVLTK	156	109	16	18	4	4	159	112	4	9.348	FALSE	TRUE	FALSE	FALSE	Self	0	0
Scan: 29782 Run: L1_20211028_BB_HCMV_b4_5mM_repl2_B6 P1_LEKQVSGTPSTVPATLLQPQPASSK P2_KPQATTSLGAFTR 3 1	L1_20211028_BB_HCMV_b4_5mM_repl2_B6	29782	lcl|EF999921.1_prot_ABV71562.1_65 [protein=UL32] [protein_id=ABV71562.1] [location=complement(72668..75817)] [gbkey=CDS]			FALSE	lcl|EF999921.1_prot_ABV71578.1_81 [protein=UL48] [protein_id=ABV71578.1] [location=97096..103818] [gbkey=CDS]	lcl|EF999921.1_prot_ABV71578.1_81 [protein=UL48] [protein_id=ABV71578.1] [location=97096..103818] [gbkey=CDS]		FALSE	LEKQVSGTPSTVPATLLQPQPASSK	KPQATTSLGAFTR	803	1507	25	13	3	1	805	1507	4	9.348	FALSE	TRUE	FALSE	FALSE	Between	0	0
Scan: 21065 Run: L1_20210907_BB_HCMVVir_XL5mmb4_C4 P1_VVSSIEQKTEGAEK P2_LSSPMTTTSTSQKPVLGKR 8 18	L1_20210907_BB_HCMVVir_XL5mmb4_C4	21065	lcl|EF999921.1_prot_ABV71562.1_65 [protein=UL32] [protein_id=ABV71562.1] [location=complement(72668..75817)] [gbkey=CDS]			FALSE	P63104	P63104		FALSE	LSSPMTTTSTSQKPVLGKR	VVSSIEQKTEGAEK	763	61	19	14	18	8	780	68	5	9.347	FALSE	TRUE	FALSE	FALSE	Between	0	0
Scan: 31096 Run: L1_20210907_BB_HCMVVir_XL5mmb4_C8 P1_QEALPGPcmCIASTPKK P2_HAAFSLVSPQVTKASPGR 14 13	L1_20210907_BB_HCMVVir_XL5mmb4_C8	31096	lcl|EF999921.1_prot_ABV71562.1_65 [protein=UL32] [protein_id=ABV71562.1] [location=complement(72668..75817)] [gbkey=CDS]			FALSE	lcl|EF999921.1_prot_ABV71605.1_108 [protein=UL83] [protein_id=ABV71605.1] [location=complement(153063..154748)] [gbkey=CDS]	lcl|EF999921.1_prot_ABV71605.1_108 [protein=UL83] [protein_id=ABV71605.1] [location=complement(153063..154748)] [gbkey=CDS]		FALSE	HAAFSLVSPQVTKASPGR	QEALPGPcmCIASTPKK	491	544	18	15	13	14	503	557	5	9.347	FALSE	TRUE	FALSE	FALSE	Between	0	0
Scan: 39517 Run: L1_20211028_BB_HCMV_b4_5mM_repl2_C4 P1_QLLcmCGAAIGTHEDDKYR P2_DKYPNLQVIGGNVVTAAQAK 15 2	L1_20211028_BB_HCMV_b4_5mM_repl2_C4	39517	P12268			FALSE	P12268	P12268		FALSE	DKYPNLQVIGGNVVTAAQAK	QLLcmCGAAIGTHEDDKYR	292	243	20	17	2	15	293	257	5	9.347	FALSE	TRUE	FALSE	FALSE	Self	0	0
Scan: 36485 Run: L1_20210907_BB_HCMVVir_XL5mmb4_B8 P1_MIVcmCScmCPVLKNLVH P2_IFAELEGVWQPAAQPKR 10 16	L1_20210907_BB_HCMVVir_XL5mmb4_B8	36485	lcl|EF999921.1_prot_ABV71605.1_108 [protein=UL83] [protein_id=ABV71605.1] [location=complement(153063..154748)] [gbkey=CDS]			FALSE	lcl|EF999921.1_prot_ABV71616.1_119 [protein=UL94] [protein_id=ABV71616.1] [location=170055..171092] [gbkey=CDS]	lcl|EF999921.1_prot_ABV71616.1_119 [protein=UL94] [protein_id=ABV71616.1] [location=170055..171092] [gbkey=CDS]		FALSE	IFAELEGVWQPAAQPKR	MIVcmCScmCPVLKNLVH	523	332	17	14	16	10	538	341	4	9.347	FALSE	TRUE	FALSE	FALSE	Between	0	0
Scan: 35807 Run: L1_20210907_BB_HCMVVir_XL5mmb4_B8 P1_oxMIVcmCScmCPVLKNLVH P2_IFAELEGVWQPAAQPKR 10 16	L1_20210907_BB_HCMVVir_XL5mmb4_B8	35807	lcl|EF999921.1_prot_ABV71605.1_108 [protein=UL83] [protein_id=ABV71605.1] [location=complement(153063..154748)] [gbkey=CDS]			FALSE	lcl|EF999921.1_prot_ABV71616.1_119 [protein=UL94] [protein_id=ABV71616.1] [location=170055..171092] [gbkey=CDS]	lcl|EF999921.1_prot_ABV71616.1_119 [protein=UL94] [protein_id=ABV71616.1] [location=170055..171092] [gbkey=CDS]		FALSE	IFAELEGVWQPAAQPKR	oxMIVcmCScmCPVLKNLVH	523	332	17	14	16	10	538	341	4	9.347	FALSE	TRUE	FALSE	FALSE	Between	0	0
Scan: 27337 Run: L1_20211028_BB_HCMV_b4_5mM_repl2_B10 P1_QLQMDEMKQTIAK P2_ALASKQLQMDEMK 8 5	L1_20211028_BB_HCMV_b4_5mM_repl2_B10	27337	Q96CV9			FALSE	Q96CV9	Q96CV9		FALSE	ALASKQLQMDEMK	QLQMDEMKQTIAK	436	441	13	13	5	8	440	448	4	9.346	FALSE	TRUE	FALSE	FALSE	Self	0	0
Scan: 32532 Run: L1_20210907_BB_HCMVVir_XL5mmb4_B9 P1_KDGNLDTSFVNPNYGR P2_IFAELEGVWQPAAQPKR 1 16	L1_20210907_BB_HCMVVir_XL5mmb4_B9	32532	lcl|EF999921.1_prot_ABV71605.1_108 [protein=UL83] [protein_id=ABV71605.1] [location=complement(153063..154748)] [gbkey=CDS]			FALSE	lcl|EF999921.1_prot_ABV71642.1_145 [protein=UL132] [protein_id=ABV71642.1] [location=complement(210642..211454)] [gbkey=CDS]	lcl|EF999921.1_prot_ABV71642.1_145 [protein=UL132] [protein_id=ABV71642.1] [location=complement(210642..211454)] [gbkey=CDS]		FALSE	IFAELEGVWQPAAQPKR	KDGNLDTSFVNPNYGR	523	192	17	16	16	1	538	192	4	9.346	FALSE	TRUE	FALSE	FALSE	Between	0	0
Scan: 8512 Run: L1_20210907_BB_HCMVVir_XL5mmb4_C9 P1_KSASSATAcmCTSGVoxMTR P2_DGEKEDAASDKENQR 1 11	L1_20210907_BB_HCMVVir_XL5mmb4_C9	8512	lcl|EF999921.1_prot_ABV71619.1_122 [protein=UL97] [protein_id=ABV71619.1] [location=174187..176310] [gbkey=CDS]			FALSE	lcl|EF999921.1_prot_ABV71605.1_108 [protein=UL83] [protein_id=ABV71605.1] [location=complement(153063..154748)] [gbkey=CDS]	lcl|EF999921.1_prot_ABV71605.1_108 [protein=UL83] [protein_id=ABV71605.1] [location=complement(153063..154748)] [gbkey=CDS]		FALSE	DGEKEDAASDKENQR	KSASSATAcmCTSGVoxMTR	113	438	15	16	11	1	123	438	5	9.346	FALSE	TRUE	FALSE	FALSE	Between	0	0
Scan: 23563 Run: L1_20211028_BB_HCMV_b4_5mM_repl2_C11 P1_KGGSSSGGQQPLVR P2_HAAFSLVSPQVTKASPGR 1 13	L1_20211028_BB_HCMV_b4_5mM_repl2_C11	23563	lcl|EF999921.1_prot_ABV71562.1_65 [protein=UL32] [protein_id=ABV71562.1] [location=complement(72668..75817)] [gbkey=CDS]			FALSE	lcl|EF999921.1_prot_ABV71577.1_80 [protein=UL47] [protein_id=ABV71577.1] [location=94151..97099] [gbkey=CDS]	lcl|EF999921.1_prot_ABV71577.1_80 [protein=UL47] [protein_id=ABV71577.1] [location=94151..97099] [gbkey=CDS]		FALSE	HAAFSLVSPQVTKASPGR	KGGSSSGGQQPLVR	491	165	18	14	13	1	503	165	4	9.346	FALSE	TRUE	FALSE	FALSE	Between	0	0
Scan: 27738 Run: L1_20211028_BB_HCMV_b4_5mM_repl2_B11 P1_KSASSATAcmCTSGVMTR P2_FEGEVLESVLKR 1 11	L1_20211028_BB_HCMV_b4_5mM_repl2_B11	27738	lcl|EF999921.1_prot_ABV71575.1_78 [protein=UL44] [protein_id=ABV71575.1] [location=complement(90411..93131)] [gbkey=CDS]			FALSE	lcl|EF999921.1_prot_ABV71605.1_108 [protein=UL83] [protein_id=ABV71605.1] [location=complement(153063..154748)] [gbkey=CDS]	lcl|EF999921.1_prot_ABV71605.1_108 [protein=UL83] [protein_id=ABV71605.1] [location=complement(153063..154748)] [gbkey=CDS]		FALSE	FEGEVLESVLKR	KSASSATAcmCTSGVMTR	350	438	12	16	11	1	360	438	4	9.346	FALSE	TRUE	FALSE	FALSE	Between	0	0
Scan: 22996 Run: L1_20210907_BB_HCMVVir_XL5mmb4_B9 P1_ATKMQVIGDQYVK P2_ATKMQVIGDQYVK 3 3	L1_20210907_BB_HCMVVir_XL5mmb4_B9	22996	lcl|EF999921.1_prot_ABV71605.1_108 [protein=UL83] [protein_id=ABV71605.1] [location=complement(153063..154748)] [gbkey=CDS]			FALSE	lcl|EF999921.1_prot_ABV71605.1_108 [protein=UL83] [protein_id=ABV71605.1] [location=complement(153063..154748)] [gbkey=CDS]	lcl|EF999921.1_prot_ABV71605.1_108 [protein=UL83] [protein_id=ABV71605.1] [location=complement(153063..154748)] [gbkey=CDS]		FALSE	ATKMQVIGDQYVK	ATKMQVIGDQYVK	213	213	13	13	3	3	215	215	4	9.345	FALSE	TRUE	FALSE	FALSE	Self	0	0
Scan: 30106 Run: L1_20210907_BB_HCMVVir_XL5mmb4_B8 P1_QEALPGPcmCIASTPKK P2_IFAELEGVWQPAAQPKR 14 16	L1_20210907_BB_HCMVVir_XL5mmb4_B8	30106	lcl|EF999921.1_prot_ABV71605.1_108 [protein=UL83] [protein_id=ABV71605.1] [location=complement(153063..154748)] [gbkey=CDS]			FALSE	lcl|EF999921.1_prot_ABV71605.1_108 [protein=UL83] [protein_id=ABV71605.1] [location=complement(153063..154748)] [gbkey=CDS]	lcl|EF999921.1_prot_ABV71605.1_108 [protein=UL83] [protein_id=ABV71605.1] [location=complement(153063..154748)] [gbkey=CDS]		FALSE	QEALPGPcmCIASTPKK	IFAELEGVWQPAAQPKR	544	523	15	17	14	16	557	538	6	9.344	FALSE	TRUE	FALSE	FALSE	Self	0	0
Scan: 44373 Run: L1_20210907_BB_HCMVVir_XL5mmb4_C5 P1_cmCEQScmCPKVVVNTDDFLK P2_SDEQKLHLPDVVLGNTR 7 5	L1_20210907_BB_HCMVVir_XL5mmb4_C5	44373	lcl|EF999921.1_prot_ABV71575.1_78 [protein=UL44] [protein_id=ABV71575.1] [location=complement(90411..93131)] [gbkey=CDS]			FALSE	lcl|EF999921.1_prot_ABV71575.1_78 [protein=UL44] [protein_id=ABV71575.1] [location=complement(90411..93131)] [gbkey=CDS]	lcl|EF999921.1_prot_ABV71575.1_78 [protein=UL44] [protein_id=ABV71575.1] [location=complement(90411..93131)] [gbkey=CDS]		FALSE	SDEQKLHLPDVVLGNTR	cmCEQScmCPKVVVNTDDFLK	610	528	17	17	5	7	614	534	5	9.344	FALSE	TRUE	FALSE	FALSE	Self	0	0
Scan: 22637 Run: L1_20210907_BB_HCMVVir_XL5mmb4_C10 P1_SAAVGYYDEEEKR P2_ILVKGHGAMDLTcmCQK 12 4	L1_20210907_BB_HCMVVir_XL5mmb4_C10	22637	lcl|EF999921.1_prot_ABV71562.1_65 [protein=UL32] [protein_id=ABV71562.1] [location=complement(72668..75817)] [gbkey=CDS]			FALSE	lcl|EF999921.1_prot_ABV71616.1_119 [protein=UL94] [protein_id=ABV71616.1] [location=170055..171092] [gbkey=CDS]	lcl|EF999921.1_prot_ABV71616.1_119 [protein=UL94] [protein_id=ABV71616.1] [location=170055..171092] [gbkey=CDS]		FALSE	SAAVGYYDEEEKR	ILVKGHGAMDLTcmCQK	362	153	13	15	12	4	373	156	5	9.344	FALSE	TRUE	FALSE	FALSE	Between	0	0
Scan: 18622 Run: L1_20210907_BB_HCMVVir_XL5mmb4_B7 P1_IVGPSGAAVPcmCKVEPGLGADNSVVR P2_GAGGQGKVASK 12 7	L1_20210907_BB_HCMVVir_XL5mmb4_B7	18622	P21333			FALSE	P21333	P21333		FALSE	IVGPSGAAVPcmCKVEPGLGADNSVVR	GAGGQGKVASK	1008	997	25	11	12	7	1019	1003	4	9.343	FALSE	TRUE	FALSE	FALSE	Self	0	0
Scan: 29425 Run: L1_20211028_BB_HCMV_b4_5mM_repl2_C3 P1_TAAQVTLGDGLDYHIGVKDSEGR P2_KSASSATAcmCTSGVMTR 18 1	L1_20211028_BB_HCMV_b4_5mM_repl2_C3	29425	lcl|EF999921.1_prot_ABV71616.1_119 [protein=UL94] [protein_id=ABV71616.1] [location=170055..171092] [gbkey=CDS]			FALSE	lcl|EF999921.1_prot_ABV71605.1_108 [protein=UL83] [protein_id=ABV71605.1] [location=complement(153063..154748)] [gbkey=CDS]	lcl|EF999921.1_prot_ABV71605.1_108 [protein=UL83] [protein_id=ABV71605.1] [location=complement(153063..154748)] [gbkey=CDS]		FALSE	TAAQVTLGDGLDYHIGVKDSEGR	KSASSATAcmCTSGVMTR	289	438	23	16	18	1	306	438	4	9.343	FALSE	TRUE	FALSE	FALSE	Between	0	0
Scan: 26165 Run: L1_20210907_BB_HCMVVir_XL5mmb4_B9 P1_LoxMKVAMQPVSLRDPEYD P2_KDGNLDTSFVNPNYGR 3 1	L1_20210907_BB_HCMVVir_XL5mmb4_B9	26165	lcl|EF999921.1_prot_ABV71642.1_145 [protein=UL132] [protein_id=ABV71642.1] [location=complement(210642..211454)] [gbkey=CDS]			FALSE	lcl|EF999921.1_prot_ABV71642.1_145 [protein=UL132] [protein_id=ABV71642.1] [location=complement(210642..211454)] [gbkey=CDS]	lcl|EF999921.1_prot_ABV71642.1_145 [protein=UL132] [protein_id=ABV71642.1] [location=complement(210642..211454)] [gbkey=CDS]		FALSE	KDGNLDTSFVNPNYGR	LoxMKVAMQPVSLRDPEYD	192	254	16	17	1	3	192	256	4	9.342	FALSE	TRUE	FALSE	FALSE	Self	0	0
Scan: 33975 Run: L1_20211028_BB_HCMV_b4_5mM_repl2_B11 P1_VSFELFADKVPK P2_KGVTDGQYATSLR 9 1	L1_20211028_BB_HCMV_b4_5mM_repl2_B11	33975	lcl|EF999921.1_prot_ABV71555.1_58 [protein=UL25] [protein_id=ABV71555.1] [location=62874..64844] [gbkey=CDS]			FALSE	P62937	P62937		FALSE	KGVTDGQYATSLR	VSFELFADKVPK	322	20	13	12	1	9	322	28	4	9.342	FALSE	TRUE	FALSE	FALSE	Between	0	0
Scan: 32374 Run: L1_20211028_BB_HCMV_b4_5mM_repl2_B5 P1_MELDSVEEEDDFGASLcmCKVSPPIQATR P2_KSASSATAcmCTSGVMTR 18 1	L1_20211028_BB_HCMV_b4_5mM_repl2_B5	32374	lcl|EF999921.1_prot_ABV71575.1_78 [protein=UL44] [protein_id=ABV71575.1] [location=complement(90411..93131)] [gbkey=CDS]			FALSE	lcl|EF999921.1_prot_ABV71605.1_108 [protein=UL83] [protein_id=ABV71605.1] [location=complement(153063..154748)] [gbkey=CDS]	lcl|EF999921.1_prot_ABV71605.1_108 [protein=UL83] [protein_id=ABV71605.1] [location=complement(153063..154748)] [gbkey=CDS]		FALSE	MELDSVEEEDDFGASLcmCKVSPPIQATR	KSASSATAcmCTSGVMTR	137	438	27	16	18	1	154	438	4	9.342	FALSE	TRUE	FALSE	FALSE	Between	0	0
Scan: 37043 Run: L1_20211028_BB_HCMV_b4_5mM_repl2_C2 P1_LIFAGKQLEDGR P2_LIFAGKQLEDGR 6 6	L1_20211028_BB_HCMV_b4_5mM_repl2_C2	37043	P0CG47;P0CG47;P0CG47;P62987;P62979;P0CG48;P0CG48;P0CG48;P0CG48;P0CG48;P0CG48;P0CG48;P0CG48;P0CG48	;;;;;;;;;;;;;	;;;;;;;;;;;;;	FALSE	P0CG47;P0CG47;P0CG47;P62987;P62979;P0CG48;P0CG48;P0CG48;P0CG48;P0CG48;P0CG48;P0CG48;P0CG48;P0CG48	P0CG47;P0CG47;P0CG47;P62987;P62979;P0CG48;P0CG48;P0CG48;P0CG48;P0CG48;P0CG48;P0CG48;P0CG48;P0CG48	;;;;;;;;;;;;;	FALSE	LIFAGKQLEDGR	LIFAGKQLEDGR	43;119;195;43;43;195;499;119;423;43;347;651;271;575	43;119;195;43;43;195;499;119;423;43;347;651;271;575	12	12	6	6	48;124;200;48;48;200;504;124;428;48;352;656;276;580	48;124;200;48;48;200;504;124;428;48;352;656;276;580	4	9.341	FALSE	TRUE	FALSE	FALSE	Self	0	0
Scan: 33160 Run: L1_20210907_BB_HCMVVir_XL5mmb4_D7 P1_oxMIVcmCScmCPVLKNLVH P2_HLTQKPDVDLEAHPK 10 5	L1_20210907_BB_HCMVVir_XL5mmb4_D7	33160	lcl|EF999921.1_prot_ABV71616.1_119 [protein=UL94] [protein_id=ABV71616.1] [location=170055..171092] [gbkey=CDS]			FALSE	lcl|EF999921.1_prot_ABV71562.1_65 [protein=UL32] [protein_id=ABV71562.1] [location=complement(72668..75817)] [gbkey=CDS]	lcl|EF999921.1_prot_ABV71562.1_65 [protein=UL32] [protein_id=ABV71562.1] [location=complement(72668..75817)] [gbkey=CDS]		FALSE	oxMIVcmCScmCPVLKNLVH	HLTQKPDVDLEAHPK	332	22	14	15	10	5	341	26	5	9.341	FALSE	TRUE	FALSE	FALSE	Between	0	0
Scan: 24241 Run: L1_20211028_BB_HCMV_b4_5mM_repl2_C11 P1_LQSVLGKVNEIAK P2_HKASVEDADTQSK 7 2	L1_20211028_BB_HCMV_b4_5mM_repl2_C11	24241	Q13561			FALSE	Q13561	Q13561		FALSE	HKASVEDADTQSK	LQSVLGKVNEIAK	296	283	13	13	2	7	297	289	5	9.34	FALSE	TRUE	FALSE	FALSE	Self	0	0
Scan: 37618 Run: L1_20210907_BB_HCMVVir_XL5mmb4_C3 P1_VQAQGPGLKEAFTNKPNVFTVVTR P2_VPVKDVVDPSK 9 4	L1_20210907_BB_HCMVVir_XL5mmb4_C3	37618	O75369			FALSE	O75369	O75369		FALSE	VQAQGPGLKEAFTNKPNVFTVVTR	VPVKDVVDPSK	1331	1413	24	11	9	4	1339	1416	5	9.34	FALSE	TRUE	FALSE	FALSE	Self	0	0
Scan: 36604 Run: L1_20210907_BB_HCMVVir_XL5mmb4_B5 P1_TVAFDLSSPQKSGTGPQPGSAGoxMGGAK P2_LPDNGFQLLIPKSFTLTR 11 12	L1_20210907_BB_HCMVVir_XL5mmb4_B5	36604	lcl|EF999921.1_prot_ABV71604.1_107 [protein=UL82] [protein_id=ABV71604.1] [location=complement(151195..152874)] [gbkey=CDS]			FALSE	lcl|EF999921.1_prot_ABV71562.1_65 [protein=UL32] [protein_id=ABV71562.1] [location=complement(72668..75817)] [gbkey=CDS]	lcl|EF999921.1_prot_ABV71562.1_65 [protein=UL32] [protein_id=ABV71562.1] [location=complement(72668..75817)] [gbkey=CDS]		FALSE	LPDNGFQLLIPKSFTLTR	TVAFDLSSPQKSGTGPQPGSAGoxMGGAK	278	1002	18	27	12	11	289	1012	5	9.34	FALSE	TRUE	FALSE	FALSE	Between	0	0
Scan: 13507 Run: L1_20210907_BB_HCMVVir_XL5mmb4_B12_stopped P1_SAAVGYYDEEEKR P2_SAAVGYYDEEEKR 12 12	L1_20210907_BB_HCMVVir_XL5mmb4_B12_stopped	13507	lcl|EF999921.1_prot_ABV71562.1_65 [protein=UL32] [protein_id=ABV71562.1] [location=complement(72668..75817)] [gbkey=CDS]			FALSE	lcl|EF999921.1_prot_ABV71562.1_65 [protein=UL32] [protein_id=ABV71562.1] [location=complement(72668..75817)] [gbkey=CDS]	lcl|EF999921.1_prot_ABV71562.1_65 [protein=UL32] [protein_id=ABV71562.1] [location=complement(72668..75817)] [gbkey=CDS]		FALSE	SAAVGYYDEEEKR	SAAVGYYDEEEKR	362	362	13	13	12	12	373	373	4	9.34	FALSE	TRUE	FALSE	FALSE	Self	0	0
Scan: 26019 Run: L1_20210907_BB_HCMVVir_XL5mmb4_B6 P1_STGTAAVGSPVKSTTGMK P2_ALSDEADLLNQKVQTQLR 12 12	L1_20210907_BB_HCMVVir_XL5mmb4_B6	26019	lcl|EF999921.1_prot_ABV71562.1_65 [protein=UL32] [protein_id=ABV71562.1] [location=complement(72668..75817)] [gbkey=CDS]			FALSE	lcl|EF999921.1_prot_ABV71578.1_81 [protein=UL48] [protein_id=ABV71578.1] [location=97096..103818] [gbkey=CDS]	lcl|EF999921.1_prot_ABV71578.1_81 [protein=UL48] [protein_id=ABV71578.1] [location=97096..103818] [gbkey=CDS]		FALSE	STGTAAVGSPVKSTTGMK	ALSDEADLLNQKVQTQLR	984	1249	18	18	12	12	995	1260	4	9.339	FALSE	TRUE	FALSE	FALSE	Between	0	0
Scan: 26456 Run: L1_20210907_BB_HCMVVir_XL5mmb4_D5_20210913071744 P1_IDDLIKLHPESK P2_DDKHGSYEDAVHSGALND 6 3	L1_20210907_BB_HCMVVir_XL5mmb4_D5_20210913071744	26456	P17987			FALSE	P17987	P17987		FALSE	DDKHGSYEDAVHSGALND	IDDLIKLHPESK	539	527	18	12	3	6	541	532	4	9.339	FALSE	TRUE	FALSE	FALSE	Self	0	0
Scan: 19683 Run: L1_20210907_BB_HCMVVir_XL5mmb4_C10 P1_oxMGTEALLFKHAGAAcmCR P2_KSASSATAcmCTSGVoxMTR 9 1	L1_20210907_BB_HCMVVir_XL5mmb4_C10	19683	lcl|EF999921.1_prot_ABV71619.1_122 [protein=UL97] [protein_id=ABV71619.1] [location=174187..176310] [gbkey=CDS]			FALSE	lcl|EF999921.1_prot_ABV71605.1_108 [protein=UL83] [protein_id=ABV71605.1] [location=complement(153063..154748)] [gbkey=CDS]	lcl|EF999921.1_prot_ABV71605.1_108 [protein=UL83] [protein_id=ABV71605.1] [location=complement(153063..154748)] [gbkey=CDS]		FALSE	oxMGTEALLFKHAGAAcmCR	KSASSATAcmCTSGVoxMTR	578	438	16	16	9	1	586	438	5	9.339	FALSE	TRUE	FALSE	FALSE	Between	0	0
Scan: 30387 Run: L1_20211028_BB_HCMV_b4_5mM_repl2_D6 P1_SHIMAAKAVANToxMR P2_LLQKGIHPTIISESFQK 7 4	L1_20211028_BB_HCMV_b4_5mM_repl2_D6	30387	P48643			FALSE	P50991	P50991		FALSE	SHIMAAKAVANToxMR	LLQKGIHPTIISESFQK	36	123	14	17	7	4	42	126	5	9.338	FALSE	TRUE	FALSE	FALSE	Between	0	0
Scan: 17496 Run: L1_20211028_BB_HCMV_b4_5mM_repl2_B5 P1_STGTAAVGSPVKSTTGMK P2_LSSPoxMTTTSTSQKPVLGK 12 13	L1_20211028_BB_HCMV_b4_5mM_repl2_B5	17496	lcl|EF999921.1_prot_ABV71562.1_65 [protein=UL32] [protein_id=ABV71562.1] [location=complement(72668..75817)] [gbkey=CDS]			FALSE	lcl|EF999921.1_prot_ABV71562.1_65 [protein=UL32] [protein_id=ABV71562.1] [location=complement(72668..75817)] [gbkey=CDS]	lcl|EF999921.1_prot_ABV71562.1_65 [protein=UL32] [protein_id=ABV71562.1] [location=complement(72668..75817)] [gbkey=CDS]		FALSE	STGTAAVGSPVKSTTGMK	LSSPoxMTTTSTSQKPVLGK	984	763	18	18	12	13	995	775	4	9.338	FALSE	TRUE	FALSE	FALSE	Self	0	0
Scan: 23294 Run: L1_20210907_BB_HCMVVir_XL5mmb4_C9 P1_MKVTQAScmCHQGDIAR P2_KALSDEADLLNQK 2 1	L1_20210907_BB_HCMVVir_XL5mmb4_C9	23294	lcl|EF999921.1_prot_ABV71578.1_81 [protein=UL48] [protein_id=ABV71578.1] [location=97096..103818] [gbkey=CDS]			FALSE	lcl|EF999921.1_prot_ABV71578.1_81 [protein=UL48] [protein_id=ABV71578.1] [location=97096..103818] [gbkey=CDS]	lcl|EF999921.1_prot_ABV71578.1_81 [protein=UL48] [protein_id=ABV71578.1] [location=97096..103818] [gbkey=CDS]		FALSE	MKVTQAScmCHQGDIAR	KALSDEADLLNQK	1	1248	15	13	2	1	2	1248	4	9.337	FALSE	TRUE	FALSE	FALSE	Self	0	0
Scan: 43943 Run: L1_20211028_BB_HCMV_b4_5mM_repl2_B8_20211029190730 P1_TPSDAVQNILQKIEK P2_MIVcmCScmCPVLKNLVH 12 10	L1_20211028_BB_HCMV_b4_5mM_repl2_B8_20211029190730	43943	lcl|EF999921.1_prot_ABV71616.1_119 [protein=UL94] [protein_id=ABV71616.1] [location=170055..171092] [gbkey=CDS]			FALSE	lcl|EF999921.1_prot_ABV71562.1_65 [protein=UL32] [protein_id=ABV71562.1] [location=complement(72668..75817)] [gbkey=CDS]	lcl|EF999921.1_prot_ABV71562.1_65 [protein=UL32] [protein_id=ABV71562.1] [location=complement(72668..75817)] [gbkey=CDS]		FALSE	MIVcmCScmCPVLKNLVH	TPSDAVQNILQKIEK	332	1029	14	15	10	12	341	1040	4	9.337	FALSE	TRUE	FALSE	FALSE	Between	0	0
Scan: 33469 Run: L1_20211028_BB_HCMV_b4_5mM_repl2_D11 P1_HMEDLPKLAEETAR P2_HAAFSLVSPQVTKASPGR 7 13	L1_20211028_BB_HCMV_b4_5mM_repl2_D11	33469	lcl|EF999921.1_prot_ABV71562.1_65 [protein=UL32] [protein_id=ABV71562.1] [location=complement(72668..75817)] [gbkey=CDS]			FALSE	lcl|EF999921.1_prot_ABV71575.1_78 [protein=UL44] [protein_id=ABV71575.1] [location=complement(90411..93131)] [gbkey=CDS]	lcl|EF999921.1_prot_ABV71575.1_78 [protein=UL44] [protein_id=ABV71575.1] [location=complement(90411..93131)] [gbkey=CDS]		FALSE	HAAFSLVSPQVTKASPGR	HMEDLPKLAEETAR	491	274	18	14	13	7	503	280	5	9.337	FALSE	TRUE	FALSE	FALSE	Between	0	0
Scan: 29763 Run: L1_20210907_BB_HCMVVir_XL5mmb4_B10 P1_KGVTDGQYATSLR P2_IFAELEGVWQPAAQPKR 1 16	L1_20210907_BB_HCMVVir_XL5mmb4_B10	29763	lcl|EF999921.1_prot_ABV71605.1_108 [protein=UL83] [protein_id=ABV71605.1] [location=complement(153063..154748)] [gbkey=CDS]			FALSE	lcl|EF999921.1_prot_ABV71555.1_58 [protein=UL25] [protein_id=ABV71555.1] [location=62874..64844] [gbkey=CDS]	lcl|EF999921.1_prot_ABV71555.1_58 [protein=UL25] [protein_id=ABV71555.1] [location=62874..64844] [gbkey=CDS]		FALSE	IFAELEGVWQPAAQPKR	KGVTDGQYATSLR	523	322	17	13	16	1	538	322	4	9.337	FALSE	TRUE	FALSE	FALSE	Between	0	0
Scan: 22983 Run: L1_20210907_BB_HCMVVir_XL5mmb4_B11 P1_LSSPMTTTSTSQKPVLGKR P2_LEKQVSGTPSTVPATLLQPQPASSK 18 3	L1_20210907_BB_HCMVVir_XL5mmb4_B11	22983	lcl|EF999921.1_prot_ABV71562.1_65 [protein=UL32] [protein_id=ABV71562.1] [location=complement(72668..75817)] [gbkey=CDS]			FALSE	lcl|EF999921.1_prot_ABV71562.1_65 [protein=UL32] [protein_id=ABV71562.1] [location=complement(72668..75817)] [gbkey=CDS]	lcl|EF999921.1_prot_ABV71562.1_65 [protein=UL32] [protein_id=ABV71562.1] [location=complement(72668..75817)] [gbkey=CDS]		FALSE	LSSPMTTTSTSQKPVLGKR	LEKQVSGTPSTVPATLLQPQPASSK	763	803	19	25	18	3	780	805	5	9.337	FALSE	TRUE	FALSE	FALSE	Self	0	0
Scan: 36026 Run: L1_20211028_BB_HCMV_b4_5mM_repl2_B11 P1_TQLDVLYSEPLKTR P2_LIFAGKQLEDGR 12 6	L1_20211028_BB_HCMV_b4_5mM_repl2_B11	36026	lcl|EF999921.1_prot_ABV71565.1_68 [protein=UL35] [protein_id=ABV71565.1] [location=78917..80842] [gbkey=CDS]			FALSE	P0CG47;P0CG47;P0CG47;P62987;P62979;P0CG48;P0CG48;P0CG48;P0CG48;P0CG48;P0CG48;P0CG48;P0CG48;P0CG48	P0CG47;P0CG47;P0CG47;P62987;P62979;P0CG48;P0CG48;P0CG48;P0CG48;P0CG48;P0CG48;P0CG48;P0CG48;P0CG48	;;;;;;;;;;;;;	FALSE	TQLDVLYSEPLKTR	LIFAGKQLEDGR	107	43;119;195;43;43;195;499;119;423;43;347;651;271;575	14	12	12	6	118	48;124;200;48;48;200;504;124;428;48;352;656;276;580	4	9.336	FALSE	TRUE	FALSE	FALSE	Between	0	0
Scan: 19351 Run: L1_20211028_BB_HCMV_b4_5mM_repl2_C6 P1_YKESAPQETLPTNHER P2_STGTAAVGSPVKSTTGMK 2 12	L1_20211028_BB_HCMV_b4_5mM_repl2_C6	19351	lcl|EF999921.1_prot_ABV71562.1_65 [protein=UL32] [protein_id=ABV71562.1] [location=complement(72668..75817)] [gbkey=CDS]			FALSE	lcl|EF999921.1_prot_ABV71593.1_96 [protein=UL71] [protein_id=ABV71593.1] [location=137090..138232] [gbkey=CDS]	lcl|EF999921.1_prot_ABV71593.1_96 [protein=UL71] [protein_id=ABV71593.1] [location=137090..138232] [gbkey=CDS]		FALSE	STGTAAVGSPVKSTTGMK	YKESAPQETLPTNHER	984	309	18	16	12	2	995	310	5	9.335	FALSE	TRUE	FALSE	FALSE	Between	0	0
Scan: 28253 Run: L1_20210907_BB_HCMVVir_XL5mmb4_B8 P1_NLLSVAYKNVVGAR P2_LSSPoxMTTTSTSQKPVLGK 8 13	L1_20210907_BB_HCMVVir_XL5mmb4_B8	28253	P31946;P61981;P63104;Q04917	;;;	;;;	FALSE	lcl|EF999921.1_prot_ABV71562.1_65 [protein=UL32] [protein_id=ABV71562.1] [location=complement(72668..75817)] [gbkey=CDS]	lcl|EF999921.1_prot_ABV71562.1_65 [protein=UL32] [protein_id=ABV71562.1] [location=complement(72668..75817)] [gbkey=CDS]		FALSE	NLLSVAYKNVVGAR	LSSPoxMTTTSTSQKPVLGK	44;43;42;43	763	14	18	8	13	51;50;49;50	775	4	9.335	FALSE	TRUE	FALSE	FALSE	Between	0	0
Scan: 28952 Run: L1_20210907_BB_HCMVVir_XL5mmb4_B10 P1_TNSTFNQVVLKR P2_ENKTAVVVGTITDDVR 11 3	L1_20210907_BB_HCMVVir_XL5mmb4_B10	28952	Q07020			FALSE	Q07020	Q07020		FALSE	TNSTFNQVVLKR	ENKTAVVVGTITDDVR	39	76	12	16	11	3	49	78	4	9.335	FALSE	TRUE	FALSE	FALSE	Self	0	0
Scan: 34373 Run: L1_20211028_BB_HCMV_b4_5mM_repl2_B7_20211029160627 P1_STGTAAVGSPVKSTTGMK P2_FLIPNASQAESKVFYLK 12 12	L1_20211028_BB_HCMV_b4_5mM_repl2_B7_20211029160627	34373	lcl|EF999921.1_prot_ABV71562.1_65 [protein=UL32] [protein_id=ABV71562.1] [location=complement(72668..75817)] [gbkey=CDS]			FALSE	P63104	P63104		FALSE	STGTAAVGSPVKSTTGMK	FLIPNASQAESKVFYLK	984	104	18	17	12	12	995	115	4	9.335	FALSE	TRUE	FALSE	FALSE	Between	0	0
Scan: 28985 Run: L1_20211028_BB_HCMV_b4_5mM_repl2_B5 P1_KGGSSSGGQQPLVR P2_FTDTLVDITDTETSAKPPVTTAYK 1 16	L1_20211028_BB_HCMV_b4_5mM_repl2_B5	28985	lcl|EF999921.1_prot_ABV71562.1_65 [protein=UL32] [protein_id=ABV71562.1] [location=complement(72668..75817)] [gbkey=CDS]			FALSE	lcl|EF999921.1_prot_ABV71577.1_80 [protein=UL47] [protein_id=ABV71577.1] [location=94151..97099] [gbkey=CDS]	lcl|EF999921.1_prot_ABV71577.1_80 [protein=UL47] [protein_id=ABV71577.1] [location=94151..97099] [gbkey=CDS]		FALSE	FTDTLVDITDTETSAKPPVTTAYK	KGGSSSGGQQPLVR	549	165	24	14	16	1	564	165	4	9.335	FALSE	TRUE	FALSE	FALSE	Between	0	0
Scan: 20647 Run: L1_20211028_BB_HCMV_b4_5mM_repl2_D7 P1_IVEQDToxMPPKGVR P2_HLTQKPDVDLEAHPK 10 5	L1_20211028_BB_HCMV_b4_5mM_repl2_D7	20647	O00571;O15523	;	;	FALSE	lcl|EF999921.1_prot_ABV71562.1_65 [protein=UL32] [protein_id=ABV71562.1] [location=complement(72668..75817)] [gbkey=CDS]	lcl|EF999921.1_prot_ABV71562.1_65 [protein=UL32] [protein_id=ABV71562.1] [location=complement(72668..75817)] [gbkey=CDS]		FALSE	IVEQDToxMPPKGVR	HLTQKPDVDLEAHPK	364;362	22	13	15	10	5	373;371	26	5	9.334	FALSE	TRUE	FALSE	FALSE	Between	0	0
Scan: 11706 Run: L1_20211028_BB_HCMV_b4_5mM_repl2_B7_20211029160627 P1_VDGMNAPKGQTGNSSR P2_SQSSDTEQQSPTSGGGKVAPAQPSEEGPGR 8 17	L1_20211028_BB_HCMV_b4_5mM_repl2_B7_20211029160627	11706	P23588			FALSE	P23588	P23588		FALSE	SQSSDTEQQSPTSGGGKVAPAQPSEEGPGR	VDGMNAPKGQTGNSSR	495	530	30	16	17	8	511	537	4	9.334	FALSE	TRUE	FALSE	FALSE	Self	0	0
Scan: 21599 Run: L1_20210907_BB_HCMVVir_XL5mmb4_C10 P1_TQDQISNIKYHEEFEK P2_LKQQSELQSQVR 9 2	L1_20210907_BB_HCMVVir_XL5mmb4_C10	21599	Q14847			FALSE	Q14847	Q14847		FALSE	TQDQISNIKYHEEFEK	LKQQSELQSQVR	113	74	16	12	9	2	121	75	5	9.334	FALSE	TRUE	FALSE	FALSE	Self	0	0
Scan: 40824 Run: L1_20211028_BB_HCMV_b4_5mM_repl2_B8_20211029190730 P1_DLKLcmCDGSYEEGFVVIR P2_ALQPLDDNAKQELFR 3 10	L1_20211028_BB_HCMV_b4_5mM_repl2_B8_20211029190730	40824	lcl|EF999921.1_prot_ABV71578.1_81 [protein=UL48] [protein_id=ABV71578.1] [location=97096..103818] [gbkey=CDS]			FALSE	lcl|EF999921.1_prot_ABV71578.1_81 [protein=UL48] [protein_id=ABV71578.1] [location=97096..103818] [gbkey=CDS]	lcl|EF999921.1_prot_ABV71578.1_81 [protein=UL48] [protein_id=ABV71578.1] [location=97096..103818] [gbkey=CDS]		FALSE	ALQPLDDNAKQELFR	DLKLcmCDGSYEEGFVVIR	595	666	15	17	10	3	604	668	4	9.333	FALSE	TRUE	FALSE	FALSE	Self	0	0
Scan: 29061 Run: L1_20210907_BB_HCMVVir_XL5mmb4_C1 P1_VAPEEHPVLLTEAPLNPKANR P2_MQKEITALAPSToxMK 18 3	L1_20210907_BB_HCMVVir_XL5mmb4_C1	29061	P63261			FALSE	P63267;P63261;P68133;P62736;P68032	P63267;P63261;P68133;P62736;P68032	;;;;	FALSE	VAPEEHPVLLTEAPLNPKANR	MQKEITALAPSToxMK	96	314;313;315;315;315	21	14	18	3	113	316;315;317;317;317	6	9.333	FALSE	TRUE	FALSE	FALSE	Self	0	0
Scan: 25746 Run: L1_20211028_BB_HCMV_b4_5mM_repl2_D5 P1_ITLSKHQNVQLPR P2_EGQEDQGLTKDYGNSPLHR 5 10	L1_20211028_BB_HCMV_b4_5mM_repl2_D5	25746	P26599			FALSE	P26599	P26599		FALSE	EGQEDQGLTKDYGNSPLHR	ITLSKHQNVQLPR	419	406	19	13	10	5	428	410	5	9.333	FALSE	TRUE	FALSE	FALSE	Self	0	0
Scan: 38169 Run: L1_20210907_BB_HCMVVir_XL5mmb4_C1 P1_ELISNASDALDKIR P2_APFDLFENKK 12 9	L1_20210907_BB_HCMVVir_XL5mmb4_C1	38169	P14625;P08238	;	;	FALSE	P08238	P08238		FALSE	ELISNASDALDKIR	APFDLFENKK	103;42	339	14	10	12	9	114;53	347	4	9.333	FALSE	TRUE	FALSE	FALSE	Self	0	0
Scan: 26922 Run: L1_20210907_BB_HCMVVir_XL5mmb4_B6 P1_VKcmCSGPGLSPGMVR P2_ANLPQSFQVDTSKAGVAPLQVK 2 13	L1_20210907_BB_HCMVVir_XL5mmb4_B6	26922	P21333			FALSE	P21333	P21333		FALSE	ANLPQSFQVDTSKAGVAPLQVK	VKcmCSGPGLSPGMVR	1465	1451	22	14	13	2	1477	1452	4	9.333	FALSE	TRUE	FALSE	FALSE	Self	0	0
Scan: 46928 Run: L1_20210907_BB_HCMVVir_XL5mmb4_C8 P1_HQGVoxMVGoxMGQKDSYVGDEAQSK P2_DLTDYLoxMKILTER 11 8	L1_20210907_BB_HCMVVir_XL5mmb4_C8	46928	P63267;P63261;P68133;P62736;P68032	;;;;	;;;;	FALSE	P63267;P63261;P68133;P62736;P68032	P63267;P63261;P68133;P62736;P68032	;;;;	FALSE	DLTDYLoxMKILTER	HQGVoxMVGoxMGQKDSYVGDEAQSK	185;184;186;186;186	41;40;42;42;42	13	22	8	11	192;191;193;193;193	51;50;52;52;52	4	9.333	FALSE	TRUE	FALSE	FALSE	Self	0	0
Scan: 19410 Run: L1_20211028_BB_HCMV_b4_5mM_repl2_B10 P1_SINTDTLSKETDSGK P2_GTVAVQEKAGLPR 9 8	L1_20211028_BB_HCMV_b4_5mM_repl2_B10	19410	Q8NHV4			FALSE	Q8NHV4	Q8NHV4		FALSE	GTVAVQEKAGLPR	SINTDTLSKETDSGK	364	377	13	15	8	9	371	385	4	9.332	FALSE	TRUE	FALSE	FALSE	Self	0	0
Scan: 25596 Run: L1_20210907_BB_HCMVVir_XL5mmb4_D10_20210914001548 P1_ILVKGHGAoxMDLTcmCQK P2_HoxMEDLPKLAEETAR 4 7	L1_20210907_BB_HCMVVir_XL5mmb4_D10_20210914001548	25596	lcl|EF999921.1_prot_ABV71575.1_78 [protein=UL44] [protein_id=ABV71575.1] [location=complement(90411..93131)] [gbkey=CDS]			FALSE	lcl|EF999921.1_prot_ABV71616.1_119 [protein=UL94] [protein_id=ABV71616.1] [location=170055..171092] [gbkey=CDS]	lcl|EF999921.1_prot_ABV71616.1_119 [protein=UL94] [protein_id=ABV71616.1] [location=170055..171092] [gbkey=CDS]		FALSE	HoxMEDLPKLAEETAR	ILVKGHGAoxMDLTcmCQK	274	153	14	15	7	4	280	156	5	9.332	FALSE	TRUE	FALSE	FALSE	Between	0	0
Scan: 31570 Run: L1_20211028_BB_HCMV_b4_5mM_repl2_C2 P1_VAQLcmCDFNPKSSK P2_IAAYLFKGNNR 10 7	L1_20211028_BB_HCMV_b4_5mM_repl2_C2	31570	Q00610			FALSE	P09497	P09497		FALSE	IAAYLFKGNNR	VAQLcmCDFNPKSSK	1510	195	11	13	7	10	1516	204	4	9.332	FALSE	TRUE	FALSE	FALSE	Between	0	0
Scan: 39955 Run: L1_20211028_BB_HCMV_b4_5mM_repl2_B8_20211029190730 P1_TQLDVLYSEPLKTR P2_MIVcmCScmCPVLKNLVH 12 10	L1_20211028_BB_HCMV_b4_5mM_repl2_B8_20211029190730	39955	lcl|EF999921.1_prot_ABV71565.1_68 [protein=UL35] [protein_id=ABV71565.1] [location=78917..80842] [gbkey=CDS]			FALSE	lcl|EF999921.1_prot_ABV71616.1_119 [protein=UL94] [protein_id=ABV71616.1] [location=170055..171092] [gbkey=CDS]	lcl|EF999921.1_prot_ABV71616.1_119 [protein=UL94] [protein_id=ABV71616.1] [location=170055..171092] [gbkey=CDS]		FALSE	TQLDVLYSEPLKTR	MIVcmCScmCPVLKNLVH	107	332	14	14	12	10	118	341	4	9.332	FALSE	TRUE	FALSE	FALSE	Between	0	0
Scan: 15465 Run: L1_20211028_BB_HCMV_b4_5mM_repl2_C1 P1_KGVTDGQYATSLR P2_KGGSSSGGQQPLVR 1 1	L1_20211028_BB_HCMV_b4_5mM_repl2_C1	15465	lcl|EF999921.1_prot_ABV71577.1_80 [protein=UL47] [protein_id=ABV71577.1] [location=94151..97099] [gbkey=CDS]			FALSE	lcl|EF999921.1_prot_ABV71555.1_58 [protein=UL25] [protein_id=ABV71555.1] [location=62874..64844] [gbkey=CDS]	lcl|EF999921.1_prot_ABV71555.1_58 [protein=UL25] [protein_id=ABV71555.1] [location=62874..64844] [gbkey=CDS]		FALSE	KGGSSSGGQQPLVR	KGVTDGQYATSLR	165	322	14	13	1	1	165	322	4	9.332	FALSE	TRUE	FALSE	FALSE	Between	0	0
Scan: 32744 Run: L1_20210907_BB_HCMVVir_XL5mmb4_B9 P1_TQLDVLYSEPLKTR P2_TQLDVLYSEPLKTR 12 12	L1_20210907_BB_HCMVVir_XL5mmb4_B9	32744	lcl|EF999921.1_prot_ABV71565.1_68 [protein=UL35] [protein_id=ABV71565.1] [location=78917..80842] [gbkey=CDS]			FALSE	lcl|EF999921.1_prot_ABV71565.1_68 [protein=UL35] [protein_id=ABV71565.1] [location=78917..80842] [gbkey=CDS]	lcl|EF999921.1_prot_ABV71565.1_68 [protein=UL35] [protein_id=ABV71565.1] [location=78917..80842] [gbkey=CDS]		FALSE	TQLDVLYSEPLKTR	TQLDVLYSEPLKTR	107	107	14	14	12	12	118	118	5	9.332	FALSE	TRUE	FALSE	FALSE	Self	0	0
Scan: 46751 Run: L1_20210907_BB_HCMVVir_XL5mmb4_C6 P1_SKGLAPDLPEDLYHLIK P2_LTSDDVKEQIYK 2 7	L1_20210907_BB_HCMVVir_XL5mmb4_C6	46751	P62277			FALSE	P62277	P62277		FALSE	SKGLAPDLPEDLYHLIK	LTSDDVKEQIYK	77	28	17	12	2	7	78	34	4	9.331	FALSE	TRUE	FALSE	FALSE	Self	0	0
Scan: 35323 Run: L1_20211028_BB_HCMV_b4_5mM_repl2_B8_20211029190730 P1_TQLDVLYSEPLKTR P2_SGKSPILVATAVAAR 12 3	L1_20211028_BB_HCMV_b4_5mM_repl2_B8_20211029190730	35323	lcl|EF999921.1_prot_ABV71565.1_68 [protein=UL35] [protein_id=ABV71565.1] [location=78917..80842] [gbkey=CDS]			FALSE	O00571;O15523	O00571;O15523	;	FALSE	TQLDVLYSEPLKTR	SGKSPILVATAVAAR	107	489;487	14	15	12	3	118	491;489	4	9.331	FALSE	TRUE	FALSE	FALSE	Between	0	0
Scan: 23922 Run: L1_20211028_BB_HCMV_b4_5mM_repl2_C5 P1_LMELHGEGSSSGKATGDETGAK P2_EVQTNDLKEVVNK 13 8	L1_20211028_BB_HCMV_b4_5mM_repl2_C5	23922	P61247			FALSE	P61247	P61247		FALSE	LMELHGEGSSSGKATGDETGAK	EVQTNDLKEVVNK	228	175	22	13	13	8	240	182	5	9.33	FALSE	TRUE	FALSE	FALSE	Self	0	0
Scan: 34601 Run: L1_20211028_BB_HCMV_b4_5mM_repl2_B7_20211029160627 P1_TLTGKTITLEVEPSDTIENVK P2_LIFAGKQLEDGR 5 6	L1_20211028_BB_HCMV_b4_5mM_repl2_B7_20211029160627	34601	P0CG47;P0CG47;P0CG47;P62987;P62979;P0CG48;P0CG48;P0CG48;P0CG48;P0CG48;P0CG48;P0CG48;P0CG48;P0CG48	;;;;;;;;;;;;;	;;;;;;;;;;;;;	FALSE	P0CG47;P0CG47;P0CG47;P62987;P62979;P0CG48;P0CG48;P0CG48;P0CG48;P0CG48;P0CG48;P0CG48;P0CG48;P0CG48	P0CG47;P0CG47;P0CG47;P62987;P62979;P0CG48;P0CG48;P0CG48;P0CG48;P0CG48;P0CG48;P0CG48;P0CG48;P0CG48	;;;;;;;;;;;;;	FALSE	TLTGKTITLEVEPSDTIENVK	LIFAGKQLEDGR	7;83;159;7;7;83;387;7;311;615;235;539;159;463	43;119;195;43;43;195;499;119;423;43;347;651;271;575	21	12	5	6	11;87;163;11;11;87;391;11;315;619;239;543;163;467	48;124;200;48;48;200;504;124;428;48;352;656;276;580	4	9.33	FALSE	TRUE	FALSE	FALSE	Self	0	0
Scan: 42955 Run: L1_20211028_BB_HCMV_b4_5mM_repl2_B11 P1_TPSDAVQNILQKIEK P2_LIFAGKQLEDGR 12 6	L1_20211028_BB_HCMV_b4_5mM_repl2_B11	42955	lcl|EF999921.1_prot_ABV71562.1_65 [protein=UL32] [protein_id=ABV71562.1] [location=complement(72668..75817)] [gbkey=CDS]			FALSE	P0CG47;P0CG47;P0CG47;P62987;P62979;P0CG48;P0CG48;P0CG48;P0CG48;P0CG48;P0CG48;P0CG48;P0CG48;P0CG48	P0CG47;P0CG47;P0CG47;P62987;P62979;P0CG48;P0CG48;P0CG48;P0CG48;P0CG48;P0CG48;P0CG48;P0CG48;P0CG48	;;;;;;;;;;;;;	FALSE	TPSDAVQNILQKIEK	LIFAGKQLEDGR	1029	43;119;195;43;43;195;499;119;423;43;347;651;271;575	15	12	12	6	1040	48;124;200;48;48;200;504;124;428;48;352;656;276;580	4	9.33	FALSE	TRUE	FALSE	FALSE	Between	0	0
Scan: 34696 Run: L1_20210907_BB_HCMVVir_XL5mmb4_B8 P1_VIPELNGKLTGMAFR P2_GALQNIIPASTGAAKAVGK 8 15	L1_20210907_BB_HCMVVir_XL5mmb4_B8	34696	P04406			FALSE	P04406	P04406		FALSE	GALQNIIPASTGAAKAVGK	VIPELNGKLTGMAFR	201	220	19	15	15	8	215	227	5	9.329	FALSE	TRUE	FALSE	FALSE	Self	0	0
Scan: 20103 Run: L1_20210907_BB_HCMVVir_XL5mmb4_C8 P1_STGTAAVGSPVKSTTGMK P2_RSTGTAAVGSPVKSTTGMK 12 13	L1_20210907_BB_HCMVVir_XL5mmb4_C8	20103	lcl|EF999921.1_prot_ABV71562.1_65 [protein=UL32] [protein_id=ABV71562.1] [location=complement(72668..75817)] [gbkey=CDS]			FALSE	lcl|EF999921.1_prot_ABV71562.1_65 [protein=UL32] [protein_id=ABV71562.1] [location=complement(72668..75817)] [gbkey=CDS]	lcl|EF999921.1_prot_ABV71562.1_65 [protein=UL32] [protein_id=ABV71562.1] [location=complement(72668..75817)] [gbkey=CDS]		FALSE	RSTGTAAVGSPVKSTTGMK	STGTAAVGSPVKSTTGMK	983	984	19	18	13	12	995	995	5	9.329	FALSE	TRUE	FALSE	FALSE	Self	0	0
Scan: 26246 Run: L1_20210907_BB_HCMVVir_XL5mmb4_C5 P1_TVAFDLSSPQKSGTGPQPGSAGMGGAK P2_RSTGTAAVGSPVKSTTGMK 11 13	L1_20210907_BB_HCMVVir_XL5mmb4_C5	26246	lcl|EF999921.1_prot_ABV71562.1_65 [protein=UL32] [protein_id=ABV71562.1] [location=complement(72668..75817)] [gbkey=CDS]			FALSE	lcl|EF999921.1_prot_ABV71562.1_65 [protein=UL32] [protein_id=ABV71562.1] [location=complement(72668..75817)] [gbkey=CDS]	lcl|EF999921.1_prot_ABV71562.1_65 [protein=UL32] [protein_id=ABV71562.1] [location=complement(72668..75817)] [gbkey=CDS]		FALSE	TVAFDLSSPQKSGTGPQPGSAGMGGAK	RSTGTAAVGSPVKSTTGMK	1002	983	27	19	11	13	1012	995	5	9.329	FALSE	TRUE	FALSE	FALSE	Self	0	0
Scan: 27722 Run: L1_20211028_BB_HCMV_b4_5mM_repl2_D7 P1_KYEDIcmCPSTHNMDVPNIK P2_GRPcmCKIVEMSTSK 1 5	L1_20211028_BB_HCMV_b4_5mM_repl2_D7	27722	Q6IS14;Q9GZV4;P63241	;;	;;	FALSE	Q9GZV4;P63241	Q9GZV4;P63241	;	FALSE	KYEDIcmCPSTHNMDVPNIK	GRPcmCKIVEMSTSK	68;68;68	35;35	18	13	1	5	68;68;68	39;39	6	9.329	FALSE	TRUE	FALSE	FALSE	Self	0	0
Scan: 40607 Run: L1_20211028_BB_HCMV_b4_5mM_repl2_B8_20211029190730 P1_VVLSKLPIGDVATQYFADR P2_GKATISNDGATILK 5 2	L1_20211028_BB_HCMV_b4_5mM_repl2_B8_20211029190730	40607	Q99832			FALSE	Q99832	Q99832		FALSE	VVLSKLPIGDVATQYFADR	GKATISNDGATILK	288	54	19	14	5	2	292	55	4	9.328	FALSE	TRUE	FALSE	FALSE	Self	0	0
Scan: 23711 Run: L1_20210907_BB_HCMVVir_XL5mmb4_C10 P1_KGVTDGQYATSLR P2_ILVKGHGAMDLTcmCQK 1 4	L1_20210907_BB_HCMVVir_XL5mmb4_C10	23711	lcl|EF999921.1_prot_ABV71616.1_119 [protein=UL94] [protein_id=ABV71616.1] [location=170055..171092] [gbkey=CDS]			FALSE	lcl|EF999921.1_prot_ABV71555.1_58 [protein=UL25] [protein_id=ABV71555.1] [location=62874..64844] [gbkey=CDS]	lcl|EF999921.1_prot_ABV71555.1_58 [protein=UL25] [protein_id=ABV71555.1] [location=62874..64844] [gbkey=CDS]		FALSE	ILVKGHGAMDLTcmCQK	KGVTDGQYATSLR	153	322	15	13	4	1	156	322	4	9.328	FALSE	TRUE	FALSE	FALSE	Between	0	0
Scan: 36111 Run: L1_20210907_BB_HCMVVir_XL5mmb4_C7 P1_MIVcmCScmCPVLKNLVH P2_ILVKGHGAoxMDLTcmCQK 10 4	L1_20210907_BB_HCMVVir_XL5mmb4_C7	36111	lcl|EF999921.1_prot_ABV71616.1_119 [protein=UL94] [protein_id=ABV71616.1] [location=170055..171092] [gbkey=CDS]			FALSE	lcl|EF999921.1_prot_ABV71616.1_119 [protein=UL94] [protein_id=ABV71616.1] [location=170055..171092] [gbkey=CDS]	lcl|EF999921.1_prot_ABV71616.1_119 [protein=UL94] [protein_id=ABV71616.1] [location=170055..171092] [gbkey=CDS]		FALSE	MIVcmCScmCPVLKNLVH	ILVKGHGAoxMDLTcmCQK	332	153	14	15	10	4	341	156	5	9.328	FALSE	TRUE	FALSE	FALSE	Self	0	0
Scan: 31064 Run: L1_20211028_BB_HCMV_b4_5mM_repl2_D11 P1_TQLDVLYSEPLKTR P2_HRQEALPGPcmCIASTPKK 12 16	L1_20211028_BB_HCMV_b4_5mM_repl2_D11	31064	lcl|EF999921.1_prot_ABV71565.1_68 [protein=UL35] [protein_id=ABV71565.1] [location=78917..80842] [gbkey=CDS]			FALSE	lcl|EF999921.1_prot_ABV71605.1_108 [protein=UL83] [protein_id=ABV71605.1] [location=complement(153063..154748)] [gbkey=CDS]	lcl|EF999921.1_prot_ABV71605.1_108 [protein=UL83] [protein_id=ABV71605.1] [location=complement(153063..154748)] [gbkey=CDS]		FALSE	TQLDVLYSEPLKTR	HRQEALPGPcmCIASTPKK	107	542	14	17	12	16	118	557	5	9.328	FALSE	TRUE	FALSE	FALSE	Between	0	0
Scan: 29592 Run: L1_20210907_BB_HCMVVir_XL5mmb4_B11 P1_KPASFMTSIcmCDER P2_ELTIGSKLQDAEIAR 1 7	L1_20210907_BB_HCMVVir_XL5mmb4_B11	29592	P06703			FALSE	P53396	P53396		FALSE	ELTIGSKLQDAEIAR	KPASFMTSIcmCDER	41	836	15	13	7	1	47	836	4	9.327	FALSE	TRUE	FALSE	FALSE	Between	0	0
Scan: 33833 Run: L1_20210907_BB_HCMVVir_XL5mmb4_D5_20210913071744 P1_LSSPoxMTTTSTSQKPVLGKR P2_HANTALVNAVNKLVYTGR 18 12	L1_20210907_BB_HCMVVir_XL5mmb4_D5_20210913071744	33833	lcl|EF999921.1_prot_ABV71562.1_65 [protein=UL32] [protein_id=ABV71562.1] [location=complement(72668..75817)] [gbkey=CDS]			FALSE	lcl|EF999921.1_prot_ABV71562.1_65 [protein=UL32] [protein_id=ABV71562.1] [location=complement(72668..75817)] [gbkey=CDS]	lcl|EF999921.1_prot_ABV71562.1_65 [protein=UL32] [protein_id=ABV71562.1] [location=complement(72668..75817)] [gbkey=CDS]		FALSE	LSSPoxMTTTSTSQKPVLGKR	HANTALVNAVNKLVYTGR	763	191	19	18	18	12	780	202	5	9.326	FALSE	TRUE	FALSE	FALSE	Self	0	0
Scan: 20372 Run: L1_20210907_BB_HCMVVir_XL5mmb4_B10 P1_KGVTDGQYATSLR P2_ATKMQVIGDQYVK 1 3	L1_20210907_BB_HCMVVir_XL5mmb4_B10	20372	lcl|EF999921.1_prot_ABV71555.1_58 [protein=UL25] [protein_id=ABV71555.1] [location=62874..64844] [gbkey=CDS]			FALSE	lcl|EF999921.1_prot_ABV71605.1_108 [protein=UL83] [protein_id=ABV71605.1] [location=complement(153063..154748)] [gbkey=CDS]	lcl|EF999921.1_prot_ABV71605.1_108 [protein=UL83] [protein_id=ABV71605.1] [location=complement(153063..154748)] [gbkey=CDS]		FALSE	KGVTDGQYATSLR	ATKMQVIGDQYVK	322	213	13	13	1	3	322	215	4	9.326	FALSE	TRUE	FALSE	FALSE	Between	0	0
Scan: 32093 Run: L1_20211028_BB_HCMV_b4_5mM_repl2_B7_20211029160627 P1_oxMQKEITALAPSTMK P2_KDLYANTVLSGGTTMYPGIADR 3 1	L1_20211028_BB_HCMV_b4_5mM_repl2_B7_20211029160627	32093	P63261			FALSE	P63267;P63261;P68133;P62736;P68032	P63267;P63261;P68133;P62736;P68032	;;;;	FALSE	KDLYANTVLSGGTTMYPGIADR	oxMQKEITALAPSTMK	291	314;313;315;315;315	22	14	1	3	291	316;315;317;317;317	4	9.326	FALSE	TRUE	FALSE	FALSE	Self	0	0
Scan: 23649 Run: L1_20210907_BB_HCMVVir_XL5mmb4_B11 P1_LSDLGQESAFEKEYSR P2_KDGNLDTSFVNPNYGR 12 1	L1_20210907_BB_HCMVVir_XL5mmb4_B11	23649	lcl|EF999921.1_prot_ABV71575.1_78 [protein=UL44] [protein_id=ABV71575.1] [location=complement(90411..93131)] [gbkey=CDS]			FALSE	lcl|EF999921.1_prot_ABV71642.1_145 [protein=UL132] [protein_id=ABV71642.1] [location=complement(210642..211454)] [gbkey=CDS]	lcl|EF999921.1_prot_ABV71642.1_145 [protein=UL132] [protein_id=ABV71642.1] [location=complement(210642..211454)] [gbkey=CDS]		FALSE	LSDLGQESAFEKEYSR	KDGNLDTSFVNPNYGR	512	192	16	16	12	1	523	192	4	9.326	FALSE	TRUE	FALSE	FALSE	Between	0	0
Scan: 11126 Run: L1_20211028_BB_HCMV_b4_5mM_repl2_D7 P1_HLKDSDEEENV P2_APSHVDKVNTR 3 7	L1_20211028_BB_HCMV_b4_5mM_repl2_D7	11126	lcl|EF999921.1_prot_ABV71622.1_125 [protein=UL100] [protein_id=ABV71622.1] [location=complement(178925..180046)] [gbkey=CDS]			FALSE	lcl|EF999921.1_prot_ABV71586.1_89 [protein=UL55] [protein_id=ABV71586.1] [location=complement(114533..117256)] [gbkey=CDS]	lcl|EF999921.1_prot_ABV71586.1_89 [protein=UL55] [protein_id=ABV71586.1] [location=complement(114533..117256)] [gbkey=CDS]		FALSE	APSHVDKVNTR	HLKDSDEEENV	2	897	11	11	7	3	8	899	4	9.326	FALSE	TRUE	FALSE	FALSE	Between	0	0
Scan: 27654 Run: L1_20211028_BB_HCMV_b4_5mM_repl2_B7_20211029160627 P1_MQKEITALAPSTMK P2_MQKEITALAPSTMK 3 3	L1_20211028_BB_HCMV_b4_5mM_repl2_B7_20211029160627	27654	P63267;P63261;P68133;P62736;P68032	;;;;	;;;;	FALSE	P63267;P63261;P68133;P62736;P68032	P63267;P63261;P68133;P62736;P68032	;;;;	FALSE	MQKEITALAPSTMK	MQKEITALAPSTMK	314;313;315;315;315	314;313;315;315;315	14	14	3	3	316;315;317;317;317	316;315;317;317;317	4	9.325	FALSE	TRUE	FALSE	FALSE	Self	0	0
Scan: 28479 Run: L1_20211028_BB_HCMV_b4_5mM_repl2_D9 P1_ILVKGHGAoxMDLTcmCQK P2_HMEDLPKLAEETAR 4 7	L1_20211028_BB_HCMV_b4_5mM_repl2_D9	28479	lcl|EF999921.1_prot_ABV71575.1_78 [protein=UL44] [protein_id=ABV71575.1] [location=complement(90411..93131)] [gbkey=CDS]			FALSE	lcl|EF999921.1_prot_ABV71616.1_119 [protein=UL94] [protein_id=ABV71616.1] [location=170055..171092] [gbkey=CDS]	lcl|EF999921.1_prot_ABV71616.1_119 [protein=UL94] [protein_id=ABV71616.1] [location=170055..171092] [gbkey=CDS]		FALSE	HMEDLPKLAEETAR	ILVKGHGAoxMDLTcmCQK	274	153	14	15	7	4	280	156	5	9.325	FALSE	TRUE	FALSE	FALSE	Between	0	0
Scan: 40703 Run: L1_20211028_BB_HCMV_b4_5mM_repl2_B10 P1_LGEFAKVLELDNVK P2_FTELQKAVGPEITK 6 6	L1_20211028_BB_HCMV_b4_5mM_repl2_B10	40703	P30153			FALSE	P30153	P30153		FALSE	FTELQKAVGPEITK	LGEFAKVLELDNVK	267	189	14	14	6	6	272	194	4	9.325	FALSE	TRUE	FALSE	FALSE	Self	0	0
Scan: 34626 Run: L1_20210907_BB_HCMVVir_XL5mmb4_C9 P1_HKoxMSGGLDVTTPDAK P2_ELLGKATQQLPYLSAER 2 5	L1_20210907_BB_HCMVVir_XL5mmb4_C9	34626	lcl|EF999921.1_prot_ABV71578.1_81 [protein=UL48] [protein_id=ABV71578.1] [location=97096..103818] [gbkey=CDS]			FALSE	lcl|EF999921.1_prot_ABV71578.1_81 [protein=UL48] [protein_id=ABV71578.1] [location=97096..103818] [gbkey=CDS]	lcl|EF999921.1_prot_ABV71578.1_81 [protein=UL48] [protein_id=ABV71578.1] [location=97096..103818] [gbkey=CDS]		FALSE	ELLGKATQQLPYLSAER	HKoxMSGGLDVTTPDAK	1312	1286	17	15	5	2	1316	1287	4	9.324	FALSE	TRUE	FALSE	FALSE	Self	0	0
Scan: 35815 Run: L1_20210907_BB_HCMVVir_XL5mmb4_C8 P1_NGFTVLcmCPKNMIIKPGK P2_KGVTDGQYATSLR 9 1	L1_20210907_BB_HCMVVir_XL5mmb4_C8	35815	lcl|EF999921.1_prot_ABV71605.1_108 [protein=UL83] [protein_id=ABV71605.1] [location=complement(153063..154748)] [gbkey=CDS]			FALSE	lcl|EF999921.1_prot_ABV71555.1_58 [protein=UL25] [protein_id=ABV71555.1] [location=62874..64844] [gbkey=CDS]	lcl|EF999921.1_prot_ABV71555.1_58 [protein=UL25] [protein_id=ABV71555.1] [location=62874..64844] [gbkey=CDS]		FALSE	NGFTVLcmCPKNMIIKPGK	KGVTDGQYATSLR	270	322	17	13	9	1	278	322	4	9.324	FALSE	TRUE	FALSE	FALSE	Between	0	0
Scan: 35747 Run: L1_20210907_BB_HCMVVir_XL5mmb4_B4 P1_TQLDVLYSEPLKTR P2_FTDTLVDITDTETSAKPPVTTAYK 12 16	L1_20210907_BB_HCMVVir_XL5mmb4_B4	35747	lcl|EF999921.1_prot_ABV71565.1_68 [protein=UL35] [protein_id=ABV71565.1] [location=78917..80842] [gbkey=CDS]			FALSE	lcl|EF999921.1_prot_ABV71562.1_65 [protein=UL32] [protein_id=ABV71562.1] [location=complement(72668..75817)] [gbkey=CDS]	lcl|EF999921.1_prot_ABV71562.1_65 [protein=UL32] [protein_id=ABV71562.1] [location=complement(72668..75817)] [gbkey=CDS]		FALSE	TQLDVLYSEPLKTR	FTDTLVDITDTETSAKPPVTTAYK	107	549	14	24	12	16	118	564	4	9.324	FALSE	TRUE	FALSE	FALSE	Between	0	0
Scan: 15790 Run: L1_20211028_BB_HCMV_b4_5mM_repl2_D11 P1_EDITHTYKYPEGSSEER P2_ANHLNKLAEK 8 6	L1_20211028_BB_HCMV_b4_5mM_repl2_D11	15790	P21980			FALSE	P21980	P21980		FALSE	EDITHTYKYPEGSSEER	ANHLNKLAEK	437	459	17	10	8	6	444	464	4	9.324	FALSE	TRUE	FALSE	FALSE	Self	0	0
Scan: 23598 Run: L1_20211028_BB_HCMV_b4_5mM_repl2_B7_20211029160627 P1_TQLDVLYSEPLKTR P2_STGTAAVGSPVKSTTGMK 12 12	L1_20211028_BB_HCMV_b4_5mM_repl2_B7_20211029160627	23598	lcl|EF999921.1_prot_ABV71562.1_65 [protein=UL32] [protein_id=ABV71562.1] [location=complement(72668..75817)] [gbkey=CDS]			FALSE	lcl|EF999921.1_prot_ABV71565.1_68 [protein=UL35] [protein_id=ABV71565.1] [location=78917..80842] [gbkey=CDS]	lcl|EF999921.1_prot_ABV71565.1_68 [protein=UL35] [protein_id=ABV71565.1] [location=78917..80842] [gbkey=CDS]		FALSE	STGTAAVGSPVKSTTGMK	TQLDVLYSEPLKTR	984	107	18	14	12	12	995	118	4	9.324	FALSE	TRUE	FALSE	FALSE	Between	0	0
Scan: 36577 Run: L1_20210907_BB_HCMVVir_XL5mmb4_B9 P1_TQLDVLYSEPLKTR P2_TDVWDLVKVEEPVSR 12 8	L1_20210907_BB_HCMVVir_XL5mmb4_B9	36577	lcl|EF999921.1_prot_ABV71565.1_68 [protein=UL35] [protein_id=ABV71565.1] [location=78917..80842] [gbkey=CDS]			FALSE	lcl|EF999921.1_prot_ABV71616.1_119 [protein=UL94] [protein_id=ABV71616.1] [location=170055..171092] [gbkey=CDS]	lcl|EF999921.1_prot_ABV71616.1_119 [protein=UL94] [protein_id=ABV71616.1] [location=170055..171092] [gbkey=CDS]		FALSE	TQLDVLYSEPLKTR	TDVWDLVKVEEPVSR	107	317	14	15	12	8	118	324	4	9.323	FALSE	TRUE	FALSE	FALSE	Between	0	0
Scan: 37260 Run: L1_20210907_BB_HCMVVir_XL5mmb4_B9 P1_LPDNGFQLLIPKSFTLTR P2_KGVTDGQYATSLR 12 1	L1_20210907_BB_HCMVVir_XL5mmb4_B9	37260	lcl|EF999921.1_prot_ABV71604.1_107 [protein=UL82] [protein_id=ABV71604.1] [location=complement(151195..152874)] [gbkey=CDS]			FALSE	lcl|EF999921.1_prot_ABV71555.1_58 [protein=UL25] [protein_id=ABV71555.1] [location=62874..64844] [gbkey=CDS]	lcl|EF999921.1_prot_ABV71555.1_58 [protein=UL25] [protein_id=ABV71555.1] [location=62874..64844] [gbkey=CDS]		FALSE	LPDNGFQLLIPKSFTLTR	KGVTDGQYATSLR	278	322	18	13	12	1	289	322	4	9.323	FALSE	TRUE	FALSE	FALSE	Between	0	0
Scan: 19853 Run: L1_20211028_BB_HCMV_b4_5mM_repl2_D11 P1_NHEVKSEVDAVR P2_ILVKGHGAMDLTcmCQK 5 4	L1_20211028_BB_HCMV_b4_5mM_repl2_D11	19853	lcl|EF999921.1_prot_ABV71616.1_119 [protein=UL94] [protein_id=ABV71616.1] [location=170055..171092] [gbkey=CDS]			FALSE	lcl|EF999921.1_prot_ABV71635.1_138 [protein=UL122] [protein_id=ABV71635.1] [location=complement(join(203075..204561,206107..206291,206408..206478))] [gbkey=CDS]	lcl|EF999921.1_prot_ABV71635.1_138 [protein=UL122] [protein_id=ABV71635.1] [location=complement(join(203075..204561,206107..206291,206408..206478))] [gbkey=CDS]		FALSE	ILVKGHGAMDLTcmCQK	NHEVKSEVDAVR	153	417	15	12	4	5	156	421	5	9.323	FALSE	TRUE	FALSE	FALSE	Between	0	0
Scan: 23774 Run: L1_20210907_BB_HCMVVir_XL5mmb4_B11 P1_KDGNLDTSFVNPNYGR P2_ATKMQVIGDQYVK 1 3	L1_20210907_BB_HCMVVir_XL5mmb4_B11	23774	lcl|EF999921.1_prot_ABV71642.1_145 [protein=UL132] [protein_id=ABV71642.1] [location=complement(210642..211454)] [gbkey=CDS]			FALSE	lcl|EF999921.1_prot_ABV71605.1_108 [protein=UL83] [protein_id=ABV71605.1] [location=complement(153063..154748)] [gbkey=CDS]	lcl|EF999921.1_prot_ABV71605.1_108 [protein=UL83] [protein_id=ABV71605.1] [location=complement(153063..154748)] [gbkey=CDS]		FALSE	KDGNLDTSFVNPNYGR	ATKMQVIGDQYVK	192	213	16	13	1	3	192	215	4	9.323	FALSE	TRUE	FALSE	FALSE	Between	0	0
Scan: 30814 Run: L1_20210907_BB_HCMVVir_XL5mmb4_C2 P1_FcmCDNSSAIQGKEVR P2_AFSITQGLLKDR 11 10	L1_20210907_BB_HCMVVir_XL5mmb4_C2	30814	O15067			FALSE	O15067	O15067		FALSE	AFSITQGLLKDR	FcmCDNSSAIQGKEVR	891	269	12	14	10	11	900	279	4	9.322	FALSE	TRUE	FALSE	FALSE	Self	0	0
Scan: 23807 Run: L1_20210907_BB_HCMVVir_XL5mmb4_B5 P1_SAAVGYYDEEEKR P2_LEKQVSGTPSTVPATLLQPQPASSK 12 3	L1_20210907_BB_HCMVVir_XL5mmb4_B5	23807	lcl|EF999921.1_prot_ABV71562.1_65 [protein=UL32] [protein_id=ABV71562.1] [location=complement(72668..75817)] [gbkey=CDS]			FALSE	lcl|EF999921.1_prot_ABV71562.1_65 [protein=UL32] [protein_id=ABV71562.1] [location=complement(72668..75817)] [gbkey=CDS]	lcl|EF999921.1_prot_ABV71562.1_65 [protein=UL32] [protein_id=ABV71562.1] [location=complement(72668..75817)] [gbkey=CDS]		FALSE	SAAVGYYDEEEKR	LEKQVSGTPSTVPATLLQPQPASSK	362	803	13	25	12	3	373	805	4	9.322	FALSE	TRUE	FALSE	FALSE	Self	0	0
Scan: 38529 Run: L1_20211028_BB_HCMV_b4_5mM_repl2_C6 P1_VSVENIKQLLQSAHK P2_EPVETAVDNNSKVK 7 12	L1_20211028_BB_HCMV_b4_5mM_repl2_C6	38529	Q6FI81			FALSE	Q6FI81	Q6FI81		FALSE	VSVENIKQLLQSAHK	EPVETAVDNNSKVK	42	97	15	14	7	12	48	108	4	9.322	FALSE	TRUE	FALSE	FALSE	Self	0	0
Scan: 35535 Run: L1_20210907_BB_HCMVVir_XL5mmb4_B9 P1_TPSDAVQNILQKIEK P2_ATKMQVIGDQYVK 12 3	L1_20210907_BB_HCMVVir_XL5mmb4_B9	35535	lcl|EF999921.1_prot_ABV71562.1_65 [protein=UL32] [protein_id=ABV71562.1] [location=complement(72668..75817)] [gbkey=CDS]			FALSE	lcl|EF999921.1_prot_ABV71605.1_108 [protein=UL83] [protein_id=ABV71605.1] [location=complement(153063..154748)] [gbkey=CDS]	lcl|EF999921.1_prot_ABV71605.1_108 [protein=UL83] [protein_id=ABV71605.1] [location=complement(153063..154748)] [gbkey=CDS]		FALSE	TPSDAVQNILQKIEK	ATKMQVIGDQYVK	1029	213	15	13	12	3	1040	215	4	9.322	FALSE	TRUE	FALSE	FALSE	Between	0	0
Scan: 28823 Run: L1_20210907_BB_HCMVVir_XL5mmb4_B8 P1_ETVQTTEDQILKR P2_ALAKQVATALQNLQTK 12 4	L1_20210907_BB_HCMVVir_XL5mmb4_B8	28823	P18206			FALSE	P18206	P18206		FALSE	ETVQTTEDQILKR	ALAKQVATALQNLQTK	60	461	13	16	12	4	71	464	4	9.322	FALSE	TRUE	FALSE	FALSE	Self	0	0
Scan: 36152 Run: L1_20211028_BB_HCMV_b4_5mM_repl2_D6 P1_MIVcmCScmCPVLKNLVH P2_HLTQKPDVDLEAHPK 10 5	L1_20211028_BB_HCMV_b4_5mM_repl2_D6	36152	lcl|EF999921.1_prot_ABV71616.1_119 [protein=UL94] [protein_id=ABV71616.1] [location=170055..171092] [gbkey=CDS]			FALSE	lcl|EF999921.1_prot_ABV71562.1_65 [protein=UL32] [protein_id=ABV71562.1] [location=complement(72668..75817)] [gbkey=CDS]	lcl|EF999921.1_prot_ABV71562.1_65 [protein=UL32] [protein_id=ABV71562.1] [location=complement(72668..75817)] [gbkey=CDS]		FALSE	MIVcmCScmCPVLKNLVH	HLTQKPDVDLEAHPK	332	22	14	15	10	5	341	26	6	9.322	FALSE	TRUE	FALSE	FALSE	Between	0	0
Scan: 32366 Run: L1_20210907_BB_HCMVVir_XL5mmb4_C7 P1_SDEQKLHLPDVVLGNTR P2_KSASSATAcmCTSGVMTR 5 1	L1_20210907_BB_HCMVVir_XL5mmb4_C7	32366	lcl|EF999921.1_prot_ABV71575.1_78 [protein=UL44] [protein_id=ABV71575.1] [location=complement(90411..93131)] [gbkey=CDS]			FALSE	lcl|EF999921.1_prot_ABV71605.1_108 [protein=UL83] [protein_id=ABV71605.1] [location=complement(153063..154748)] [gbkey=CDS]	lcl|EF999921.1_prot_ABV71605.1_108 [protein=UL83] [protein_id=ABV71605.1] [location=complement(153063..154748)] [gbkey=CDS]		FALSE	SDEQKLHLPDVVLGNTR	KSASSATAcmCTSGVMTR	610	438	17	16	5	1	614	438	5	9.322	FALSE	TRUE	FALSE	FALSE	Between	0	0
Scan: 21393 Run: L1_20210907_BB_HCMVVir_XL5mmb4_C9 P1_oxMKVTQAScmCHQGDIAR P2_KALSDEADLLNQK 2 1	L1_20210907_BB_HCMVVir_XL5mmb4_C9	21393	lcl|EF999921.1_prot_ABV71578.1_81 [protein=UL48] [protein_id=ABV71578.1] [location=97096..103818] [gbkey=CDS]			FALSE	lcl|EF999921.1_prot_ABV71578.1_81 [protein=UL48] [protein_id=ABV71578.1] [location=97096..103818] [gbkey=CDS]	lcl|EF999921.1_prot_ABV71578.1_81 [protein=UL48] [protein_id=ABV71578.1] [location=97096..103818] [gbkey=CDS]		FALSE	KALSDEADLLNQK	oxMKVTQAScmCHQGDIAR	1248	1	13	15	1	2	1248	2	5	9.321	FALSE	TRUE	FALSE	FALSE	Self	0	0
Scan: 36880 Run: L1_20210907_BB_HCMVVir_XL5mmb4_C8 P1_STTGMKTVAFDLSSPQK P2_HAAFSLVSPQVTKASPGR 6 13	L1_20210907_BB_HCMVVir_XL5mmb4_C8	36880	lcl|EF999921.1_prot_ABV71562.1_65 [protein=UL32] [protein_id=ABV71562.1] [location=complement(72668..75817)] [gbkey=CDS]			FALSE	lcl|EF999921.1_prot_ABV71562.1_65 [protein=UL32] [protein_id=ABV71562.1] [location=complement(72668..75817)] [gbkey=CDS]	lcl|EF999921.1_prot_ABV71562.1_65 [protein=UL32] [protein_id=ABV71562.1] [location=complement(72668..75817)] [gbkey=CDS]		FALSE	HAAFSLVSPQVTKASPGR	STTGMKTVAFDLSSPQK	491	996	18	17	13	6	503	1001	5	9.321	FALSE	TRUE	FALSE	FALSE	Self	0	0
Scan: 31289 Run: L1_20210907_BB_HCMVVir_XL5mmb4_B9 P1_QQNQWKEPDVYYTSAFVFPTK P2_ATKoxMQVIGDQYVK 6 3	L1_20210907_BB_HCMVVir_XL5mmb4_B9	31289	lcl|EF999921.1_prot_ABV71605.1_108 [protein=UL83] [protein_id=ABV71605.1] [location=complement(153063..154748)] [gbkey=CDS]			FALSE	lcl|EF999921.1_prot_ABV71605.1_108 [protein=UL83] [protein_id=ABV71605.1] [location=complement(153063..154748)] [gbkey=CDS]	lcl|EF999921.1_prot_ABV71605.1_108 [protein=UL83] [protein_id=ABV71605.1] [location=complement(153063..154748)] [gbkey=CDS]		FALSE	QQNQWKEPDVYYTSAFVFPTK	ATKoxMQVIGDQYVK	171	213	21	13	6	3	176	215	4	9.321	FALSE	TRUE	FALSE	FALSE	Self	0	0
Scan: 33716 Run: L1_20211028_BB_HCMV_b4_5mM_repl2_B10 P1_LVSAVVEYGGKR P2_LKENLYPYLGPSTLR 11 2	L1_20211028_BB_HCMV_b4_5mM_repl2_B10	33716	Q9NRW7			FALSE	Q9NRW7	Q9NRW7		FALSE	LVSAVVEYGGKR	LKENLYPYLGPSTLR	422	482	12	15	11	2	432	483	4	9.32	FALSE	TRUE	FALSE	FALSE	Self	0	0
Scan: 38816 Run: L1_20211028_BB_HCMV_b4_5mM_repl2_C8 P1_SGKSPILVATAVAAR P2_HAAFSLVSPQVTKASPGR 3 13	L1_20211028_BB_HCMV_b4_5mM_repl2_C8	38816	lcl|EF999921.1_prot_ABV71562.1_65 [protein=UL32] [protein_id=ABV71562.1] [location=complement(72668..75817)] [gbkey=CDS]			FALSE	O00571;O15523	O00571;O15523	;	FALSE	HAAFSLVSPQVTKASPGR	SGKSPILVATAVAAR	491	489;487	18	15	13	3	503	491;489	5	9.32	FALSE	TRUE	FALSE	FALSE	Between	0	0
Scan: 19171 Run: L1_20211028_BB_HCMV_b4_5mM_repl2_D10 P1_KSASSATAcmCTSGVMTR P2_HRQEALPGPcmCIASTPKK 1 16	L1_20211028_BB_HCMV_b4_5mM_repl2_D10	19171	lcl|EF999921.1_prot_ABV71605.1_108 [protein=UL83] [protein_id=ABV71605.1] [location=complement(153063..154748)] [gbkey=CDS]			FALSE	lcl|EF999921.1_prot_ABV71605.1_108 [protein=UL83] [protein_id=ABV71605.1] [location=complement(153063..154748)] [gbkey=CDS]	lcl|EF999921.1_prot_ABV71605.1_108 [protein=UL83] [protein_id=ABV71605.1] [location=complement(153063..154748)] [gbkey=CDS]		FALSE	HRQEALPGPcmCIASTPKK	KSASSATAcmCTSGVMTR	542	438	17	16	16	1	557	438	5	9.32	FALSE	TRUE	FALSE	FALSE	Self	0	0
[truncated: 20,058 more rows]

## Sheet: PeptidePair_rescoring_1%
PeptidePairID	PSMIDs	Protein1	Name1	Description1	Decoy1	Protein2	Name2	Description2	Decoy2	Peptide1	Peptide2	Start1	Start2	FromSite	ToSite	Score	isDecoy	isTT	isTD	isDD	fdrGroup	fdr	PEP
[truncated: 17,485 more rows]

[truncated: 1 more sheets: PPI_rescoring_1%]
